# Supplementary material for: RBFOX2 modulates a metastatic signature of alternative splicing in pancreatic cancer
Source: Nature. Author manuscript; Available in PMC 2023 Jun 7. (PMC10156590; doi:10.1038/s41586-023-05820-3)
Supplement: 1897967 Supp table 1 [file NIHMS1897967-supplement-1897967_Supp_table_1.xlsx]

## Sheet: clin data PDA Patients
Name	KRAS	SMAD4	CDKN2A	TP53	gender	age	treatment	stage
PCSI_0075_Pa_P_526	NM_004985:p.G12D|NM_033360:p.G12D	NM_005359:p.R135X	WT	NM_000546:p.R248Q|NM_001126115:p.R116Q|NM_001126117:p.R116Q|NM_001126112:p.R248Q|NM_001126116:p.R116Q|NM_001126113:p.R248Q|NM_001126114:p.R248Q	M	75	NA	IB
PCSI_0102_Pa_P_526	NM_004985:p.G12R|NM_033360:p.G12R	NM_005359:p.R445X	WT	WT	F	50	NA	IB
PCSI_0104_Pa_P_526	NM_004985:p.Q61R|NM_033360:p.Q61R	NM_005359:p.E330K	WT	WT	F	61	NA	IB
PCSI_0106_Pa_P_526	NM_004985:p.Q61H|NM_033360:p.Q61H	WT	WT	WT	F	77	NA	IB
PCSI_0233_Pa_P_526	NM_004985:p.G12D|NM_033360:p.G12D	WT	WT	NM_001126115:p.V142A|NM_001126114:p.V274A|NM_001126117:p.V142A|NM_001126113:p.V274A|NM_000546:p.V274A|NM_001126116:p.V142A|NM_001126112:p.V274A	M	48	NA	IB
PCSI_0235_Pa_P_526	NM_004985:p.G12V|NM_033360:p.G12V	WT	WT	NM_001126115:p.R174X|NM_001126114:p.R306X|NM_001126117:p.R174X|NM_001126113:p.R306X|NM_000546:p.R306X|NM_001126116:p.R174X|NM_001126112:p.R306X	M	67	NA	IB
PCSI_0287_Pa_P_526	NM_033360:p.G13D|NM_004985:p.G13D	WT	WT	WT	F	69	NA	IB
PCSI_0292_Pa_P_526	NM_033360:p.G12R|NM_004985:p.G12R	WT	WT	WT	M	63	NA	IB
PCSI_0477_Pa_P_526	NM_033360:p.G12D|NM_004985:p.G12D	WT	WT	.	M	63	NA	IB
PCSI_0655_Pa_P_526	NM_004985:p.G12D|NM_033360:p.G12D	NM_005359:p.Q116X	WT	NM_000546:p.S127Y|NM_001126113:p.S127Y|NM_001126112:p.S127Y|NM_001126114:p.S127Y	M	69	NA	IB
PCSI_0073_Pa_P_526	NM_004985:p.G12D|NM_033360:p.G12D	NM_005359:p.R445X	WT	NM_001126115:p.G130V|NM_001126114:p.G262V|NM_001126117:p.G130V|NM_001126113:p.G262V|NM_001126116:p.G130V|NM_000546:p.G262V|NM_001126112:p.G262V	M	68	NA	IIA
PCSI_0082_Pa_P_526	NM_004985:p.G12V|NM_033360:p.G12V	WT	WT	NM_001126115:p.R64X|NM_001126114:p.R196X|NM_001126117:p.R64X|NM_001126113:p.R196X|NM_000546:p.R196X|NM_001126116:p.R64X|NM_001126112:p.R196X	F	83	NA	IIA
PCSI_0096_Pa_P_526	NM_004985:p.G12R|NM_033360:p.G12R	WT	WT	WT	M	65	NA	IIA
PCSI_0145_Pa_P_526	WT	WT	WT	NM_001126117:p.R116Q|NM_001126115:p.R116Q|NM_000546:p.R248Q|NM_001126116:p.R116Q|NM_001126114:p.R248Q|NM_001126113:p.R248Q|NM_001126112:p.R248Q	F	60	NA	IIA
PCSI_0208_Pa_P_526	NM_004985:p.G12R|NM_033360:p.G12R	WT	NM_001195132:p.W110X|NM_000077:p.W110X	NM_001126115:p.R81X|NM_001126114:p.R213X|NM_001126117:p.R81X|NM_001126113:p.R213X|NM_001126116:p.R81X|NM_000546:p.R213X|NM_001126112:p.R213X	F	74	NA	IIA
PCSI_0240_Pa_P_526	NM_004985:p.G12D|NM_033360:p.G12D	WT	WT	NM_001126115:p.R141C|NM_001126114:p.R273C|NM_001126117:p.R141C|NM_001126113:p.R273C|NM_000546:p.R273C|NM_001126116:p.R141C|NM_001126112:p.R273C	F	69	NA	IIA
PCSI_0294_Pa_P_526	NM_004985:p.G12D|NM_033360:p.G12D	WT	WT	WT	F	50	NA	IIA
PCSI_0303_Pa_P_526	NM_004985:p.G12R|NM_033360:p.G12R	WT	WT	WT	F	69	NA	IIA
PCSI_0305_Pa_P_526	WT	WT	WT	WT	M	81	NA	IIA
PCSI_0324_Pa_P_526	NM_033360:p.G12V|NM_004985:p.G12V	WT	WT	NM_001126114:p.E294X|NM_001126117:p.E162X|NM_001126113:p.E294X|NM_001126115:p.E162X|NM_001126116:p.E162X|NM_000546:p.E294X|NM_001126112:p.E294X	F	59	NA	IIA
PCSI_0339_Pa_P	WT	WT	WT	WT	M	72	NA	IIA
PCSI_0353_Pa_P_526	NM_004985:p.Q61H|NM_033360:p.Q61H	WT	WT	WT	F	53	NA	IIA
PCSI_0357_Pa_P_526	NM_004985:p.G12R|NM_033360:p.G12R	WT	WT	NM_001126115:p.V140M|NM_001126114:p.V272M|NM_001126117:p.V140M|NM_001126113:p.V272M|NM_001126116:p.V140M|NM_000546:p.V272M|NM_001126112:p.V272M	F	62	NA	IIA
PCSI_0403_Pa_P	NM_004985:p.Q61H|NM_033360:p.Q61H	WT	WT	WT	M	81	NA	IIA
PCSI_0410_Ag_M	NM_004985:p.G12R|NM_033360:p.G12R	WT	WT	NM_001126115:p.P146S|NM_001126114:p.P278S|NM_001126117:p.P146S|NM_001126113:p.P278S|NM_000546:p.P278S|NM_001126116:p.P146S|NM_001126112:p.P278S	M	73	NA	IIA
PCSI_0410_Hr_M	NM_004985:p.G12R|NM_033360:p.G12R	WT	WT	NM_001126115:p.P146S|NM_001126114:p.P278S|NM_001126117:p.P146S|NM_001126113:p.P278S|NM_001126116:p.P146S|NM_000546:p.P278S|NM_001126112:p.P278S	M	73	NA	IIA
PCSI_0410_Ln_M_526	NM_004985:p.G12R|NM_033360:p.G12R	WT	WT	NM_001126115:p.P146S|NM_001126114:p.P278S|NM_001126117:p.P146S|NM_001126113:p.P278S|NM_001126116:p.P146S|NM_000546:p.P278S|NM_001126112:p.P278S	M	73	NA	IIA
PCSI_0410_Lu_M	NM_004985:p.G12R|NM_033360:p.G12R	WT	WT	NM_001126115:p.P146S|NM_001126114:p.P278S|NM_001126117:p.P146S|NM_001126113:p.P278S|NM_000546:p.P278S|NM_001126116:p.P146S|NM_001126112:p.P278S	M	73	NA	IIA
PCSI_0410_Lv_M	NM_004985:p.G12R|NM_033360:p.G12R	WT	WT	NM_001126115:p.P146S|NM_001126114:p.P278S|NM_001126117:p.P146S|NM_001126113:p.P278S|NM_000546:p.P278S|NM_001126116:p.P146S|NM_001126112:p.P278S	M	73	NA	IIA
PCSI_0410_Om_M	NM_004985:p.G12R|NM_033360:p.G12R	WT	WT	NM_001126115:p.P146S|NM_001126114:p.P278S|NM_001126117:p.P146S|NM_001126113:p.P278S|NM_001126116:p.P146S|NM_000546:p.P278S|NM_001126112:p.P278S	M	73	NA	IIA
PCSI_0449_Pa_P_526	NM_033360:p.G12R|NM_004985:p.G12R	WT	WT	NM_001126115:p.R150W|NM_001126116:p.R150W|NM_001126112:p.R282W|NM_001126117:p.R150W|NM_001126113:p.R282W|NM_001126114:p.R282W|NM_000546:p.R282W	M	65	NA	IIA
PCSI_0458_Pa_P_526	NM_004985:p.Q61H|NM_033360:p.Q61H	WT	WT	WT	M	82	NA	IIA
PCSI_0465_Pa_P_526	NM_004985:p.G12V|NM_033360:p.G12V	WT	WT	NM_001126115:p.G113S|NM_001126114:p.G245S|NM_001126117:p.G113S|NM_001126113:p.G245S|NM_000546:p.G245S|NM_001126116:p.G113S|NM_001126112:p.G245S	M	73	NA	IIA
PCSI_0468_Pa_P_526	NM_033360:p.G12D|NM_004985:p.G12D	NM_005359:p.R361H	WT	WT	M	79	NA	IIA
PCSI_0472_Pa_P_526	NM_033360:p.G12D|NM_004985:p.G12D	WT	WT	WT	M	75	NA	IIA
PCSI_0475_Pa_P_526	NM_033360:p.G12R|NM_004985:p.G12R	WT	WT	WT	M	58	NA	IIA
PCSI_0492_Pa_P_526	NM_033360:p.G12R|NM_004985:p.G12R	WT	WT	WT	F	NA	NA	IIA
PCSI_0527_Pa_P_526	NM_033360:p.G12D|NM_004985:p.G12D	WT	WT	NM_001126117:p.R141H|NM_001126113:p.R273H|NM_000546:p.R273H|NM_001126116:p.R141H|NM_001126115:p.R141H|NM_001126114:p.R273H|NM_001126112:p.R273H	M	60	NA	IIA
PCSI_0529_Pa_P_526	NM_004985:p.G12D|NM_033360:p.G12D	WT	NM_001195132:p.W15X|NM_000077:p.W15X|NM_058197:p.W15X	NM_001126115:p.Y31C|NM_001126114:p.Y163C|NM_001126117:p.Y31C|NM_001126113:p.Y163C|NM_000546:p.Y163C|NM_001126116:p.Y31C|NM_001126112:p.Y163C	M	72	NA	IIA
PCSI_0534_Pa_P_526	NM_033360:p.G12V|NM_004985:p.G12V	WT	WT	WT	M	79	NA	IIA
PCSI_0609_Pa_P_526	WT	WT	WT	WT	M	67	NA	IIA
PCSI_0610_Pa_P_526	NM_004985:p.G12R|NM_033360:p.G12R	WT	WT	NM_001126114:p.K132R|NM_001126113:p.K132R|NM_000546:p.K132R|NM_001126112:p.K132R	F	62	NA	IIA
PCSI_0623_Pa_P_526	NM_033360:p.G12V|NM_004985:p.G12V	WT	WT	WT	F	74	NA	IIA
PCSI_0677_Pa_P_526	NM_033360:p.G12V|NM_004985:p.G12V	WT	NM_001195132:p.D108V|NM_000077:p.D108V	NM_001126115:p.D149G|NM_001126113:p.D281G|NM_001126112:p.D281G|NM_000546:p.D281G|NM_001126116:p.D149G|NM_001126114:p.D281G|NM_001126117:p.D149G	F	68	NA	IIA
PCSI_0015_Pa_P_526	WT	WT	WT	NM_001126114:p.R175H|NM_001126117:p.R43H|NM_001126113:p.R175H|NM_001126115:p.R43H|NM_000546:p.R175H|NM_001126116:p.R43H|NM_001126112:p.R175H	F	45	NA	IIB
PCSI_0019_Pa_P_526	NM_004985:p.G12R|NM_033360:p.G12R	WT	WT	WT	M	63	NA	IIB
PCSI_0044_Pa_P_526	NM_004985:p.G12V|NM_033360:p.G12V	NM_005359:p.E417X	WT	NM_001126115:p.C44S|NM_001126114:p.C176S|NM_001126117:p.C44S|NM_001126113:p.C176S|NM_001126116:p.C44S|NM_000546:p.C176S|NM_001126112:p.C176S	M	69	NA	IIB
PCSI_0046_Pa_P_526	NM_004985:p.G12V|NM_033360:p.G12V	WT	WT	NM_001126115:p.R210X|NM_000546:p.R342X|NM_001126112:p.R342X	M	74	NA	IIB
PCSI_0048_Pa_P_526	NM_033360:p.G12R|NM_004985:p.G12R	WT	WT	WT	M	76	NA	IIB
PCSI_0072_Pa_P_526	NM_004985:p.G12D|NM_033360:p.G12D	WT	WT	NM_001126115:p.G134E|NM_001126114:p.G266E|NM_001126117:p.G134E|NM_001126113:p.G266E|NM_000546:p.G266E|NM_001126116:p.G134E|NM_001126112:p.G266E	M	82	NA	IIB
PCSI_0074_Pa_P_526	NM_004985:p.G12D|NM_033360:p.G12D	WT	WT	WT	F	52	NA	IIB
PCSI_0078_Pa_P_526	NM_004985:p.G12V|NM_033360:p.G12V	NM_005359:p.L57S	WT	WT	F	55	NA	IIB
PCSI_0080_Pa_P_526	NM_004985:p.G12V|NM_033360:p.G12V	WT	WT	WT	M	70	NA	IIB
PCSI_0081_Pa_P_526	NM_004985:p.Q61H|NM_033360:p.Q61H	WT	WT	WT	M	53	NA	IIB
PCSI_0083_Pa_P_526	WT	WT	WT	WT	F	53	NA	IIB
PCSI_0084_Pa_P_526	NM_004985:p.G12V|NM_033360:p.G12V	WT	WT	WT	F	70	NA	IIB
PCSI_0085_Pa_P_526	NM_004985:p.G12V|NM_033360:p.G12V	WT	WT	NM_001126115:p.R141H|NM_001126114:p.R273H|NM_001126117:p.R141H|NM_001126113:p.R273H|NM_000546:p.R273H|NM_001126116:p.R141H|NM_001126112:p.R273H	F	54	NA	IIB
PCSI_0090_Pa_P_526	WT	WT	WT	WT	M	51	NA	IIB
PCSI_0098_Pa_P_526	NM_004985:p.G12D|NM_033360:p.G12D	WT	NM_001195132:p.L130Q|NM_000077:p.L130Q	WT	M	75	NA	IIB
PCSI_0099_Pa_P_526	NM_033360:p.G12V|NM_004985:p.G12V	NM_005359:p.R445X	WT	WT	F	76	NA	IIB
PCSI_0101_Pa_P_526	NM_033360:p.G12D|NM_004985:p.G12D	WT	WT	NM_001126117:p.Q60X|NM_001126113:p.Q192X|NM_000546:p.Q192X|NM_001126116:p.Q60X|NM_001126115:p.Q60X|NM_001126114:p.Q192X|NM_001126112:p.Q192X	M	59	NA	IIB
PCSI_0103_Pa_P_526	NM_033360:p.G12V|NM_004985:p.G12V	WT	NM_001195132:p.R58X|NM_000077:p.R58X	WT	F	68	NA	IIB
PCSI_0105_Pa_P_526	NM_033360:p.Q61H|NM_004985:p.Q61H	WT	WT	WT	F	58	NA	IIB
PCSI_0107_Pa_P_526	NM_004985:p.G12D|NM_033360:p.G12D	WT	NM_001195132:p.R87W|NM_000077:p.R87W|NM_058195:p.P101L	NM_001126115:p.R141H|NM_001126114:p.R273H|NM_001126117:p.R141H|NM_001126113:p.R273H|NM_001126116:p.R141H|NM_000546:p.R273H|NM_001126112:p.R273H	M	60	NA	IIB
PCSI_0108_Pa_P_526	WT	WT	WT	WT	M	63	NA	IIB
PCSI_0109_Pa_P_526	NM_004985:p.G12D|NM_033360:p.G12D	WT	WT	NM_001126115:p.Q185X|NM_001126114:p.Q317X|NM_001126117:p.Q185X|NM_001126113:p.Q317X|NM_000546:p.Q317X|NM_001126116:p.Q185X|NM_001126112:p.Q317X	M	55	NA	IIB
PCSI_0132_Pa_P_526	NM_004985:p.Q61H|NM_033360:p.Q61H	NM_005359:p.C127F	WT	NM_001126115:p.V41L|NM_001126114:p.V173L|NM_001126117:p.V41L|NM_001126113:p.V173L|NM_000546:p.V173L|NM_001126116:p.V41L|NM_001126112:p.V173L	F	63	NA	IIB
PCSI_0142_Pa_P_526	NM_033360:p.G12A|NM_004985:p.G12A	WT	WT	WT	M	43	NA	IIB
PCSI_0161_Pa_P_526	NM_033360:p.G12D|NM_004985:p.G12D	WT	WT	NM_001126114:p.Y205H|NM_001126117:p.Y73H|NM_001126113:p.Y205H|NM_001126115:p.Y73H|NM_000546:p.Y205H|NM_001126116:p.Y73H|NM_001126112:p.Y205H	F	80	NA	IIB
PCSI_0169_Pa_P_526	NM_033360:p.G12D|NM_004985:p.G12D	WT	WT	NM_000546:p.S127F|NM_001126114:p.S127F|NM_001126113:p.S127F|NM_001126112:p.S127F	M	72	NA	IIB
PCSI_0173_Pa_P_526	NM_004985:p.G12V|NM_033360:p.G12V	WT	WT	WT	F	57	NA	IIB
PCSI_0174_Pa_P_526	NM_004985:p.G12V|NM_033360:p.G12V	WT	WT	NM_001126115:p.C3W|NM_001126114:p.C135W|NM_001126117:p.C3W|NM_001126113:p.C135W|NM_000546:p.C135W|NM_001126116:p.C3W|NM_001126112:p.C135W	M	69	NA	IIB
PCSI_0175_Pa_P_526	NM_004985:p.G12V|NM_033360:p.G12V	WT	WT	NM_001126115:p.R116W|NM_001126114:p.R248W|NM_001126117:p.R116W|NM_001126113:p.R248W|NM_001126116:p.R116W|NM_000546:p.R248W|NM_001126112:p.R248W	F	51	NA	IIB
PCSI_0210_Pa_P_526	NM_033360:p.G12D|NM_004985:p.G12D	WT	WT	NM_001126114:p.H179Y|NM_001126117:p.H47Y|NM_001126113:p.H179Y|NM_001126115:p.H47Y|NM_000546:p.H179Y|NM_001126116:p.H47Y|NM_001126112:p.H179Y	F	76	NA	IIB
PCSI_0218_Pa_P_526	NM_033360:p.G12R|NM_004985:p.G12R	WT	WT	WT	M	50	NA	IIB
PCSI_0224_Pa_P_526	NM_004985:p.G12D|NM_033360:p.G12D	WT	WT	NM_001126115:p.R81X|NM_001126114:p.R213X|NM_001126117:p.R81X|NM_001126113:p.R213X|NM_001126116:p.R81X|NM_000546:p.R213X|NM_001126112:p.R213X	M	64	NA	IIB
PCSI_0226_Pa_P_526	NM_004985:p.G12D|NM_033360:p.G12D	WT	WT	NM_001126115:p.F2L|NM_001126114:p.F134L|NM_001126117:p.F2L|NM_001126113:p.F134L|NM_001126116:p.F2L|NM_000546:p.F134L|NM_001126112:p.F134L	M	42	NA	IIB
PCSI_0228_Pa_P_526	NM_033360:p.Q61L|NM_004985:p.Q61L	WT	WT	NM_001126114:p.R273H|NM_001126117:p.R141H|NM_001126113:p.R273H|NM_001126115:p.R141H|NM_001126116:p.R141H|NM_000546:p.R273H|NM_001126112:p.R273H	F	64	NA	IIB
PCSI_0230_Pa_P_526	NM_033360:p.G12D|NM_004985:p.G12D	NM_005359:p.Q311X	WT	WT	M	69	NA	IIB
PCSI_0261_Pa_P	NM_004985:p.Q61H|NM_033360:p.Q61H	WT	WT	WT	F	52	NA	IIB
PCSI_0263_Pa_P_526	NM_004985:p.G12V|NM_033360:p.G12V	WT	WT	NM_001126115:p.C106R|NM_001126114:p.C238R|NM_001126117:p.C106R|NM_001126113:p.C238R|NM_000546:p.C238R|NM_001126116:p.C106R|NM_001126112:p.C238R	M	62	NA	IIB
PCSI_0264_Pa_P	NM_004985:p.Q61H|NM_033360:p.Q61H	WT	WT	WT	F	67	NA	IIB
PCSI_0268_Pa_P	NM_004985:p.G12V|NM_033360:p.G12V	NM_005359:p.L533P	WT	NM_001126115:p.R43H|NM_001126114:p.R175H|NM_001126117:p.R43H|NM_001126113:p.R175H|NM_001126116:p.R43H|NM_000546:p.R175H|NM_001126112:p.R175H	F	41	NA	IIB
PCSI_0274_Pa_P_526	NM_004985:p.G12V|NM_033360:p.G12V	WT	WT	WT	F	76	NA	IIB
PCSI_0279_Pa_P	NM_004985:p.Q61H|NM_033360:p.Q61H	WT	WT	WT	F	74	NA	IIB
PCSI_0283_Pa_P	NM_004985:p.Q61H|NM_033360:p.Q61H	WT	WT	WT	M	66	NA	IIB
PCSI_0284_Pa_P_526	NM_033360:p.G12V|NM_004985:p.G12V	WT	WT	NM_001126114:p.M246V|NM_001126117:p.M114V|NM_001126113:p.M246V|NM_001126115:p.M114V|NM_001126116:p.M114V|NM_000546:p.M246V|NM_001126112:p.M246V	M	81	NA	IIB
PCSI_0285_Pa_P	NM_004985:p.Q61H|NM_033360:p.Q61H	WT	WT	WT	M	59	NA	IIB
PCSI_0290_Pa_P_526	NM_033360:p.G12R|NM_004985:p.G12R	WT	WT	NM_001126114:p.R282W|NM_001126117:p.R150W|NM_001126113:p.R282W|NM_001126115:p.R150W|NM_000546:p.R282W|NM_001126116:p.R150W|NM_001126112:p.R282W	M	87	NA	IIB
PCSI_0297_Pa_P_526	NM_033360:p.G12D|NM_004985:p.G12D	WT	WT	NM_001126115:p.E214X|NM_000546:p.E346X|NM_001126112:p.E346X	F	86	NA	IIB
PCSI_0300_Pa_P_526	NM_004985:p.G12V|NM_033360:p.G12V	WT	WT	NM_001126115:p.C44W|NM_001126114:p.C176W|NM_001126117:p.C44W|NM_001126113:p.C176W|NM_000546:p.C176W|NM_001126116:p.C44W|NM_001126112:p.C176W	F	65	NA	IIB
PCSI_0301_Pa_P_526	NM_004985:p.Q61H|NM_033360:p.Q61H	WT	WT	WT	M	84	NA	IIB
PCSI_0302_Pa_P	NM_004985:p.Q61H|NM_033360:p.Q61H	WT	WT	WT	F	79	NA	IIB
PCSI_0307_Pa_P	NM_004985:p.Q61H|NM_033360:p.Q61H	WT	WT	WT	M	48	NA	IIB
PCSI_0309_Pa_P	NM_004985:p.Q61H|NM_033360:p.Q61H	WT	WT	WT	F	82	NA	IIB
PCSI_0310_Pa_P_526	NM_033360:p.G12V|NM_004985:p.G12V	NM_005359:p.S154X	NM_001195132:p.L16P|NM_000077:p.L16P|NM_058197:p.L16P	NM_001126114:p.R175H|NM_001126117:p.R43H|NM_001126113:p.R175H|NM_001126115:p.R43H|NM_001126116:p.R43H|NM_000546:p.R175H|NM_001126112:p.R175H	M	66	NA	IIB
PCSI_0311_Pa_P_526	NM_004985:p.G12R|NM_033360:p.G12R	WT	WT	NM_001126115:p.G113S|NM_001126114:p.G245S|NM_001126117:p.G113S|NM_001126113:p.G245S|NM_000546:p.G245S|NM_001126116:p.G113S|NM_001126112:p.G245S	F	69	NA	IIB
PCSI_0312_Pa_P_526	NM_004985:p.G12D|NM_033360:p.G12D	NM_005359:p.Y322X	WT	WT	F	79	NA	IIB
PCSI_0326_Pa_P_526	WT	WT	WT	NM_001126115:p.N136I|NM_001126114:p.N268I|NM_001126117:p.N136I|NM_001126113:p.N268I|NM_001126116:p.N136I|NM_000546:p.N268I|NM_001126112:p.N268I	F	46	NA	IIB
PCSI_0329_Pa_P_526	NM_004985:p.G12D|NM_033360:p.G12D	WT	WT	NM_001126115:p.V140L|NM_001126114:p.V272L|NM_001126117:p.V140L|NM_001126113:p.V272L|NM_000546:p.V272L|NM_001126116:p.V140L|NM_001126112:p.V272L	M	48	NA	IIB
PCSI_0330_Pa_P_526	WT	WT	WT	WT	M	52	NA	IIB
PCSI_0334_Pa_P_526	NM_033360:p.G12R|NM_004985:p.G12R	NM_005359:p.E108X	WT	NM_001126114:p.Q331X|NM_001126117:p.Q199X|NM_001126113:p.Q331X|NM_001126115:p.Q199X|NM_001126116:p.Q199X|NM_000546:p.Q331X|NM_001126112:p.Q331X	F	82	NA	IIB
PCSI_0337_Pa_P_526	NM_004985:p.G12D|NM_033360:p.G12D	WT	WT	WT	F	70	NA	IIB
PCSI_0338_Pa_P_526	NM_004985:p.G12D|NM_033360:p.G12D	WT	WT	NM_001126115:p.R141C|NM_001126114:p.R273C|NM_001126117:p.R141C|NM_001126113:p.R273C|NM_000546:p.R273C|NM_001126116:p.R141C|NM_001126112:p.R273C	F	74	NA	IIB
PCSI_0340_Pa_P_526	NM_004985:p.G12D|NM_033360:p.G12D	WT	WT	WT	M	61	NA	IIB
PCSI_0341_Pa_P_526	NM_004985:p.Q61R|NM_033360:p.Q61R	WT	WT	NM_001126115:p.V65M|NM_001126114:p.V197M|NM_001126117:p.V65M|NM_001126113:p.V197M|NM_000546:p.V197M|NM_001126116:p.V65M|NM_001126112:p.V197M	M	73	NA	IIB
PCSI_0343_Pa_P	NM_004985:p.G12D|NM_033360:p.G12D	NM_005359:p.L414X	WT	NM_001126115:p.R141H|NM_001126114:p.R273H|NM_001126117:p.R141H|NM_001126113:p.R273H|NM_000546:p.R273H|NM_001126116:p.R141H|NM_001126112:p.R273H	F	57	NA	IIB
PCSI_0344_Pa_P_526	NM_004985:p.G12R|NM_033360:p.G12R	WT	WT	NM_001126115:p.R116Q|NM_001126114:p.R248Q|NM_001126117:p.R116Q|NM_001126113:p.R248Q|NM_001126116:p.R116Q|NM_000546:p.R248Q|NM_001126112:p.R248Q	M	69	NA	IIB
PCSI_0345_Pa_P_526	NM_004985:p.G12D|NM_033360:p.G12D	NM_005359:p.L43F	WT	NM_001126115:p.R64X|NM_001126114:p.R196X|NM_001126117:p.R64X|NM_001126113:p.R196X|NM_001126116:p.R64X|NM_000546:p.R196X|NM_001126112:p.R196X	M	53	NA	IIB
PCSI_0347_Pa_P_526	WT	WT	WT	WT	M	57	NA	IIB
PCSI_0350_Pa_P_526	NM_004985:p.G12R|NM_033360:p.G12R	NM_005359:p.K428N	WT	WT	M	68	NA	IIB
PCSI_0351_Pa_P_526	NM_004985:p.Q61H|NM_033360:p.Q61H	WT	WT	WT	M	66	NA	IIB
PCSI_0352_Pa_P_526	NM_004985:p.G12R|NM_033360:p.G12R	WT	WT	WT	F	74	NA	IIB
PCSI_0354_Pa_P_526	NM_004985:p.Q61H|NM_033360:p.Q61H	WT	WT	WT	F	70	NA	IIB
PCSI_0355_Pa_P_526	NM_004985:p.G12R|NM_033360:p.G12R	WT	WT	WT	F	64	NA	IIB
PCSI_0356_Pa_P_526	NM_033360:p.Q61H|NM_004985:p.Q61H	WT	WT	NM_001126114:p.G245S|NM_001126117:p.G113S|NM_001126113:p.G245S|NM_001126115:p.G113S|NM_001126116:p.G113S|NM_000546:p.G245S|NM_001126112:p.G245S	F	78	NA	IIB
PCSI_0358_Pa_P_526	NM_004985:p.G12R|NM_033360:p.G12R	WT	WT	NM_001126115:p.R81L|NM_001126114:p.R213L|NM_001126117:p.R81L|NM_001126113:p.R213L|NM_001126116:p.R81L|NM_000546:p.R213L|NM_001126112:p.R213L	F	50	NA	IIB
PCSI_0383_Pa_P_526	NM_033360:p.G12V|NM_004985:p.G12V	WT	NM_001195132:p.Y129X|NM_000077:p.Y129X	NM_001126114:p.G245D|NM_001126117:p.G113D|NM_001126113:p.G245D|NM_001126115:p.G113D|NM_001126116:p.G113D|NM_000546:p.G245D|NM_001126112:p.G245D	M	78	NA	IIB
PCSI_0384_Pa_P_526	NM_004985:p.Q61H|NM_033360:p.Q61H	WT	WT	WT	M	66	NA	IIB
PCSI_0392_Pa_P_526	NM_004985:p.Q61H|NM_033360:p.Q61H	WT	WT	WT	F	66	NA	IIB
PCSI_0402_Pa_P_526	NM_004985:p.Q61H|NM_033360:p.Q61H	WT	WT	WT	M	74	NA	IIB
PCSI_0404_Pa_P_526	NM_004985:p.G12V|NM_033360:p.G12V	WT	WT	WT	M	64	NA	IIB
PCSI_0453_Pa_P_526	NM_004985:p.Q61H|NM_033360:p.Q61H	WT	WT	WT	F	67	NA	IIB
PCSI_0456_Pa_P_526	NM_004985:p.Q61H|NM_033360:p.Q61H	WT	WT	WT	F	54	NA	IIB
PCSI_0457_Pa_P_526	NM_004985:p.Q61H|NM_033360:p.Q61H	WT	WT	WT	F	85	NA	IIB
PCSI_0460_Pa_P_526	NM_004985:p.Q61H|NM_033360:p.Q61H	WT	WT	WT	F	75	NA	IIB
PCSI_0463_Pa_P_526	NM_033360:p.G12D|NM_004985:p.G12D	WT	WT	WT	M	38	NA	IIB
PCSI_0466_Pa_P_526	NM_004985:p.G12D|NM_033360:p.G12D	NM_005359:p.H92Y	WT	WT	F	74	NA	IIB
PCSI_0467_Pa_P_526	NM_033360:p.G12V|NM_004985:p.G12V	WT	WT	NM_001126114:p.R248W|NM_001126117:p.R116W|NM_001126113:p.R248W|NM_001126115:p.R116W|NM_001126116:p.R116W|NM_000546:p.R248W|NM_001126112:p.R248W	F	58	NA	IIB
PCSI_0469_Pa_P_526	NM_004985:p.G12R|NM_033360:p.G12R	WT	WT	NM_001126115:p.R43H|NM_001126114:p.R175H|NM_001126117:p.R43H|NM_001126113:p.R175H|NM_000546:p.R175H|NM_001126116:p.R43H|NM_001126112:p.R175H	F	70	NA	IIB
PCSI_0473_Pa_P_526	NM_004985:p.G12V|NM_033360:p.G12V	WT	WT	NM_001126115:p.R43H|NM_001126114:p.R175H|NM_001126117:p.R43H|NM_001126113:p.R175H|NM_001126116:p.R43H|NM_000546:p.R175H|NM_001126112:p.R175H	F	59	NA	IIB
PCSI_0474_Pa_P_526	NM_033360:p.G12R|NM_004985:p.G12R	WT	WT	WT	F	48	NA	IIB
PCSI_0508_Pa_P_526	NM_033360:p.G12D|NM_004985:p.G12D	WT	NM_001195132:p.H83Y|NM_000077:p.H83Y|NM_058195:p.A97V	NM_001126114:p.Q317X|NM_001126117:p.Q185X|NM_001126113:p.Q317X|NM_001126115:p.Q185X|NM_001126116:p.Q185X|NM_000546:p.Q317X|NM_001126112:p.Q317X	F	78	NA	IIB
PCSI_0509_Pa_P_526	NM_004985:p.G12V|NM_033360:p.G12V	WT	WT	WT	F	76	NA	IIB
PCSI_0511_Pa_P	NM_004985:p.Q61H|NM_033360:p.Q61H	WT	WT	WT	M	73	NA	IIB
PCSI_0518_Pa_P	NM_004985:p.Q61H|NM_033360:p.Q61H	WT	WT	WT	F	63	NA	IIB
PCSI_0521_Pa_P_526	NM_004985:p.G12R|NM_033360:p.G12R	WT	WT	NM_001126115:p.V140L|NM_001126114:p.V272L|NM_001126117:p.V140L|NM_001126113:p.V272L|NM_000546:p.V272L|NM_001126116:p.V140L|NM_001126112:p.V272L	M	61	NA	IIB
PCSI_0528_Pa_P_526	NM_004985:p.G12R|NM_033360:p.G12R	WT	WT	NM_001126115:p.R150W|NM_001126114:p.R282W|NM_001126117:p.R150W|NM_001126113:p.R282W|NM_000546:p.R282W|NM_001126116:p.R150W|NM_001126112:p.R282W	M	49	NA	IIB
PCSI_0530_Pa_P_526	NM_004985:p.G12D|NM_033360:p.G12D	WT	WT	NM_001126114:p.G105C|NM_001126113:p.G105C|NM_000546:p.G105C|NM_001126112:p.G105C	F	59	NA	IIB
PCSI_0531_Pa_P_526	NM_033360:p.G12R|NM_004985:p.G12R	WT	WT	WT	M	54	NA	IIB
PCSI_0537_Pa_P_526	NM_033360:p.G12D|NM_004985:p.G12D	WT	WT	WT	M	56	NA	IIB
PCSI_0549_Pa_P_526	NM_004985:p.Q61H|NM_033360:p.Q61H	WT	WT	WT	M	76	NA	IIB
PCSI_0572_Pa_P_526	WT	WT	WT	WT	F	69	NA	IIB
PCSI_0588_Pa_P_526	NM_033360:p.G12R|NM_004985:p.G12R	WT	NM_001195132:p.R80X|NM_000077:p.R80X	NM_001126114:p.R273H|NM_001126117:p.R141H|NM_001126113:p.R273H|NM_001126115:p.R141H|NM_000546:p.R273H|NM_001126116:p.R141H|NM_001126112:p.R273H	M	78	NA	IIB
PCSI_0589_Pa_P_526	NM_033360:p.G12R|NM_004985:p.G12R	WT	WT	NM_001126114:p.Y327X|NM_001126117:p.Y195X|NM_001126113:p.Y327X|NM_001126115:p.Y195X|NM_001126116:p.Y195X|NM_000546:p.Y327X|NM_001126112:p.Y327X	F	51	NA	IIB
PCSI_0590_Pa_P_526	NM_004985:p.G12D|NM_033360:p.G12D	WT	WT	NM_001126115:p.G134V|NM_001126114:p.G266V|NM_001126117:p.G134V|NM_001126113:p.G266V|NM_000546:p.G266V|NM_001126116:p.G134V|NM_001126112:p.G266V	M	73	NA	IIB
PCSI_0591_Pa_P_526	WT	WT	WT	NM_001126114:p.S127Y|NM_001126113:p.S127Y|NM_000546:p.S127Y|NM_001126112:p.S127Y	M	67	NA	IIB
PCSI_0592_Pa_P_526	NM_004985:p.G12D|NM_033360:p.G12D	WT	NM_001195132:p.H83Y|NM_000077:p.H83Y|NM_058195:p.A97V	NM_001126115:p.R150W|NM_001126114:p.R282W|NM_001126117:p.R150W|NM_001126113:p.R282W|NM_000546:p.R282W|NM_001126116:p.R150W|NM_001126112:p.R282W	F	63	NA	IIB
PCSI_0593_Pa_P_526	NM_004985:p.G12D|NM_033360:p.G12D	WT	WT	NM_001126115:p.I122S|NM_001126114:p.I254S|NM_001126117:p.I122S|NM_001126113:p.I254S|NM_000546:p.I254S|NM_001126116:p.I122S|NM_001126112:p.I254S	M	62	NA	IIB
PCSI_0594_Pa_P_526	NM_033360:p.G12V|NM_004985:p.G12V	WT	NM_001195132:p.P70R|NM_000077:p.P70R	NM_001126117:p.S214W|NM_001126113:p.S346W	M	63	NA	IIB
PCSI_0602_Pa_P_526	NM_004985:p.G12D|NM_033360:p.G12D	WT	WT	NM_001126115:p.R116W|NM_001126114:p.R248W|NM_001126117:p.R116W|NM_001126113:p.R248W|NM_000546:p.R248W|NM_001126116:p.R116W|NM_001126112:p.R248W	M	55	NA	IIB
PCSI_0608_Pa_P_526	WT	NM_005359:p.E330K	WT	WT	F	52	NA	IIB
PCSI_0611_Pa_P_526	NM_004985:p.G12V|NM_033360:p.G12V	WT	WT	NM_001126114:p.W53X|NM_001126113:p.W53X|NM_000546:p.W53X|NM_001126112:p.W53X	M	58	NA	IIB
PCSI_0612_Pa_P_526	NM_033360:p.G12R|NM_004985:p.G12R	WT	WT	NM_001126113:p.Y126S|NM_000546:p.Y126S|NM_001126112:p.Y126S|NM_001126114:p.Y126S	M	58	NA	IIB
PCSI_0613_Pa_P_526	NM_004985:p.G12D|NM_033360:p.G12D	WT	WT	NM_001126114:p.S127F|NM_001126113:p.S127F|NM_000546:p.S127F|NM_001126112:p.S127F	M	48	NA	IIB
PCSI_0616_Pa_P_526	NM_033360:p.G12D|NM_004985:p.G12D	WT	WT	NM_001126114:p.R196X|NM_001126117:p.R64X|NM_001126113:p.R196X|NM_001126115:p.R64X|NM_001126116:p.R64X|NM_000546:p.R196X|NM_001126112:p.R196X	M	73	NA	IIB
PCSI_0624_Pa_P_526	NM_004985:p.G12D|NM_033360:p.G12D	WT	WT	NM_001126115:p.R116Q|NM_001126114:p.R248Q|NM_001126117:p.R116Q|NM_001126113:p.R248Q|NM_000546:p.R248Q|NM_001126116:p.R116Q|NM_001126112:p.R248Q	M	70	NA	IIB
PCSI_0625_Pa_P_526	NM_004985:p.G12D|NM_033360:p.G12D	WT	NM_001195132:p.H83Y|NM_000077:p.H83Y|NM_058195:p.A97V	NM_001126115:p.R141H|NM_001126114:p.R273H|NM_001126117:p.R141H|NM_001126113:p.R273H|NM_001126116:p.R141H|NM_000546:p.R273H|NM_001126112:p.R273H	F	69	NA	IIB
PCSI_0626_Pa_P_526	WT	WT	WT	WT	F	59	NA	IIB
PCSI_0627_Pa_P_526	WT	WT	WT	WT	M	79	NA	IIB
PCSI_0628_Pa_P_526	NM_004985:p.G12D|NM_033360:p.G12D	WT	WT	NM_001126115:p.G134R|NM_001126114:p.G266R|NM_001126117:p.G134R|NM_001126113:p.G266R|NM_000546:p.G266R|NM_001126116:p.G134R|NM_001126112:p.G266R	F	79	NA	IIB
PCSI_0629_Pa_P_526	NM_033360:p.G12V|NM_004985:p.G12V	WT	WT	NM_001126114:p.R175H|NM_001126117:p.R43H|NM_001126113:p.R175H|NM_001126115:p.R43H|NM_001126116:p.R43H|NM_000546:p.R175H|NM_001126112:p.R175H	F	74	NA	IIB
PCSI_0633_Pa_P_526	NM_004985:p.Q61H|NM_033360:p.Q61H	WT	WT	WT	F	59	NA	IIB
PCSI_0638_Pa_P_526	NM_033360:p.G12D|NM_004985:p.G12D	WT	WT	NM_001126117:p.A27V|NM_001126113:p.A159V|NM_000546:p.A159V|NM_001126116:p.A27V|NM_001126115:p.A27V|NM_001126114:p.A159V|NM_001126112:p.A159V	M	66	NA	IIB
PCSI_0639_Pa_P_526	NM_004985:p.G12R|NM_033360:p.G12R	WT	NM_001195132:p.D108G|NM_000077:p.D108G	NM_001126115:p.A6V|NM_001126114:p.A138V|NM_001126117:p.A6V|NM_001126113:p.A138V|NM_000546:p.A138V|NM_001126116:p.A6V|NM_001126112:p.A138V	F	66	NA	IIB
PCSI_0642_Pa_P_526	NM_004985:p.G12V|NM_033360:p.G12V	NM_005359:p.R361S	WT	WT	M	58	NA	IIB
PCSI_0643_Pa_P_526	NM_004985:p.G12V|NM_033360:p.G12V	WT	WT	NM_001126114:p.K132N|NM_001126113:p.K132N|NM_000546:p.K132N|NM_001126112:p.K132N	M	47	NA	IIB
PCSI_0645_Pa_P_526	NM_033360:p.G12R|NM_004985:p.G12R	WT	NM_001195132:p.W110X|NM_000077:p.W110X	NM_001126114:p.R248Q|NM_001126117:p.R116Q|NM_001126113:p.R248Q|NM_001126115:p.R116Q|NM_001126116:p.R116Q|NM_000546:p.R248Q|NM_001126112:p.R248Q	M	79	NA	IIB
PCSI_0649_Pa_P_526	NM_033360:p.G12V|NM_004985:p.G12V	WT	WT	NM_001126114:p.R273G|NM_001126117:p.R141G|NM_001126113:p.R273G|NM_001126115:p.R141G|NM_001126116:p.R141G|NM_000546:p.R273G|NM_001126112:p.R273G	M	78	NA	IIB
PCSI_0652_Lv_M_526	NM_033360:p.G12V|NM_004985:p.G12V	WT	WT	NM_000546:p.R342X|NM_001126112:p.R342X|NM_001126115:p.R210X	F	64	NA	IIB
PCSI_0652_Pa_P_526	NM_033360:p.G12V|NM_004985:p.G12V	WT	WT	NM_000546:p.R342X|NM_001126112:p.R342X|NM_001126115:p.R210X	F	64	NA	IIB
PCSI_0653_Pa_P_526	NM_004985:p.G12V|NM_033360:p.G12V	WT	WT	NM_001126115:p.R43H|NM_001126114:p.R175H|NM_001126117:p.R43H|NM_001126113:p.R175H|NM_000546:p.R175H|NM_001126116:p.R43H|NM_001126112:p.R175H	M	76	NA	IIB
PCSI_0890_Pa_P_526	NM_004985:p.G12D|NM_033360:p.G12D	WT	WT	NM_001126115:p.R141C|NM_001126114:p.R273C|NM_001126117:p.R141C|NM_001126113:p.R273C|NM_001126116:p.R141C|NM_000546:p.R273C|NM_001126112:p.R273C	F	72	NA	IIB
PCSI_0047_Pa_P_526	NM_004985:p.G12D|NM_033360:p.G12D	WT	WT	WT	M	54	NA	III
PCSI_0269_Pa_P	NM_004985:p.G12V|NM_033360:p.G12V	WT	WT	WT	M	69	NA	III
PCSI_0325_Pa_P_526	NM_033360:p.G12V|NM_004985:p.G12V	WT	WT	NM_001126114:p.S241F|NM_001126117:p.S109F|NM_001126113:p.S241F|NM_001126115:p.S109F|NM_000546:p.S241F|NM_001126116:p.S109F|NM_001126112:p.S241F	M	67	NA	III
PCSI_0506_Pa_P_526	WT	WT	NM_001195132:p.D84N|NM_000077:p.D84N|NM_058195:p.R98Q	WT	M	47	NA	III
PCSI_0661_Pa_P_526	WT	WT	WT	WT	Female	57	FFX	III
PCSI_0674_Pa_P_526	NM_033360:p.G12D|NM_004985:p.G12D	NM_005359:p.R445X	WT	WT	Male	54	FFX	III
PCSI_0679_Pa_P_526	NM_033360:p.G12D|NM_004985:p.G12D	NM_005359:p.D351A	WT	NM_001126116:p.G113S|NM_000546:p.G245S|NM_001126113:p.G245S|NM_001126117:p.G113S|NM_001126112:p.G245S|NM_001126115:p.G113S|NM_001126114:p.G245S	Male	74	FFX	III
PCSI_0680_Pa_P_526	NM_004985:p.G12V|NM_033360:p.G12V	WT	WT	WT	Male	35	FFX	III
PCSI_0687_Pa_P_526	NM_004985:p.G12D|NM_033360:p.G12D	WT	WT	NM_001126116:p.R26C|NM_001126114:p.R158C|NM_001126115:p.R26C|NM_001126113:p.R158C|NM_001126117:p.R26C|NM_001126112:p.R158C|NM_000546:p.R158C	Male	62	FFX	III
PCSI_0690_Pa_P_526	NM_033360:p.G12D|NM_004985:p.G12D	NM_005359:p.E307X	NM_001195132:p.H83D|NM_000077:p.H83D|NM_058195:p.A97G	WT	Female	65	FFX	III
PCSI_0691_Pa_P_526	NM_033360:p.G12V|NM_004985:p.G12V	WT	WT	NM_001126115:p.R148G|NM_000546:p.R280G|NM_001126116:p.R148G|NM_001126114:p.R280G|NM_001126112:p.R280G|NM_001126113:p.R280G|NM_001126117:p.R148G	Male	72	FFX	III
PCSI_0700_Pa_P_526	NM_004985:p.G12D|NM_033360:p.G12D	WT	WT	NM_001126112:p.G199V|NM_001126114:p.G199V|NM_000546:p.G199V|NM_001126113:p.G199V|NM_001126116:p.G67V|NM_001126117:p.G67V|NM_001126115:p.G67V	Female	68	FFX	III
PCSI_0711_Pa_P_526	NM_004985:p.G12V|NM_033360:p.G12V	WT	WT	WT	Female	68	GA	III
PCSI_0725_Pa_P_526	NM_004985:p.G12C|NM_033360:p.G12C	NM_005359:p.Q256X	WT	NM_001126115:p.R150W|NM_001126114:p.R282W|NM_001126113:p.R282W|NM_001126116:p.R150W|NM_001126117:p.R150W|NM_001126112:p.R282W|NM_000546:p.R282W	Male	69	GA	III
PCSI_0744_Pa_P_526	NM_004985:p.G12D|NM_033360:p.G12D	WT	NM_001195132:p.R58X|NM_000077:p.R58X	NM_001126116:p.R43H|NM_000546:p.R175H|NM_001126114:p.R175H|NM_001126112:p.R175H|NM_001126113:p.R175H|NM_001126115:p.R43H|NM_001126117:p.R43H	Male	67	FFX	III
PCSI_0756_Pa_P_526	NM_004985:p.Q61H|NM_033360:p.Q61H	WT	WT	WT	Female	71	GA	III
PCSI_0764_Pa_P_526	NM_004985:p.G12V|NM_033360:p.G12V	WT	WT	WT	Female	64	FFX	III
PCSI_0776_Pa_P_526	NM_033360:p.G12D|NM_004985:p.G12D	WT	WT	WT	Female	59	NONE	III
PCSI_0798_Pa_P_526	NM_033360:p.G12D|NM_004985:p.G12D	NM_005359:p.E53X	WT	NM_001126112:p.V272M|NM_001126115:p.V140M|NM_001126113:p.V272M|NM_001126116:p.V140M|NM_001126114:p.V272M|NM_000546:p.V272M|NM_001126117:p.V140M	Male	65	FFX	III
PCSI_0813_Pa_P_526	NM_033360:p.G12D|NM_004985:p.G12D	WT	WT	NM_001126113:p.G266E|NM_001126114:p.G266E|NM_001126117:p.G134E|NM_001126115:p.G134E|NM_001126116:p.G134E|NM_000546:p.G266E|NM_001126112:p.G266E	Female	63	FFX	III
PCSI_0814_Pa_P_526	NM_033360:p.Q61R|NM_004985:p.Q61R	WT	WT	NM_001126112:p.S127F|NM_000546:p.S127F|NM_001126113:p.S127F|NM_001126114:p.S127F	Male	42	FFX	III
PCSI_0996_Pa_P_526	NM_033360:p.G12D|NM_004985:p.G12D	WT	WT	NM_001126112:p.S94X|NM_001126113:p.S94X|NM_000546:p.S94X|NM_001126114:p.S94X	Female	64	FFX	III
PCSI_1012_Pa_P_526	NM_004985:p.G12D|NM_033360:p.G12D	WT	WT	NM_001126114:p.W146X|NM_001126115:p.W14X|NM_001126116:p.W14X|NM_000546:p.W146X|NM_001126112:p.W146X|NM_001126113:p.W146X|NM_001126117:p.W14X	Male	73	GA	III
PCSI_1014_Pa_P_526	NM_033360:p.G12R|NM_004985:p.G12R	NM_005359:p.G510V	WT	NM_001126114:p.Y220C|NM_000546:p.Y220C|NM_001126113:p.Y220C|NM_001126117:p.Y88C|NM_001126116:p.Y88C|NM_001126112:p.Y220C|NM_001126115:p.Y88C	Male	60	FFX	III
PCSI_1016_Pa_P_526	NM_004985:p.G12R|NM_033360:p.G12R	WT	WT	NM_001126112:p.R248W|NM_001126113:p.R248W|NM_001126117:p.R116W|NM_000546:p.R248W|NM_001126115:p.R116W|NM_001126114:p.R248W|NM_001126116:p.R116W	Female	63	FFX	III
PCSI_1019_Pa_P_526	NM_033360:p.G12V|NM_004985:p.G12V	WT	WT	WT	Female	71	FFX	III
PCSI_1093_Pa_P_526	NM_033360:p.G12D|NM_004985:p.G12D	WT	WT	NM_000546:p.R213L|NM_001126112:p.R213L|NM_001126116:p.R81L|NM_001126113:p.R213L|NM_001126117:p.R81L|NM_001126114:p.R213L|NM_001126115:p.R81L	Male	67	GA	III
PCSI_0295_Pa_P_526	NM_033360:p.G12V|NM_004985:p.G12V	WT	WT	NM_001126114:p.R175H|NM_001126117:p.R43H|NM_001126113:p.R175H|NM_001126115:p.R43H|NM_001126116:p.R43H|NM_000546:p.R175H|NM_001126112:p.R175H	M	72	NA	IV
PCSI_0476_Pa_P_526	NM_033360:p.Q61L|NM_004985:p.Q61L	WT	WT	WT	M	42	NA	IV
PCSI_0612_Ag_M_526	NM_033360:p.G12R|NM_004985:p.G12R	WT	WT	NM_001126112:p.Y126S|NM_001126114:p.Y126S|NM_001126113:p.Y126S|NM_000546:p.Y126S	Male	59	FFX	IV
PCSI_0630_Lv_M_526	NM_004985:p.G12D|NM_033360:p.G12D	WT	WT	NM_001126115:p.R64X|NM_001126114:p.R196X|NM_001126117:p.R64X|NM_001126113:p.R196X|NM_001126116:p.R64X|NM_000546:p.R196X|NM_001126112:p.R196X	Male	53	FFX	IV
PCSI_0632_Lv_M	WT	WT	WT	WT	Female	72	GA	IV
PCSI_0634_Lv_M_526	NM_004985:p.Q61H|NM_033360:p.Q61H	WT	WT	WT	Female	69	FFX	IV
PCSI_0637_Lv_M_526	NM_004985:p.G12V|NM_033360:p.G12V	WT	WT	WT	Female	60	FFX	IV
PCSI_0640_Om_M_526	NM_004985:p.G12V|NM_033360:p.G12V	WT	WT	WT	Male	65	FFX	IV
PCSI_0641_Lv_M_526	NM_004985:p.G12D|NM_033360:p.G12D	WT	WT	NM_001126115:p.R116Q|NM_001126114:p.R248Q|NM_001126117:p.R116Q|NM_001126113:p.R248Q|NM_000546:p.R248Q|NM_001126116:p.R116Q|NM_001126112:p.R248Q	Male	52	GA	IV
PCSI_0644_Lv_M	NM_004985:p.Q61H|NM_033360:p.Q61H	WT	WT	WT	Female	58	GA	IV
PCSI_0646_Lv_M	NM_004985:p.Q61H|NM_033360:p.Q61H	WT	WT	WT	Female	71	GA	IV
PCSI_0647_Lv_M_526	NM_033360:p.G12V|NM_004985:p.G12V	WT	NM_001195132:p.R80X|NM_000077:p.R80X	NM_001126114:p.V173G|NM_001126117:p.V41G|NM_001126113:p.V173G|NM_001126115:p.V41G|NM_000546:p.V173G|NM_001126116:p.V41G|NM_001126112:p.V173G	Female	57	FFX	IV
PCSI_0648_Lv_M_526	WT	WT	WT	NM_001126115:p.E154X|NM_001126114:p.E286X|NM_001126117:p.E154X|NM_001126113:p.E286X|NM_000546:p.E286X|NM_001126116:p.E154X|NM_001126112:p.E286X	Male	54	NONE	IV
PCSI_0650_Lv_M_526	NM_004985:p.G12R|NM_033360:p.G12R	WT	WT	NM_001126115:p.W14X|NM_001126114:p.W146X|NM_001126117:p.W14X|NM_001126113:p.W146X|NM_000546:p.W146X|NM_001126116:p.W14X|NM_001126112:p.W146X	Female	66	NONE	IV
PCSI_0651_Lv_M_526	NM_004985:p.G12V|NM_033360:p.G12V	WT	WT	NM_001126115:p.V11A|NM_001126114:p.V143A|NM_001126117:p.V11A|NM_001126113:p.V143A|NM_000546:p.V143A|NM_001126116:p.V11A|NM_001126112:p.V143A	Male	63	FFX	IV
PCSI_0662_Lv_M_526	NM_004985:p.G12D|NM_033360:p.G12D	WT	WT	NM_001126114:p.E51X|NM_001126113:p.E51X|NM_000546:p.E51X|NM_001126112:p.E51X	Male	52	FFX	IV
PCSI_0663_Lv_M	NM_033360:p.G12D|NM_004985:p.G12D	WT	WT	NM_001126114:p.R175H|NM_001126117:p.R43H|NM_001126113:p.R175H|NM_001126115:p.R43H|NM_000546:p.R175H|NM_001126116:p.R43H|NM_001126112:p.R175H	Female	58	FFX	IV
PCSI_0664_Lv_M	NM_004985:p.G12D|NM_033360:p.G12D	WT	WT	WT	Male	51	FFX	IV
PCSI_0667_Lv_M_526	WT	WT	WT	WT	Male	56	FFX	IV
PCSI_0669_Lv_M_526	NM_004985:p.Q61H|NM_033360:p.Q61H	WT	WT	WT	Female	72	FFX	IV
PCSI_0670_Lv_M_526	NM_004985:p.G12D|NM_033360:p.G12D	NM_005359:p.R515T	WT	NM_001126117:p.R141C|NM_001126116:p.R141C|NM_001126112:p.R273C|NM_001126114:p.R273C|NM_001126115:p.R141C|NM_000546:p.R273C|NM_001126113:p.R273C	Male	69	FFX	IV
PCSI_0672_Lv_M_526	WT	WT	NM_001195132:p.E88G|NM_000077:p.E88G	WT	Female	58	FFX	IV
PCSI_0673_Lv_M_526	NM_033360:p.G12R|NM_004985:p.G12R	NM_005359:p.G365D	WT	NM_000546:p.K132R|NM_001126112:p.K132R|NM_001126114:p.K132R|NM_001126113:p.K132R	Female	54	FFX	IV
PCSI_0675_Lv_M_526	NM_033360:p.G12R|NM_004985:p.G12R	WT	WT	NM_001126113:p.H193D|NM_000546:p.H193D|NM_001126117:p.H61D|NM_001126116:p.H61D|NM_001126114:p.H193D|NM_001126115:p.H61D|NM_001126112:p.H193D	Male	57	FFX	IV
PCSI_0676_Lv_M_526	NM_004985:p.G12V|NM_033360:p.G12V	NM_005359:p.Y117D	WT	NM_001126116:p.C143Y|NM_001126114:p.C275Y|NM_001126117:p.C143Y|NM_001126115:p.C143Y|NM_001126113:p.C275Y|NM_000546:p.C275Y|NM_001126112:p.C275Y	Male	67	GA	IV
PCSI_0678_Lv_M_526	NM_004985:p.G12D|NM_033360:p.G12D	WT	WT	NM_001126115:p.R174X|NM_000546:p.R306X|NM_001126114:p.R306X|NM_001126117:p.R174X|NM_001126116:p.R174X|NM_001126113:p.R306X|NM_001126112:p.R306X	Female	53	FFX	IV
PCSI_0681_Lv_M_526	NM_004985:p.Q61H|NM_033360:p.Q61H	WT	WT	WT	Female	52	FFX	IV
PCSI_0685_Lv_M_526	NM_033360:p.G12D|NM_004985:p.G12D	WT	WT	NM_001126115:p.E66X|NM_001126117:p.E66X|NM_001126114:p.E198X|NM_001126113:p.E198X|NM_001126112:p.E198X|NM_000546:p.E198X|NM_001126116:p.E66X	Male	71	FFX	IV
PCSI_0692_Pa_P_526	NM_004985:p.G12R|NM_033360:p.G12R	WT	WT	NM_000546:p.I232S|NM_001126112:p.I232S|NM_001126114:p.I232S|NM_001126117:p.I100S|NM_001126115:p.I100S|NM_001126116:p.I100S|NM_001126113:p.I232S	Female	66	FFX	IV
PCSI_0693_Lv_M_526	NM_033360:p.G12V|NM_004985:p.G12V	WT	WT	NM_001126112:p.R175H|NM_001126117:p.R43H|NM_001126113:p.R175H|NM_001126115:p.R43H|NM_000546:p.R175H|NM_001126114:p.R175H|NM_001126116:p.R43H	Male	67	FFX	IV
PCSI_0695_Lv_M_526	NM_033360:p.G12V|NM_004985:p.G12V	WT	WT	WT	Male	52	FFX	IV
PCSI_0697_Lv_M_526	WT	WT	WT	WT	Male	58	FFX	IV
PCSI_0699_Lv_M_526	NM_004985:p.G12D|NM_033360:p.G12D	WT	WT	WT	Male	63	GA	IV
PCSI_0701_Pa_P_526	NM_033360:p.G12D|NM_004985:p.G12D	NM_005359:p.Q366K	WT	NM_001126112:p.S127F|NM_001126114:p.S127F|NM_001126113:p.S127F|NM_000546:p.S127F	Female	58	NONE	IV
PCSI_0704_Lv_M_526	NM_004985:p.G12V|NM_033360:p.G12V	WT	WT	NM_001126114:p.R282W|NM_001126116:p.R150W|NM_001126115:p.R150W|NM_001126112:p.R282W|NM_000546:p.R282W|NM_001126117:p.R150W|NM_001126113:p.R282W	Male	62	FFX	IV
PCSI_0708_Lv_M_526	WT	WT	WT	NM_001126113:p.E171X|NM_000546:p.E171X|NM_001126112:p.E171X|NM_001126117:p.E39X|NM_001126115:p.E39X|NM_001126114:p.E171X|NM_001126116:p.E39X	Female	68	FFX	IV
PCSI_0709_Lv_M_526	NM_033360:p.G12D|NM_004985:p.G12D	WT	NM_001195132:p.L97R|NM_000077:p.L97R	WT	Female	67	GA	IV
PCSI_0712_Lv_M_526	NM_033360:p.G12D|NM_004985:p.G12D	WT	WT	NM_000546:p.R248W|NM_001126115:p.R116W|NM_001126114:p.R248W|NM_001126116:p.R116W|NM_001126113:p.R248W|NM_001126112:p.R248W|NM_001126117:p.R116W	Female	29	GA	IV
PCSI_0714_Lv_M_526	NM_033360:p.G12V|NM_004985:p.G12V	NM_005359:p.S178X	NM_001195132:p.R58X|NM_000077:p.R58X	NM_001126115:p.R116Q|NM_001126117:p.R116Q|NM_001126113:p.R248Q|NM_001126112:p.R248Q|NM_000546:p.R248Q|NM_001126116:p.R116Q|NM_001126114:p.R248Q	Female	65	GA	IV
PCSI_0717_Lv_M_526	NM_033360:p.G12D|NM_004985:p.G12D	WT	WT	NM_001126115:p.Y88C|NM_001126116:p.Y88C|NM_001126117:p.Y88C|NM_000546:p.Y220C|NM_001126114:p.Y220C|NM_001126112:p.Y220C|NM_001126113:p.Y220C	Female	66	GA	IV
PCSI_0718_Om_M_526	NM_033360:p.G12D|NM_004985:p.G12D	WT	WT	NM_001126113:p.L130R|NM_000546:p.L130R|NM_001126114:p.L130R|NM_001126112:p.L130R	Male	58	GA	IV
PCSI_0719_Lv_M_526	NM_004985:p.G12D|NM_033360:p.G12D	NM_005359:p.C363F	WT	NM_001126113:p.V173M|NM_001126116:p.V41M|NM_001126117:p.V41M|NM_001126114:p.V173M|NM_001126115:p.V41M|NM_001126112:p.V173M|NM_000546:p.V173M	Male	65	FFX	IV
PCSI_0721_Pa_P_526	NM_033360:p.G12V|NM_004985:p.G12V	WT	NM_001195132:p.H83Y|NM_000077:p.H83Y|NM_058195:p.A97V	NM_001126113:p.R213X|NM_001126117:p.R81X|NM_000546:p.R213X|NM_001126114:p.R213X|NM_001126115:p.R81X|NM_001126116:p.R81X|NM_001126112:p.R213X	Female	72	GA	IV
PCSI_0722_Lv_M_526	NM_033360:p.G12R|NM_004985:p.G12R	NM_005359:p.R361C	WT	NM_001126114:p.R248Q|NM_001126112:p.R248Q|NM_001126113:p.R248Q|NM_001126115:p.R116Q|NM_001126116:p.R116Q|NM_000546:p.R248Q|NM_001126117:p.R116Q	Female	46	FFX	IV
PCSI_0723_Lv_M_526	NM_004985:p.G12V|NM_033360:p.G12V	WT	WT	WT	Male	50	GA	IV
PCSI_0724_Pa_P_526	NM_004985:p.Q61K|NM_033360:p.Q61K	WT	WT	NM_001126114:p.V173L|NM_001126115:p.V41L|NM_001126116:p.V41L|NM_001126113:p.V173L|NM_001126112:p.V173L|NM_001126117:p.V41L|NM_000546:p.V173L	Male	59	GA	IV
PCSI_0726_Lv_M_526	NM_004985:p.Q61H|NM_033360:p.Q61H	WT	.	NM_001126115:p.R116W|NM_001126114:p.R248W|NM_001126112:p.R248W|NM_001126117:p.R116W|NM_000546:p.R248W|NM_001126113:p.R248W|NM_001126116:p.R116W	Male	62	GA	IV
PCSI_0727_Pa_P_526	NM_004985:p.G12R|NM_033360:p.G12R	WT	NM_000077:p.R58X|NM_001195132:p.R58X	NM_001126114:p.Q144X|NM_001126112:p.Q144X|NM_001126113:p.Q144X|NM_001126115:p.Q12X|NM_000546:p.Q144X|NM_001126117:p.Q12X|NM_001126116:p.Q12X	Female	66	GA	IV
PCSI_0728_Lv_M_526	NM_004985:p.Q61H|NM_033360:p.Q61H	WT	WT	WT	Male	50	FFX	IV
PCSI_0729_Lv_M_526	NM_033360:p.G12R|NM_004985:p.G12R	WT	WT	NM_000546:p.R248Q|NM_001126115:p.R116Q|NM_001126114:p.R248Q|NM_001126117:p.R116Q|NM_001126113:p.R248Q|NM_001126112:p.R248Q|NM_001126116:p.R116Q	Male	56	FFX	IV
PCSI_0730_Pa_P_526	NM_033360:p.G12D|NM_004985:p.G12D	WT	WT	NM_001126113:p.Y220C|NM_001126116:p.Y88C|NM_001126115:p.Y88C|NM_001126117:p.Y88C|NM_001126112:p.Y220C|NM_001126114:p.Y220C|NM_000546:p.Y220C	Female	72	GA	IV
PCSI_0731_Lv_M_526	NM_033360:p.G12D|NM_004985:p.G12D	WT	WT	NM_001126112:p.C176Y|NM_001126115:p.C44Y|NM_001126114:p.C176Y|NM_001126116:p.C44Y|NM_000546:p.C176Y|NM_001126113:p.C176Y|NM_001126117:p.C44Y	Female	73	GA	IV
PCSI_0732_Pa_P_526	NM_004985:p.Q61H|NM_033360:p.Q61H	WT	WT	NM_001126113:p.V157F|NM_001126117:p.V25F|NM_001126116:p.V25F|NM_001126112:p.V157F|NM_000546:p.V157F|NM_001126114:p.V157F|NM_001126115:p.V25F	Female	73	GA	IV
PCSI_0733_Lv_M_526	NM_004985:p.G12D|NM_033360:p.G12D	WT	WT	WT	Male	64	GA	IV
PCSI_0734_Lv_M_526	NM_033360:p.G12V|NM_004985:p.G12V	WT	WT	NM_001126114:p.Q52X|NM_001126113:p.Q52X|NM_001126112:p.Q52X|NM_000546:p.Q52X	Female	54	GA	IV
PCSI_0736_Lv_M_526	NM_033360:p.G12V|NM_004985:p.G12V	WT	WT	WT	Male	62	FFX	IV
PCSI_0738_Lv_M_526	NM_004985:p.G12D|NM_033360:p.G12D	NM_005359:p.R361H	WT	WT	Male	60	GA	IV
PCSI_0739_Lv_M_526	NM_033360:p.G12V|NM_004985:p.G12V	WT	WT	WT	Male	67	GA	IV
PCSI_0740_Pm_M_526	NM_004985:p.G12D|NM_033360:p.G12D	WT	NM_000077:p.P38R|NM_001195132:p.P38R|NM_058197:p.P38R	NM_000546:p.A159P|NM_001126113:p.A159P|NM_001126112:p.A159P|NM_001126114:p.A159P|NM_001126116:p.A27P|NM_001126115:p.A27P|NM_001126117:p.A27P	Male	63	FFX	IV
PCSI_0741_Pa_P_526	NM_033360:p.G12D|NM_004985:p.G12D	NM_005359:p.D537E	WT	.	Female	66	NONE	IV
PCSI_0742_Pa_P_526	NM_004985:p.G12D|NM_033360:p.G12D	NM_005359:p.V128M	WT	WT	Female	74	GA	IV
PCSI_0743_Lv_M_526	NM_033360:p.G12D|NM_004985:p.G12D	WT	WT	WT	Male	50	FFX	IV
PCSI_0746_Lv_M_526	NM_033360:p.G12D|NM_004985:p.G12D	WT	NM_000077:p.I49S|NM_058197:p.I49S|NM_001195132:p.I49S	NM_001126116:p.I63F|NM_001126112:p.I195F|NM_000546:p.I195F|NM_001126113:p.I195F|NM_001126117:p.I63F|NM_001126115:p.I63F|NM_001126114:p.I195F	Male	73	GA	IV
PCSI_0747_Lv_M_526	NM_004985:p.G12D|NM_033360:p.G12D	WT	WT	NM_001126113:p.Y126C|NM_001126114:p.Y126C|NM_000546:p.Y126C|NM_001126112:p.Y126C	Female	61	GA	IV
PCSI_0748_Lv_M_526	WT	WT	WT	WT	Male	56	FFX	IV
PCSI_0749_Lv_M_526	NM_033360:p.G12D|NM_004985:p.G12D	WT	WT	NM_000546:p.I195N|NM_001126115:p.I63N|NM_001126116:p.I63N|NM_001126117:p.I63N|NM_001126112:p.I195N|NM_001126113:p.I195N|NM_001126114:p.I195N	Female	47	GA	IV
PCSI_0753_Pa_P_526	NM_033360:p.G12D|NM_004985:p.G12D	WT	WT	WT	Female	46	GA	IV
PCSI_0754_Lv_M_526	NM_033360:p.G12D|NM_004985:p.G12D	WT	WT	WT	Male	77	NONE	IV
PCSI_0757_Lv_M_526	NM_004985:p.G12R|NM_033360:p.G12R	WT	WT	WT	Male	81	GA	IV
PCSI_0758_Lv_M_526	NM_033360:p.G13D|NM_004985:p.G13D	NM_005359:p.S504I	NM_000077:p.D108H|NM_001195132:p.D108H|NM_058195:p.R122P	NM_001126114:p.V272M|NM_001126116:p.V140M|NM_001126113:p.V272M|NM_000546:p.V272M|NM_001126112:p.V272M|NM_001126115:p.V140M|NM_001126117:p.V140M	Male	65	FFX	IV
PCSI_0759_Lv_M_526	NM_004985:p.G12V|NM_033360:p.G12V	WT	NM_000077:p.G23V|NM_001195132:p.G23V|NM_058197:p.G23V	NM_001126114:p.Y234D|NM_001126113:p.Y234D|NM_000546:p.Y234D|NM_001126117:p.Y102D|NM_001126112:p.Y234D|NM_001126115:p.Y102D|NM_001126116:p.Y102D	Male	63	FFX	IV
PCSI_0760_Lv_M_526	NM_004985:p.G12D|NM_033360:p.G12D	WT	NM_000077:p.H83Y|NM_058195:p.A97V|NM_001195132:p.H83Y	WT	Female	66	GA	IV
PCSI_0761_Pa_P_526	NM_033360:p.G12R|NM_004985:p.G12R	WT	WT	NM_001126112:p.H179R|NM_001126117:p.H47R|NM_001126116:p.H47R|NM_000546:p.H179R|NM_001126115:p.H47R|NM_001126113:p.H179R|NM_001126114:p.H179R	Male	64	GA	IV
PCSI_0762_Pa_P_526	NM_004985:p.G12D|NM_033360:p.G12D	WT	WT	NM_001126112:p.R248Q|NM_000546:p.R248Q|NM_001126114:p.R248Q|NM_001126116:p.R116Q|NM_001126115:p.R116Q|NM_001126117:p.R116Q|NM_001126113:p.R248Q	Male	66	FFX	IV
PCSI_0763_Pm_M_526	NM_004985:p.G12V|NM_033360:p.G12V	WT	WT	NM_001126114:p.I195N|NM_001126116:p.I63N|NM_000546:p.I195N|NM_001126112:p.I195N|NM_001126113:p.I195N|NM_001126117:p.I63N|NM_001126115:p.I63N	Male	53	GA	IV
PCSI_0765_Lv_M_526	NM_004985:p.Q61H|NM_033360:p.Q61H	WT	WT	NM_001126114:p.R282W|NM_001126112:p.R282W|NM_000546:p.R282W|NM_001126113:p.R282W|NM_001126117:p.R150W|NM_001126116:p.R150W|NM_001126115:p.R150W	Male	44	FFX	IV
PCSI_0767_Lv_M_526	NM_033360:p.G12D|NM_004985:p.G12D	WT	NM_001195132:p.R58X|NM_000077:p.R58X	NM_001126115:p.H47R|NM_001126116:p.H47R|NM_001126114:p.H179R|NM_000546:p.H179R|NM_001126117:p.H47R|NM_001126112:p.H179R|NM_001126113:p.H179R	Male	58	GA	IV
PCSI_0768_Lv_M_526	NM_033360:p.G12V|NM_004985:p.G12V	WT	WT	WT	Male	58	FFX	IV
PCSI_0769_Lv_M_526	NM_004985:p.G12D|NM_033360:p.G12D	WT	WT	NM_001126114:p.R110L|NM_001126113:p.R110L|NM_000546:p.R110L|NM_001126112:p.R110L	Female	67	GA	IV
PCSI_0770_Lv_M_526	NM_004985:p.G12V|NM_033360:p.G12V	NM_005359:p.S343X	WT	NM_001126112:p.Y163C|NM_001126114:p.Y163C|NM_001126113:p.Y163C|NM_001126116:p.Y31C|NM_001126115:p.Y31C|NM_000546:p.Y163C|NM_001126117:p.Y31C	Male	66	NONE	IV
PCSI_0771_Pa_P_526	NM_004985:p.G12R|NM_033360:p.G12R	WT	WT	WT	Male	61	FFX	IV
PCSI_0774_Pa_P_526	NM_033360:p.G12V|NM_004985:p.G12V	WT	NM_001195132:p.R58X|NM_000077:p.R58X	NM_001126113:p.R273H|NM_001126114:p.R273H|NM_001126116:p.R141H|NM_001126115:p.R141H|NM_001126117:p.R141H|NM_001126112:p.R273H|NM_000546:p.R273H	Male	72	GA	IV
PCSI_0775_Lv_M_526	NM_004985:p.G12V|NM_033360:p.G12V	WT	WT	NM_001126113:p.R306X|NM_001126112:p.R306X|NM_001126116:p.R174X|NM_001126115:p.R174X|NM_001126114:p.R306X|NM_001126117:p.R174X|NM_000546:p.R306X	Female	57	FFX	IV
PCSI_0777_Lv_M_526	NM_004985:p.G12R|NM_033360:p.G12R	WT	WT	NM_000546:p.V173G|NM_001126114:p.V173G|NM_001126115:p.V41G|NM_001126112:p.V173G|NM_001126117:p.V41G|NM_001126116:p.V41G|NM_001126113:p.V173G	Male	62	FFX	IV
PCSI_0778_Lv_M_526	NM_004985:p.G12V|NM_033360:p.G12V	WT	WT	NM_000546:p.R282W|NM_001126115:p.R150W|NM_001126114:p.R282W|NM_001126117:p.R150W|NM_001126113:p.R282W|NM_001126112:p.R282W|NM_001126116:p.R150W	Male	64	FFX	IV
PCSI_0779_Lv_M_526	NM_004985:p.G12V|NM_033360:p.G12V	WT	WT	WT	Female	61	GA	IV
PCSI_0781_Lv_M_526	NM_004985:p.G12D|NM_033360:p.G12D	WT	WT	WT	Female	42	FFX	IV
PCSI_0782_Om_M_526	NM_033360:p.G12D|NM_004985:p.G12D	WT	NM_000077:p.R80X|NM_001195132:p.R80X	NM_001126113:p.K132E|NM_000546:p.K132E|NM_001126114:p.K132E|NM_001126112:p.K132E	Female	72	GA	IV
PCSI_0784_Lv_M_526	NM_004985:p.Q61H|NM_033360:p.Q61H	WT	WT	WT	Male	75	GA	IV
PCSI_0785_Lv_M_526	NM_033360:p.G12V|NM_004985:p.G12V	WT	WT	NM_001126117:p.D149E|NM_000546:p.D281E|NM_001126115:p.D149E|NM_001126114:p.D281E|NM_001126112:p.D281E|NM_001126113:p.D281E|NM_001126116:p.D149E	Male	52	GA	IV
PCSI_0794_Pa_P_526	NM_033360:p.G12V|NM_004985:p.G12V	WT	WT	WT	Male	63	GA	IV
PCSI_0796_Lv_M_526	NM_004985:p.G12R|NM_033360:p.G12R	WT	WT	NM_001126112:p.S215I|NM_001126113:p.S215I|NM_000546:p.S215I|NM_001126114:p.S215I|NM_001126115:p.S83I|NM_001126116:p.S83I|NM_001126117:p.S83I	Female	76	GA	IV
PCSI_0799_Lv_M_526	NM_004985:p.G12D|NM_033360:p.G12D	WT	WT	NM_000546:p.R342X|NM_001126112:p.R342X|NM_001126115:p.R210X	Female	65	GA	IV
PCSI_0801_Lv_M_526	NM_004985:p.G12R|NM_033360:p.G12R	WT	WT	NM_000546:p.R175H|NM_001126113:p.R175H|NM_001126117:p.R43H|NM_001126116:p.R43H|NM_001126112:p.R175H|NM_001126114:p.R175H|NM_001126115:p.R43H	Male	71	GA	IV
PCSI_0802_Lv_M_526	WT	WT	WT	WT	Male	69	CISPLATIN/GEMCITABINE	IV
PCSI_0812_Pa_P_526	NM_033360:p.G12D|NM_004985:p.G12D	WT	WT	WT	Male	67	GA	IV
PCSI_0815_Lv_M_526	NM_004985:p.G12D|NM_033360:p.G12D	WT	WT	NM_001126113:p.M237I|NM_001126116:p.M105I|NM_001126117:p.M105I|NM_000546:p.M237I|NM_001126115:p.M105I|NM_001126112:p.M237I|NM_001126114:p.M237I	Female	70	NONE	IV
PCSI_0816_Lv_M_526	NM_033360:p.G12D|NM_004985:p.G12D	NM_005359:p.H92R	WT	NM_001126114:p.Y220C|NM_000546:p.Y220C|NM_001126116:p.Y88C|NM_001126112:p.Y220C|NM_001126115:p.Y88C|NM_001126117:p.Y88C|NM_001126113:p.Y220C	Male	63	GA	IV
PCSI_0817_Lv_M_526	NM_004985:p.G12D|NM_033360:p.G12D	WT	WT	NM_001126115:p.R148G|NM_001126114:p.R280G|NM_000546:p.R280G|NM_001126116:p.R148G|NM_001126113:p.R280G|NM_001126112:p.R280G|NM_001126117:p.R148G	Female	67	NONE	IV
PCSI_0818_Lv_M_526	NM_033360:p.G12D|NM_004985:p.G12D	WT	WT	NM_001126117:p.M105I|NM_001126115:p.M105I|NM_001126116:p.M105I|NM_001126113:p.M237I|NM_001126114:p.M237I|NM_001126112:p.M237I|NM_000546:p.M237I	Male	72	GA	IV
PCSI_0934_Pm_M_526	NM_004985:p.G12V|NM_033360:p.G12V	WT	NM_001195132:p.V51D|NM_000077:p.V51D	WT	Male	67	GA	IV
PCSI_0935_Pa_P_526	NM_004985:p.G12D|NM_033360:p.G12D	WT	NM_000077:p.L16Q|NM_001195132:p.L16Q|NM_058197:p.L16Q	NM_001126115:p.R174X|NM_000546:p.R306X|NM_001126116:p.R174X|NM_001126113:p.R306X|NM_001126114:p.R306X|NM_001126117:p.R174X|NM_001126112:p.R306X	Male	64	GA	IV
PCSI_0936_Lv_M_526	NM_033360:p.G12R|NM_004985:p.G12R	WT	WT	NM_000546:p.R273H|NM_001126114:p.R273H|NM_001126115:p.R141H|NM_001126116:p.R141H|NM_001126112:p.R273H|NM_001126113:p.R273H|NM_001126117:p.R141H	Male	77	FFX	IV
PCSI_0937_Lv_M_526	NM_033360:p.G12D|NM_004985:p.G12D	WT	WT	NM_001126113:p.R213X|NM_001126114:p.R213X|NM_001126116:p.R81X|NM_001126117:p.R81X|NM_001126115:p.R81X|NM_001126112:p.R213X|NM_000546:p.R213X	Female	62	GA	IV
PCSI_0939_Pm_M_526	NM_004985:p.G12R|NM_033360:p.G12R	WT	WT	WT	Male	75	GA	IV
PCSI_0941_Lv_M_526	NM_033360:p.G12V|NM_004985:p.G12V	WT	WT	WT	Female	66	NONE	IV
PCSI_0942_Lv_M_526	NM_004985:p.G12D|NM_033360:p.G12D	WT	WT	NM_001126113:p.R175H|NM_000546:p.R175H|NM_001126115:p.R43H|NM_001126116:p.R43H|NM_001126112:p.R175H|NM_001126117:p.R43H|NM_001126114:p.R175H	Male	73	FFX	IV
PCSI_0943_Lv_M_526	WT	WT	WT	NM_000546:p.A159V|NM_001126115:p.A27V|NM_001126117:p.A27V|NM_001126113:p.A159V|NM_001126116:p.A27V|NM_001126114:p.A159V|NM_001126112:p.A159V	Male	62	FFX	IV
PCSI_0944_Lv_M_526	WT	WT	WT	WT	Male	59	GA	IV
PCSI_0955_Lv_M_526	NM_004985:p.G12V|NM_033360:p.G12V	WT	WT	WT	Male	69	FFX	IV
PCSI_0956_Lv_M_526	NM_033360:p.Q61H|NM_004985:p.Q61H	WT	WT	WT	Male	77	GA	IV
PCSI_0968_Lv_M_526	NM_033360:p.G12R|NM_004985:p.G12R	WT	WT	WT	Male	73	NONE	IV
PCSI_0977_Lv_M_526	NM_004985:p.G12D|NM_033360:p.G12D	NM_005359:p.R361S	WT	WT	Male	79	NONE	IV
PCSI_0978_Pa_P_526	NM_004985:p.G12D|NM_033360:p.G12D	WT	NM_000077:p.W15X|NM_058197:p.W15X|NM_001195132:p.W15X	NM_001126117:p.R116W|NM_001126112:p.R248W|NM_001126115:p.R116W|NM_001126114:p.R248W|NM_000546:p.R248W|NM_001126116:p.R116W|NM_001126113:p.R248W	Female	55	FFX	IV
PCSI_0979_Om_M_526	NM_033360:p.G12R|NM_004985:p.G12R	NM_005359:p.E205X	WT	WT	Male	71	FFX	IV
PCSI_0980_Lv_M_526	NM_033360:p.G12C|NM_004985:p.G12C	WT	WT	WT	Female	59	NONE	IV
PCSI_0985_Pa_P_526	NM_033360:p.V160A	WT	WT	WT	Male	58	GA	IV
PCSI_0986_Lv_M_526	WT	WT	WT	WT	Female	74	GA	IV
PCSI_0987_Lv_M_526	NM_033360:p.G12R|NM_004985:p.G12R	WT	WT	NM_001126116:p.S109F|NM_001126115:p.S109F|NM_001126113:p.S241F|NM_000546:p.S241F|NM_001126112:p.S241F|NM_001126117:p.S109F|NM_001126114:p.S241F	Male	72	FFX	IV
PCSI_0989_Pa_P_526	NM_004985:p.G12V|NM_033360:p.G12V	WT	WT	NM_000546:p.F113C|NM_001126113:p.F113C|NM_001126114:p.F113C|NM_001126112:p.F113C	Female	57	FFX	IV
PCSI_0991_Pm_M_526	WT	.	WT	WT	Male	59	FFX	IV
PCSI_0992_Lv_M_526	NM_004985:p.G12V|NM_033360:p.G12V	WT	WT	WT	Female	64	FFX	IV
PCSI_0993_Lv_M_526	NM_004985:p.G12D|NM_033360:p.G12D	WT	WT	NM_000546:p.I195T|NM_001126114:p.I195T|NM_001126116:p.I63T|NM_001126112:p.I195T|NM_001126113:p.I195T|NM_001126117:p.I63T|NM_001126115:p.I63T	Male	48	FFX	IV
PCSI_0994_Lv_M_526	NM_033360:p.Q61L|NM_004985:p.Q61L	WT	WT	NM_001126115:p.V41M|NM_001126114:p.V173M|NM_001126112:p.V173M|NM_000546:p.V173M|NM_001126113:p.V173M|NM_001126117:p.V41M|NM_001126116:p.V41M	Female	69	GA	IV
PCSI_0998_Pa_P_526	NM_033360:p.G12R|NM_004985:p.G12R	WT	NM_001195132:p.R80X|NM_000077:p.R80X	WT	Male	64	FFX	IV
PCSI_0999_Lv_M_526	NM_033360:p.G12D|NM_004985:p.G12D	WT	WT	NM_001126117:p.I63T|NM_000546:p.I195T|NM_001126114:p.I195T|NM_001126112:p.I195T|NM_001126113:p.I195T|NM_001126115:p.I63T|NM_001126116:p.I63T	Female	68	GA	IV
PCSI_1001_Lv_M_526	WT	WT	WT	NM_001126114:p.R213X|NM_000546:p.R213X|NM_001126115:p.R81X|NM_001126112:p.R213X|NM_001126116:p.R81X|NM_001126117:p.R81X|NM_001126113:p.R213X	Male	59	FFX	IV
PCSI_1003_Lv_M_526	NM_004985:p.G12V|NM_033360:p.G12V	WT	WT	NM_000546:p.I251F|NM_001126112:p.I251F|NM_001126113:p.I251F|NM_001126116:p.I119F|NM_001126117:p.I119F|NM_001126114:p.I251F|NM_001126115:p.I119F	Male	72	NONE	IV
PCSI_1004_Lv_M_526	NM_004985:p.G12V|NM_033360:p.G12V	NM_005359:p.E390X	WT	NM_001126116:p.C9Y|NM_001126113:p.C141Y|NM_001126112:p.C141Y|NM_001126114:p.C141Y|NM_001126115:p.C9Y|NM_001126117:p.C9Y|NM_000546:p.C141Y	Male	83	GA	IV
PCSI_1005_Lv_M_526	NM_004985:p.G12R|NM_033360:p.G12R	WT	NM_001195132:p.P81R|NM_000077:p.P81R	NM_000546:p.S241F|NM_001126114:p.S241F|NM_001126112:p.S241F|NM_001126117:p.S109F|NM_001126116:p.S109F|NM_001126115:p.S109F|NM_001126113:p.S241F	Male	69	FFX	IV
PCSI_1007_Lv_M_526	NM_033360:p.G12D|NM_004985:p.G12D	WT	WT	NM_000546:p.R273H|NM_001126113:p.R273H|NM_001126114:p.R273H|NM_001126116:p.R141H|NM_001126112:p.R273H|NM_001126115:p.R141H|NM_001126117:p.R141H	Male	72	GA	IV
PCSI_1008_Lv_M_526	NM_004985:p.G12D|NM_033360:p.G12D	WT	WT	NM_001126116:p.R174X|NM_001126113:p.R306X|NM_001126114:p.R306X|NM_001126115:p.R174X|NM_001126112:p.R306X|NM_000546:p.R306X|NM_001126117:p.R174X	Male	53	FFX	IV
PCSI_1010_Lv_M_526	NM_004985:p.G12V|NM_033360:p.G12V	WT	NM_000077:p.H83Y|NM_058195:p.A97V|NM_001195132:p.H83Y	WT	Male	71	FFX	IV
PCSI_1011_Lv_M_526	NM_004985:p.Q61L|NM_033360:p.Q61L	WT	NM_000077:p.G55A|NM_001195132:p.G55A	NM_001126116:p.R81X|NM_000546:p.R213X|NM_001126115:p.R81X|NM_001126113:p.R213X|NM_001126114:p.R213X|NM_001126117:p.R81X|NM_001126112:p.R213X	Female	55	GA	IV
PCSI_1015_Lv_M_526	NM_004985:p.G12D|NM_033360:p.G12D	WT	WT	WT	Female	48	FFX	IV
PCSI_1017_Lv_M_526	NM_033360:p.G12D|NM_004985:p.G12D	WT	WT	WT	Male	60	FFX	IV
PCSI_1018_Lv_M_526	NM_004985:p.G12V|NM_033360:p.G12V	NM_005359:p.K428T	WT	NM_001126115:p.F209Y|NM_001126112:p.F341Y|NM_000546:p.F341Y	Male	58	FFX	IV
PCSI_1020_Lv_M_526	NM_004985:p.G12D|NM_033360:p.G12D	NM_005359:p.Q442X	WT	NM_001126117:p.C110R|NM_000546:p.C242R|NM_001126114:p.C242R|NM_001126113:p.C242R|NM_001126112:p.C242R|NM_001126116:p.C110R|NM_001126115:p.C110R	Female	72	FFX	IV
PCSI_1021_Pa_P_526	NM_004985:p.G12D|NM_033360:p.G12D	WT	WT	NM_001126114:p.R273H|NM_001126115:p.R141H|NM_001126117:p.R141H|NM_001126116:p.R141H|NM_000546:p.R273H|NM_001126113:p.R273H|NM_001126112:p.R273H	Male	70	FFX	IV
PCSI_1023_Pa_P_526	NM_004985:p.G12R|NM_033360:p.G12R	WT	WT	NM_001126113:p.Y220C|NM_000546:p.Y220C|NM_001126116:p.Y88C|NM_001126115:p.Y88C|NM_001126114:p.Y220C|NM_001126117:p.Y88C|NM_001126112:p.Y220C	Female	83	GA	IV
PCSI_1024_Lv_M_526	NM_004985:p.G12V|NM_033360:p.G12V	WT	NM_001195132:p.L64P|NM_000077:p.L64P	NM_001126117:p.R43H|NM_001126116:p.R43H|NM_001126114:p.R175H|NM_001126115:p.R43H|NM_001126112:p.R175H|NM_001126113:p.R175H|NM_000546:p.R175H	Female	40	FFX	IV
PCSI_1025_Lv_M_526	WT	WT	WT	WT	Male	62	GA	IV
PCSI_1026_Lv_M_526	NM_033360:p.G12V|NM_004985:p.G12V	WT	WT	WT	Male	65	FFX	IV
PCSI_1027_Lv_M_526	NM_004985:p.G12D|NM_033360:p.G12D	WT	WT	NM_000546:p.R175H|NM_001126116:p.R43H|NM_001126117:p.R43H|NM_001126113:p.R175H|NM_001126115:p.R43H|NM_001126114:p.R175H|NM_001126112:p.R175H	Male	55	FFX	IV
PCSI_1035_Pa_P_526	NM_033360:p.G12V|NM_004985:p.G12V	WT	WT	WT	Female	59	FFX	IV
PCSI_1038_Lv_M_526	NM_004985:p.G12V|NM_033360:p.G12V	WT	WT	NM_001126115:p.G134X|NM_001126112:p.G266X|NM_000546:p.G266X|NM_001126114:p.G266X|NM_001126116:p.G134X|NM_001126117:p.G134X|NM_001126113:p.G266X	Female	57	FFX	IV
PCSI_1051_Lv_M_526	NM_004985:p.G12D|NM_033360:p.G12D	WT	WT	NM_001126116:p.R117S|NM_001126112:p.R249S|NM_001126113:p.R249S|NM_001126115:p.R117S|NM_000546:p.R249S|NM_001126117:p.R117S|NM_001126114:p.R249S	Female	65	GA	IV
PCSI_1054_Pa_P_526	NM_004985:p.G12R|NM_033360:p.G12R	WT	WT	WT	Male	71	GA	IV
PCSI_1057_Pa_P_5271	WT	WT	WT	WT	Female	84	GA	IV
PCSI_1058_Lv_M_526	NM_004985:p.G12D|NM_033360:p.G12D	WT	WT	NM_001126116:p.H61R|NM_001126117:p.H61R|NM_001126114:p.H193R|NM_000546:p.H193R|NM_001126115:p.H61R|NM_001126112:p.H193R|NM_001126113:p.H193R	Female	46	FFX	IV
PCSI_1059_Lv_M_526	NM_033360:p.Q61R|NM_004985:p.Q61R	WT	WT	NM_001126112:p.E336X|NM_001126115:p.E204X|NM_000546:p.E336X	Male	70	GA	IV
PCSI_1060_Lv_M_526	NM_004985:p.G12D|NM_033360:p.G12D	WT	WT	NM_001126117:p.R116Q|NM_001126116:p.R116Q|NM_001126113:p.R248Q|NM_001126114:p.R248Q|NM_001126112:p.R248Q|NM_001126115:p.R116Q|NM_000546:p.R248Q	Male	64	FFX	IV
PCSI_1062_Lv_M_526	NM_033360:p.G12V|NM_004985:p.G12V	WT	WT	NM_001126117:p.V140M|NM_001126113:p.V272M|NM_001126116:p.V140M|NM_001126114:p.V272M|NM_000546:p.V272M|NM_001126112:p.V272M|NM_001126115:p.V140M	Female	75	FFX	IV
PCSI_1063_Pa_P_526	NM_004985:p.G12D|NM_033360:p.G12D	WT	WT	NM_001126115:p.G134R|NM_001126117:p.G134R|NM_001126113:p.G266R|NM_000546:p.G266R|NM_001126114:p.G266R|NM_001126112:p.G266R|NM_001126116:p.G134R	Male	71	GA	IV
PCSI_1065_Lv_M_526	NM_033360:p.G12V|NM_004985:p.G12V	WT	WT	NM_001126114:p.V218G|NM_001126112:p.V218G|NM_000546:p.V218G|NM_001126117:p.V86G|NM_001126113:p.V218G|NM_001126115:p.V86G|NM_001126116:p.V86G	Male	59	FFX	IV
PCSI_1066_Pa_P_526	NM_004985:p.G12D|NM_033360:p.G12D	NM_005359:p.C363F	WT	NM_001126115:p.E217X|NM_000546:p.E349X|NM_001126112:p.E349X	Male	60	FFX	IV
PCSI_1067_Lv_M_526	NM_033360:p.G12D|NM_004985:p.G12D	WT	NM_000077:p.H83Y|NM_058195:p.A97V|NM_001195132:p.H83Y	NM_001126115:p.V41G|NM_001126113:p.V173G|NM_001126116:p.V41G|NM_001126117:p.V41G|NM_001126114:p.V173G|NM_000546:p.V173G|NM_001126112:p.V173G	Male	70	FFX	IV
PCSI_1068_Lv_M_526	NM_033360:p.G12R|NM_004985:p.G12R	WT	WT	WT	Male	45	FFX	IV
PCSI_1070_Lv_M_526	NM_033360:p.G12D|NM_004985:p.G12D	NM_005359:p.A118V	WT	WT	Female	72	GA	IV
PCSI_1071_Om_M_526	NM_004985:p.G12S|NM_033360:p.G12S	WT	WT	WT	Male	73	FFX	IV
PCSI_1074_Lv_M_526	NM_033360:p.G12R|NM_004985:p.G12R	WT	WT	NM_001126112:p.R248W|NM_001126116:p.R116W|NM_001126113:p.R248W|NM_001126115:p.R116W|NM_001126114:p.R248W|NM_000546:p.R248W|NM_001126117:p.R116W	Male	70	GA	IV
PCSI_1096_Lv_M_526	NM_033360:p.G12V|NM_004985:p.G12V	WT	WT	NM_001126112:p.Y220C|NM_001126117:p.Y88C|NM_000546:p.Y220C|NM_001126116:p.Y88C|NM_001126115:p.Y88C|NM_001126114:p.Y220C|NM_001126113:p.Y220C	Male	71	FFX	IV
RAMP_0002_Ln_M_526	WT	WT	WT	NM_001126117:p.Y73S|NM_001126116:p.Y73S|NM_001126113:p.Y205S|NM_001126112:p.Y205S|NM_001126115:p.Y73S|NM_000546:p.Y205S|NM_001126114:p.Y205S	M	69	NA	IV
RAMP_0002_Lv_M	NM_004985:p.Q61H|NM_033360:p.Q61H	WT	WT	WT	M	69	NA	IV
RAMP_0002_Pa_P_526	WT	WT	WT	NM_001126117:p.Y73S|NM_001126116:p.Y73S|NM_001126113:p.Y205S|NM_001126112:p.Y205S|NM_001126115:p.Y73S|NM_000546:p.Y205S|NM_001126114:p.Y205S	M	69	NA	IV
RAMP_0004_Ln_M_526	NM_004985:p.G12D|NM_033360:p.G12D	WT	WT	NM_001126115:p.R43H|NM_001126114:p.R175H|NM_001126117:p.R43H|NM_001126113:p.R175H|NM_000546:p.R175H|NM_001126116:p.R43H|NM_001126112:p.R175H	M	64	NA	IV
RAMP_0004_Lv_M_526	NM_004985:p.G12D|NM_033360:p.G12D	WT	WT	NM_001126115:p.R43H|NM_001126114:p.R175H|NM_001126117:p.R43H|NM_001126113:p.R175H|NM_000546:p.R175H|NM_001126116:p.R43H|NM_001126112:p.R175H	M	64	NA	IV
RAMP_0004_Pa_P_526	NM_004985:p.Q61H|NM_033360:p.Q61H	WT	WT	WT	M	64	NA	IV
RAMP_0006_Lv_M_526	NM_033360:p.G12D|NM_004985:p.G12D	WT	WT	WT	M	70	NA	IV
RAMP_0006_Pa_P	NM_004985:p.Q61H|NM_033360:p.Q61H	WT	WT	WT	M	70	NA	IV
RAMP_0007_Lv_M	NM_004985:p.Q61H|NM_033360:p.Q61H	WT	WT	WT	M	49	NA	IV
RAMP_0007_Pa_P_526	NM_033360:p.G12D|NM_004985:p.G12D	NM_005359:p.V128L	WT	NM_001126114:p.G245S|NM_001126117:p.G113S|NM_001126113:p.G245S|NM_001126115:p.G113S|NM_001126116:p.G113S|NM_000546:p.G245S|NM_001126112:p.G245S	M	49	NA	IV
RAMP_0008_Ln_M_526	NM_004985:p.G12V|NM_033360:p.G12V	WT	WT	NM_001126115:p.R150W|NM_001126114:p.R282W|NM_001126117:p.R150W|NM_001126113:p.R282W|NM_001126116:p.R150W|NM_000546:p.R282W|NM_001126112:p.R282W	M	52	NA	IV
RAMP_0008_Lv_M_526	NM_004985:p.G12V|NM_033360:p.G12V	WT	WT	NM_001126115:p.R150W|NM_001126114:p.R282W|NM_001126117:p.R150W|NM_001126113:p.R282W|NM_001126116:p.R150W|NM_000546:p.R282W|NM_001126112:p.R282W	M	52	NA	IV
RAMP_0008_Pa_P_526	NM_004985:p.Q61H|NM_033360:p.Q61H	WT	WT	WT	M	52	NA	IV
PCSI_0489_Lv_M	WT	WT	WT	.	F	35	NA	N/A
PCSI_0585_Lv_M_526	NM_004985:p.G12D|NM_033360:p.G12D	WT	NM_001195132:p.H83Y|NM_000077:p.H83Y|NM_058195:p.A97V	NM_001126115:p.R141C|NM_001126114:p.R273C|NM_001126117:p.R141C|NM_001126113:p.R273C|NM_000546:p.R273C|NM_001126116:p.R141C|NM_001126112:p.R273C	M	78	NA	N/A
PCSI_0604_Lv_M_526	NM_004985:p.G12V|NM_033360:p.G12V	WT	WT	NM_001126115:p.R116G|NM_001126114:p.R248G|NM_001126117:p.R116G|NM_001126113:p.R248G|NM_000546:p.R248G|NM_001126116:p.R116G|NM_001126112:p.R248G	F	70	NA	N/A
PCSI_0217_Pa_P_526	NM_033360:p.G12D|NM_004985:p.G12D	WT	WT	WT	NA	NA	NA	NA
PCSI_0682_Lv_M_526	NM_033360:p.G12V|NM_004985:p.G12V	WT	WT	WT	NA	NA	NA	NA
PCSI_0689_Lv_M_526	NM_004985:p.Q61H|NM_033360:p.Q61H	WT	WT	WT	NA	NA	NA	NA
PCSI_0703_Lv_M_526	NM_033360:p.G12D|NM_004985:p.G12D	WT	WT	NM_000546:p.E51X|NM_001126112:p.E51X|NM_001126114:p.E51X|NM_001126113:p.E51X	NA	NA	NA	NA
PCSI_0716_Pa_P_526	NM_033360:p.G12V|NM_004985:p.G12V	NM_005359:p.P130S	WT	WT	NA	NA	NA	NA
PCSI_0745_Lv_M_526	NM_033360:p.G12V|NM_004985:p.G12V	WT	WT	NM_001126117:p.R43H|NM_001126114:p.R175H|NM_001126116:p.R43H|NM_000546:p.R175H|NM_001126112:p.R175H|NM_001126113:p.R175H|NM_001126115:p.R43H	NA	NA	NA	NA
PCSI_0755_Lv_M_526	NM_004985:p.G12V|NM_033360:p.G12V	WT	WT	NM_001126112:p.G245S|NM_001126115:p.G113S|NM_001126114:p.G245S|NM_001126117:p.G113S|NM_001126113:p.G245S|NM_000546:p.G245S|NM_001126116:p.G113S	NA	NA	NA	NA
PCSI_0772_Pa_P_526	NM_004985:p.G12R|NM_033360:p.G12R	WT	WT	NM_001126116:p.G55R|NM_000546:p.G187R|NM_001126113:p.G187R|NM_001126115:p.G55R|NM_001126117:p.G55R|NM_001126112:p.G187R|NM_001126114:p.G187R	NA	NA	NA	NA
PCSI_1056_Ln_M_526	NM_004985:p.G12V|NM_033360:p.G12V	NM_005359:p.D351H	NM_001195132:p.L63P|NM_000077:p.L63P	WT	NA	NA	NA	NA
PCSI_0654_Lv_M_5262	NM_004985:p.G12V|NM_033360:p.G12V	WT	WT	NM_001126115:p.Q35X|NM_001126114:p.Q167X|NM_001126112:p.Q167X|NM_001126117:p.Q35X|NM_001126113:p.Q167X|NM_000546:p.Q167X|NM_001126116:p.Q35X	F	NA	NA
PCSI_0665_Lv_M_5262	NM_033360:p.G12V|NM_004985:p.G12V	WT	WT	WT	M	NA	NA
PCSI_0666_Lv_M_526	WT	WT	WT	WT	M	NA	NA
PCSI_0668_Lv_R	NA	NA	NA	NA	F	NA	NA
PCSI_0686_Lv_M	NM_004985:p.Q61H|NM_033360:p.Q61H	WT	WT	WT		NA	NA
PCSI_0702_Ln_M_526	WT	WT	WT	WT	M	NA	NA
PCSI_0710_Pa_P_526	NM_033360:p.Q61H|NM_004985:p.Q61H	WT	WT	WT	F	NA	NA
PCSI_0720_Lv_M_5262	NM_033360:p.G12D|NM_004985:p.G12D	WT	WT	NM_001126114:p.R282W|NM_001126112:p.R282W|NM_000546:p.R282W|NM_001126116:p.R150W|NM_001126115:p.R150W|NM_001126117:p.R150W|NM_001126113:p.R282W	F	NA	NA

## Sheet: PDA Clustering based stages
	cluster1					cluster 2
	Data analyzed	primary	meta	Total		Data analyzed	primary	meta	Total
	I	0	0	0		I	0	0	0				cluster 1 primary samples	cluster2 meta
	IB	8	0	9		IB	2	0	2		total samples	395
	IIA	20	4	25		IIA	7	2	9		primary	231	61.4719
	IIB	100	0	106		IIB	28	1	29		meta	164		70.7317
	III	9	0	9		III	19	0	19
	IV	5	36	42		IV	30	104	134
	NA	0	5	7		NA	6	9	15
	Total	142	45	187		Total	92	116	208
	Percentage of column total	primary	meta			Percentage of column total	primary	meta
	I	0.00%	0.00%			I	0.00%	0.00%
	IB	5.63%	0.00%			IB	2.17%	0.00%
	IIA	14.08%	8.89%			IIA	7.61%	1.72%
	IIB	70.42%	0.00%			IIB	30.43%	0.86%
	III	6.34%	0.00%			III	20.65%	0.00%
	IV	3.52%	80.00%			IV	32.61%	89.66%
	NA	0.00%	11.11%			NA	6.52%	7.76%
	Percentage of row total	primary	meta			Percentage of row total	primary	meta
	I					I
	IB	100.00%	0.00%			IB	100.00%	0.00%
	IIA	83.33%	16.67%			IIA	77.78%	22.22%
	IIB	100.00%	0.00%			IIB	96.55%	3.45%
	III	100.00%	0.00%			III	100.00%	0.00%
	IV	12.20%	87.80%			IV	22.39%	77.61%
	NA	0.00%	100.00%			NA	40.00%	60.00%
	Percentage of grand total	primary	meta			Percentage of grand total	primary	meta
	I	0.00%	0.00%			I	0.00%	0.00%
	IB	4.28%	0.00%			IB	0.96%	0.00%
	IIA	10.70%	2.14%			IIA	3.37%	0.96%
	IIB	53.48%	0.00%			IIB	13.46%	0.48%
	III	4.81%	0.00%			III	9.13%	0.00%
	IV	2.67%	19.25%			IV	14.42%	50.00%
	NA	0.00%	2.67%			NA	2.88%	4.33%

## Sheet: clin data PDA Patients Filtered
Name	KRAS	SMAD4	CDKN2A	TP53	gender	age	treatment	stage
PCSI_0015_Pa_P_526	WT	WT	WT	NM_001126114:p.R175H|NM_001126117:p.R43H|NM_001126113:p.R175H|NM_001126115:p.R43H|NM_000546:p.R175H|NM_001126116:p.R43H|NM_001126112:p.R175H	F	45	NA	IIB
PCSI_0019_Pa_P_526-012	NM_004985:p.G12R|NM_033360:p.G12R	WT	WT	WT	M	63	NA	IIB
PCSI_0044_Pa_P_526-017	NM_004985:p.G12V|NM_033360:p.G12V	NM_005359:p.E417X	WT	NM_001126115:p.C44S|NM_001126114:p.C176S|NM_001126117:p.C44S|NM_001126113:p.C176S|NM_001126116:p.C44S|NM_000546:p.C176S|NM_001126112:p.C176S	M	69	NA	IIB
PCSI_0046_Pa_P_526-035	NM_004985:p.G12V|NM_033360:p.G12V	WT	WT	NM_001126115:p.R210X|NM_000546:p.R342X|NM_001126112:p.R342X	M	74	NA	IIB
PCSI_0047_Pa_P_526	NM_004985:p.G12D|NM_033360:p.G12D	WT	WT	WT	M	54	NA	III
PCSI_0048_Pa_P_526-050	NM_033360:p.G12R|NM_004985:p.G12R	WT	WT	WT	M	76	NA	IIB
PCSI_0072_Pa_P_526-020	NM_004985:p.G12D|NM_033360:p.G12D	WT	WT	NM_001126115:p.G134E|NM_001126114:p.G266E|NM_001126117:p.G134E|NM_001126113:p.G266E|NM_000546:p.G266E|NM_001126116:p.G134E|NM_001126112:p.G266E	M	82	NA	IIB
PCSI_0073_Pa_P_526-002	NM_004985:p.G12D|NM_033360:p.G12D	NM_005359:p.R445X	WT	NM_001126115:p.G130V|NM_001126114:p.G262V|NM_001126117:p.G130V|NM_001126113:p.G262V|NM_001126116:p.G130V|NM_000546:p.G262V|NM_001126112:p.G262V	M	68	NA	IIA
PCSI_0074_Pa_P_526	NM_004985:p.G12D|NM_033360:p.G12D	WT	WT	WT	F	52	NA	IIB
PCSI_0075_Pa_P_526-008	NM_004985:p.G12D|NM_033360:p.G12D	NM_005359:p.R135X	WT	NM_000546:p.R248Q|NM_001126115:p.R116Q|NM_001126117:p.R116Q|NM_001126112:p.R248Q|NM_001126116:p.R116Q|NM_001126113:p.R248Q|NM_001126114:p.R248Q	M	75	NA	IB
PCSI_0078_Pa_P_526-029	NM_004985:p.G12V|NM_033360:p.G12V	NM_005359:p.L57S	WT	WT	F	55	NA	IIB
PCSI_0080_Pa_P_526-008	NM_004985:p.G12V|NM_033360:p.G12V	WT	WT	WT	M	70	NA	IIB
PCSI_0083_Pa_P_526-027	WT	WT	WT	WT	F	53	NA	IIB
PCSI_0090_Pa_P_526-023	WT	WT	WT	WT	M	51	NA	IIB
PCSI_0098_Pa_P_526	NM_004985:p.G12D|NM_033360:p.G12D	WT	NM_001195132:p.L130Q|NM_000077:p.L130Q	WT	M	75	NA	IIB
PCSI_0099_Pa_P_526-015	NM_033360:p.G12V|NM_004985:p.G12V	NM_005359:p.R445X	WT	WT	F	76	NA	IIB
PCSI_0101_Pa_P_526-207	NM_033360:p.G12D|NM_004985:p.G12D	WT	WT	NM_001126117:p.Q60X|NM_001126113:p.Q192X|NM_000546:p.Q192X|NM_001126116:p.Q60X|NM_001126115:p.Q60X|NM_001126114:p.Q192X|NM_001126112:p.Q192X	M	59	NA	IIB
PCSI_0102_Pa_P_526	NM_004985:p.G12R|NM_033360:p.G12R	NM_005359:p.R445X	WT	WT	F	50	NA	IB
PCSI_0103_Pa_P_526	NM_033360:p.G12V|NM_004985:p.G12V	WT	NM_001195132:p.R58X|NM_000077:p.R58X	WT	F	68	NA	IIB
PCSI_0107_Pa_P_526-034	NM_004985:p.G12D|NM_033360:p.G12D	WT	NM_001195132:p.R87W|NM_000077:p.R87W|NM_058195:p.P101L	NM_001126115:p.R141H|NM_001126114:p.R273H|NM_001126117:p.R141H|NM_001126113:p.R273H|NM_001126116:p.R141H|NM_000546:p.R273H|NM_001126112:p.R273H	M	60	NA	IIB
PCSI_0132_Pa_P_526-047	NM_004985:p.Q61H|NM_033360:p.Q61H	NM_005359:p.C127F	WT	NM_001126115:p.V41L|NM_001126114:p.V173L|NM_001126117:p.V41L|NM_001126113:p.V173L|NM_000546:p.V173L|NM_001126116:p.V41L|NM_001126112:p.V173L	F	63	NA	IIB
PCSI_0142_Pa_P_526	NM_033360:p.G12A|NM_004985:p.G12A	WT	WT	WT	M	43	NA	IIB
PCSI_0145_Pa_P_526-096	WT	WT	WT	NM_001126117:p.R116Q|NM_001126115:p.R116Q|NM_000546:p.R248Q|NM_001126116:p.R116Q|NM_001126114:p.R248Q|NM_001126113:p.R248Q|NM_001126112:p.R248Q	F	60	NA	IIA
PCSI_0161_Pa_P_526-223	NM_033360:p.G12D|NM_004985:p.G12D	WT	WT	NM_001126114:p.Y205H|NM_001126117:p.Y73H|NM_001126113:p.Y205H|NM_001126115:p.Y73H|NM_000546:p.Y205H|NM_001126116:p.Y73H|NM_001126112:p.Y205H	F	80	NA	IIB
PCSI_0169_Pa_P_526-107	NM_033360:p.G12D|NM_004985:p.G12D	WT	WT	NM_000546:p.S127F|NM_001126114:p.S127F|NM_001126113:p.S127F|NM_001126112:p.S127F	M	72	NA	IIB
PCSI_0173_Pa_P_526-073	NM_004985:p.G12V|NM_033360:p.G12V	WT	WT	WT	F	57	NA	IIB
PCSI_0174_Pa_P_526	NM_004985:p.G12V|NM_033360:p.G12V	WT	WT	NM_001126115:p.C3W|NM_001126114:p.C135W|NM_001126117:p.C3W|NM_001126113:p.C135W|NM_000546:p.C135W|NM_001126116:p.C3W|NM_001126112:p.C135W	M	69	NA	IIB
PCSI_0218_Pa_P_526	NM_033360:p.G12R|NM_004985:p.G12R	WT	WT	WT	M	50	NA	IIB
PCSI_0226_Pa_P_526	NM_004985:p.G12D|NM_033360:p.G12D	WT	WT	NM_001126115:p.F2L|NM_001126114:p.F134L|NM_001126117:p.F2L|NM_001126113:p.F134L|NM_001126116:p.F2L|NM_000546:p.F134L|NM_001126112:p.F134L	M	42	NA	IIB
PCSI_0233_Pa_P_526-092	NM_004985:p.G12D|NM_033360:p.G12D	WT	WT	NM_001126115:p.V142A|NM_001126114:p.V274A|NM_001126117:p.V142A|NM_001126113:p.V274A|NM_000546:p.V274A|NM_001126116:p.V142A|NM_001126112:p.V274A	M	48	NA	IB
PCSI_0235_Pa_P_526	NM_004985:p.G12V|NM_033360:p.G12V	WT	WT	NM_001126115:p.R174X|NM_001126114:p.R306X|NM_001126117:p.R174X|NM_001126113:p.R306X|NM_000546:p.R306X|NM_001126116:p.R174X|NM_001126112:p.R306X	M	67	NA	IB
PCSI_0240_Pa_P_526-117	NM_004985:p.G12D|NM_033360:p.G12D	WT	WT	NM_001126115:p.R141C|NM_001126114:p.R273C|NM_001126117:p.R141C|NM_001126113:p.R273C|NM_000546:p.R273C|NM_001126116:p.R141C|NM_001126112:p.R273C	F	69	NA	IIA
PCSI_0261_Pa_P	NM_004985:p.Q61H|NM_033360:p.Q61H	WT	WT	WT	F	52	NA	IIB
PCSI_0263_Pa_P_526-157	NM_004985:p.G12V|NM_033360:p.G12V	WT	WT	NM_001126115:p.C106R|NM_001126114:p.C238R|NM_001126117:p.C106R|NM_001126113:p.C238R|NM_000546:p.C238R|NM_001126116:p.C106R|NM_001126112:p.C238R	M	62	NA	IIB
PCSI_0264_Pa_P	NM_004985:p.Q61H|NM_033360:p.Q61H	WT	WT	WT	F	67	NA	IIB
PCSI_0268_Pa_P-239	NM_004985:p.G12V|NM_033360:p.G12V	NM_005359:p.L533P	WT	NM_001126115:p.R43H|NM_001126114:p.R175H|NM_001126117:p.R43H|NM_001126113:p.R175H|NM_001126116:p.R43H|NM_000546:p.R175H|NM_001126112:p.R175H	F	41	NA	IIB
PCSI_0269_Pa_P-100	NM_004985:p.G12V|NM_033360:p.G12V	WT	WT	WT	M	69	NA	III
PCSI_0274_Pa_P_526-115	NM_004985:p.G12V|NM_033360:p.G12V	WT	WT	WT	F	76	NA	IIB
PCSI_0279_Pa_P-206	NM_004985:p.Q61H|NM_033360:p.Q61H	WT	WT	WT	F	74	NA	IIB
PCSI_0283_Pa_P-067	NM_004985:p.Q61H|NM_033360:p.Q61H	WT	WT	WT	M	66	NA	IIB
PCSI_0285_Pa_P-068	NM_004985:p.Q61H|NM_033360:p.Q61H	WT	WT	WT	M	59	NA	IIB
PCSI_0287_Pa_P_526	NM_033360:p.G13D|NM_004985:p.G13D	WT	WT	WT	F	69	NA	IB
PCSI_0290_Pa_P_526	NM_033360:p.G12R|NM_004985:p.G12R	WT	WT	NM_001126114:p.R282W|NM_001126117:p.R150W|NM_001126113:p.R282W|NM_001126115:p.R150W|NM_000546:p.R282W|NM_001126116:p.R150W|NM_001126112:p.R282W	M	87	NA	IIB
PCSI_0292_Pa_P_526	NM_033360:p.G12R|NM_004985:p.G12R	WT	WT	WT	M	63	NA	IB
PCSI_0294_Pa_P_526-012	NM_004985:p.G12D|NM_033360:p.G12D	WT	WT	WT	F	50	NA	IIA
PCSI_0302_Pa_P-069	NM_004985:p.Q61H|NM_033360:p.Q61H	WT	WT	WT	F	79	NA	IIB
PCSI_0305_Pa_P_526-083	WT	WT	WT	WT	M	81	NA	IIA
PCSI_0307_Pa_P	NM_004985:p.Q61H|NM_033360:p.Q61H	WT	WT	WT	M	48	NA	IIB
PCSI_0309_Pa_P-178	NM_004985:p.Q61H|NM_033360:p.Q61H	WT	WT	WT	F	82	NA	IIB
PCSI_0310_Pa_P_526-061	NM_033360:p.G12V|NM_004985:p.G12V	NM_005359:p.S154X	NM_001195132:p.L16P|NM_000077:p.L16P|NM_058197:p.L16P	NM_001126114:p.R175H|NM_001126117:p.R43H|NM_001126113:p.R175H|NM_001126115:p.R43H|NM_001126116:p.R43H|NM_000546:p.R175H|NM_001126112:p.R175H	M	66	NA	IIB
PCSI_0311_Pa_P_526	NM_004985:p.G12R|NM_033360:p.G12R	WT	WT	NM_001126115:p.G113S|NM_001126114:p.G245S|NM_001126117:p.G113S|NM_001126113:p.G245S|NM_000546:p.G245S|NM_001126116:p.G113S|NM_001126112:p.G245S	F	69	NA	IIB
PCSI_0312_Pa_P_526-242	NM_004985:p.G12D|NM_033360:p.G12D	NM_005359:p.Y322X	WT	WT	F	79	NA	IIB
PCSI_0324_Pa_P_526-071	NM_033360:p.G12V|NM_004985:p.G12V	WT	WT	NM_001126114:p.E294X|NM_001126117:p.E162X|NM_001126113:p.E294X|NM_001126115:p.E162X|NM_001126116:p.E162X|NM_000546:p.E294X|NM_001126112:p.E294X	F	59	NA	IIA
PCSI_0325_Pa_P_526	NM_033360:p.G12V|NM_004985:p.G12V	WT	WT	NM_001126114:p.S241F|NM_001126117:p.S109F|NM_001126113:p.S241F|NM_001126115:p.S109F|NM_000546:p.S241F|NM_001126116:p.S109F|NM_001126112:p.S241F	M	67	NA	III
PCSI_0326_Pa_P_526-077	WT	WT	WT	NM_001126115:p.N136I|NM_001126114:p.N268I|NM_001126117:p.N136I|NM_001126113:p.N268I|NM_001126116:p.N136I|NM_000546:p.N268I|NM_001126112:p.N268I	F	46	NA	IIB
PCSI_0329_Pa_P_526-128	NM_004985:p.G12D|NM_033360:p.G12D	WT	WT	NM_001126115:p.V140L|NM_001126114:p.V272L|NM_001126117:p.V140L|NM_001126113:p.V272L|NM_000546:p.V272L|NM_001126116:p.V140L|NM_001126112:p.V272L	M	48	NA	IIB
PCSI_0330_Pa_P_526-085	WT	WT	WT	WT	M	52	NA	IIB
PCSI_0334_Pa_P_526-210	NM_033360:p.G12R|NM_004985:p.G12R	NM_005359:p.E108X	WT	NM_001126114:p.Q331X|NM_001126117:p.Q199X|NM_001126113:p.Q331X|NM_001126115:p.Q199X|NM_001126116:p.Q199X|NM_000546:p.Q331X|NM_001126112:p.Q331X	F	82	NA	IIB
PCSI_0337_Pa_P_526	NM_004985:p.G12D|NM_033360:p.G12D	WT	WT	WT	F	70	NA	IIB
PCSI_0339_Pa_P-032	WT	WT	WT	WT	M	72	NA	IIA
PCSI_0340_Pa_P_526	NM_004985:p.G12D|NM_033360:p.G12D	WT	WT	WT	M	61	NA	IIB
PCSI_0341_Pa_P_526	NM_004985:p.Q61R|NM_033360:p.Q61R	WT	WT	NM_001126115:p.V65M|NM_001126114:p.V197M|NM_001126117:p.V65M|NM_001126113:p.V197M|NM_000546:p.V197M|NM_001126116:p.V65M|NM_001126112:p.V197M	M	73	NA	IIB
PCSI_0343_Pa_P	NM_004985:p.G12D|NM_033360:p.G12D	NM_005359:p.L414X	WT	NM_001126115:p.R141H|NM_001126114:p.R273H|NM_001126117:p.R141H|NM_001126113:p.R273H|NM_000546:p.R273H|NM_001126116:p.R141H|NM_001126112:p.R273H	F	57	NA	IIB
PCSI_0344_Pa_P_526	NM_004985:p.G12R|NM_033360:p.G12R	WT	WT	NM_001126115:p.R116Q|NM_001126114:p.R248Q|NM_001126117:p.R116Q|NM_001126113:p.R248Q|NM_001126116:p.R116Q|NM_000546:p.R248Q|NM_001126112:p.R248Q	M	69	NA	IIB
PCSI_0345_Pa_P_526	NM_004985:p.G12D|NM_033360:p.G12D	NM_005359:p.L43F	WT	NM_001126115:p.R64X|NM_001126114:p.R196X|NM_001126117:p.R64X|NM_001126113:p.R196X|NM_001126116:p.R64X|NM_000546:p.R196X|NM_001126112:p.R196X	M	53	NA	IIB
PCSI_0350_Pa_P_526-228	NM_004985:p.G12R|NM_033360:p.G12R	NM_005359:p.K428N	WT	WT	M	68	NA	IIB
PCSI_0353_Pa_P_526-119	NM_004985:p.Q61H|NM_033360:p.Q61H	WT	WT	WT	F	53	NA	IIA
PCSI_0355_Pa_P_526-081	NM_004985:p.G12R|NM_033360:p.G12R	WT	WT	WT	F	64	NA	IIB
PCSI_0356_Pa_P_526-203	NM_033360:p.Q61H|NM_004985:p.Q61H	WT	WT	NM_001126114:p.G245S|NM_001126117:p.G113S|NM_001126113:p.G245S|NM_001126115:p.G113S|NM_001126116:p.G113S|NM_000546:p.G245S|NM_001126112:p.G245S	F	78	NA	IIB
PCSI_0358_Pa_P_526-065	NM_004985:p.G12R|NM_033360:p.G12R	WT	WT	NM_001126115:p.R81L|NM_001126114:p.R213L|NM_001126117:p.R81L|NM_001126113:p.R213L|NM_001126116:p.R81L|NM_000546:p.R213L|NM_001126112:p.R213L	F	50	NA	IIB
PCSI_0383_Pa_P_526	NM_033360:p.G12V|NM_004985:p.G12V	WT	NM_001195132:p.Y129X|NM_000077:p.Y129X	NM_001126114:p.G245D|NM_001126117:p.G113D|NM_001126113:p.G245D|NM_001126115:p.G113D|NM_001126116:p.G113D|NM_000546:p.G245D|NM_001126112:p.G245D	M	78	NA	IIB
PCSI_0403_Pa_P	NM_004985:p.Q61H|NM_033360:p.Q61H	WT	WT	WT	M	81	NA	IIA
PCSI_0449_Pa_P_526	NM_033360:p.G12R|NM_004985:p.G12R	WT	WT	NM_001126115:p.R150W|NM_001126116:p.R150W|NM_001126112:p.R282W|NM_001126117:p.R150W|NM_001126113:p.R282W|NM_001126114:p.R282W|NM_000546:p.R282W	M	65	NA	IIA
PCSI_0453_Pa_P_526-098	NM_004985:p.Q61H|NM_033360:p.Q61H	WT	WT	WT	F	67	NA	IIB
PCSI_0456_Pa_P_526	NM_004985:p.Q61H|NM_033360:p.Q61H	WT	WT	WT	F	54	NA	IIB
PCSI_0457_Pa_P_526-175	NM_004985:p.Q61H|NM_033360:p.Q61H	WT	WT	WT	F	85	NA	IIB
PCSI_0458_Pa_P_526-070	NM_004985:p.Q61H|NM_033360:p.Q61H	WT	WT	WT	M	82	NA	IIA
PCSI_0460_Pa_P_526	NM_004985:p.Q61H|NM_033360:p.Q61H	WT	WT	WT	F	75	NA	IIB
PCSI_0463_Pa_P_526-076	NM_033360:p.G12D|NM_004985:p.G12D	WT	WT	WT	M	38	NA	IIB
PCSI_0466_Pa_P_526	NM_004985:p.G12D|NM_033360:p.G12D	NM_005359:p.H92Y	WT	WT	F	74	NA	IIB
PCSI_0472_Pa_P_526-120	NM_033360:p.G12D|NM_004985:p.G12D	WT	WT	WT	M	75	NA	IIA
PCSI_0474_Pa_P_526	NM_033360:p.G12R|NM_004985:p.G12R	WT	WT	WT	F	48	NA	IIB
PCSI_0475_Pa_P_526	NM_033360:p.G12R|NM_004985:p.G12R	WT	WT	WT	M	58	NA	IIA
PCSI_0477_Pa_P_526	NM_033360:p.G12D|NM_004985:p.G12D	WT	WT	.	M	63	NA	IB
PCSI_0492_Pa_P_526-127	NM_033360:p.G12R|NM_004985:p.G12R	WT	WT	WT	F	NA	NA	IIA
PCSI_0506_Pa_P_526	WT	WT	NM_001195132:p.D84N|NM_000077:p.D84N|NM_058195:p.R98Q	WT	M	47	NA	III
PCSI_0508_Pa_P_526	NM_033360:p.G12D|NM_004985:p.G12D	WT	NM_001195132:p.H83Y|NM_000077:p.H83Y|NM_058195:p.A97V	NM_001126114:p.Q317X|NM_001126117:p.Q185X|NM_001126113:p.Q317X|NM_001126115:p.Q185X|NM_001126116:p.Q185X|NM_000546:p.Q317X|NM_001126112:p.Q317X	F	78	NA	IIB
PCSI_0509_Pa_P_526-133	NM_004985:p.G12V|NM_033360:p.G12V	WT	WT	WT	F	76	NA	IIB
PCSI_0511_Pa_P	NM_004985:p.Q61H|NM_033360:p.Q61H	WT	WT	WT	M	73	NA	IIB
PCSI_0521_Pa_P_526-091	NM_004985:p.G12R|NM_033360:p.G12R	WT	WT	NM_001126115:p.V140L|NM_001126114:p.V272L|NM_001126117:p.V140L|NM_001126113:p.V272L|NM_000546:p.V272L|NM_001126116:p.V140L|NM_001126112:p.V272L	M	61	NA	IIB
PCSI_0527_Pa_P_526	NM_033360:p.G12D|NM_004985:p.G12D	WT	WT	NM_001126117:p.R141H|NM_001126113:p.R273H|NM_000546:p.R273H|NM_001126116:p.R141H|NM_001126115:p.R141H|NM_001126114:p.R273H|NM_001126112:p.R273H	M	60	NA	IIA
PCSI_0528_Pa_P_526	NM_004985:p.G12R|NM_033360:p.G12R	WT	WT	NM_001126115:p.R150W|NM_001126114:p.R282W|NM_001126117:p.R150W|NM_001126113:p.R282W|NM_000546:p.R282W|NM_001126116:p.R150W|NM_001126112:p.R282W	M	49	NA	IIB
PCSI_0529_Pa_P_526-234	NM_004985:p.G12D|NM_033360:p.G12D	WT	NM_001195132:p.W15X|NM_000077:p.W15X|NM_058197:p.W15X	NM_001126115:p.Y31C|NM_001126114:p.Y163C|NM_001126117:p.Y31C|NM_001126113:p.Y163C|NM_000546:p.Y163C|NM_001126116:p.Y31C|NM_001126112:p.Y163C	M	72	NA	IIA
PCSI_0530_Pa_P_526	NM_004985:p.G12D|NM_033360:p.G12D	WT	WT	NM_001126114:p.G105C|NM_001126113:p.G105C|NM_000546:p.G105C|NM_001126112:p.G105C	F	59	NA	IIB
PCSI_0531_Pa_P_526	NM_033360:p.G12R|NM_004985:p.G12R	WT	WT	WT	M	54	NA	IIB
PCSI_0534_Pa_P_526-189	NM_033360:p.G12V|NM_004985:p.G12V	WT	WT	WT	M	79	NA	IIA
PCSI_0537_Pa_P_526	NM_033360:p.G12D|NM_004985:p.G12D	WT	WT	WT	M	56	NA	IIB
PCSI_0549_Pa_P_526	NM_004985:p.Q61H|NM_033360:p.Q61H	WT	WT	WT	M	76	NA	IIB
PCSI_0572_Pa_P_526	WT	WT	WT	WT	F	69	NA	IIB
PCSI_0588_Pa_P_526	NM_033360:p.G12R|NM_004985:p.G12R	WT	NM_001195132:p.R80X|NM_000077:p.R80X	NM_001126114:p.R273H|NM_001126117:p.R141H|NM_001126113:p.R273H|NM_001126115:p.R141H|NM_000546:p.R273H|NM_001126116:p.R141H|NM_001126112:p.R273H	M	78	NA	IIB
PCSI_0589_Pa_P_526-086	NM_033360:p.G12R|NM_004985:p.G12R	WT	WT	NM_001126114:p.Y327X|NM_001126117:p.Y195X|NM_001126113:p.Y327X|NM_001126115:p.Y195X|NM_001126116:p.Y195X|NM_000546:p.Y327X|NM_001126112:p.Y327X	F	51	NA	IIB
PCSI_0590_Pa_P_526	NM_004985:p.G12D|NM_033360:p.G12D	WT	WT	NM_001126115:p.G134V|NM_001126114:p.G266V|NM_001126117:p.G134V|NM_001126113:p.G266V|NM_000546:p.G266V|NM_001126116:p.G134V|NM_001126112:p.G266V	M	73	NA	IIB
PCSI_0591_Pa_P_526-060	WT	WT	WT	NM_001126114:p.S127Y|NM_001126113:p.S127Y|NM_000546:p.S127Y|NM_001126112:p.S127Y	M	67	NA	IIB
PCSI_0592_Pa_P_526	NM_004985:p.G12D|NM_033360:p.G12D	WT	NM_001195132:p.H83Y|NM_000077:p.H83Y|NM_058195:p.A97V	NM_001126115:p.R150W|NM_001126114:p.R282W|NM_001126117:p.R150W|NM_001126113:p.R282W|NM_000546:p.R282W|NM_001126116:p.R150W|NM_001126112:p.R282W	F	63	NA	IIB
PCSI_0593_Pa_P_526-218	NM_004985:p.G12D|NM_033360:p.G12D	WT	WT	NM_001126115:p.I122S|NM_001126114:p.I254S|NM_001126117:p.I122S|NM_001126113:p.I254S|NM_000546:p.I254S|NM_001126116:p.I122S|NM_001126112:p.I254S	M	62	NA	IIB
PCSI_0594_Pa_P_526	NM_033360:p.G12V|NM_004985:p.G12V	WT	NM_001195132:p.P70R|NM_000077:p.P70R	NM_001126117:p.S214W|NM_001126113:p.S346W	M	63	NA	IIB
PCSI_0602_Pa_P_526-179	NM_004985:p.G12D|NM_033360:p.G12D	WT	WT	NM_001126115:p.R116W|NM_001126114:p.R248W|NM_001126117:p.R116W|NM_001126113:p.R248W|NM_000546:p.R248W|NM_001126116:p.R116W|NM_001126112:p.R248W	M	55	NA	IIB
PCSI_0608_Pa_P_526	WT	NM_005359:p.E330K	WT	WT	F	52	NA	IIB
PCSI_0609_Pa_P_526	WT	WT	WT	WT	M	67	NA	IIA
PCSI_0610_Pa_P_526-092	NM_004985:p.G12R|NM_033360:p.G12R	WT	WT	NM_001126114:p.K132R|NM_001126113:p.K132R|NM_000546:p.K132R|NM_001126112:p.K132R	F	62	NA	IIA
PCSI_0611_Pa_P_526	NM_004985:p.G12V|NM_033360:p.G12V	WT	WT	NM_001126114:p.W53X|NM_001126113:p.W53X|NM_000546:p.W53X|NM_001126112:p.W53X	M	58	NA	IIB
PCSI_0613_Pa_P_526	NM_004985:p.G12D|NM_033360:p.G12D	WT	WT	NM_001126114:p.S127F|NM_001126113:p.S127F|NM_000546:p.S127F|NM_001126112:p.S127F	M	48	NA	IIB
PCSI_0616_Pa_P_526	NM_033360:p.G12D|NM_004985:p.G12D	WT	WT	NM_001126114:p.R196X|NM_001126117:p.R64X|NM_001126113:p.R196X|NM_001126115:p.R64X|NM_001126116:p.R64X|NM_000546:p.R196X|NM_001126112:p.R196X	M	73	NA	IIB
PCSI_0623_Pa_P_526-212	NM_033360:p.G12V|NM_004985:p.G12V	WT	WT	WT	F	74	NA	IIA
PCSI_0624_Pa_P_526-134	NM_004985:p.G12D|NM_033360:p.G12D	WT	WT	NM_001126115:p.R116Q|NM_001126114:p.R248Q|NM_001126117:p.R116Q|NM_001126113:p.R248Q|NM_000546:p.R248Q|NM_001126116:p.R116Q|NM_001126112:p.R248Q	M	70	NA	IIB
PCSI_0625_Pa_P_526	NM_004985:p.G12D|NM_033360:p.G12D	WT	NM_001195132:p.H83Y|NM_000077:p.H83Y|NM_058195:p.A97V	NM_001126115:p.R141H|NM_001126114:p.R273H|NM_001126117:p.R141H|NM_001126113:p.R273H|NM_001126116:p.R141H|NM_000546:p.R273H|NM_001126112:p.R273H	F	69	NA	IIB
PCSI_0626_Pa_P_526	WT	WT	WT	WT	F	59	NA	IIB
PCSI_0627_Pa_P_526-136	WT	WT	WT	WT	M	79	NA	IIB
PCSI_0628_Pa_P_526	NM_004985:p.G12D|NM_033360:p.G12D	WT	WT	NM_001126115:p.G134R|NM_001126114:p.G266R|NM_001126117:p.G134R|NM_001126113:p.G266R|NM_000546:p.G266R|NM_001126116:p.G134R|NM_001126112:p.G266R	F	79	NA	IIB
PCSI_0629_Pa_P_526-216	NM_033360:p.G12V|NM_004985:p.G12V	WT	WT	NM_001126114:p.R175H|NM_001126117:p.R43H|NM_001126113:p.R175H|NM_001126115:p.R43H|NM_001126116:p.R43H|NM_000546:p.R175H|NM_001126112:p.R175H	F	74	NA	IIB
PCSI_0633_Pa_P_526	NM_004985:p.Q61H|NM_033360:p.Q61H	WT	WT	WT	F	59	NA	IIB
PCSI_0638_Pa_P_526-058	NM_033360:p.G12D|NM_004985:p.G12D	WT	WT	NM_001126117:p.A27V|NM_001126113:p.A159V|NM_000546:p.A159V|NM_001126116:p.A27V|NM_001126115:p.A27V|NM_001126114:p.A159V|NM_001126112:p.A159V	M	66	NA	IIB
PCSI_0639_Pa_P_526	NM_004985:p.G12R|NM_033360:p.G12R	WT	NM_001195132:p.D108G|NM_000077:p.D108G	NM_001126115:p.A6V|NM_001126114:p.A138V|NM_001126117:p.A6V|NM_001126113:p.A138V|NM_000546:p.A138V|NM_001126116:p.A6V|NM_001126112:p.A138V	F	66	NA	IIB
PCSI_0642_Pa_P_526-181	NM_004985:p.G12V|NM_033360:p.G12V	NM_005359:p.R361S	WT	WT	M	58	NA	IIB
PCSI_0643_Pa_P_526	NM_004985:p.G12V|NM_033360:p.G12V	WT	WT	NM_001126114:p.K132N|NM_001126113:p.K132N|NM_000546:p.K132N|NM_001126112:p.K132N	M	47	NA	IIB
PCSI_0645_Pa_P_526-037	NM_033360:p.G12R|NM_004985:p.G12R	WT	NM_001195132:p.W110X|NM_000077:p.W110X	NM_001126114:p.R248Q|NM_001126117:p.R116Q|NM_001126113:p.R248Q|NM_001126115:p.R116Q|NM_001126116:p.R116Q|NM_000546:p.R248Q|NM_001126112:p.R248Q	M	79	NA	IIB
PCSI_0649_Pa_P_526	NM_033360:p.G12V|NM_004985:p.G12V	WT	WT	NM_001126114:p.R273G|NM_001126117:p.R141G|NM_001126113:p.R273G|NM_001126115:p.R141G|NM_001126116:p.R141G|NM_000546:p.R273G|NM_001126112:p.R273G	M	78	NA	IIB
PCSI_0652_Lv_M_526	NM_033360:p.G12V|NM_004985:p.G12V	WT	WT	NM_000546:p.R342X|NM_001126112:p.R342X|NM_001126115:p.R210X	F	64	NA	IIB
PCSI_0652_Pa_P_526	NM_033360:p.G12V|NM_004985:p.G12V	WT	WT	NM_000546:p.R342X|NM_001126112:p.R342X|NM_001126115:p.R210X	F	64	NA	IIB
PCSI_0653_Pa_P_526	NM_004985:p.G12V|NM_033360:p.G12V	WT	WT	NM_001126115:p.R43H|NM_001126114:p.R175H|NM_001126117:p.R43H|NM_001126113:p.R175H|NM_000546:p.R175H|NM_001126116:p.R43H|NM_001126112:p.R175H	M	76	NA	IIB
PCSI_0655_Pa_P_526	NM_004985:p.G12D|NM_033360:p.G12D	NM_005359:p.Q116X	WT	NM_000546:p.S127Y|NM_001126113:p.S127Y|NM_001126112:p.S127Y|NM_001126114:p.S127Y	M	69	NA	IB
PCSI_0661_Pa_P_526	WT	WT	WT	WT	Female	57	FFX	III
PCSI_0665_Lv_M_5262	NM_033360:p.G12V|NM_004985:p.G12V	WT	WT	WT	M	NA	NA
PCSI_0674_Pa_P_526	NM_033360:p.G12D|NM_004985:p.G12D	NM_005359:p.R445X	WT	WT	Male	54	FFX	III
PCSI_0677_Pa_P_526	NM_033360:p.G12V|NM_004985:p.G12V	WT	NM_001195132:p.D108V|NM_000077:p.D108V	NM_001126115:p.D149G|NM_001126113:p.D281G|NM_001126112:p.D281G|NM_000546:p.D281G|NM_001126116:p.D149G|NM_001126114:p.D281G|NM_001126117:p.D149G	F	68	NA	IIA
PCSI_0679_Pa_P_526-041	NM_033360:p.G12D|NM_004985:p.G12D	NM_005359:p.D351A	WT	NM_001126116:p.G113S|NM_000546:p.G245S|NM_001126113:p.G245S|NM_001126117:p.G113S|NM_001126112:p.G245S|NM_001126115:p.G113S|NM_001126114:p.G245S	Male	74	FFX	III
PCSI_0680_Pa_P_526	NM_004985:p.G12V|NM_033360:p.G12V	WT	WT	WT	Male	35	FFX	III
PCSI_0685_Lv_M_526	NM_033360:p.G12D|NM_004985:p.G12D	WT	WT	NM_001126115:p.E66X|NM_001126117:p.E66X|NM_001126114:p.E198X|NM_001126113:p.E198X|NM_001126112:p.E198X|NM_000546:p.E198X|NM_001126116:p.E66X	Male	71	FFX	IV
PCSI_0686_Lv_M	NM_004985:p.Q61H|NM_033360:p.Q61H	WT	WT	WT		NA	NA
PCSI_0689_Lv_M_526	NM_004985:p.Q61H|NM_033360:p.Q61H	WT	WT	WT	NA	NA	NA	NA
PCSI_0693_Lv_M_526	NM_033360:p.G12V|NM_004985:p.G12V	WT	WT	NM_001126112:p.R175H|NM_001126117:p.R43H|NM_001126113:p.R175H|NM_001126115:p.R43H|NM_000546:p.R175H|NM_001126114:p.R175H|NM_001126116:p.R43H	Male	67	FFX	IV
PCSI_0695_Lv_M_526-006	NM_033360:p.G12V|NM_004985:p.G12V	WT	WT	WT	Male	52	FFX	IV
PCSI_0697_Lv_M_526	WT	WT	WT	WT	Male	58	FFX	IV
PCSI_0699_Lv_M_526	NM_004985:p.G12D|NM_033360:p.G12D	WT	WT	WT	Male	63	GA	IV
PCSI_0702_Ln_M_526	WT	WT	WT	WT	M	NA	NA
PCSI_0703_Lv_M_526	NM_033360:p.G12D|NM_004985:p.G12D	WT	WT	NM_000546:p.E51X|NM_001126112:p.E51X|NM_001126114:p.E51X|NM_001126113:p.E51X	NA	NA	NA	NA
PCSI_0704_Lv_M_526	NM_004985:p.G12V|NM_033360:p.G12V	WT	WT	NM_001126114:p.R282W|NM_001126116:p.R150W|NM_001126115:p.R150W|NM_001126112:p.R282W|NM_000546:p.R282W|NM_001126117:p.R150W|NM_001126113:p.R282W	Male	62	FFX	IV
PCSI_0708_Lv_M_526	WT	WT	WT	NM_001126113:p.E171X|NM_000546:p.E171X|NM_001126112:p.E171X|NM_001126117:p.E39X|NM_001126115:p.E39X|NM_001126114:p.E171X|NM_001126116:p.E39X	Female	68	FFX	IV
PCSI_0709_Lv_M_526	NM_033360:p.G12D|NM_004985:p.G12D	WT	NM_001195132:p.L97R|NM_000077:p.L97R	WT	Female	67	GA	IV
PCSI_0712_Lv_M_526-026	NM_033360:p.G12D|NM_004985:p.G12D	WT	WT	NM_000546:p.R248W|NM_001126115:p.R116W|NM_001126114:p.R248W|NM_001126116:p.R116W|NM_001126113:p.R248W|NM_001126112:p.R248W|NM_001126117:p.R116W	Female	29	GA	IV
PCSI_0714_Lv_M_526	NM_033360:p.G12V|NM_004985:p.G12V	NM_005359:p.S178X	NM_001195132:p.R58X|NM_000077:p.R58X	NM_001126115:p.R116Q|NM_001126117:p.R116Q|NM_001126113:p.R248Q|NM_001126112:p.R248Q|NM_000546:p.R248Q|NM_001126116:p.R116Q|NM_001126114:p.R248Q	Female	65	GA	IV
PCSI_0717_Lv_M_526	NM_033360:p.G12D|NM_004985:p.G12D	WT	WT	NM_001126115:p.Y88C|NM_001126116:p.Y88C|NM_001126117:p.Y88C|NM_000546:p.Y220C|NM_001126114:p.Y220C|NM_001126112:p.Y220C|NM_001126113:p.Y220C	Female	66	GA	IV
PCSI_0718_Om_M_526	NM_033360:p.G12D|NM_004985:p.G12D	WT	WT	NM_001126113:p.L130R|NM_000546:p.L130R|NM_001126114:p.L130R|NM_001126112:p.L130R	Male	58	GA	IV
PCSI_0719_Lv_M_526-024	NM_004985:p.G12D|NM_033360:p.G12D	NM_005359:p.C363F	WT	NM_001126113:p.V173M|NM_001126116:p.V41M|NM_001126117:p.V41M|NM_001126114:p.V173M|NM_001126115:p.V41M|NM_001126112:p.V173M|NM_000546:p.V173M	Male	65	FFX	IV
PCSI_0720_Lv_M_5262	NM_033360:p.G12D|NM_004985:p.G12D	WT	WT	NM_001126114:p.R282W|NM_001126112:p.R282W|NM_000546:p.R282W|NM_001126116:p.R150W|NM_001126115:p.R150W|NM_001126117:p.R150W|NM_001126113:p.R282W	F	NA	NA
PCSI_0722_Lv_M_526-030	NM_033360:p.G12R|NM_004985:p.G12R	NM_005359:p.R361C	WT	NM_001126114:p.R248Q|NM_001126112:p.R248Q|NM_001126113:p.R248Q|NM_001126115:p.R116Q|NM_001126116:p.R116Q|NM_000546:p.R248Q|NM_001126117:p.R116Q	Female	46	FFX	IV
PCSI_0723_Lv_M_526	NM_004985:p.G12V|NM_033360:p.G12V	WT	WT	WT	Male	50	GA	IV
PCSI_0726_Lv_M_526	NM_004985:p.Q61H|NM_033360:p.Q61H	WT	.	NM_001126115:p.R116W|NM_001126114:p.R248W|NM_001126112:p.R248W|NM_001126117:p.R116W|NM_000546:p.R248W|NM_001126113:p.R248W|NM_001126116:p.R116W	Male	62	GA	IV
PCSI_0728_Lv_M_526-128	NM_004985:p.Q61H|NM_033360:p.Q61H	WT	WT	WT	Male	50	FFX	IV
PCSI_0729_Lv_M_526	NM_033360:p.G12R|NM_004985:p.G12R	WT	WT	NM_000546:p.R248Q|NM_001126115:p.R116Q|NM_001126114:p.R248Q|NM_001126117:p.R116Q|NM_001126113:p.R248Q|NM_001126112:p.R248Q|NM_001126116:p.R116Q	Male	56	FFX	IV
PCSI_0731_Lv_M_526	NM_033360:p.G12D|NM_004985:p.G12D	WT	WT	NM_001126112:p.C176Y|NM_001126115:p.C44Y|NM_001126114:p.C176Y|NM_001126116:p.C44Y|NM_000546:p.C176Y|NM_001126113:p.C176Y|NM_001126117:p.C44Y	Female	73	GA	IV
PCSI_0733_Lv_M_526	NM_004985:p.G12D|NM_033360:p.G12D	WT	WT	WT	Male	64	GA	IV
PCSI_0734_Lv_M_526	NM_033360:p.G12V|NM_004985:p.G12V	WT	WT	NM_001126114:p.Q52X|NM_001126113:p.Q52X|NM_001126112:p.Q52X|NM_000546:p.Q52X	Female	54	GA	IV
PCSI_0736_Lv_M_526	NM_033360:p.G12V|NM_004985:p.G12V	WT	WT	WT	Male	62	FFX	IV
PCSI_0738_Lv_M_526	NM_004985:p.G12D|NM_033360:p.G12D	NM_005359:p.R361H	WT	WT	Male	60	GA	IV
PCSI_0739_Lv_M_526	NM_033360:p.G12V|NM_004985:p.G12V	WT	WT	WT	Male	67	GA	IV
PCSI_0740_Pm_M_526	NM_004985:p.G12D|NM_033360:p.G12D	WT	NM_000077:p.P38R|NM_001195132:p.P38R|NM_058197:p.P38R	NM_000546:p.A159P|NM_001126113:p.A159P|NM_001126112:p.A159P|NM_001126114:p.A159P|NM_001126116:p.A27P|NM_001126115:p.A27P|NM_001126117:p.A27P	Male	63	FFX	IV
PCSI_0743_Lv_M_526	NM_033360:p.G12D|NM_004985:p.G12D	WT	WT	WT	Male	50	FFX	IV
PCSI_0745_Lv_M_526	NM_033360:p.G12V|NM_004985:p.G12V	WT	WT	NM_001126117:p.R43H|NM_001126114:p.R175H|NM_001126116:p.R43H|NM_000546:p.R175H|NM_001126112:p.R175H|NM_001126113:p.R175H|NM_001126115:p.R43H	NA	NA	NA	NA
PCSI_0746_Lv_M_526	NM_033360:p.G12D|NM_004985:p.G12D	WT	NM_000077:p.I49S|NM_058197:p.I49S|NM_001195132:p.I49S	NM_001126116:p.I63F|NM_001126112:p.I195F|NM_000546:p.I195F|NM_001126113:p.I195F|NM_001126117:p.I63F|NM_001126115:p.I63F|NM_001126114:p.I195F	Male	73	GA	IV
PCSI_0747_Lv_M_526	NM_004985:p.G12D|NM_033360:p.G12D	WT	WT	NM_001126113:p.Y126C|NM_001126114:p.Y126C|NM_000546:p.Y126C|NM_001126112:p.Y126C	Female	61	GA	IV
PCSI_0748_Lv_M_526	WT	WT	WT	WT	Male	56	FFX	IV
PCSI_0749_Lv_M_526	NM_033360:p.G12D|NM_004985:p.G12D	WT	WT	NM_000546:p.I195N|NM_001126115:p.I63N|NM_001126116:p.I63N|NM_001126117:p.I63N|NM_001126112:p.I195N|NM_001126113:p.I195N|NM_001126114:p.I195N	Female	47	GA	IV
PCSI_0754_Lv_M_526	NM_033360:p.G12D|NM_004985:p.G12D	WT	WT	WT	Male	77	NONE	IV
PCSI_0755_Lv_M_526	NM_004985:p.G12V|NM_033360:p.G12V	WT	WT	NM_001126112:p.G245S|NM_001126115:p.G113S|NM_001126114:p.G245S|NM_001126117:p.G113S|NM_001126113:p.G245S|NM_000546:p.G245S|NM_001126116:p.G113S	NA	NA	NA	NA
PCSI_0757_Lv_M_526	NM_004985:p.G12R|NM_033360:p.G12R	WT	WT	WT	Male	81	GA	IV
PCSI_0758_Lv_M_526-025	NM_033360:p.G13D|NM_004985:p.G13D	NM_005359:p.S504I	NM_000077:p.D108H|NM_001195132:p.D108H|NM_058195:p.R122P	NM_001126114:p.V272M|NM_001126116:p.V140M|NM_001126113:p.V272M|NM_000546:p.V272M|NM_001126112:p.V272M|NM_001126115:p.V140M|NM_001126117:p.V140M	Male	65	FFX	IV
PCSI_0759_Lv_M_526	NM_004985:p.G12V|NM_033360:p.G12V	WT	NM_000077:p.G23V|NM_001195132:p.G23V|NM_058197:p.G23V	NM_001126114:p.Y234D|NM_001126113:p.Y234D|NM_000546:p.Y234D|NM_001126117:p.Y102D|NM_001126112:p.Y234D|NM_001126115:p.Y102D|NM_001126116:p.Y102D	Male	63	FFX	IV
PCSI_0760_Lv_M_526-015	NM_004985:p.G12D|NM_033360:p.G12D	WT	NM_000077:p.H83Y|NM_058195:p.A97V|NM_001195132:p.H83Y	WT	Female	66	GA	IV
PCSI_0763_Pm_M_526	NM_004985:p.G12V|NM_033360:p.G12V	WT	WT	NM_001126114:p.I195N|NM_001126116:p.I63N|NM_000546:p.I195N|NM_001126112:p.I195N|NM_001126113:p.I195N|NM_001126117:p.I63N|NM_001126115:p.I63N	Male	53	GA	IV
PCSI_0765_Lv_M_526	NM_004985:p.Q61H|NM_033360:p.Q61H	WT	WT	NM_001126114:p.R282W|NM_001126112:p.R282W|NM_000546:p.R282W|NM_001126113:p.R282W|NM_001126117:p.R150W|NM_001126116:p.R150W|NM_001126115:p.R150W	Male	44	FFX	IV
PCSI_0767_Lv_M_526-016	NM_033360:p.G12D|NM_004985:p.G12D	WT	NM_001195132:p.R58X|NM_000077:p.R58X	NM_001126115:p.H47R|NM_001126116:p.H47R|NM_001126114:p.H179R|NM_000546:p.H179R|NM_001126117:p.H47R|NM_001126112:p.H179R|NM_001126113:p.H179R	Male	58	GA	IV
PCSI_0768_Lv_M_526-014	NM_033360:p.G12V|NM_004985:p.G12V	WT	WT	WT	Male	58	FFX	IV
PCSI_0769_Lv_M_526-026	NM_004985:p.G12D|NM_033360:p.G12D	WT	WT	NM_001126114:p.R110L|NM_001126113:p.R110L|NM_000546:p.R110L|NM_001126112:p.R110L	Female	67	GA	IV
PCSI_0770_Lv_M_526	NM_004985:p.G12V|NM_033360:p.G12V	NM_005359:p.S343X	WT	NM_001126112:p.Y163C|NM_001126114:p.Y163C|NM_001126113:p.Y163C|NM_001126116:p.Y31C|NM_001126115:p.Y31C|NM_000546:p.Y163C|NM_001126117:p.Y31C	Male	66	NONE	IV
PCSI_0775_Lv_M_526	NM_004985:p.G12V|NM_033360:p.G12V	WT	WT	NM_001126113:p.R306X|NM_001126112:p.R306X|NM_001126116:p.R174X|NM_001126115:p.R174X|NM_001126114:p.R306X|NM_001126117:p.R174X|NM_000546:p.R306X	Female	57	FFX	IV
PCSI_0777_Lv_M_526-006	NM_004985:p.G12R|NM_033360:p.G12R	WT	WT	NM_000546:p.V173G|NM_001126114:p.V173G|NM_001126115:p.V41G|NM_001126112:p.V173G|NM_001126117:p.V41G|NM_001126116:p.V41G|NM_001126113:p.V173G	Male	62	FFX	IV
PCSI_0778_Lv_M_526-004	NM_004985:p.G12V|NM_033360:p.G12V	WT	WT	NM_000546:p.R282W|NM_001126115:p.R150W|NM_001126114:p.R282W|NM_001126117:p.R150W|NM_001126113:p.R282W|NM_001126112:p.R282W|NM_001126116:p.R150W	Male	64	FFX	IV
PCSI_0779_Lv_M_526	NM_004985:p.G12V|NM_033360:p.G12V	WT	WT	WT	Female	61	GA	IV
PCSI_0781_Lv_M_526	NM_004985:p.G12D|NM_033360:p.G12D	WT	WT	WT	Female	42	FFX	IV
PCSI_0782_Om_M_526	NM_033360:p.G12D|NM_004985:p.G12D	WT	NM_000077:p.R80X|NM_001195132:p.R80X	NM_001126113:p.K132E|NM_000546:p.K132E|NM_001126114:p.K132E|NM_001126112:p.K132E	Female	72	GA	IV
PCSI_0784_Lv_M_526	NM_004985:p.Q61H|NM_033360:p.Q61H	WT	WT	WT	Male	75	GA	IV
PCSI_0785_Lv_M_526	NM_033360:p.G12V|NM_004985:p.G12V	WT	WT	NM_001126117:p.D149E|NM_000546:p.D281E|NM_001126115:p.D149E|NM_001126114:p.D281E|NM_001126112:p.D281E|NM_001126113:p.D281E|NM_001126116:p.D149E	Male	52	GA	IV
PCSI_0796_Lv_M_526	NM_004985:p.G12R|NM_033360:p.G12R	WT	WT	NM_001126112:p.S215I|NM_001126113:p.S215I|NM_000546:p.S215I|NM_001126114:p.S215I|NM_001126115:p.S83I|NM_001126116:p.S83I|NM_001126117:p.S83I	Female	76	GA	IV
PCSI_0799_Lv_M_526	NM_004985:p.G12D|NM_033360:p.G12D	WT	WT	NM_000546:p.R342X|NM_001126112:p.R342X|NM_001126115:p.R210X	Female	65	GA	IV
PCSI_0801_Lv_M_526	NM_004985:p.G12R|NM_033360:p.G12R	WT	WT	NM_000546:p.R175H|NM_001126113:p.R175H|NM_001126117:p.R43H|NM_001126116:p.R43H|NM_001126112:p.R175H|NM_001126114:p.R175H|NM_001126115:p.R43H	Male	71	GA	IV
PCSI_0802_Lv_M_526	WT	WT	WT	WT	Male	69	CISPLATIN/GEMCITABINE	IV
PCSI_0815_Lv_M_526	NM_004985:p.G12D|NM_033360:p.G12D	WT	WT	NM_001126113:p.M237I|NM_001126116:p.M105I|NM_001126117:p.M105I|NM_000546:p.M237I|NM_001126115:p.M105I|NM_001126112:p.M237I|NM_001126114:p.M237I	Female	70	NONE	IV
PCSI_0816_Lv_M_526	NM_033360:p.G12D|NM_004985:p.G12D	NM_005359:p.H92R	WT	NM_001126114:p.Y220C|NM_000546:p.Y220C|NM_001126116:p.Y88C|NM_001126112:p.Y220C|NM_001126115:p.Y88C|NM_001126117:p.Y88C|NM_001126113:p.Y220C	Male	63	GA	IV
PCSI_0817_Lv_M_526	NM_004985:p.G12D|NM_033360:p.G12D	WT	WT	NM_001126115:p.R148G|NM_001126114:p.R280G|NM_000546:p.R280G|NM_001126116:p.R148G|NM_001126113:p.R280G|NM_001126112:p.R280G|NM_001126117:p.R148G	Female	67	NONE	IV
PCSI_0818_Lv_M_526	NM_033360:p.G12D|NM_004985:p.G12D	WT	WT	NM_001126117:p.M105I|NM_001126115:p.M105I|NM_001126116:p.M105I|NM_001126113:p.M237I|NM_001126114:p.M237I|NM_001126112:p.M237I|NM_000546:p.M237I	Male	72	GA	IV
PCSI_0890_Pa_P_526	NM_004985:p.G12D|NM_033360:p.G12D	WT	WT	NM_001126115:p.R141C|NM_001126114:p.R273C|NM_001126117:p.R141C|NM_001126113:p.R273C|NM_001126116:p.R141C|NM_000546:p.R273C|NM_001126112:p.R273C	F	72	NA	IIB
PCSI_0934_Pm_M_526	NM_004985:p.G12V|NM_033360:p.G12V	WT	NM_001195132:p.V51D|NM_000077:p.V51D	WT	Male	67	GA	IV
PCSI_0936_Lv_M_526	NM_033360:p.G12R|NM_004985:p.G12R	WT	WT	NM_000546:p.R273H|NM_001126114:p.R273H|NM_001126115:p.R141H|NM_001126116:p.R141H|NM_001126112:p.R273H|NM_001126113:p.R273H|NM_001126117:p.R141H	Male	77	FFX	IV
PCSI_0937_Lv_M_526	NM_033360:p.G12D|NM_004985:p.G12D	WT	WT	NM_001126113:p.R213X|NM_001126114:p.R213X|NM_001126116:p.R81X|NM_001126117:p.R81X|NM_001126115:p.R81X|NM_001126112:p.R213X|NM_000546:p.R213X	Female	62	GA	IV
PCSI_0939_Pm_M_526	NM_004985:p.G12R|NM_033360:p.G12R	WT	WT	WT	Male	75	GA	IV
PCSI_0941_Lv_M_526	NM_033360:p.G12V|NM_004985:p.G12V	WT	WT	WT	Female	66	NONE	IV
PCSI_0942_Lv_M_526	NM_004985:p.G12D|NM_033360:p.G12D	WT	WT	NM_001126113:p.R175H|NM_000546:p.R175H|NM_001126115:p.R43H|NM_001126116:p.R43H|NM_001126112:p.R175H|NM_001126117:p.R43H|NM_001126114:p.R175H	Male	73	FFX	IV
PCSI_0943_Lv_M_526	WT	WT	WT	NM_000546:p.A159V|NM_001126115:p.A27V|NM_001126117:p.A27V|NM_001126113:p.A159V|NM_001126116:p.A27V|NM_001126114:p.A159V|NM_001126112:p.A159V	Male	62	FFX	IV
PCSI_0944_Lv_M_526	WT	WT	WT	WT	Male	59	GA	IV
PCSI_0955_Lv_M_526	NM_004985:p.G12V|NM_033360:p.G12V	WT	WT	WT	Male	69	FFX	IV
PCSI_0956_Lv_M_526	NM_033360:p.Q61H|NM_004985:p.Q61H	WT	WT	WT	Male	77	GA	IV
PCSI_0968_Lv_M_526	NM_033360:p.G12R|NM_004985:p.G12R	WT	WT	WT	Male	73	NONE	IV
PCSI_0977_Lv_M_526	NM_004985:p.G12D|NM_033360:p.G12D	NM_005359:p.R361S	WT	WT	Male	79	NONE	IV
PCSI_0979_Om_M_526	NM_033360:p.G12R|NM_004985:p.G12R	NM_005359:p.E205X	WT	WT	Male	71	FFX	IV
PCSI_0980_Lv_M_526	NM_033360:p.G12C|NM_004985:p.G12C	WT	WT	WT	Female	59	NONE	IV
PCSI_0986_Lv_M_526	WT	WT	WT	WT	Female	74	GA	IV
PCSI_0987_Lv_M_526	NM_033360:p.G12R|NM_004985:p.G12R	WT	WT	NM_001126116:p.S109F|NM_001126115:p.S109F|NM_001126113:p.S241F|NM_000546:p.S241F|NM_001126112:p.S241F|NM_001126117:p.S109F|NM_001126114:p.S241F	Male	72	FFX	IV
PCSI_0991_Pm_M_526	WT	.	WT	WT	Male	59	FFX	IV
PCSI_0992_Lv_M_526	NM_004985:p.G12V|NM_033360:p.G12V	WT	WT	WT	Female	64	FFX	IV
PCSI_0993_Lv_M_526	NM_004985:p.G12D|NM_033360:p.G12D	WT	WT	NM_000546:p.I195T|NM_001126114:p.I195T|NM_001126116:p.I63T|NM_001126112:p.I195T|NM_001126113:p.I195T|NM_001126117:p.I63T|NM_001126115:p.I63T	Male	48	FFX	IV
PCSI_0994_Lv_M_526	NM_033360:p.Q61L|NM_004985:p.Q61L	WT	WT	NM_001126115:p.V41M|NM_001126114:p.V173M|NM_001126112:p.V173M|NM_000546:p.V173M|NM_001126113:p.V173M|NM_001126117:p.V41M|NM_001126116:p.V41M	Female	69	GA	IV
PCSI_0999_Lv_M_526	NM_033360:p.G12D|NM_004985:p.G12D	WT	WT	NM_001126117:p.I63T|NM_000546:p.I195T|NM_001126114:p.I195T|NM_001126112:p.I195T|NM_001126113:p.I195T|NM_001126115:p.I63T|NM_001126116:p.I63T	Female	68	GA	IV
PCSI_1001_Lv_M_526	WT	WT	WT	NM_001126114:p.R213X|NM_000546:p.R213X|NM_001126115:p.R81X|NM_001126112:p.R213X|NM_001126116:p.R81X|NM_001126117:p.R81X|NM_001126113:p.R213X	Male	59	FFX	IV
PCSI_1003_Lv_M_526	NM_004985:p.G12V|NM_033360:p.G12V	WT	WT	NM_000546:p.I251F|NM_001126112:p.I251F|NM_001126113:p.I251F|NM_001126116:p.I119F|NM_001126117:p.I119F|NM_001126114:p.I251F|NM_001126115:p.I119F	Male	72	NONE	IV
PCSI_1004_Lv_M_526	NM_004985:p.G12V|NM_033360:p.G12V	NM_005359:p.E390X	WT	NM_001126116:p.C9Y|NM_001126113:p.C141Y|NM_001126112:p.C141Y|NM_001126114:p.C141Y|NM_001126115:p.C9Y|NM_001126117:p.C9Y|NM_000546:p.C141Y	Male	83	GA	IV
PCSI_1005_Lv_M_526	NM_004985:p.G12R|NM_033360:p.G12R	WT	NM_001195132:p.P81R|NM_000077:p.P81R	NM_000546:p.S241F|NM_001126114:p.S241F|NM_001126112:p.S241F|NM_001126117:p.S109F|NM_001126116:p.S109F|NM_001126115:p.S109F|NM_001126113:p.S241F	Male	69	FFX	IV
PCSI_1007_Lv_M_526	NM_033360:p.G12D|NM_004985:p.G12D	WT	WT	NM_000546:p.R273H|NM_001126113:p.R273H|NM_001126114:p.R273H|NM_001126116:p.R141H|NM_001126112:p.R273H|NM_001126115:p.R141H|NM_001126117:p.R141H	Male	72	GA	IV
PCSI_1008_Lv_M_526	NM_004985:p.G12D|NM_033360:p.G12D	WT	WT	NM_001126116:p.R174X|NM_001126113:p.R306X|NM_001126114:p.R306X|NM_001126115:p.R174X|NM_001126112:p.R306X|NM_000546:p.R306X|NM_001126117:p.R174X	Male	53	FFX	IV
PCSI_1010_Lv_M_526	NM_004985:p.G12V|NM_033360:p.G12V	WT	NM_000077:p.H83Y|NM_058195:p.A97V|NM_001195132:p.H83Y	WT	Male	71	FFX	IV
PCSI_1011_Lv_M_526	NM_004985:p.Q61L|NM_033360:p.Q61L	WT	NM_000077:p.G55A|NM_001195132:p.G55A	NM_001126116:p.R81X|NM_000546:p.R213X|NM_001126115:p.R81X|NM_001126113:p.R213X|NM_001126114:p.R213X|NM_001126117:p.R81X|NM_001126112:p.R213X	Female	55	GA	IV
PCSI_1015_Lv_M_526	NM_004985:p.G12D|NM_033360:p.G12D	WT	WT	WT	Female	48	FFX	IV
PCSI_1017_Lv_M_526	NM_033360:p.G12D|NM_004985:p.G12D	WT	WT	WT	Male	60	FFX	IV
PCSI_1018_Lv_M_526	NM_004985:p.G12V|NM_033360:p.G12V	NM_005359:p.K428T	WT	NM_001126115:p.F209Y|NM_001126112:p.F341Y|NM_000546:p.F341Y	Male	58	FFX	IV
PCSI_1020_Lv_M_526	NM_004985:p.G12D|NM_033360:p.G12D	NM_005359:p.Q442X	WT	NM_001126117:p.C110R|NM_000546:p.C242R|NM_001126114:p.C242R|NM_001126113:p.C242R|NM_001126112:p.C242R|NM_001126116:p.C110R|NM_001126115:p.C110R	Female	72	FFX	IV
PCSI_1024_Lv_M_526	NM_004985:p.G12V|NM_033360:p.G12V	WT	NM_001195132:p.L64P|NM_000077:p.L64P	NM_001126117:p.R43H|NM_001126116:p.R43H|NM_001126114:p.R175H|NM_001126115:p.R43H|NM_001126112:p.R175H|NM_001126113:p.R175H|NM_000546:p.R175H	Female	40	FFX	IV
PCSI_1025_Lv_M_526	WT	WT	WT	WT	Male	62	GA	IV
PCSI_1026_Lv_M_526	NM_033360:p.G12V|NM_004985:p.G12V	WT	WT	WT	Male	65	FFX	IV
PCSI_1027_Lv_M_526	NM_004985:p.G12D|NM_033360:p.G12D	WT	WT	NM_000546:p.R175H|NM_001126116:p.R43H|NM_001126117:p.R43H|NM_001126113:p.R175H|NM_001126115:p.R43H|NM_001126114:p.R175H|NM_001126112:p.R175H	Male	55	FFX	IV
PCSI_1038_Lv_M_526	NM_004985:p.G12V|NM_033360:p.G12V	WT	WT	NM_001126115:p.G134X|NM_001126112:p.G266X|NM_000546:p.G266X|NM_001126114:p.G266X|NM_001126116:p.G134X|NM_001126117:p.G134X|NM_001126113:p.G266X	Female	57	FFX	IV
PCSI_1051_Lv_M_526	NM_004985:p.G12D|NM_033360:p.G12D	WT	WT	NM_001126116:p.R117S|NM_001126112:p.R249S|NM_001126113:p.R249S|NM_001126115:p.R117S|NM_000546:p.R249S|NM_001126117:p.R117S|NM_001126114:p.R249S	Female	65	GA	IV
PCSI_1056_Ln_M_526	NM_004985:p.G12V|NM_033360:p.G12V	NM_005359:p.D351H	NM_001195132:p.L63P|NM_000077:p.L63P	WT	NA	NA	NA	NA
PCSI_1058_Lv_M_526	NM_004985:p.G12D|NM_033360:p.G12D	WT	WT	NM_001126116:p.H61R|NM_001126117:p.H61R|NM_001126114:p.H193R|NM_000546:p.H193R|NM_001126115:p.H61R|NM_001126112:p.H193R|NM_001126113:p.H193R	Female	46	FFX	IV
PCSI_1059_Lv_M_526	NM_033360:p.Q61R|NM_004985:p.Q61R	WT	WT	NM_001126112:p.E336X|NM_001126115:p.E204X|NM_000546:p.E336X	Male	70	GA	IV
PCSI_1060_Lv_M_526	NM_004985:p.G12D|NM_033360:p.G12D	WT	WT	NM_001126117:p.R116Q|NM_001126116:p.R116Q|NM_001126113:p.R248Q|NM_001126114:p.R248Q|NM_001126112:p.R248Q|NM_001126115:p.R116Q|NM_000546:p.R248Q	Male	64	FFX	IV
PCSI_1062_Lv_M_526	NM_033360:p.G12V|NM_004985:p.G12V	WT	WT	NM_001126117:p.V140M|NM_001126113:p.V272M|NM_001126116:p.V140M|NM_001126114:p.V272M|NM_000546:p.V272M|NM_001126112:p.V272M|NM_001126115:p.V140M	Female	75	FFX	IV
PCSI_1065_Lv_M_526	NM_033360:p.G12V|NM_004985:p.G12V	WT	WT	NM_001126114:p.V218G|NM_001126112:p.V218G|NM_000546:p.V218G|NM_001126117:p.V86G|NM_001126113:p.V218G|NM_001126115:p.V86G|NM_001126116:p.V86G	Male	59	FFX	IV
PCSI_1067_Lv_M_526	NM_033360:p.G12D|NM_004985:p.G12D	WT	NM_000077:p.H83Y|NM_058195:p.A97V|NM_001195132:p.H83Y	NM_001126115:p.V41G|NM_001126113:p.V173G|NM_001126116:p.V41G|NM_001126117:p.V41G|NM_001126114:p.V173G|NM_000546:p.V173G|NM_001126112:p.V173G	Male	70	FFX	IV
PCSI_1074_Lv_M_526	NM_033360:p.G12R|NM_004985:p.G12R	WT	WT	NM_001126112:p.R248W|NM_001126116:p.R116W|NM_001126113:p.R248W|NM_001126115:p.R116W|NM_001126114:p.R248W|NM_000546:p.R248W|NM_001126117:p.R116W	Male	70	GA	IV

## Sheet: clinic data PDX samples 
SampleID	SPC_ID	Xenograft Generation	Gender	Tissue Origin	AgeAtDiagnosis	Stage at diagnosis	OverallSuvival (from Mets)	Patient_Treatment_ Exposure_Prior_PDX_generation (Naïve,treated)	BRCA	KRAS	P53	cell line /tumor
X62	SPC_105	Xeno1	M	Ascites		IV	2	Exposed	WT	G12D	c.C5705T:p.S1902F	PDX SF chunk
x84	SPC_105	Xeno3	M	Ascites		IV	2	Exposed	WT	G12D	c.C5705T:p.S1902F	PDXderivedCells
x36	SPC_122a	Xeno1	F	Liver		IIB	13	Naïve	BRCA1	G12R	c.A857G;p.E286G	PDX SF chunk
x64	SPC_122a	Xeno3	F	Liver		IIB	13	Naïve	BRCA1	G12R	c.A857G;p.E286G	PDX SF chunk
x134	SPC_122a	Xeno4	F	Liver		IIB	13	Naïve	BRCA1	G12R	c.A857G;p.E286G	PDXderivedCells
x77	SPC_122b	Xeno2	F	Liver		IIB	13	Exposed	BRCA1	G12R	c.A857G;p.E286G	PDX SF chunk
x92	SPC_122b	Xeno4	F	Liver		IIB	13	Exposed	BRCA1	G12R	c.A857G;p.E286G	PDXderivedCells
x77	SPC_122b	Xeno2	F	Liver		IIB	13	Exposed	BRCA1	G12R	c.A857G;p.E286G	PDX SF chunk
x89	SPC_123	Xeno1	M	Liver		IV	14	Naïve	BRCA2	G12D	WT - c.G375A:p.T125T	PDX SF chunk
x114	SPC_126	Xeno3	M	Liver		IV	25	Exposed	BRCA2	G12D	c.C553T;p.Q185X	PDXderivedCells
x171	SPC_135	Xeno2	M	Ascites		IV	4	Exposed	BRCA2	G12D		PDX SF chunk
x171	SPC_135	Xeno2	M	Ascites		IV	4	Exposed	BRCA2	G12D		PDX SF chunk
x139	SPC_145	Xeno3	M	Liver		IV	13	Naïve	BRCA1	G13D	c.276+1G>T;NA; Splicing	PDX SF chunk+PDXderivedCells
x169	SPC_157	Xeno1	M	Liver		IV	11	Exposed	WT	G12D	R248W	PDX SF chunk
x252	SPC_158	Xeno4	M	Pancreas		II	18	Exposed	WT	G12D	D281H	PDX SF chunk
x155	SPC_158	Xeno1	M	Pancreas		II	18	Exposed	WT	G12D	D281H	PDX SF chunk
x193	SPC_185	Xeno1	M	Liver		IV	8	Exposed	BRCA1+2	Q61H	c.C448T;p.R150W	PDX SF chunk
x170	SPC_195	Xeno2	M	Ascites		III	11	Exposed	WT	UKN	UKN	PDX SF chunk
x174	SPC_222	Xeno1	M	Liver		IV	4	Naïve	WT	G12V		PDX SF chunk
x175	SPC_223	Xeno2	M	Ascites		IV	6	Exposed	WT	UKN	UKN	PDX SF chunk
x353	SPC_228	Xeno4	F	Ascites		IV	13	Exposed	WT	G12D	L145R	PDXderivedCells
x337	SPC_291	Xeno3	F	Pancreas		IV	10	Exposed	BRCA2	G12D	c.G214T;p.E72X. Stopgain	PDXderivedCells
x572	SPC_375	Xeno6	F	Ascites		IV	7	Exposed	BRCA2	Q61H		PDXderivedCells
x73.2	SPC_73	Xeno1	F	Ascites		IV	11	Exposed	WT	G12D	c.G128A:p.R43H	PDX SF chunk
x37	SPC_86	Xeno3	M	Ascites		IV	3	Exposed	WT	G12V	c.215_216insG:p.P72fs	PDXderivedCells
X50	SPC_87	Xeno2	M	PE		IV	16	Exposed	WT	G12V	c.T809C:p.F270S	PDXderivedCells
x34	SPC_87	Xeno1	M	PE		IV	16	Exposed	WT	G12V	c.T809C:p.F270S	PDX SF chunk
x58	SPC_87	Xeno3	M	PE		IV	16	Exposed	WT	G12V	c.T809C:p.F270S	PDX SF chunk
x35	SPC_90	Xeno1	M	Ascites		IV	1	Exposed	WT	G12D		PDX SF chunk
