# Supplementary material for: RBFOX2 modulates a metastatic signature of alternative splicing in pancreatic cancer
Source: Nature. Author manuscript; Available in PMC 2023 Jun 7. (PMC10156590; doi:10.1038/s41586-023-05820-3)
Supplement: 1897967 Supp table 3 [file NIHMS1897967-supplement-1897967_Supp_table_3.xlsx]

## Sheet: ext-fig2a XSTREME output
********************************************************************************
XSTREME - Motif Discovery and Enrichment Analysis
********************************************************************************
MEME version 5.4.1 (Sat Aug 21 19:23:23 2021 -0700)
For further information on how to interpret these results please access https://meme-suite.org/meme.
To get a copy of the MEME Suite software please access https://meme-suite.org.
********************************************************************************
********************************************************************************
REFERENCE
********************************************************************************
If you use this program in your research, please cite:
Charles E. Grant and Timothy L. Bailey, "XSTREME: comprehensive motif analysis of biological sequence datasets",
BioRxiv, 2021.
********************************************************************************
ALPHABET= ACGU
Background letter frequencies (from file `dPSI20.p0.01.CE/background'):
A 0.24518 C 0.22968 G 0.24348 U 0.28167
MOTIF SCMRCCUCBGCCUCC MEME-3
letter-probability matrix: alength= 4 w= 15 nsites= 89 E= 5.0e-034
0.022472	0.550562	0.280899	0.146067
0	0.932584	0.044944	0.022472
0.292135	0.47191	0.011236	0.224719
0.438202	0	0.516854	0.044944
0	0.842697	0	0.157303
0.089888	0.910112	0	0
0.078652	0.11236	0.123596	0.685393
0	0.876404	0.011236	0.11236
0.157303	0.235955	0.382022	0.224719
0.134831	0	0.752809	0.11236
0	0.977528	0.022472	0
0.123596	0.876404	0	0
0.101124	0.044944	0.05618	0.797753
0	0.741573	0.146067	0.11236
0.134831	0.865169	0	0
MOTIF UHWUUUUUUUWUUUU MEME-4
letter-probability matrix: alength= 4 w= 15 nsites= 110 E= 5.6e-037
0.090909	0	0	0.909091
0.345455	0.290909	0	0.363636
0.3	0.163636	0.009091	0.527273
0	0	0	1
0	0.127273	0.136364	0.736364
0	0.054545	0.190909	0.754545
0.227273	0	0	0.772727
0.118182	0	0	0.881818
0	0.009091	0.290909	0.7
0.054545	0.072727	0.036364	0.836364
0.418182	0.1	0.045455	0.436364
0.127273	0	0.036364	0.836364
0	0	0.109091	0.890909
0.127273	0	0	0.872727
0.181818	0	0	0.818182
MOTIF KGUGGCCCAGGCKGG MEME-1
letter-probability matrix: alength= 4 w= 15 nsites= 93 E= 4.7e-051
0.043011	0.010753	0.387097	0.55914
0	0	1	0
0.204301	0.010753	0.258065	0.526882
0	0.172043	0.569892	0.258065
0.129032	0.021505	0.849462	0
0.064516	0.645161	0.225806	0.064516
0	0.88172	0	0.11828
0.11828	0.612903	0.268817	0
0.870968	0.032258	0.064516	0.032258
0.075269	0.010753	0.913978	0
0	0	1	0
0.064516	0.666667	0.096774	0.172043
0.107527	0.11828	0.268817	0.505376
0.182796	0	0.784946	0.032258
0.075269	0	0.924731	0
MOTIF CUYRGCUCACUGCAA MEME-19
letter-probability matrix: alength= 4 w= 15 nsites= 16 E= 7.6e-005
0	0.75	0.25	0
0	0	0	1
0.1875	0.5	0	0.3125
0.375	0.125	0.5	0
0.3125	0	0.6875	0
0.0625	0.9375	0	0
0	0	0	1
0	0.9375	0	0.0625
1	0	0	0
0	0.8125	0	0.1875
0	0	0	1
0	0	1	0
0	1	0	0
1	0	0	0
1	0	0	0
MOTIF GCCUGUAAUCCCAGC MEME-5
letter-probability matrix: alength= 4 w= 15 nsites= 19 E= 3.7e-030
0	0	1	0
0	1	0	0
0	0.947368	0	0.052632
0	0	0	1
0.052632	0	0.947368	0
0	0	0	1
0.947368	0	0	0.052632
0.894737	0	0.105263	0
0	0	0	1
0	1	0	0
0	1	0	0
0	1	0	0
0.947368	0	0.052632	0
0.052632	0	0.947368	0
0.105263	0.842105	0.052632	0
MOTIF GCUGGGAUUACAGGC MEME-2
letter-probability matrix: alength= 4 w= 15 nsites= 38 E= 1.8e-038
0	0	0.947368	0.052632
0	0.921053	0.026316	0.052632
0	0	0	1
0.026316	0.026316	0.947368	0
0.157895	0	0.815789	0.026316
0	0.026316	0.973684	0
0.921053	0	0.026316	0.052632
0.026316	0.263158	0	0.710526
0	0.052632	0	0.947368
1	0	0	0
0	0.815789	0	0.184211
1	0	0	0
0	0	1	0
0.026316	0.052632	0.921053	0
0	0.710526	0	0.289474
MOTIF GUCAGGAGUUCGAGA MEME-18
letter-probability matrix: alength= 4 w= 15 nsites= 19 E= 4.5e-008
0	0.105263	0.894737	0
0	0.263158	0.157895	0.578947
0	1	0	0
0.842105	0.157895	0	0
0.052632	0	0.947368	0
0	0	1	0
1	0	0	0
0	0	1	0
0.157895	0.157895	0	0.684211
0	0	0.052632	0.947368
0	0.684211	0.105263	0.210526
0	0	1	0
0.789474	0	0	0.210526
0	0	1	0
0.789474	0	0.210526	0
MOTIF GAGACRGGGUYUCAC MEME-10
letter-probability matrix: alength= 4 w= 15 nsites= 42 E= 3.6e-023
0.02381	0	0.97619	0
0.952381	0	0	0.047619
0.02381	0	0.97619	0
0.809524	0.02381	0.166667	0
0.071429	0.714286	0	0.214286
0.571429	0	0.404762	0.02381
0.02381	0.02381	0.952381	0
0.238095	0.02381	0.738095	0
0.047619	0	0.952381	0
0	0	0	1
0	0.333333	0.095238	0.571429
0	0	0	1
0	0.809524	0	0.190476
0.595238	0.095238	0.238095	0.071429
0.02381	0.880952	0	0.095238
MOTIF AGUGCAGUGGYRYRA MEME-16
letter-probability matrix: alength= 4 w= 15 nsites= 25 E= 8.4e-011
0.96	0	0.04	0
0	0	1	0
0	0	0	1
0.16	0	0.84	0
0	0.88	0.04	0.08
1	0	0	0
0	0	1	0
0	0	0	1
0	0	1	0
0	0.04	0.92	0.04
0	0.56	0	0.44
0.32	0.04	0.64	0
0	0.6	0	0.4
0.32	0	0.64	0.04
0.84	0	0.12	0.04
MOTIF AAAAAWAHWAAAAWW MEME-17
letter-probability matrix: alength= 4 w= 15 nsites= 83 E= 1.1e-009
0.674699	0	0	0.325301
0.903614	0.024096	0.072289	0
0.879518	0	0.120482	0
0.638554	0	0.060241	0.301205
0.831325	0	0.168675	0
0.445783	0.048193	0.048193	0.457831
0.638554	0.168675	0.192771	0
0.409639	0.204819	0.060241	0.325301
0.373494	0	0	0.626506
0.674699	0.144578	0.180723	0
0.662651	0.048193	0.012048	0.277108
0.771084	0	0	0.228916
1	0	0	0
0.46988	0.13253	0	0.39759
0.409639	0	0.120482	0.46988
MOTIF AAACCCUGUCUCUAC MEME-20
letter-probability matrix: alength= 4 w= 15 nsites= 12 E= 1.3e-005
1	0	0	0
0.75	0	0.25	0
1	0	0	0
0	0.916667	0	0.083333
0	1	0	0
0	0.833333	0	0.166667
0	0.083333	0	0.916667
0	0	1	0
0	0.083333	0	0.916667
0	1	0	0
0	0	0	1
0	1	0	0
0.166667	0.166667	0	0.666667
0.916667	0	0.083333	0
0.25	0.75	0	0
MOTIF CCAGCCUGGSYAACA MEME-8
letter-probability matrix: alength= 4 w= 15 nsites= 25 E= 6.4e-028
0	0.92	0.08	0
0	0.88	0	0.12
1	0	0	0
0	0	0.88	0.12
0	0.96	0.04	0
0	1	0	0
0	0	0	1
0.04	0	0.96	0
0.04	0.04	0.92	0
0.08	0.32	0.6	0
0	0.64	0	0.36
0.64	0.08	0.28	0
0.96	0.04	0	0
0	0.96	0	0.04
1	0	0	0
MOTIF GAGGYUGCAGUGAGC MEME-9
letter-probability matrix: alength= 4 w= 15 nsites= 14 E= 9.5e-028
0	0	1	0
1	0	0	0
0	0	1	0
0	0	0.928571	0.071429
0	0.357143	0	0.642857
0.071429	0	0.071429	0.857143
0	0	1	0
0	1	0	0
0.785714	0	0.214286	0
0	0	1	0
0	0	0	1
0	0	1	0
1	0	0	0
0.142857	0	0.857143	0
0	1	0	0
MOTIF CMAMCUCCUGGVCUC MEME-13
letter-probability matrix: alength= 4 w= 15 nsites= 27 E= 1.6e-012
0	0.962963	0	0.037037
0.37037	0.407407	0.148148	0.074074
0.851852	0	0.148148	0
0.407407	0.518519	0	0.074074
0.074074	0.925926	0	0
0	0	0.037037	0.962963
0	1	0	0
0	0.925926	0.074074	0
0	0	0.111111	0.888889
0	0	1	0
0.259259	0.037037	0.703704	0
0.37037	0.37037	0.259259	0
0	0.851852	0	0.148148
0	0.296296	0	0.703704
0.037037	0.962963	0	0
MOTIF GCUUGAACCCRGGAG MEME-12
letter-probability matrix: alength= 4 w= 15 nsites= 11 E= 8.3e-014
0.090909	0	0.909091	0
0	0.909091	0	0.090909
0	0	0	1
0	0	0	1
0	0	1	0
1	0	0	0
0.727273	0	0.181818	0.090909
0	0.909091	0.090909	0
0	1	0	0
0	1	0	0
0.636364	0	0.363636	0
0	0	1	0
0.090909	0	0.909091	0
0.909091	0.090909	0	0
0	0	1	0

## Sheet: fig1d XSTREME output
********************************************************************************
XSTREME - Motif Discovery and Enrichment Analysis
********************************************************************************
MEME version 5.4.1 (Sat Aug 21 19:23:23 2021 -0700)
For further information on how to interpret these results please access https://meme-suite.org/meme.
To get a copy of the MEME Suite software please access https://meme-suite.org.
********************************************************************************
********************************************************************************
REFERENCE
********************************************************************************
If you use this program in your research, please cite:
Charles E. Grant and Timothy L. Bailey, "XSTREME: comprehensive motif analysis of biological sequence datasets",
BioRxiv, 2021.
********************************************************************************
ALPHABET= ACGU
Background letter frequencies (from file `ANR_a5ss_PSIsigma1d9l_r10_ir3.ABSdPSI10.p0.01.CE/background'):
A 0.27420 C 0.20840 G 0.20660 U 0.31080
MOTIF 1-CCAGCCUGGG STREME-1
letter-probability matrix: alength= 4 w= 10 nsites= 25 E= 8.8e-011
0.001698	0.866324	0.044204	0.087774
0.001698	0.952173	0.001279	0.044849
0.823402	0.001291	0.001279	0.174028
0.001698	0.001291	0.909237	0.087774
0.001698	0.734684	0.044609	0.219009
0.130472	0.822995	0.001279	0.045254
0.044623	0.001291	0.001279	0.952807
0.001698	0.044215	0.909237	0.044849
0.044623	0.001291	0.822579	0.131508
0.175858	0.087545	0.648419	0.088179
MOTIF 2-CUACUWAAAAUAH STREME-2
letter-probability matrix: alength= 4 w= 13 nsites= 21 E= 1.1e-008
0.150321	0.747078	0.001474	0.101127
0.001956	0.001487	0.050929	0.945628
0.895912	0.001487	0.100384	0.002217
0.001956	0.845988	0.050929	0.101127
0.150321	0.001487	0.050929	0.797263
0.59825	0.050942	0.001474	0.349334
0.994822	0.001487	0.001474	0.002217
0.994822	0.001487	0.001474	0.002217
0.846457	0.001487	0.100384	0.051672
0.945367	0.050942	0.001474	0.002217
0.001956	0.149851	0.001474	0.846718
0.69716	0.001487	0.200226	0.101127
0.249231	0.400894	0.050929	0.298947
MOTIF 4-UGUAAUCYC STREME-4
letter-probability matrix: alength= 4 w= 9 nsites= 17 E= 8.1e-007
0.056622	0.056105	0.056091	0.831181
0.002155	0.056105	0.939298	0.002442
0.002155	0.220535	0.001623	0.775686
0.721958	0.056105	0.110559	0.111378
0.994297	0.001638	0.001623	0.002442
0.002155	0.1116	0.056091	0.830154
0.002155	0.99378	0.001623	0.002442
0.11109	0.339141	0.001623	0.548146
0.056622	0.939312	0.001623	0.002442
MOTIF 3-ACUUGAUY STREME-3
letter-probability matrix: alength= 4 w= 8 nsites= 20 E= 5.0e-007
0.944088	0.001522	0.001509	0.052881
0.002002	0.892042	0.001509	0.104448
0.002002	0.001522	0.128038	0.868438
0.103226	0.001522	0.052121	0.843132
0.002002	0.001522	0.994207	0.002269
0.740686	0.154312	0.102732	0.002269
0.182046	0.001522	0.102732	0.7137
0.002002	0.384013	0.001509	0.612476
MOTIF 5-CYUGACCUCH STREME-5
letter-probability matrix: alength= 4 w= 10 nsites= 26 E= 9.4e-007
0.001403	0.960477	0.036529	0.001591
0.107819	0.499344	0.072001	0.320837
0.001403	0.001066	0.001057	0.996473
0.036875	0.284841	0.676694	0.001591
0.711842	0.001066	0.001057	0.286034
0.250375	0.675699	0.072335	0.001591
0.001403	0.640228	0.250363	0.108006
0.14329	0.07201	0.001057	0.783642
0.001403	0.995949	0.001057	0.001591
0.286181	0.28551	0.072001	0.356308
MOTIF YYUGGGAGGCWGAGG MEME-1
letter-probability matrix: alength= 4 w= 15 nsites= 30 E= 1.0e-052
0	0.666667	0	0.333333
0	0.4	0	0.6
0.033333	0.233333	0	0.733333
0.166667	0	0.833333	0
0	0	0.833333	0.166667
0.066667	0.033333	0.9	0
0.8	0.033333	0.033333	0.133333
0	0	1	0
0.133333	0.033333	0.833333	0
0.033333	0.833333	0	0.133333
0.3	0.166667	0.1	0.433333
0.2	0	0.8	0
0.9	0.033333	0.066667	0
0.066667	0	0.933333	0
0	0.133333	0.8	0.066667
MOTIF GCCRGGYGUGGUGGY MEME-3
letter-probability matrix: alength= 4 w= 15 nsites= 17 E= 7.8e-024
0	0.058824	0.823529	0.117647
0	0.941176	0.058824	0
0	0.764706	0	0.235294
0.529412	0	0.470588	0
0	0	1	0
0.117647	0	0.823529	0.058824
0	0.352941	0.058824	0.588235
0.058824	0	0.941176	0
0	0.176471	0.058824	0.764706
0.058824	0	0.941176	0
0	0.058824	0.882353	0.058824
0	0	0.117647	0.882353
0.117647	0	0.882353	0
0.058824	0	0.823529	0.117647
0.058824	0.588235	0	0.352941
MOTIF WUUUUKUWUUUUUW MEME-10
letter-probability matrix: alength= 4 w= 14 nsites= 23 E= 3.9e-005
0.434783	0	0	0.565217
0	0	0	1
0	0	0	1
0	0.26087	0.173913	0.565217
0	0.086957	0	0.913043
0.043478	0	0.347826	0.608696
0.130435	0	0	0.869565
0.478261	0.217391	0	0.304348
0	0	0.043478	0.956522
0.217391	0.130435	0	0.652174
0	0	0	1
0	0	0	1
0	0	0	1
0.391304	0	0.173913	0.434783
MOTIF CMCYGCCCWSC MEME-11
letter-probability matrix: alength= 4 w= 11 nsites= 38 E= 7.1e-004
0.078947	0.736842	0.078947	0.105263
0.421053	0.526316	0	0.052632
0.078947	0.763158	0.157895	0
0.157895	0.342105	0	0.5
0.105263	0.078947	0.552632	0.263158
0	1	0	0
0.315789	0.657895	0	0.026316
0	1	0	0
0.605263	0	0.026316	0.368421
0.026316	0.473684	0.5	0
0	0.842105	0	0.157895
MOTIF GAGACRGGGUYUYAC MEME-9
letter-probability matrix: alength= 4 w= 15 nsites= 8 E= 1.5e-007
0	0.25	0.75	0
1	0	0	0
0	0	1	0
0.875	0	0.125	0
0	0.75	0	0.25
0.5	0	0.5	0
0	0	1	0
0.125	0	0.875	0
0	0	1	0
0	0	0	1
0	0.5	0	0.5
0	0	0	1
0	0.625	0	0.375
0.875	0	0.125	0
0	1	0	0
MOTIF CUCAGCCUYCC MEME-7
letter-probability matrix: alength= 4 w= 11 nsites= 20 E= 6.3e-010
0	0.9	0.1	0
0	0	0	1
0	0.95	0	0.05
0.55	0.1	0.2	0.15
0	0.15	0.6	0.25
0.05	0.9	0.05	0
0	1	0	0
0	0	0	1
0	0.65	0	0.35
0	0.9	0.1	0
0	0.75	0.1	0.15
MOTIF WGCUGGGAUUACAGG MEME-8
letter-probability matrix: alength= 4 w= 15 nsites= 7 E= 9.9e-008
0.428571	0	0	0.571429
0.142857	0	0.857143	0
0	1	0	0
0	0	0	1
0.142857	0	0.857143	0
0.142857	0	0.714286	0.142857
0	0	1	0
1	0	0	0
0	0.285714	0	0.714286
0	0	0	1
1	0	0	0
0	1	0	0
1	0	0	0
0	0	1	0
0	0	1	0

## Sheet: ext-fig5f Tomtom output 
Query_ID Target_ID Optimal_offset p-value E-value q-value Overlap Query_consensus Target_consensus Orientation
1-UUGCAUGKU RNCMPT00168 -1 0.000114792 0.0118236 0.0114197 7 UUGCAUGUU UGCAUGC +
1-UUGCAUGKU GCWTG -2 0.000563779 0.0580693 0.0280429 5 UUGCAUGUU GCAUG +
1-UUGCAUGKU RNCMPT00071 0 0.00372943 0.384131 0.12367 7 UUGCAUGUU UUGCACA +
2-UUUUAUUU RNCMPT00086 -1 0.000864248 0.0890176 0.047144 7 UUUUAUUU UUUGUUU +
2-UUUUAUUU RNCMPT00112 -1 0.00137918 0.142056 0.047144 7 UUUUAUUU UUUGUUU +
2-UUUUAUUU RNCMPT00117 -1 0.00155897 0.160574 0.047144 7 UUUUAUUU UUUGUUU +
2-UUUUAUUU RNCMPT00274 -1 0.00234439 0.241472 0.0531717 7 UUUUAUUU UUUUUUU +
2-UUUUAUUU RNCMPT00032 -2 0.00333624 0.343633 0.0605339 6 UUUUAUUU UUAUUUU +
2-UUUUAUUU RNCMPT00136 -1 0.00512005 0.527365 0.0774166 7 UUUUAUUU UUGGUUU +
2-UUUUAUUU RNCMPT00158 -1 0.00786781 0.810385 0.101969 7 UUUUAUUU CUUUUUU +
3-UAAAAAUA RNCMPT00043 -1 0.00399095 0.411067 0.399095 7 UAAAAAUA AAAAAAA +
3-UAAAAAUA RNCMPT00169 1 0.0085172 0.877272 0.42586 6 UAAAAAUA AUAAAAG +
# Tomtom (Motif Comparison Tool): Version 5.4.1 compiled on Oct 3 2021 at 17:38:07
# The format of this file is described at https://meme-suite.org/meme/doc/tomtom-output-format.html.
# tomtom -verbosity 1 -oc a5ss.range500.CE.bed.ANR/streme_tomtom_out -min-overlap 5 -dist ed -evalue -thresh 1 -no-ssc a5ss.range500.CE.bed.ANR/streme_out/streme.xml /grid/krainer/home/klin/meme/motif_databases/RNA/Ray2013_rbp_Homo_sapiens_v2.meme
