# Supplementary material for: RBFOX2 modulates a metastatic signature of alternative splicing in pancreatic cancer
Source: Nature. Author manuscript; Available in PMC 2023 Jun 7. (PMC10156590; doi:10.1038/s41586-023-05820-3)
Supplement: 1897967 Supp table 4 [file NIHMS1897967-supplement-1897967_Supp_table_4.xlsx]

## Sheet: PDA Patients Reactome
Pathway identifier	Pathway name	#Entities found	#Entities total	Entities ratio	Entities pValue	Entities FDR	#Reactions found	#Reactions total	Reactions ratio	Species identifier	Species name	Submitted entities found	Mapped entities	Found reaction identifiers
R-HSA-9716542	Signaling by Rho GTPases, Miro GTPases and RHOBTB3	217	725	0.0508023	0.00280271	0.417302	162	212	0.0156146	9606	Homo sapiens	ITSN2;CPNE8;ANKLE2;TRIO;TFRC;WIPF1;ITSN1;ACTB;GOLGA3;BAIAP2L2;OPHN1;PPP2R1B;EPSTI1;TMPO;FNBP1;SCRIB;NISCH;MYL6;DDX39B;DAAM1;ZW10;CDC37;NUP98;PFN1;MYL9;CFTR;TMEM87A;TMEM87B;PIK3R4;PIK3R2;IQGAP1;PRKCZ;KALRN;IQGAP3;SKA2;ABR;SCFD1;RHOT1;NUP85;SPTBN1;JUP;RCC2;PTK2;CCDC88A;FAM135A;ARMC10;ARHGAP9;AHCTF1;ARPC1B;CLTC;FAF2;ARHGAP1;ARHGAP5;SH3RF1;AKAP13;TUBA1B;XPO1;NUF2;RAC2;MUC13;SPTAN1;NDEL1;H3-3B;NCOA2;S…		R-HSA-9706390;R-HSA-3858489;R-HSA-5668947;R-HSA-5623632;R-HSA-5671763;R-HSA-3858495;R-HSA-9018766;R-HSA-5666129;R-HSA-419087;R-HSA-5671772;R-HSA-9706399;R-HSA-8981637;R-HSA-419083;R-HSA-9706393;R-HSA-9018758;R-HSA-9013145;R-HSA-9013144;R-HSA-9014424;R-HSA-5668932;R-HSA-5623622;R-HSA-5671749;R-HSA-9018778;R-HSA-9017488;R-HSA-9017491;R-HSA-3928608;R-HSA-9014420;R-HSA-9013143;R-HSA-9018774;R-HSA-901…
R-HSA-194315	Signaling by Rho GTPases	210	709	0.0496812	0.00500561	0.475533	154	203	0.0149518	9606	Homo sapiens	ITSN2;CPNE8;ANKLE2;TRIO;TFRC;WIPF1;ITSN1;ACTB;GOLGA3;BAIAP2L2;OPHN1;PPP2R1B;EPSTI1;TMPO;FNBP1;SCRIB;NISCH;MYL6;DDX39B;DAAM1;ZW10;CDC37;NUP98;PFN1;MYL9;CFTR;TMEM87A;TMEM87B;PIK3R4;PIK3R2;IQGAP1;PRKCZ;KALRN;IQGAP3;SKA2;ABR;SCFD1;NUP85;SPTBN1;JUP;RCC2;PTK2;CCDC88A;FAM135A;ARMC10;ARHGAP9;AHCTF1;ARPC1B;CLTC;FAF2;ARHGAP1;ARHGAP5;SH3RF1;AKAP13;TUBA1B;XPO1;NUF2;RAC2;MUC13;SPTAN1;NDEL1;H3-3B;NCOA2;SEC13;T…		R-HSA-3858489;R-HSA-5668947;R-HSA-5623632;R-HSA-5671763;R-HSA-3858495;R-HSA-9018766;R-HSA-5666129;R-HSA-419087;R-HSA-5671772;R-HSA-8981637;R-HSA-419083;R-HSA-9018758;R-HSA-9013145;R-HSA-9013144;R-HSA-9014424;R-HSA-5668932;R-HSA-5623622;R-HSA-5671749;R-HSA-9018778;R-HSA-9017488;R-HSA-9017491;R-HSA-3928608;R-HSA-9014420;R-HSA-9013143;R-HSA-9018774;R-HSA-9013161;R-HSA-5625717;R-HSA-9018794;R-HSA-566…
R-HSA-1640170	Cell Cycle	207	734	0.051433	0.0308297	0.755364	366	449	0.0330706	9606	Homo sapiens	RB1;MDC1;ANKLE2;SMC4;HERC2;CDC23;SCP2;PPP2R1B;AKT3;CDC27;SKP2;CCNL1;TMPO;CDK5RAP2;NUP214;DAXX;ESCO1;CSNK2A2;TINF2;CSNK1E;EML4;PSME3;ZW10;AKAP9;NUP98;CDS1;POM121;ANAPC16;RPN1;NCAPH;SKA2;POM121C;NUP85;CEP70;CEP72;NUP88;CEP192;CEP78;CTC1;BARD1;ACD;RCC2;NCAPH2;SMARCA5;PTK2;POLA1;RAD17;ATM;AHCTF1;RSF1;PHF8;BABAM2;PCM1;NIPBL;TUBA1B;XPO1;NUF2;CNTRL;NINL;NDEL1;H3-3B;NDC1;SEC13;TUBB;TOP3A;KIF23;PSMA3;KIF2…		R-HSA-375302;R-HSA-156673;R-HSA-69127;R-HSA-8961678;R-HSA-5683792;R-HSA-912389;R-HSA-8961665;R-HSA-174088;R-HSA-187916;R-HSA-8961671;R-HSA-8961688;R-HSA-9647746;R-HSA-912408;R-HSA-69140;R-HSA-2545203;R-HSA-69142;R-HSA-69144;R-HSA-174104;R-HSA-174105;R-HSA-174110;R-HSA-187934;R-HSA-912429;R-HSA-75809;R-HSA-69152;R-HSA-3000335;R-HSA-380455;R-HSA-187937;R-HSA-174119;R-HSA-9018017;R-HSA-174120;R-HSA-…
R-HSA-9012999	RHO GTPase cycle	141	460	0.0322332	0.0067703	0.487462	63	91	0.00670251	9606	Homo sapiens	ITSN2;FHOD3;CPNE8;ANKLE2;UHRF1BP1L;TRIO;TFRC;FAM13B;PLXND1;WIPF1;ITSN1;FAM13A;ARHGAP39;ACTB;SYDE2;GOLGA3;BAIAP2L2;OPHN1;EPSTI1;TMPO;TPM4;TPM3;RALGAPA1;FNBP1;SWAP70;TMOD2;SCRIB;VRK2;TEX2;NISCH;DDX39B;DAAM1;HGS;CDC37;ELMO2;PHIP;CFTR;TMEM87A;TMEM87B;ARHGEF28;ARHGAP19;PIK3R2;IQGAP1;PLD1;KALRN;IQGAP3;RHOBTB1;ARHGAP12;ARHGAP21;ABR;SCFD1;RHPN1;PLXNA1;ABL2;RHPN2;SRGAP2;SRGAP1;SPTBN1;CPSF7;JUP;MACO1;ARHGA…		R-HSA-9013004;R-HSA-9018766;R-HSA-8981637;R-HSA-9693214;R-HSA-9018758;R-HSA-9013145;R-HSA-9013144;R-HSA-9014296;R-HSA-9014424;R-HSA-9018778;R-HSA-5627072;R-HSA-9013023;R-HSA-9013022;R-HSA-9714691;R-HSA-9013009;R-HSA-9017488;R-HSA-9696266;R-HSA-9017491;R-HSA-9696271;R-HSA-9014293;R-HSA-9693198;R-HSA-9014420;R-HSA-9014295;R-HSA-9013143;R-HSA-9696268;R-HSA-9014294;R-HSA-9018774;R-HSA-9013161;R-HSA-9…
R-HSA-68886	M Phase	131	416	0.02915	0.00384436	0.461887	74	91	0.00670251	9606	Homo sapiens	RB1;ANKLE2;SMC4;TUBB6;CDC23;PPP2R1B;TUBB3;CDC27;CEP250;KNTC1;TMPO;CDK5RAP2;NUP214;CEP135;ANAPC7;IST1;CEP131;CSNK2A2;UBE2E1;VRK2;CSNK1E;TUBA4A;EML4;MAU2;CLIP1;ZW10;PSME3;AKAP9;NUP98;MAD1L1;KPNB1;PSMD10;POM121;PSMD12;ANAPC16;PSMD13;RPN1;PDS5B;PDS5A;NUP160;NCAPH;SKA2;UBB;POM121C;NUP85;UBC;CEP70;CEP72;NUP88;CEP192;CEP78;NEK8;NEK9;ODF2;NCAPH2;RCC2;TUBGCP6;FGFR1OP;AHCTF1;PHF8;PCM1;NIPBL;TUBA1B;XPO1;CNT…		R-HSA-2514854;R-HSA-9648017;R-HSA-375302;R-HSA-156673;R-HSA-1638803;R-HSA-2294574;R-HSA-2990880;R-HSA-2990882;R-HSA-9615901;R-HSA-2984226;R-HSA-2995389;R-HSA-9647746;R-HSA-2995388;R-HSA-2520883;R-HSA-2545203;R-HSA-2294580;R-HSA-380316;R-HSA-2468287;R-HSA-2294590;R-HSA-2995376;R-HSA-9668405;R-HSA-2172678;R-HSA-174121;R-HSA-2422927;R-HSA-9668415;R-HSA-2168079;R-HSA-4419948;R-HSA-2466068;R-HSA-29842…
R-HSA-913531	Interferon Signaling	128	394	0.0276084	0.00153072	0.322983	48	69	0.00508212	9606	Homo sapiens	EIF4A2;ICAM3;ADAR;IFI30;IFIT2;TRIM29;TRIM2;TRIM3;KPNA5;B2M;TRIM22;JAK1;HLA-DPA1;IFNAR2;NUP214;NDC1;SEC13;IFNGR1;UBE2E1;HLA-A;TYK2;PIAS1;HLA-E;IRF3;OAS1;NUP50;IRF7;IRF5;NUP54;NUP98;NUP58;IRF9;CD44;KPNB1;HLA-DQB1;SP100;POM121;NUP160;UBB;POM121C;NUP42;NUP85;UBC;FLNA;NUP88;FLNB;GBP1;EIF4E;GBP3;IP6K2;RANBP2;HLA-DRB5;STAT2;MX1;MTOR;PTPN6;TRIM38;TRIM31;XAF1;EIF4G3;HLA-DRB1;EIF4G2;PTPN2;EIF4G1		R-HSA-936462;R-HSA-8983688;R-HSA-997326;R-HSA-9678737;R-HSA-9678935;R-HSA-873924;R-HSA-8983680;R-HSA-1169307;R-HSA-873927;R-HSA-873926;R-HSA-873921;R-HSA-997314;R-HSA-873922;R-HSA-909725;R-HSA-909724;R-HSA-909726;R-HSA-909721;R-HSA-909720;R-HSA-909722;R-HSA-877269;R-HSA-1015702;R-HSA-909719;R-HSA-909718;R-HSA-1015699;R-HSA-1678841;R-HSA-912685;R-HSA-1678842;R-HSA-1169394;R-HSA-912680;R-HSA-116939…
R-HSA-1852241	Organelle biogenesis and maintenance	104	338	0.0236844	0.0162389	0.60084	63	86	0.00633424	9606	Homo sapiens	TTC26;ATF2;CRTC2;CRTC3;GABPB2;C2CD3;TFB1M;PKD2;PKD1;PCM1;TUBB6;TUBA1B;TUBB3;CNTRL;CEP250;BBS9;NINL;CEP290;CDK5RAP2;DYNC2H1;IQCB1;NCOA2;MED1;PRKAB2;HSP90AA1;CEP135;EXOC7;TUBB;CEP131;HAUS3;IFT80;HAUS6;TFB2M;CSNK1E;TUBA4A;HCFC1;IFT88;CREB1;NCOR1;IFT43;AKAP9;TCP1;EXOC3;EXOC6;CEP63;EXOC5;SFI1;EXOC2;EXOC1;SDCCAG8;ACSS2;SMARCD3;DCTN1;ASAP1;HDAC6;TTBK2;HELZ2;DYNC2LI1;ATP5F1A;ARL13B;HAUS8;TTC21B;NPHP1;CEP…		R-HSA-5623508;R-HSA-5688276;R-HSA-5625424;R-HSA-5625426;R-HSA-5623519;R-HSA-5623513;R-HSA-5624129;R-HSA-5625421;R-HSA-2466367;R-HSA-5625416;R-HSA-5626699;R-HSA-5624949;R-HSA-5626228;R-HSA-1592249;R-HSA-1592250;R-HSA-1592251;R-HSA-1592252;R-HSA-5626227;R-HSA-1592240;R-HSA-5638014;R-HSA-1592241;R-HSA-5624956;R-HSA-111912;R-HSA-5638012;R-HSA-1592243;R-HSA-5624953;R-HSA-1592244;R-HSA-5624952;R-HSA-15…
R-HSA-877300	Interferon gamma signaling	84	250	0.017518	0.00394775	0.461887	15	16	0.00117846	9606	Homo sapiens	SP100;ICAM3;IFI30;TRIM29;TRIM2;TRIM3;GBP1;B2M;TRIM22;GBP3;JAK1;HLA-DPA1;HLA-DRB5;IFNGR1;HLA-A;PIAS1;HLA-E;IRF3;OAS1;IRF7;IRF5;PTPN6;TRIM38;TRIM31;HLA-DRB1;PTPN2;IRF9;CD44;HLA-DQB1		R-HSA-997326;R-HSA-873924;R-HSA-873927;R-HSA-1031716;R-HSA-873926;R-HSA-873921;R-HSA-877281;R-HSA-1031713;R-HSA-873922;R-HSA-877308;R-HSA-873919;R-HSA-9678561;R-HSA-873918;R-HSA-877269;R-HSA-909552
R-HSA-4839726	Chromatin organization	82	256	0.0179385	0.013036	0.577368	58	85	0.00626059	9606	Homo sapiens	KDM5B;ATF2;KDM5C;SETD2;SETD3;HDAC10;KDM1A;TRRAP;KDM1B;SETD6;JADE3;ARID4B;ASH2L;CHD4;ACTB;PHF8;RUVBL1;EP300;KAT7;SUPT20H;KDM6A;PRMT5;NCOA2;PBRM1;SMARCC1;PRMT7;SMARCC2;KMT5C;DNMT3A;ASH1L;SUPT7L;HCFC1;NCOR2;KAT2A;NCOR1;KAT6B;KAT6A;HAT1;SMARCD1;KMT2D;HDAC2;KDM3B;SMARCD3;MEAF6;KMT2A;KMT2C;DOT1L;HDAC8;RELA;PHF21A;NSD3;NSD1;NSD2;EP400;MBIP;BRD8;RBBP7;ATF7IP;SUZ12;CREBBP;TAF15;KDM4C;BRPF1;SETDB1;BRPF3;TA…		R-HSA-5159245;R-HSA-5651654;R-HSA-5661123;R-HSA-5661120;R-HSA-5661121;R-HSA-5159250;R-HSA-3215406;R-HSA-5651657;R-HSA-5216234;R-HSA-3215385;R-HSA-5205861;R-HSA-5638141;R-HSA-3215391;R-HSA-5649764;R-HSA-9679787;R-HSA-3318415;R-HSA-4827383;R-HSA-4827382;R-HSA-3318413;R-HSA-8865605;R-HSA-4754187;R-HSA-5244692;R-HSA-3321975;R-HSA-3782655;R-HSA-3301237;R-HSA-5218952;R-HSA-3697008;R-HSA-5212679;R-HSA-3…
R-HSA-3247509	Chromatin modifying enzymes	82	256	0.0179385	0.013036	0.577368	58	85	0.00626059	9606	Homo sapiens	KDM5B;ATF2;KDM5C;SETD2;SETD3;HDAC10;KDM1A;TRRAP;KDM1B;SETD6;JADE3;ARID4B;ASH2L;CHD4;ACTB;PHF8;RUVBL1;EP300;KAT7;SUPT20H;KDM6A;PRMT5;NCOA2;PBRM1;SMARCC1;PRMT7;SMARCC2;KMT5C;DNMT3A;ASH1L;SUPT7L;HCFC1;NCOR2;KAT2A;NCOR1;KAT6B;KAT6A;HAT1;SMARCD1;KMT2D;HDAC2;KDM3B;SMARCD3;MEAF6;KMT2A;KMT2C;DOT1L;HDAC8;RELA;PHF21A;NSD3;NSD1;NSD2;EP400;MBIP;BRD8;RBBP7;ATF7IP;SUZ12;CREBBP;TAF15;KDM4C;BRPF1;SETDB1;BRPF3;TA…		R-HSA-5159245;R-HSA-5651654;R-HSA-5661123;R-HSA-5661120;R-HSA-5661121;R-HSA-5159250;R-HSA-3215406;R-HSA-5651657;R-HSA-5216234;R-HSA-3215385;R-HSA-5205861;R-HSA-5638141;R-HSA-3215391;R-HSA-5649764;R-HSA-9679787;R-HSA-3318415;R-HSA-4827383;R-HSA-4827382;R-HSA-3318413;R-HSA-8865605;R-HSA-4754187;R-HSA-5244692;R-HSA-3321975;R-HSA-3782655;R-HSA-3301237;R-HSA-5218952;R-HSA-3697008;R-HSA-5212679;R-HSA-3…
R-HSA-68877	Mitotic Prometaphase	80	211	0.0147852	0.000188	0.136387	19	20	0.00147308	9606	Homo sapiens	AHCTF1;SMC4;PCM1;TUBB6;TUBA1B;XPO1;PPP2R1B;TUBB3;CNTRL;NUF2;CEP250;KNTC1;SPDL1;NINL;CEP290;NDEL1;CDK5RAP2;SEC13;HSP90AA1;CEP135;TUBB;CEP131;CSNK2A2;HAUS3;PPP2R5A;HAUS6;CSNK1E;PPP2R5C;TUBA4A;EML4;CLIP1;KIF2A;NME7;ZW10;AKAP9;CEP63;NUP98;SFI1;MAD1L1;SDCCAG8;DCTN1;CAPG;PDS5B;HDAC8;PDS5A;NUP160;NCAPH;SKA2;CENPC;AURKA;PPP2CB;HAUS8;NUP85;CEP70;CEP72;CEP192;BUB3;PCNT;CLASP1;CEP78;NEK8;RANBP2;CENPT;DYNC1H…		R-HSA-2514854;R-HSA-2468293;R-HSA-9648114;R-HSA-9648017;R-HSA-375302;R-HSA-2545253;R-HSA-1638803;R-HSA-9648089;R-HSA-2529015;R-HSA-2466068;R-HSA-9647746;R-HSA-2484822;R-HSA-2520883;R-HSA-2467794;R-HSA-380316;R-HSA-380508;R-HSA-2529020;R-HSA-2468287;R-HSA-1638821
R-HSA-5617833	Cilium Assembly	79	210	0.0147152	0.000259	0.136387	40	50	0.0036827	9606	Homo sapiens	TTC26;C2CD3;PKD2;PKD1;PCM1;TUBB6;TUBA1B;TUBB3;CNTRL;CEP250;BBS9;NINL;CEP290;CDK5RAP2;DYNC2H1;IQCB1;HSP90AA1;CEP135;EXOC7;TUBB;CEP131;HAUS3;IFT80;HAUS6;CSNK1E;TUBA4A;IFT88;IFT43;AKAP9;TCP1;EXOC3;EXOC6;CEP63;EXOC5;SFI1;EXOC2;EXOC1;SDCCAG8;DCTN1;ASAP1;HDAC6;TTBK2;DYNC2LI1;ARL13B;HAUS8;TTC21B;NPHP1;CEP70;CEP72;NPHP4;CEP192;MARK4;PCNT;RAB11FIP3;CLASP1;CCT4;CEP78;DYNC1H1;BBS1;ODF2;NDE1;SEC16A;GBF1;RAB3…		R-HSA-5623508;R-HSA-5617815;R-HSA-5625424;R-HSA-5625426;R-HSA-5617820;R-HSA-5623519;R-HSA-5623513;R-HSA-5617816;R-HSA-5618328;R-HSA-5618331;R-HSA-5624129;R-HSA-5625421;R-HSA-5625416;R-HSA-5626699;R-HSA-5624949;R-HSA-5626228;R-HSA-5620918;R-HSA-5626227;R-HSA-5620914;R-HSA-5624125;R-HSA-5638014;R-HSA-5624956;R-HSA-5624127;R-HSA-5638012;R-HSA-5624126;R-HSA-5626681;R-HSA-5624953;R-HSA-5620921;R-HSA-5…
R-HSA-69275	G2/M Transition	70	212	0.0148553	0.0112796	0.577368	49	78	0.00574501	9606	Homo sapiens	HSP90AB1;FOXM1;PCM1;TUBB6;TUBA1B;XPO1;PPP2R1B;TUBB3;CNTRL;CEP250;EP300;MYBL2;NINL;CEP290;CDK5RAP2;HSP90AA1;BORA;CEP135;PPP1R12A;FBXW11;TUBB;CEP131;HAUS3;HAUS6;CSNK1E;TUBA4A;PSMA3;NME7;PSME3;AKAP9;CEP63;PPP1R12B;SFI1;SDCCAG8;PSMD10;PSMD12;DCTN1;PSMD13;RPN1;CUL1;PSMA7;AURKA;PPP2CB;UBB;HAUS8;UBC;CEP70;CEP72;CEP192;PCNT;LCMT1;CLASP1;CEP78;DYNC1H1;ODF2;NDE1;TUBB4B;CDK11B;CENPF;CDK7;ALMS1;CDK2;FGFR1OP;…		R-HSA-380294;R-HSA-8852354;R-HSA-380303;R-HSA-8852362;R-HSA-380311;R-HSA-3002811;R-HSA-8853405;R-HSA-8854044;R-HSA-8854041;R-HSA-3000335;R-HSA-380455;R-HSA-8854052;R-HSA-8854051;R-HSA-3000327;R-HSA-8853419;R-HSA-8854071;R-HSA-8853429;R-HSA-4086410;R-HSA-3000339;R-HSA-8852280;R-HSA-8853444;R-HSA-4088441;R-HSA-4088439;R-HSA-4088309;R-HSA-4088306;R-HSA-8852298;R-HSA-4088307;R-HSA-4088305;R-HSA-30003…
R-HSA-453274	Mitotic G2-G2/M phases	70	214	0.0149954	0.0135967	0.584656	51	80	0.00589232	9606	Homo sapiens	HSP90AB1;FOXM1;PCM1;TUBB6;TUBA1B;XPO1;PPP2R1B;TUBB3;CNTRL;CEP250;EP300;MYBL2;NINL;CEP290;CDK5RAP2;HSP90AA1;BORA;CEP135;PPP1R12A;FBXW11;TUBB;CEP131;HAUS3;HAUS6;CSNK1E;TUBA4A;PSMA3;NME7;PSME3;AKAP9;CEP63;PPP1R12B;SFI1;SDCCAG8;PSMD10;PSMD12;DCTN1;PSMD13;RPN1;CUL1;PSMA7;AURKA;PPP2CB;UBB;HAUS8;UBC;CEP70;CEP72;CEP192;PCNT;LCMT1;CLASP1;CEP78;DYNC1H1;ODF2;NDE1;TUBB4B;CDK11B;CENPF;CDK7;ALMS1;CDK2;FGFR1OP;…		R-HSA-380294;R-HSA-8852354;R-HSA-380303;R-HSA-8852362;R-HSA-380311;R-HSA-3002811;R-HSA-8853405;R-HSA-8854044;R-HSA-8854041;R-HSA-3000335;R-HSA-380455;R-HSA-187937;R-HSA-8854052;R-HSA-8854051;R-HSA-3000327;R-HSA-8853419;R-HSA-8854071;R-HSA-8853429;R-HSA-4086410;R-HSA-187959;R-HSA-3000339;R-HSA-8852280;R-HSA-8853444;R-HSA-4088441;R-HSA-4088439;R-HSA-4088309;R-HSA-4088306;R-HSA-8852298;R-HSA-4088307…
R-HSA-2990846	SUMOylation	65	192	0.0134539	0.00872245	0.540792	83	140	0.0103116	9606	Homo sapiens	MDC1;ZNF131;SMC5;NR3C1;BMI1;PCM1;HERC2;TRIM28;SCMH1;TRIM24;EP300;IKBKG;TRIM27;DDX17;NUP214;NDC1;PIAS3;NCOA2;DAXX;SEC13;PARP1;RING1;NSMCE2;DNMT3A;PIAS1;NCOR2;NUP50;RARA;NUP54;PPARG;NUP98;NUP58;SF1;HDAC4;SP100;HDAC2;POM121;UHRF2;XPC;NR2C1;NUP160;RELA;HDAC7;AURKA;POM121C;NUP42;NUP85;SAFB2;NUP88;RANBP2;SUZ12;TFAP2A;CASP8AP2;RWDD3;CREBBP;PHC1;NR1H3;MTOR;HIPK2;RAD52;SP3;MDM2		R-HSA-4719436;R-HSA-4615872;R-HSA-4615873;R-HSA-4719424;R-HSA-4616015;R-HSA-4090288;R-HSA-3234081;R-HSA-4719448;R-HSA-4090284;R-HSA-3000383;R-HSA-4341072;R-HSA-5228508;R-HSA-6804468;R-HSA-3232162;R-HSA-4341073;R-HSA-4546385;R-HSA-4717521;R-HSA-4090408;R-HSA-4655440;R-HSA-4546386;R-HSA-4090281;R-HSA-4755536;R-HSA-3900194;R-HSA-4570463;R-HSA-4615900;R-HSA-4755411;R-HSA-4551768;R-HSA-3899291;R-HSA-5…
R-HSA-3108232	SUMO E3 ligases SUMOylate target proteins	64	183	0.0128232	0.0047594	0.475533	82	131	0.00964867	9606	Homo sapiens	MDC1;ZNF131;SMC5;NR3C1;BMI1;PCM1;HERC2;TRIM28;SCMH1;TRIM24;EP300;IKBKG;TRIM27;DDX17;NUP214;NDC1;PIAS3;NCOA2;DAXX;SEC13;PARP1;RING1;NSMCE2;DNMT3A;PIAS1;NCOR2;NUP50;RARA;NUP54;PPARG;NUP98;NUP58;SF1;HDAC4;SP100;HDAC2;POM121;UHRF2;XPC;NR2C1;NUP160;RELA;HDAC7;AURKA;POM121C;NUP42;NUP85;SAFB2;NUP88;RANBP2;SUZ12;TFAP2A;CASP8AP2;CREBBP;PHC1;NR1H3;MTOR;HIPK2;RAD52;SP3;MDM2		R-HSA-4719436;R-HSA-4615872;R-HSA-4615873;R-HSA-4719424;R-HSA-4616015;R-HSA-4090288;R-HSA-3234081;R-HSA-4719448;R-HSA-4090284;R-HSA-3000383;R-HSA-4341072;R-HSA-5228508;R-HSA-6804468;R-HSA-3232162;R-HSA-4341073;R-HSA-4546385;R-HSA-4717521;R-HSA-4090408;R-HSA-4655440;R-HSA-4546386;R-HSA-4090281;R-HSA-4755536;R-HSA-3900194;R-HSA-4570463;R-HSA-4615900;R-HSA-4755411;R-HSA-4551768;R-HSA-3899291;R-HSA-5…
R-HSA-2467813	Separation of Sister Chromatids	62	195	0.0136641	0.0310538	0.755364	6	8	0.000589	9606	Homo sapiens	AHCTF1;TUBB6;TUBA1B;XPO1;CDC23;PPP2R1B;TUBB3;CDC27;NUF2;KNTC1;SPDL1;NDEL1;SEC13;ANAPC7;TUBB;UBE2E1;PPP2R5A;PPP2R5C;TUBA4A;CLIP1;PSMA3;KIF2A;ZW10;PSME3;NUP98;MAD1L1;PSMD10;PSMD12;ANAPC16;PSMD13;RPN1;PDS5B;HDAC8;PDS5A;NUP160;PSMA7;SKA2;CENPC;AURKA;PPP2CB;UBB;NUP85;UBC;BUB3;CLASP1;RANBP2;CENPT;DYNC1H1;CENPU;RCC2;NDE1;TUBB4B;CENPE;CENPF;TAOK1;CENPP;CENPS		R-HSA-174144;R-HSA-2467809;R-HSA-2545203;R-HSA-2467811;R-HSA-174202;R-HSA-174121
R-HSA-5633007	Regulation of TP53 Activity	59	178	0.0124728	0.0173777	0.642974	65	98	0.00721809	9606	Homo sapiens	MRE11;PPP1R13B;CHD4;STK11;PPP2R1B;AKT3;EP300;TOPBP1;RFC5;PRMT5;DAXX;SUPT16H;PRKAB2;TBP;RFC4;PDPK1;RFC2;TOP3A;CSNK2A2;PPP2R5C;KAT6A;MAPKAPK5;CDS1;HDAC2;MEAF6;MAPKAP1;AURKA;PPP2CB;NUAK1;UBB;UBC;RICTOR;RBBP7;BANP;BARD1;TAF15;BRPF1;BRPF3;TAF10;TAF11;SSRP1;PTK2;MTOR;HIPK2;GATAD2A;RAD50;CDK2;MDM2;RAD17;MDM4;RAD1;ATM;TAF1		R-HSA-6799332;R-HSA-6805103;R-HSA-3222072;R-HSA-349455;R-HSA-3215295;R-HSA-6805109;R-HSA-5628871;R-HSA-6804724;R-HSA-6805620;R-HSA-6811508;R-HSA-5689972;R-HSA-6805061;R-HSA-3215251;R-HSA-6795460;R-HSA-6805059;R-HSA-6793666;R-HSA-6804942;R-HSA-6811479;R-HSA-69685;R-HSA-3222020;R-HSA-6795473;R-HSA-3700992;R-HSA-6805470;R-HSA-6804955;R-HSA-3700997;R-HSA-6804441;R-HSA-6792871;R-HSA-6798373;R-HSA-6798…
R-HSA-5663220	RHO GTPases Activate Formins	54	149	0.0104408	0.00458789	0.475533	23	27	0.00198866	9606	Homo sapiens	FHOD3;AHCTF1;ACTB;TUBB6;TUBA1B;XPO1;PPP2R1B;TUBB3;NUF2;KNTC1;SPDL1;NDEL1;SEC13;TUBB;PPP2R5A;PPP2R5C;RHOC;TUBA4A;CLIP1;KIF2A;DAAM1;ZW10;NUP98;PFN1;MAD1L1;SRF;NUP160;SKA2;CENPC;AURKA;PPP2CB;NUP85;DVL3;BUB3;SRGAP2;CLASP1;RANBP2;CENPT;DYNC1H1;CENPU;RCC2;NDE1;TUBB4B;DIAPH1;CENPE;DIAPH2;CENPF;DIAPH3;TAOK1;CENPP;CENPS		R-HSA-5666070;R-HSA-5665751;R-HSA-5665748;R-HSA-3858489;R-HSA-3858495;R-HSA-5666160;R-HSA-5666129;R-HSA-5665809;R-HSA-5666001;R-HSA-5665982;R-HSA-5666046;R-HSA-5665659;R-HSA-5666104;R-HSA-5666008;R-HSA-5666169;R-HSA-5665767;R-HSA-5665989;R-HSA-5665761;R-HSA-5666049;R-HSA-5665998;R-HSA-5665802;R-HSA-203070;R-HSA-5666088
R-HSA-8980692	RHOA GTPase cycle	53	154	0.0107911	0.0124425	0.577368	4	6	0.000442	9606	Homo sapiens	ARHGAP9;FHOD3;ABCD3;TRIO;TFRC;FAM13A;FAF2;ARHGAP1;ARHGEF10L;ARHGAP39;ARHGAP5;AKAP13;OPHN1;FLOT1;TMPO;PLEKHG3;ARHGEF12;ARAP2;ARAP3;ARHGEF18;ARAP1;TEX2;CIT;ARHGAP10;DAAM1;ARHGEF1;ARHGEF7;ARHGEF5;TMEM87A;TMEM87B;ROCK2;ARHGEF28;ARHGAP19;PIK3R2;IQGAP1;PLD1;KALRN;IQGAP3;ARHGAP21;ABR;SCFD1;PAK1;RHPN1;RHPN2;SRGAP1;JUP;ERBIN;MYO9B;MACO1;ARHGAP23;DIAPH1;DIAPH3;PKN1;TJP2		R-HSA-9013004;R-HSA-9013009;R-HSA-8980691;R-HSA-8981637
R-HSA-2132295	MHC class II antigen presentation	49	149	0.0104408	0.0312338	0.755364	26	26	0.001915	9606	Homo sapiens	DCTN1;CLTC;IFI30;AP2A2;TUBB6;TUBA1B;ACTR1B;TUBB3;CTSK;ACP1;AP1M2;HLA-DPA1;SEC31A;CAP1;DYNC1H1;CD74;HLA-DRB5;SEC24B;SEC13;TUBB;KIF23;AP2B1;KIF22;TUBB4B;TUBA4A;DNM2;CENPE;KIF2A;CANX;OSBPL1A;SEC24C;ACTR10;HLA-DRB1;HLA-DQB1;LGMN		R-HSA-2130336;R-HSA-8951498;R-HSA-8951500;R-HSA-2130725;R-HSA-2130731;R-HSA-2130349;R-HSA-2130478;R-HSA-2213235;R-HSA-2213236;R-HSA-2130486;R-HSA-2213239;R-HSA-2213241;R-HSA-2213240;R-HSA-2213243;R-HSA-8856157;R-HSA-2130619;R-HSA-2213244;R-HSA-2213246;R-HSA-2213248;R-HSA-2130500;R-HSA-2130504;R-HSA-2130378;R-HSA-2130640;R-HSA-2130641;R-HSA-2130706;R-HSA-2130393
R-HSA-2500257	Resolution of Sister Chromatid Cohesion	45	134	0.00938967	0.0281678	0.755364	8	8	0.000589	9606	Homo sapiens	AHCTF1;PDS5B;HDAC8;PDS5A;NUP160;CENPC;AURKA;SKA2;PPP2CB;TUBB6;TUBA1B;XPO1;PPP2R1B;NUP85;TUBB3;NUF2;KNTC1;BUB3;SPDL1;CLASP1;NDEL1;CENPT;RANBP2;CENPU;DYNC1H1;SEC13;TUBB;RCC2;NDE1;PPP2R5A;PPP2R5C;TUBB4B;TUBA4A;CENPE;CLIP1;CENPF;KIF2A;ZW10;TAOK1;NUP98;CENPP;MAD1L1;CENPS		R-HSA-2468293;R-HSA-2466068;R-HSA-2484822;R-HSA-2545253;R-HSA-2467794;R-HSA-1638803;R-HSA-2468287;R-HSA-1638821
R-HSA-5620912	Anchoring of the basal body to the plasma membrane	44	99	0.00693714	0.000231	0.136387	9	9	0.000663	9606	Homo sapiens	C2CD3;DCTN1;TTBK2;PCM1;HAUS8;NPHP1;CEP70;CNTRL;CEP250;CEP72;CEP192;NPHP4;PCNT;MARK4;NINL;CEP290;CLASP1;CDK5RAP2;CEP78;IQCB1;DYNC1H1;HSP90AA1;CEP135;ODF2;TUBB;NDE1;CEP131;RAB3IP;SCLT1;HAUS3;HAUS6;CSNK1E;TUBB4B;TUBA4A;RAB11A;ALMS1;AKAP9;CEP83;CEP162;FGFR1OP;CEP63;SFI1;SDCCAG8		R-HSA-5626228;R-HSA-5626227;R-HSA-5638014;R-HSA-5626220;R-HSA-5626223;R-HSA-5626681;R-HSA-5617816;R-HSA-5626699;R-HSA-5638009
R-HSA-9648025	EML4 and NUDC in mitotic spindle formation	44	121	0.00847873	0.00915355	0.549213	4	5	0.000368	9606	Homo sapiens	AHCTF1;NUP160;CENPC;AURKA;SKA2;PPP2CB;TUBB6;TUBA1B;XPO1;PPP2R1B;NUP85;TUBB3;NUF2;KNTC1;BUB3;SPDL1;CLASP1;NDEL1;CENPT;NEK8;RANBP2;CENPU;DYNC1H1;NEK9;SEC13;TUBB;RCC2;NDE1;PPP2R5A;PPP2R5C;TUBB4B;TUBA4A;EML4;CENPE;CLIP1;CENPF;KIF2A;ZW10;TAOK1;NUP98;CENPP;MAD1L1;CENPS		R-HSA-9648114;R-HSA-9647746;R-HSA-9648017;R-HSA-9648089
R-HSA-2565942	Regulation of PLK1 Activity at G2/M Transition	42	92	0.00644664	0.000184	0.136387	9	12	0.000884	9606	Homo sapiens	DCTN1;CUL1;AURKA;PCM1;UBB;HAUS8;UBC;CEP70;CNTRL;CEP250;CEP72;CEP192;PCNT;NINL;CEP290;CLASP1;CDK5RAP2;CEP78;DYNC1H1;HSP90AA1;PPP1R12A;BORA;CEP135;FBXW11;ODF2;TUBB;NDE1;CEP131;HAUS3;HAUS6;CSNK1E;TUBB4B;TUBA4A;ALMS1;AKAP9;FGFR1OP;CEP63;PPP1R12B;SFI1;SDCCAG8		R-HSA-3000335;R-HSA-3000319;R-HSA-4086410;R-HSA-3002811;R-HSA-2574845;R-HSA-3000327;R-HSA-3000310;R-HSA-3000339;R-HSA-2574840
R-HSA-69618	Mitotic Spindle Checkpoint	40	111	0.00777801	0.0141599	0.594716	6	7	0.000516	9606	Homo sapiens	AHCTF1;ANAPC16;NUP160;CENPC;AURKA;SKA2;PPP2CB;XPO1;CDC23;PPP2R1B;NUP85;CDC27;NUF2;KNTC1;BUB3;SPDL1;CLASP1;NDEL1;CENPT;RANBP2;CENPU;DYNC1H1;SEC13;ANAPC7;RCC2;NDE1;UBE2E1;PPP2R5A;PPP2R5C;CENPE;CLIP1;CENPF;KIF2A;ZW10;TAOK1;NUP98;CENPP;MAD1L1;CENPS		R-HSA-141409;R-HSA-141431;R-HSA-141422;R-HSA-141423;R-HSA-141439;R-HSA-141437
R-HSA-380320	Recruitment of NuMA to mitotic centrosomes	39	97	0.006797	0.00288536	0.417302	2	2	0.000147	9606	Homo sapiens	DCTN1;PCM1;TUBB6;TUBA1B;HAUS8;TUBB3;CEP70;CNTRL;CEP250;CEP72;CEP192;PCNT;NINL;CEP290;CLASP1;CDK5RAP2;CEP78;DYNC1H1;HSP90AA1;CEP135;ODF2;TUBB;NDE1;CEP131;HAUS3;HAUS6;CSNK1E;TUBB4B;TUBA4A;NME7;ALMS1;AKAP9;TUBGCP6;FGFR1OP;CEP63;SFI1;SDCCAG8		R-HSA-380316;R-HSA-380508
R-HSA-6804756	Regulation of TP53 Activity through Phosphorylation	37	95	0.00665686	0.00589257	0.487462	20	26	0.001915	9606	Homo sapiens	CDS1;MRE11;AURKA;STK11;NUAK1;UBB;UBC;TOPBP1;BARD1;RFC5;SUPT16H;PRKAB2;TAF15;TBP;RFC4;RFC2;TAF10;TOP3A;TAF11;CSNK2A2;SSRP1;PTK2;HIPK2;RAD50;CDK2;MDM2;RAD17;MAPKAPK5;MDM4;RAD1;ATM;TAF1		R-HSA-6805126;R-HSA-6798373;R-HSA-6805061;R-HSA-3215251;R-HSA-6799332;R-HSA-6798372;R-HSA-6805059;R-HSA-6805122;R-HSA-3222006;R-HSA-6805103;R-HSA-6799246;R-HSA-6805035;R-HSA-6805399;R-HSA-6805109;R-HSA-69685;R-HSA-3222020;R-HSA-6799409;R-HSA-3239014;R-HSA-6805470;R-HSA-5693609
R-HSA-380270	Recruitment of mitotic centrosome proteins and complexes	36	81	0.00567585	0.000803	0.211139	3	3	0.000221	9606	Homo sapiens	DCTN1;PCM1;HAUS8;CEP70;CNTRL;CEP250;CEP72;CEP192;PCNT;NINL;CEP290;CLASP1;CDK5RAP2;CEP78;DYNC1H1;HSP90AA1;CEP135;ODF2;TUBB;NDE1;CEP131;HAUS3;HAUS6;CSNK1E;TUBB4B;CDK11B;TUBA4A;NME7;ALMS1;AKAP9;TUBGCP6;FGFR1OP;CEP63;SFI1;SDCCAG8		R-HSA-380311;R-HSA-380455;R-HSA-380283
R-HSA-380287	Centrosome maturation	36	83	0.00581599	0.0012119	0.283586	6	6	0.000442	9606	Homo sapiens	DCTN1;PCM1;HAUS8;CEP70;CNTRL;CEP250;CEP72;CEP192;PCNT;NINL;CEP290;CLASP1;CDK5RAP2;CEP78;DYNC1H1;HSP90AA1;CEP135;ODF2;TUBB;NDE1;CEP131;HAUS3;HAUS6;CSNK1E;TUBB4B;CDK11B;TUBA4A;NME7;ALMS1;AKAP9;TUBGCP6;FGFR1OP;CEP63;SFI1;SDCCAG8		R-HSA-380311;R-HSA-380455;R-HSA-380294;R-HSA-380272;R-HSA-380303;R-HSA-380283
R-HSA-141444	Amplification of signal from unattached kinetochores via a MAD2 inhibitory signal	35	94	0.00658678	0.0134272	0.577368	4	4	0.000295	9606	Homo sapiens	AHCTF1;NUP160;CENPC;AURKA;SKA2;PPP2CB;XPO1;PPP2R1B;NUP85;NUF2;KNTC1;BUB3;SPDL1;CLASP1;NDEL1;CENPT;RANBP2;CENPU;DYNC1H1;SEC13;RCC2;NDE1;PPP2R5A;PPP2R5C;CENPE;CLIP1;CENPF;KIF2A;ZW10;TAOK1;NUP98;CENPP;MAD1L1;CENPS		R-HSA-141409;R-HSA-141431;R-HSA-141422;R-HSA-141439
R-HSA-141424	Amplification of signal from the kinetochores	35	94	0.00658678	0.0134272	0.577368	4	4	0.000295	9606	Homo sapiens	AHCTF1;NUP160;CENPC;AURKA;SKA2;PPP2CB;XPO1;PPP2R1B;NUP85;NUF2;KNTC1;BUB3;SPDL1;CLASP1;NDEL1;CENPT;RANBP2;CENPU;DYNC1H1;SEC13;RCC2;NDE1;PPP2R5A;PPP2R5C;CENPE;CLIP1;CENPF;KIF2A;ZW10;TAOK1;NUP98;CENPP;MAD1L1;CENPS		R-HSA-141409;R-HSA-141431;R-HSA-141422;R-HSA-141439
R-HSA-1169410	Antiviral mechanism by IFN-stimulated genes	35	94	0.00658678	0.0134272	0.577368	13	31	0.00228327	9606	Homo sapiens	EIF4A2;POM121;NUP160;UBB;POM121C;NUP42;NUP85;UBC;FLNA;FLNB;NUP88;KPNA5;EIF4E;JAK1;NUP214;NDC1;RANBP2;SEC13;MX1;UBE2E1;MTOR;OAS1;IRF3;NUP50;NUP54;NUP98;EIF4G3;NUP58;EIF4G2;KPNB1;EIF4G1		R-HSA-1678841;R-HSA-936462;R-HSA-8983688;R-HSA-1678842;R-HSA-1169394;R-HSA-1169398;R-HSA-8983680;R-HSA-1169307;R-HSA-1176059;R-HSA-8985123;R-HSA-1169402;R-HSA-1169406;R-HSA-8983671
R-HSA-8854518	AURKA Activation by TPX2	34	74	0.00518534	0.000636	0.191328	2	2	0.000147	9606	Homo sapiens	DCTN1;AURKA;PCM1;HAUS8;CEP70;CNTRL;CEP250;CEP72;CEP192;PCNT;NINL;CEP290;CLASP1;CDK5RAP2;CEP78;DYNC1H1;HSP90AA1;CEP135;ODF2;TUBB;NDE1;CEP131;HAUS3;HAUS6;CSNK1E;TUBB4B;TUBA4A;ALMS1;AKAP9;FGFR1OP;CEP63;SFI1;SDCCAG8		R-HSA-8853405;R-HSA-8853419
R-HSA-380284	Loss of proteins required for interphase microtubule organization from the centrosome	33	71	0.00497512	0.000625	0.191328	3	3	0.000221	9606	Homo sapiens	DCTN1;PCM1;HAUS8;CEP70;CNTRL;CEP250;CEP72;CEP192;PCNT;NINL;CEP290;CLASP1;CDK5RAP2;CEP78;DYNC1H1;HSP90AA1;CEP135;ODF2;TUBB;NDE1;CEP131;HAUS3;HAUS6;CSNK1E;TUBB4B;TUBA4A;ALMS1;AKAP9;FGFR1OP;CEP63;SFI1;SDCCAG8		R-HSA-380294;R-HSA-380272;R-HSA-380303
R-HSA-380259	Loss of Nlp from mitotic centrosomes	33	71	0.00497512	0.000625	0.191328	2	2	0.000147	9606	Homo sapiens	DCTN1;PCM1;HAUS8;CEP70;CNTRL;CEP250;CEP72;CEP192;PCNT;NINL;CEP290;CLASP1;CDK5RAP2;CEP78;DYNC1H1;HSP90AA1;CEP135;ODF2;TUBB;NDE1;CEP131;HAUS3;HAUS6;CSNK1E;TUBB4B;TUBA4A;ALMS1;AKAP9;FGFR1OP;CEP63;SFI1;SDCCAG8		R-HSA-380272;R-HSA-380303
R-HSA-1169408	ISG15 antiviral mechanism	33	83	0.00581599	0.00669468	0.487462	9	16	0.00117846	9606	Homo sapiens	EIF4A2;POM121;NUP160;UBB;POM121C;NUP42;NUP85;UBC;FLNB;NUP88;KPNA5;EIF4E;JAK1;NUP214;NDC1;RANBP2;SEC13;MX1;UBE2E1;MTOR;IRF3;NUP50;NUP54;NUP98;EIF4G3;NUP58;EIF4G2;KPNB1;EIF4G1		R-HSA-1678841;R-HSA-936462;R-HSA-1678842;R-HSA-1169394;R-HSA-1169398;R-HSA-1169307;R-HSA-1176059;R-HSA-1169402;R-HSA-1169406
R-HSA-9013106	RHOC GTPase cycle	32	79	0.0055357	0.00580564	0.487462	6	6	0.000442	9606	Homo sapiens	FHOD3;ABCD3;TFRC;ROCK2;ARHGEF28;ARHGAP1;ARHGEF10L;ARHGAP39;IQGAP1;ARHGAP5;IQGAP3;AKAP13;ARHGAP21;ABR;PAK1;OPHN1;FLOT1;TMPO;ARHGEF12;JUP;ERBIN;MYO9B;MACO1;RHOC;CIT;DIAPH1;ARHGAP10;DIAPH3;DAAM1;ARHGEF1;PKN1;ARHGEF5;TJP2		R-HSA-9013109;R-HSA-9714361;R-HSA-9013108;R-HSA-9013111;R-HSA-9013110;R-HSA-9714363
R-HSA-3108214	SUMOylation of DNA damage response and repair proteins	32	81	0.00567585	0.00814664	0.524278	17	24	0.00176769	9606	Homo sapiens	MDC1;SP100;POM121;XPC;SMC5;BMI1;NUP160;HDAC7;HERC2;POM121C;NUP42;NUP85;SCMH1;NUP88;NUP214;NDC1;RANBP2;SEC13;PHC1;PARP1;RING1;NSMCE2;MTOR;PIAS1;RAD52;NUP50;NUP54;NUP98;NUP58		R-HSA-2997709;R-HSA-3000399;R-HSA-4570528;R-HSA-4551724;R-HSA-3000348;R-HSA-4551604;R-HSA-3000383;R-HSA-5228508;R-HSA-4568848;R-HSA-3000411;R-HSA-4570463;R-HSA-4568863;R-HSA-3108212;R-HSA-4570553;R-HSA-2997616;R-HSA-4551768;R-HSA-4570554
R-HSA-6806834	Signaling by MET	32	88	0.00616635	0.0231446	0.755364	35	51	0.00375635	9606	Homo sapiens	LAMA5;LAMA2;SH3KBP1;SHC1;LAMA3;DOCK7;LAMC2;PTPRJ;CBL;CRKL;UBB;UBC;TNS3;EPS15;USP8;RAB4A;COL27A1;LIG1;LAMB2;ITGA3;FN1;GAB1;LAMB1;PTK2;COL3A1;HGS;RAPGEF1;MUC20;CRK;PTPN2		R-HSA-8875591;R-HSA-8851908;R-HSA-8875523;R-HSA-8851842;R-HSA-6807008;R-HSA-8851919;R-HSA-8875661;R-HSA-8875659;R-HSA-8865994;R-HSA-8875540;R-HSA-6807027;R-HSA-8874079;R-HSA-8874078;R-HSA-8851933;R-HSA-8851804;R-HSA-8875482;R-HSA-8875431;R-HSA-8875558;R-HSA-8874083;R-HSA-8875490;R-HSA-8874082;R-HSA-8874080;R-HSA-8875183;R-HSA-8875374;R-HSA-8875443;R-HSA-8852019;R-HSA-8851890;R-HSA-8851954;R-HSA-8…
R-HSA-72202	Transport of Mature Transcript to Cytoplasm	32	90	0.0063065	0.0300635	0.755364	13	13	0.000958	9606	Homo sapiens	POM121;CASC3;NUP160;U2AF1L4;POM121C;NUP42;NUP85;NUP88;EIF4E;NUP214;NDC1;RANBP2;SEC13;CHTOP;CPSF1;NCBP1;THOC2;THOC5;MTOR;DDX39B;NUP50;SRSF3;NUP54;SRSF4;NUP98;SRSF5;SRSF6;NUP58;SRSF9		R-HSA-159046;R-HSA-159050;R-HSA-158441;R-HSA-158447;R-HSA-111439;R-HSA-77587;R-HSA-158481;R-HSA-158484;R-HSA-75097;R-HSA-75096;R-HSA-75098;R-HSA-77594;R-HSA-159101
R-HSA-5696399	Global Genome Nucleotide Excision Repair (GG-NER)	32	92	0.00644664	0.038474	0.755364	20	20	0.00147308	9606	Homo sapiens	INO80C;INO80D;XPC;ACTB;TFPT;UBB;UBC;RUVBL1;CDC27;POLE;NFRKB;RFC5;PIAS3;RFC4;PARP1;LIG1;RFC2;PARP2;USP45;GTF2H2;CHD1L;PIAS1;DDB2;CUL4A;COPS6;CDK7;ERCC1;UBE2V2;ERCC5;RAD1		R-HSA-5690996;R-HSA-109955;R-HSA-5690997;R-HSA-5696465;R-HSA-5696670;R-HSA-5691006;R-HSA-5691004;R-HSA-5696664;R-HSA-5691000;R-HSA-5691001;R-HSA-6790487;R-HSA-6790454;R-HSA-5690213;R-HSA-5689861;R-HSA-5689317;R-HSA-6782943;R-HSA-5690990;R-HSA-5696655;R-HSA-5690991;R-HSA-5690988
R-HSA-159236	Transport of Mature mRNA derived from an Intron-Containing Transcript	30	81	0.00567585	0.0220176	0.755364	4	4	0.000295	9606	Homo sapiens	POM121;CASC3;NUP160;U2AF1L4;POM121C;NUP42;NUP85;NUP88;NUP214;NDC1;RANBP2;SEC13;CHTOP;NCBP1;THOC2;THOC5;MTOR;DDX39B;NUP50;SRSF3;NUP54;SRSF4;NUP98;SRSF5;SRSF6;NUP58;SRSF9		R-HSA-75097;R-HSA-75096;R-HSA-75098;R-HSA-159101
R-HSA-6784531	tRNA processing in the nucleus	28	70	0.00490505	0.01088	0.577368	4	7	0.000516	9606	Homo sapiens	TSEN34;POP5;POM121;TSEN15;DDX1;CSTF2;ZBTB8OS;TSEN2;NUP160;POM121C;NUP42;NUP85;NUP88;RPP14;C2orf49;NUP214;NDC1;RANBP2;SEC13;CPSF1;MTOR;NUP50;NUP54;NUP98;NUP58		R-HSA-5696816;R-HSA-5696813;R-HSA-6783483;R-HSA-5696810
R-HSA-9013026	RHOB GTPase cycle	28	75	0.00525541	0.0239797	0.755364	4	6	0.000442	9606	Homo sapiens	TFRC;ROCK2;ARHGEF28;ARHGAP1;ARHGEF10L;PIK3R2;ARHGAP39;ARHGAP5;IQGAP3;AKAP13;ARHGAP21;ABR;PAK1;OPHN1;FLOT1;RHPN2;ARHGEF12;JUP;ERBIN;MYO9B;CIT;DIAPH1;ARHGAP10;DIAPH3;DAAM1;ARHGEF1;PKN1;ARHGEF5;TJP2		R-HSA-9013023;R-HSA-9013022;R-HSA-9013024;R-HSA-9690493
R-HSA-4551638	SUMOylation of chromatin organization proteins	26	62	0.00434448	0.0079533	0.524278	10	15	0.00110481	9606	Homo sapiens	NUP214;HDAC4;NDC1;RANBP2;SUZ12;SEC13;POM121;HDAC2;PHC1;RING1;BMI1;MTOR;NUP160;PIAS1;POM121C;NUP42;NUP85;NUP50;SCMH1;NUP88;NUP54;NUP98;NUP58		R-HSA-4551655;R-HSA-6804485;R-HSA-4615987;R-HSA-4615872;R-HSA-4615873;R-HSA-4615905;R-HSA-4616015;R-HSA-4615839;R-HSA-4551727;R-HSA-4615900
R-HSA-9013406	RHOQ GTPase cycle	23	63	0.00441455	0.0460607	0.755364	5	5	0.000368	9606	Homo sapiens	PLEKHG3;CPNE8;TFRC;JUP;FNBP1;ITSN1;ARHGAP1;SCRIB;IQGAP1;CDC42BPA;ARHGAP5;IQGAP3;SLC4A7;ARHGAP21;ARHGAP10;PAK1;ARHGEF9;DIAPH3;ARL13B;OPHN1;SRGAP2;ARHGEF7;CFTR;RHOQ		R-HSA-9018745;R-HSA-9018747;R-HSA-9018746;R-HSA-5627072;R-HSA-9018836
R-HSA-4570464	SUMOylation of RNA binding proteins	22	51	0.00357368	0.0102488	0.56799	2	4	0.000295	9606	Homo sapiens	NUP214;NDC1;RANBP2;SEC13;POM121;PHC1;RING1;BMI1;MTOR;NUP160;POM121C;NUP42;NUP85;NUP50;SCMH1;NUP88;NUP54;NUP98;NUP58		R-HSA-4570499;R-HSA-4570493
R-HSA-3232142	SUMOylation of ubiquitinylation proteins	21	43	0.0030131	0.00318551	0.417302	2	3	0.000221	9606	Homo sapiens	NUP214;NDC1;RANBP2;SEC13;POM121;MTOR;NUP160;PIAS1;POM121C;NUP42;NUP85;NUP50;MDM2;NUP88;NUP54;NUP98;TRIM27;NUP58		R-HSA-5228523;R-HSA-3000434
R-HSA-159231	Transport of Mature mRNA Derived from an Intronless Transcript	21	46	0.00322332	0.00664406	0.487462	3	3	0.000221	9606	Homo sapiens	NUP214;NDC1;RANBP2;SEC13;POM121;CPSF1;NCBP1;MTOR;NUP160;POM121C;NUP42;NUP85;NUP50;NUP88;NUP54;NUP98;EIF4E;NUP58		R-HSA-158441;R-HSA-77594;R-HSA-158447
R-HSA-159234	Transport of Mature mRNAs Derived from Intronless Transcripts	21	47	0.00329339	0.00832187	0.524278	9	9	0.000663	9606	Homo sapiens	NUP214;NDC1;RANBP2;SEC13;POM121;CPSF1;NCBP1;MTOR;NUP160;POM121C;NUP42;NUP85;NUP50;NUP88;NUP54;NUP98;EIF4E;NUP58		R-HSA-77587;R-HSA-158481;R-HSA-159046;R-HSA-158484;R-HSA-159050;R-HSA-158441;R-HSA-77594;R-HSA-158447;R-HSA-111439
R-HSA-3214841	PKMTs methylate histone lysines	21	49	0.00343354	0.0127051	0.577368	18	22	0.00162039	9606	Homo sapiens	ATF7IP;SUZ12;KMT2D;SETD2;SETD3;KMT2A;SETDB1;KMT5C;SETD1B;KMT2C;SETD6;SETDB2;DOT1L;ASH2L;ASH1L;RELA;NSD3;NSD1;NSD2;RBBP7;EZH2		R-HSA-5637686;R-HSA-5159245;R-HSA-5244692;R-HSA-5638332;R-HSA-5638141;R-HSA-5638333;R-HSA-5651654;R-HSA-5649799;R-HSA-8865237;R-HSA-5649764;R-HSA-5638157;R-HSA-5649802;R-HSA-5159250;R-HSA-5649800;R-HSA-4827383;R-HSA-5649801;R-HSA-4827382;R-HSA-5651657
R-HSA-4615885	SUMOylation of DNA replication proteins	21	50	0.00350361	0.0154984	0.60084	3	8	0.000589	9606	Homo sapiens	NUP214;NDC1;RANBP2;PIAS3;SEC13;POM121;MTOR;NUP160;AURKA;POM121C;NUP42;NUP85;NUP50;NUP88;NUP54;NUP98;NUP58		R-HSA-5228525;R-HSA-4655404;R-HSA-4655355
R-HSA-159227	Transport of the SLBP independent Mature mRNA	20	39	0.00273281	0.00230248	0.402934	3	3	0.000221	9606	Homo sapiens	NUP214;NDC1;RANBP2;SEC13;POM121;NCBP1;MTOR;NUP160;POM121C;NUP42;NUP85;NUP50;NUP88;NUP54;NUP98;EIF4E;NUP58		R-HSA-158481;R-HSA-158484;R-HSA-111439
R-HSA-159230	Transport of the SLBP Dependant Mature mRNA	20	40	0.00280289	0.00304411	0.417302	3	3	0.000221	9606	Homo sapiens	NUP214;NDC1;RANBP2;SEC13;POM121;NCBP1;MTOR;NUP160;POM121C;NUP42;NUP85;NUP50;NUP88;NUP54;NUP98;EIF4E;NUP58		R-HSA-77587;R-HSA-159046;R-HSA-159050
R-HSA-168276	NS1 Mediated Effects on Host Pathways	20	46	0.00322332	0.0128328	0.577368	2	6	0.000442	9606	Homo sapiens	NUP214;NDC1;RANBP2;SEC13;POM121;MTOR;NUP160;POM121C;NUP42;NUP85;NUP50;NUP88;NUP54;KPNA5;NUP98;KPNB1;NUP58		R-HSA-1176059;R-HSA-6791035
R-HSA-177243	Interactions of Rev with host cellular proteins	20	47	0.00329339	0.0157556	0.60084	13	16	0.00117846	9606	Homo sapiens	NUP214;NDC1;RANBP2;SEC13;POM121;MTOR;NUP160;XPO1;POM121C;NUP42;NUP85;NUP50;NUP88;NUP54;NUP98;KPNB1;NUP58		R-HSA-180739;R-HSA-180736;R-HSA-180710;R-HSA-165028;R-HSA-180709;R-HSA-165034;R-HSA-165043;R-HSA-165047;R-HSA-180885;R-HSA-180725;R-HSA-180728;R-HSA-165055;R-HSA-180732
R-HSA-5619107	Defective TPR may confer susceptibility towards thyroid papillary carcinoma (TPC)	19	36	0.0025226	0.00214022	0.402934	1	1	7.37e-05	9606	Homo sapiens	NUP214;NDC1;RANBP2;SEC13;GCKR;POM121;MTOR;NUP160;POM121C;NUP42;NUP85;NUP50;NUP88;NUP54;NUP98;NUP58		R-HSA-5661474
R-HSA-170822	Regulation of Glucokinase by Glucokinase Regulatory Protein	19	40	0.00280289	0.00641166	0.487462	4	5	0.000368	9606	Homo sapiens	NUP214;NDC1;RANBP2;SEC13;GCKR;POM121;MTOR;NUP160;POM121C;NUP42;NUP85;NUP50;NUP88;NUP54;NUP98;NUP58		R-HSA-170810;R-HSA-170824;R-HSA-170799;R-HSA-170796
R-HSA-180746	Nuclear import of Rev protein	19	41	0.00287296	0.00818192	0.524278	6	7	0.000516	9606	Homo sapiens	NUP214;NDC1;RANBP2;SEC13;POM121;MTOR;NUP160;POM121C;NUP42;NUP85;NUP50;NUP88;NUP54;NUP98;KPNB1;NUP58		R-HSA-180736;R-HSA-180710;R-HSA-180725;R-HSA-180709;R-HSA-180728;R-HSA-180732
R-HSA-3301854	Nuclear Pore Complex (NPC) Disassembly	19	42	0.00294303	0.0103271	0.56799	2	2	0.000147	9606	Homo sapiens	NUP214;NDC1;NEK8;RANBP2;NEK9;SEC13;POM121;MTOR;NUP160;POM121C;NUP42;NUP85;NUP50;NUP88;NUP54;NUP98;NUP58		R-HSA-2990880;R-HSA-2990882
R-HSA-180910	Vpr-mediated nuclear import of PICs	19	44	0.00308318	0.0159538	0.60084	2	2	0.000147	9606	Homo sapiens	NUP214;NDC1;RANBP2;SEC13;POM121;HMGA1;MTOR;NUP160;POM121C;NUP42;NUP85;NUP50;NUP88;NUP54;NUP98;NUP58		R-HSA-180627;R-HSA-180622
R-HSA-3899300	SUMOylation of transcription cofactors	19	44	0.00308318	0.0159538	0.60084	18	27	0.00198866	9606	Homo sapiens	DDX17;NCOA2;PIAS3;CASP8AP2;DAXX;ZNF131;CREBBP;PHC1;UHRF2;RING1;BMI1;PIAS1;HIPK2;NCOR2;PCM1;TRIM28;SCMH1;SAFB2;TRIM24;EP300		R-HSA-3899291;R-HSA-4085372;R-HSA-3108203;R-HSA-5228521;R-HSA-4086036;R-HSA-3927824;R-HSA-3296126;R-HSA-3927959;R-HSA-4090288;R-HSA-4090284;R-HSA-3900047;R-HSA-3927886;R-HSA-4085992;R-HSA-4085318;R-HSA-3900194;R-HSA-4085347;R-HSA-3782535;R-HSA-3108209
R-HSA-165054	Rev-mediated nuclear export of HIV RNA	19	45	0.00315325	0.0195456	0.684097	7	10	0.000737	9606	Homo sapiens	NUP214;NDC1;RANBP2;SEC13;POM121;MTOR;NUP160;XPO1;POM121C;NUP42;NUP85;NUP50;NUP88;NUP54;NUP98;NUP58		R-HSA-165043;R-HSA-180739;R-HSA-165047;R-HSA-165028;R-HSA-180885;R-HSA-165034;R-HSA-165055
R-HSA-176033	Interactions of Vpr with host cellular proteins	19	47	0.00329339	0.0285674	0.755364	2	4	0.000295	9606	Homo sapiens	NUP214;NDC1;RANBP2;SEC13;POM121;HMGA1;MTOR;NUP160;POM121C;NUP42;NUP85;NUP50;NUP88;NUP54;NUP98;NUP58		R-HSA-180627;R-HSA-180622
R-HSA-168271	Transport of Ribonucleoproteins into the Host Nucleus	19	48	0.00336346	0.0341078	0.755364	3	4	0.000295	9606	Homo sapiens	NUP214;NDC1;RANBP2;SEC13;POM121;MTOR;NUP160;POM121C;NUP42;NUP85;NUP50;NUP88;NUP54;NUP98;KPNB1;NUP58		R-HSA-168337;R-HSA-168310;R-HSA-168317
R-HSA-4085377	SUMOylation of SUMOylation proteins	18	39	0.00273281	0.0102251	0.56799	2	5	0.000368	9606	Homo sapiens	NUP214;NDC1;RANBP2;SEC13;POM121;MTOR;NUP160;POM121C;NUP42;NUP85;NUP50;NUP88;NUP54;NUP98;NUP58		R-HSA-4551649;R-HSA-4551679
R-HSA-5696400	Dual Incision in GG-NER	18	41	0.00287296	0.0160775	0.60084	3	3	0.000221	9606	Homo sapiens	RFC5;RFC4;PARP1;RFC2;PARP2;GTF2H2;CHD1L;DDB2;CUL4A;UBB;ERCC1;CDC27;UBC;RAD1;ERCC5;POLE		R-HSA-5690213;R-HSA-5690990;R-HSA-5690988
R-HSA-6804757	Regulation of TP53 Degradation	18	43	0.0030131	0.0242565	0.755364	27	30	0.00220962	9606	Homo sapiens	CDS1;DAXX;PDPK1;MAPKAP1;PPP2R5C;MTOR;PPP2CB;UBB;PPP2R1B;UBC;CDK2;AKT3;MDM2;RICTOR;MDM4;ATM		R-HSA-6792871;R-HSA-198599;R-HSA-3222072;R-HSA-349455;R-HSA-3215295;R-HSA-6804724;R-HSA-6793661;R-HSA-5633460;R-HSA-6804998;R-HSA-5689972;R-HSA-6804741;R-HSA-6804996;R-HSA-6795460;R-HSA-6793666;R-HSA-6804879;R-HSA-6804942;R-HSA-6795667;R-HSA-6795473;R-HSA-349426;R-HSA-6792863;R-HSA-3700992;R-HSA-6805022;R-HSA-6804955;R-HSA-6795290;R-HSA-3700997;R-HSA-6804441;R-HSA-3215310
R-HSA-8875878	MET promotes cell motility	18	45	0.00315325	0.0352557	0.755364	11	12	0.000884	9606	Homo sapiens	LAMA5;COL27A1;LAMA2;LAMB2;ITGA3;LAMA3;DOCK7;FN1;GAB1;LAMC2;LAMB1;PTK2;CRKL;COL3A1;RAPGEF1;TNS3;CRK		R-HSA-8875591;R-HSA-8875558;R-HSA-8875540;R-HSA-8875523;R-HSA-8874083;R-HSA-8874082;R-HSA-8875568;R-HSA-8874080;R-HSA-8874079;R-HSA-8874078;R-HSA-8875576
R-HSA-6806003	Regulation of TP53 Expression and Degradation	18	46	0.00322332	0.0419597	0.755364	27	35	0.00257789	9606	Homo sapiens	CDS1;DAXX;PDPK1;MAPKAP1;PPP2R5C;MTOR;PPP2CB;UBB;PPP2R1B;UBC;CDK2;AKT3;MDM2;RICTOR;MDM4;ATM		R-HSA-6792871;R-HSA-198599;R-HSA-3222072;R-HSA-349455;R-HSA-3215295;R-HSA-6804724;R-HSA-6793661;R-HSA-5633460;R-HSA-6804998;R-HSA-5689972;R-HSA-6804741;R-HSA-6804996;R-HSA-6795460;R-HSA-6793666;R-HSA-6804879;R-HSA-6804942;R-HSA-6795667;R-HSA-6795473;R-HSA-349426;R-HSA-6792863;R-HSA-3700992;R-HSA-6805022;R-HSA-6804955;R-HSA-6795290;R-HSA-3700997;R-HSA-6804441;R-HSA-3215310
R-HSA-9646399	Aggrephagy	18	47	0.00329339	0.0495378	0.755364	15	15	0.00110481	9606	Homo sapiens	DYNC1H1;HSP90AA1;TUBB;TUBB4B;TUBA4A;HDAC6;IFT88;TUBB6;TUBA1B;UBB;ARL13B;TUBB3;UBC;VIM;PCNT;CFTR		R-HSA-9646354;R-HSA-9640114;R-HSA-9639698;R-HSA-9646679;R-HSA-9641111;R-HSA-9646390;R-HSA-9641109;R-HSA-9646685;R-HSA-9641089;R-HSA-9640480;R-HSA-9641127;R-HSA-9646347;R-HSA-9641096;R-HSA-9646383;R-HSA-9646348
R-HSA-5696395	Formation of Incision Complex in GG-NER	18	47	0.00329339	0.0495378	0.755364	10	10	0.000737	9606	Homo sapiens	PIAS3;PARP1;PARP2;USP45;XPC;GTF2H2;CHD1L;DDB2;PIAS1;CUL4A;CDK7;UBB;ERCC1;UBC;UBE2V2;RAD1;ERCC5		R-HSA-6790487;R-HSA-6790454;R-HSA-5690996;R-HSA-109955;R-HSA-5689861;R-HSA-5689317;R-HSA-5696465;R-HSA-5696670;R-HSA-5690991;R-HSA-5691000
R-HSA-936440	Negative regulators of DDX58/IFIH1 signaling	15	37	0.00259267	0.0464735	0.755364	12	13	0.000958	9606	Homo sapiens	CAP1;NLRX1;NLRC5;TNFAIP3;ATG12;ITCH;UBB;RNF216;IRF3;UBC;PCBP2;TAX1BP1;UBE2K;ATG5		R-HSA-936462;R-HSA-990526;R-HSA-937343;R-HSA-936412;R-HSA-936380;R-HSA-936381;R-HSA-936378;R-HSA-936475;R-HSA-937337;R-HSA-936390;R-HSA-936564;R-HSA-990528
R-HSA-5620916	VxPx cargo-targeting to cilium	14	25	0.0017518	0.00466545	0.475533	10	10	0.000737	9606	Homo sapiens	EXOC7;GBF1;RAB3IP;IFT122;ASAP1;PKD2;PKD1;RAB11A;EXOC3;EXOC6;EXOC5;RAB11FIP3;EXOC2;EXOC1		R-HSA-5623525;R-HSA-5623524;R-HSA-5623508;R-HSA-5623527;R-HSA-5620918;R-HSA-5623521;R-HSA-5620914;R-HSA-5623519;R-HSA-5623513;R-HSA-5620921
R-HSA-9613829	Chaperone Mediated Autophagy	13	23	0.00161166	0.005805	0.487462	19	19	0.00139942	9606	Homo sapiens	EEF1A1;HSPA8;IFT88;HSP90AA1;HSP90AB1;UBB;ARL13B;UBC;VIM;PCNT;CFTR;HDAC6		R-HSA-9626034;R-HSA-9626067;R-HSA-9626256;R-HSA-9626038;R-HSA-9626039;R-HSA-9626235;R-HSA-9622840;R-HSA-9624158;R-HSA-9626046;R-HSA-9626242;R-HSA-9625188;R-HSA-9626276;R-HSA-9620197;R-HSA-9615721;R-HSA-9622831;R-HSA-9625196;R-HSA-9626060;R-HSA-9625197;R-HSA-9626253
R-HSA-977068	Termination of O-glycan biosynthesis	13	28	0.00196202	0.0250239	0.755364	5	5	0.000368	9606	Homo sapiens	ST6GAL1;MUC16;MUC5B;MUC3A;MUC5AC;MUC1;MUC12;MUC13;ST6GALNAC4;MUC20;MUC4;ST3GAL3;MUC6		R-HSA-977071;R-HSA-977228;R-HSA-981497;R-HSA-981814;R-HSA-981809
R-HSA-350054	Notch-HLH transcription pathway	13	28	0.00196202	0.0250239	0.755364	2	2	0.000147	9606	Homo sapiens	HDAC4;CREBBP;HDAC2;HDAC10;HDAC11;HDAC8;HDAC9;HDAC6;HDAC7;NCOR2;KAT2A;NCOR1;MAML3		R-HSA-212356;R-HSA-350058
R-HSA-3000157	Laminin interactions	13	31	0.00217224	0.0490219	0.755364	15	15	0.00110481	9606	Homo sapiens	LAMA5;COL4A2;LAMA2;LAMB2;ITGA3;LAMA3;LAMC2;LAMB1;ITGAV;ITGA6;NID1;HSPG2		R-HSA-3787997;R-HSA-4084507;R-HSA-2426530;R-HSA-4084505;R-HSA-3907292;R-HSA-4084501;R-HSA-216051;R-HSA-2426676;R-HSA-2328145;R-HSA-216048;R-HSA-2426450;R-HSA-2396083;R-HSA-2327803;R-HSA-216058;R-HSA-349626
R-HSA-5627123	RHO GTPases activate PAKs	12	27	0.00189195	0.0400542	0.755364	13	15	0.00110481	9606	Homo sapiens	PAK1;MYL6;PPP1R12A;CTTN;FLNA;MYH14;MYH9;MYH11;NF2;PPP1R12B;STK4;MYL9		R-HSA-445797;R-HSA-5668978;R-HSA-5668947;R-HSA-419232;R-HSA-5627775;R-HSA-2029460;R-HSA-5668984;R-HSA-5669240;R-HSA-2029456;R-HSA-5669158;R-HSA-5668932;R-HSA-5669250;R-HSA-442832
R-HSA-5627117	RHO GTPases Activate ROCKs	11	24	0.00168173	0.0399852	0.755364	7	7	0.000516	9606	Homo sapiens	PAK1;MYL6;PPP1R12A;ROCK2;CFL1;MYH14;MYH9;MYH11;RHOC;PPP1R12B;MYL9		R-HSA-419232;R-HSA-9680443;R-HSA-419087;R-HSA-419197;R-HSA-3928608;R-HSA-419083;R-HSA-419049
R-HSA-5083625	Defective GALNT3 causes HFTC	10	20	0.00140144	0.0298998	0.755364	1	1	7.37e-05	9606	Homo sapiens	MUC1;PDLIM2;MUC16;MUC12;MUC13;MUC5B;MUC20;MUC3A;MUC4;MUC5AC;MUC6		R-HSA-5096537
R-HSA-5083636	Defective GALNT12 causes CRCS1	10	20	0.00140144	0.0298998	0.755364	1	1	7.37e-05	9606	Homo sapiens	MUC1;PDLIM2;MUC16;MUC12;MUC13;MUC5B;MUC20;MUC3A;MUC4;MUC5AC;MUC6		R-HSA-5096532
R-HSA-5083632	Defective C1GALT1C1 causes TNPS	10	21	0.00147152	0.0393844	0.755364	1	1	7.37e-05	9606	Homo sapiens	MUC1;MUC16;MUC12;MUC13;MUC5B;MUC20;MUC3A;MUC4;MUC5AC;MUC6		R-HSA-6785524
R-HSA-428359	Insulin-like Growth Factor-2 mRNA Binding Proteins (IGF2BPs/IMPs/VICKZs) bind RNA	7	13	0.000911	0.0455526	0.755364	3	3	0.000221	9606	Homo sapiens	IGF2BP2;ACTB;CD44		R-HSA-428293;R-HSA-428287;R-HSA-428296
R-HSA-426496	Post-transcriptional silencing by small RNAs	5	7	0.000491	0.0316547	0.755364	3	3	0.000221	9606	Homo sapiens	AGO3;AGO1;TNRC6A;TNRC6B		R-HSA-426522;R-HSA-426520;R-HSA-426489

## Sheet: known RBFOX2 vs. PDA Patients  
Pathway identifier	Pathway name	#Entities found	#Entities total	Entities ratio	Entities pValue	Entities FDR	#Reactions found	#Reactions total	Reactions ratio	Species identifier	Species name	Submitted entities found	Mapped entities	Found reaction identifiers
R-HSA-194315	Signaling by Rho GTPases	33	709	0.0496812	3.19e-05	0.0213534	76	203	0.0149518	9606	Homo sapiens	DOCK7;PLD1;SKA2;ARHGAP21;EFHD2;SPTAN1;CLASP1;NDEL1;PLEKHG3;PPP1R12A;ARHGEF12;DST;RALGAPA1;FNBP1;MYO9B;SEMA4F;ARAP1;PPP2R5C;RHOC;PTK2;ARFGAP1;DIAPH1;MYL6;FAM135A;KIF2A;CTTN;ABI2;ABI1;RAPGEF1;NF2;PICALM		R-HSA-5665748;R-HSA-2029469;R-HSA-2029466;R-HSA-5623632;R-HSA-5668947;R-HSA-2029465;R-HSA-5666129;R-HSA-9018766;R-HSA-419087;R-HSA-5671772;R-HSA-8981637;R-HSA-419083;R-HSA-2029456;R-HSA-9018758;R-HSA-9013145;R-HSA-9013144;R-HSA-5668932;R-HSA-5623622;R-HSA-5665989;R-HSA-9013023;R-HSA-9013022;R-HSA-9013009;R-HSA-9017488;R-HSA-9696266;R-HSA-2197690;R-HSA-9696271;R-HSA-9693198;R-HSA-9014295;R-HSA-901…
R-HSA-9716542	Signaling by Rho GTPases, Miro GTPases and RHOBTB3	33	725	0.0508023	4.9e-05	0.0213534	76	212	0.0156146	9606	Homo sapiens	DOCK7;PLD1;SKA2;ARHGAP21;EFHD2;SPTAN1;CLASP1;NDEL1;PLEKHG3;PPP1R12A;ARHGEF12;DST;RALGAPA1;FNBP1;MYO9B;SEMA4F;ARAP1;PPP2R5C;RHOC;PTK2;ARFGAP1;DIAPH1;MYL6;FAM135A;KIF2A;CTTN;ABI2;ABI1;RAPGEF1;NF2;PICALM		R-HSA-5665748;R-HSA-2029469;R-HSA-2029466;R-HSA-5623632;R-HSA-5668947;R-HSA-2029465;R-HSA-5666129;R-HSA-9018766;R-HSA-419087;R-HSA-5671772;R-HSA-8981637;R-HSA-419083;R-HSA-2029456;R-HSA-9018758;R-HSA-9013145;R-HSA-9013144;R-HSA-5668932;R-HSA-5623622;R-HSA-5665989;R-HSA-9013023;R-HSA-9013022;R-HSA-9013009;R-HSA-9017488;R-HSA-9696266;R-HSA-2197690;R-HSA-9696271;R-HSA-9693198;R-HSA-9014295;R-HSA-901…
R-HSA-9012999	RHO GTPase cycle	22	460	0.0322332	0.000481	0.13935	39	91	0.00670251	9606	Homo sapiens	PLEKHG3;ARHGEF12;DST;RALGAPA1;FNBP1;DOCK7;SEMA4F;MYO9B;ARAP1;RHOC;PLD1;ARFGAP1;DIAPH1;ARHGAP21;FAM135A;ABI2;ABI1;RAPGEF1;EFHD2;SPTAN1;PICALM		R-HSA-9018766;R-HSA-8981637;R-HSA-9018758;R-HSA-9013145;R-HSA-9013144;R-HSA-9013023;R-HSA-9693125;R-HSA-9013022;R-HSA-9013009;R-HSA-9017488;R-HSA-9696266;R-HSA-8980691;R-HSA-9696271;R-HSA-9693198;R-HSA-9014295;R-HSA-9013143;R-HSA-9696268;R-HSA-9014294;R-HSA-9013161;R-HSA-9018794;R-HSA-9013024;R-HSA-9017507;R-HSA-9014434;R-HSA-9013157;R-HSA-9714361;R-HSA-9013159;R-HSA-9690493;R-HSA-9714363;R-HSA-9…
R-HSA-5655302	Signaling by FGFR1 in disease	6	49	0.00343354	0.000753	0.164259	28	35	0.00257789	9606	Homo sapiens	GAB1;FGFR1OP;LRRFIP1;FGFR1		R-HSA-2023455;R-HSA-2023451;R-HSA-1839065;R-HSA-5654544;R-HSA-5654545;R-HSA-5655326;R-HSA-5655263;R-HSA-8853325;R-HSA-8853322;R-HSA-1888198;R-HSA-5655240;R-HSA-1839100;R-HSA-1839039;R-HSA-1839098;R-HSA-1839094;R-HSA-1839031;R-HSA-5655290;R-HSA-1982066;R-HSA-1982065;R-HSA-1839091;R-HSA-5655269;R-HSA-5655266;R-HSA-1839080;R-HSA-5655278;R-HSA-2023462;R-HSA-2023460;R-HSA-1839078;R-HSA-2023456
R-HSA-1839124	FGFR1 mutant receptor activation	5	39	0.00273281	0.00169587	0.295081	18	25	0.00184135	9606	Homo sapiens	FGFR1OP;LRRFIP1;FGFR1		R-HSA-2023455;R-HSA-1839039;R-HSA-2023451;R-HSA-1839065;R-HSA-5654544;R-HSA-5654545;R-HSA-8853325;R-HSA-1839031;R-HSA-1982066;R-HSA-8853322;R-HSA-1982065;R-HSA-1839091;R-HSA-1839080;R-HSA-2023462;R-HSA-2023460;R-HSA-1839078;R-HSA-1888198;R-HSA-2023456
R-HSA-2559580	Oxidative Stress Induced Senescence	8	114	0.00798823	0.00362924	0.338115	6	40	0.00294616	9606	Homo sapiens	MINK1;TNIK;MAP2K7;TNRC6A;MAP4K4		R-HSA-168162;R-HSA-3209111;R-HSA-3209114;R-HSA-3225851;R-HSA-3225867;R-HSA-3209151
R-HSA-8875878	MET promotes cell motility	5	45	0.00315325	0.00312692	0.338115	10	12	0.000884	9606	Homo sapiens	DOCK7;GAB1;FN1;RAPGEF1;PTK2		R-HSA-8875591;R-HSA-8875558;R-HSA-8875540;R-HSA-8874083;R-HSA-8874082;R-HSA-8874080;R-HSA-8875568;R-HSA-8874079;R-HSA-8874078;R-HSA-8875576
R-HSA-5627123	RHO GTPases activate PAKs	4	27	0.00189195	0.00295191	0.338115	7	15	0.00110481	9606	Homo sapiens	MYL6;PPP1R12A;CTTN;NF2		R-HSA-5669158;R-HSA-5668932;R-HSA-5668978;R-HSA-5668947;R-HSA-419232;R-HSA-442832;R-HSA-2029456
R-HSA-8863678	Neurodegenerative Diseases	4	30	0.00210217	0.00427994	0.338115	3	22	0.00162039	9606	Homo sapiens	APP;BCL2L11		R-HSA-8870710;R-HSA-8863009;R-HSA-8870686
R-HSA-8862803	Deregulated CDK5 triggers multiple neurodegenerative pathways in Alzheimer's disease models	4	30	0.00210217	0.00427994	0.338115	3	22	0.00162039	9606	Homo sapiens	APP;BCL2L11		R-HSA-8870710;R-HSA-8863009;R-HSA-8870686
R-HSA-8875555	MET activates RAP1 and RAC1	3	13	0.000911	0.00293682	0.338115	5	5	0.000368	9606	Homo sapiens	DOCK7;GAB1;RAPGEF1		R-HSA-8875591;R-HSA-8875558;R-HSA-8875540;R-HSA-8875568;R-HSA-8875576
R-HSA-195258	RHO GTPase Effectors	15	326	0.0228435	0.00524772	0.359858	37	113	0.0083229	9606	Homo sapiens	PPP1R12A;PPP2R5C;RHOC;PTK2;SKA2;DIAPH1;MYL6;KIF2A;CTTN;ABI2;ABI1;NF2;CLASP1;NDEL1		R-HSA-5666070;R-HSA-5665748;R-HSA-2029469;R-HSA-2029466;R-HSA-5623632;R-HSA-5668947;R-HSA-2029465;R-HSA-5666129;R-HSA-419087;R-HSA-8981443;R-HSA-5671772;R-HSA-419083;R-HSA-2029456;R-HSA-5668932;R-HSA-5623622;R-HSA-5665989;R-HSA-5666178;R-HSA-442832;R-HSA-2197690;R-HSA-2197698;R-HSA-5668978;R-HSA-5623667;R-HSA-442592;R-HSA-5666160;R-HSA-419232;R-HSA-5665982;R-HSA-419049;R-HSA-5671993;R-HSA-5666169…
R-HSA-1839120	Signaling by FGFR1 amplification mutants	2	5	0.00035	0.00537101	0.359858	5	5	0.000368	9606	Homo sapiens	FGFR1		R-HSA-5654544;R-HSA-5654545;R-HSA-2023462;R-HSA-1982066;R-HSA-1982065
R-HSA-9734009	Defective Intrinsic Pathway for Apoptosis	4	33	0.00231238	0.00596159	0.369619	3	24	0.00176769	9606	Homo sapiens	APP;BCL2L11		R-HSA-8870710;R-HSA-8863009;R-HSA-8870686
R-HSA-199991	Membrane Trafficking	22	667	0.0467381	0.0325768	0.440873	63	219	0.0161302	9606	Homo sapiens	APP;TRAPPC3;DENND1B;SEC24B;FNBP1;EXOC7;DENND1A;TSC2;KIF23;ARFGAP1;DNM2;TBC1D1;KIF2A;CTTN;PACSIN2;TRIP11;SPTAN1;SEC24C;PICALM;SEC31A		R-HSA-8868230;R-HSA-1445143;R-HSA-5694421;R-HSA-5229132;R-HSA-8847875;R-HSA-5694418;R-HSA-5694417;R-HSA-8868236;R-HSA-5694415;R-HSA-8854302;R-HSA-8867613;R-HSA-5694413;R-HSA-8871194;R-HSA-8871193;R-HSA-5694409;R-HSA-6807877;R-HSA-8877475;R-HSA-6807875;R-HSA-8877612;R-HSA-8867756;R-HSA-8868651;R-HSA-8867754;R-HSA-8868648;R-HSA-5694439;R-HSA-8868661;R-HSA-5694436;R-HSA-8868660;R-HSA-196017;R-HSA-88…
R-HSA-2559583	Cellular Senescence	10	200	0.0140144	0.0123346	0.440873	15	90	0.00662886	9606	Homo sapiens	ANAPC16;MINK1;EP400;TNIK;MAP2K7;TNRC6A;MAP4K4		R-HSA-168162;R-HSA-3790137;R-HSA-3209111;R-HSA-3209114;R-HSA-3225851;R-HSA-3790130;R-HSA-4647594;R-HSA-3788725;R-HSA-3788724;R-HSA-4647593;R-HSA-3209151;R-HSA-3788705;R-HSA-3225867;R-HSA-4647613;R-HSA-3788708
R-HSA-9013148	CDC42 GTPase cycle	9	159	0.0111415	0.00821393	0.440873	3	6	0.000442	9606	Homo sapiens	PLEKHG3;ARHGAP21;ARHGEF12;FNBP1;DOCK7;MYO9B;ARAP1;PLD1;ARFGAP1		R-HSA-9013161;R-HSA-9013157;R-HSA-9013159
R-HSA-9013149	RAC1 GTPase cycle	9	191	0.0133838	0.0239209	0.440873	3	6	0.000442	9606	Homo sapiens	PLEKHG3;ARHGAP21;ABI2;ABI1;DOCK7;MYO9B;ARAP1;PLD1		R-HSA-9013145;R-HSA-9013144;R-HSA-9013143
R-HSA-5663220	RHO GTPases Activate Formins	8	149	0.0104408	0.016425	0.440873	9	27	0.00198866	9606	Homo sapiens	DIAPH1;KIF2A;PPP2R5C;RHOC;CLASP1;SKA2;NDEL1		R-HSA-5666070;R-HSA-5665767;R-HSA-5665748;R-HSA-5665989;R-HSA-5666160;R-HSA-5665761;R-HSA-5666129;R-HSA-5665982;R-HSA-5666169
R-HSA-2132295	MHC class II antigen presentation	8	149	0.0104408	0.016425	0.440873	8	26	0.001915	9606	Homo sapiens	SEC24B;KIF2A;KIF23;SEC24C;LGMN;SEC31A;DNM2		R-HSA-2130336;R-HSA-2213248;R-HSA-2130641;R-HSA-8951498;R-HSA-2130725;R-HSA-2213243;R-HSA-2130731;R-HSA-2130619
R-HSA-69618	Mitotic Spindle Checkpoint	7	111	0.00777801	0.010973	0.440873	5	7	0.000516	9606	Homo sapiens	KIF2A;ANAPC16;PPP2R5C;CLASP1;SKA2;NDEL1		R-HSA-141409;R-HSA-141431;R-HSA-141422;R-HSA-141439;R-HSA-141423
R-HSA-1226099	Signaling by FGFR in disease	6	82	0.00574592	0.00924441	0.440873	40	106	0.00780732	9606	Homo sapiens	GAB1;FGFR1OP;LRRFIP1;FGFR1		R-HSA-2023455;R-HSA-5655252;R-HSA-8853316;R-HSA-2023451;R-HSA-1839065;R-HSA-5655315;R-HSA-5654544;R-HSA-5655248;R-HSA-5654545;R-HSA-5655326;R-HSA-5655263;R-HSA-8853325;R-HSA-8853323;R-HSA-8853322;R-HSA-5655323;R-HSA-5655320;R-HSA-5655235;R-HSA-1888198;R-HSA-5655245;R-HSA-5655240;R-HSA-1839100;R-HSA-1839039;R-HSA-5655285;R-HSA-1839098;R-HSA-1839094;R-HSA-1839031;R-HSA-5655290;R-HSA-1982066;R-HSA-1…
R-HSA-6806834	Signaling by MET	6	88	0.00616635	0.0127147	0.440873	19	51	0.00375635	9606	Homo sapiens	USP8;DOCK7;GAB1;FN1;RAPGEF1;PTK2		R-HSA-8875591;R-HSA-8875558;R-HSA-8851908;R-HSA-8874083;R-HSA-8874082;R-HSA-8874080;R-HSA-8851919;R-HSA-8875661;R-HSA-8875659;R-HSA-8865994;R-HSA-8875540;R-HSA-8875443;R-HSA-8852019;R-HSA-8851954;R-HSA-8875568;R-HSA-8874079;R-HSA-8874078;R-HSA-8851933;R-HSA-8875576
R-HSA-6794362	Protein-protein interactions at synapses	6	93	0.00651671	0.0162336	0.440873	6	33	0.00243058	9606	Homo sapiens	DLG1;SIPA1L1;EPB41L1;EPB41;EPB41L2;PPFIA1		R-HSA-8849891;R-HSA-6794354;R-HSA-6797553;R-HSA-6797568;R-HSA-6794349;R-HSA-388824
R-HSA-141444	Amplification of signal from unattached kinetochores via a MAD2 inhibitory signal	6	94	0.00658678	0.0170105	0.440873	4	4	0.000295	9606	Homo sapiens	KIF2A;PPP2R5C;CLASP1;SKA2;NDEL1		R-HSA-141409;R-HSA-141431;R-HSA-141422;R-HSA-141439
R-HSA-141424	Amplification of signal from the kinetochores	6	94	0.00658678	0.0170105	0.440873	4	4	0.000295	9606	Homo sapiens	KIF2A;PPP2R5C;CLASP1;SKA2;NDEL1		R-HSA-141409;R-HSA-141431;R-HSA-141422;R-HSA-141439
R-HSA-381038	XBP1(S) activates chaperone genes	6	95	0.00665686	0.0178126	0.440873	3	47	0.00346174	9606	Homo sapiens	ARFGAP1;ADD1;SEC31A		R-HSA-1791064;R-HSA-1791133;R-HSA-1791076
R-HSA-381070	IRE1alpha activates chaperones	6	101	0.00707729	0.0231745	0.440873	3	53	0.00390366	9606	Homo sapiens	ARFGAP1;ADD1;SEC31A		R-HSA-1791064;R-HSA-1791133;R-HSA-1791076
R-HSA-3214847	HATs acetylate histones	6	110	0.00770794	0.0330931	0.440873	3	15	0.00110481	9606	Homo sapiens	KAT2A;TRRAP;MBIP;EP400;BRD8;OGT		R-HSA-3321975;R-HSA-3301237;R-HSA-3321805
R-HSA-9648025	EML4 and NUDC in mitotic spindle formation	6	121	0.00847873	0.048504	0.440873	1	5	0.000368	9606	Homo sapiens	KIF2A;PPP2R5C;CLASP1;SKA2;NDEL1		R-HSA-9648114
R-HSA-9013106	RHOC GTPase cycle	5	79	0.0055357	0.0291754	0.440873	6	6	0.000442	9606	Homo sapiens	DIAPH1;ARHGAP21;ARHGEF12;MYO9B;RHOC		R-HSA-9013109;R-HSA-9013108;R-HSA-9714361;R-HSA-9013111;R-HSA-9013110;R-HSA-9714363
R-HSA-1169408	ISG15 antiviral mechanism	5	83	0.00581599	0.03491	0.440873	4	16	0.00117846	9606	Homo sapiens	EIF4A2;IRF3;FLNB;EIF4G1		R-HSA-936462;R-HSA-1169394;R-HSA-1678842;R-HSA-1169398
R-HSA-8939243	RUNX1 interacts with co-factors whose precise effect on RUNX1 targets is not known	4	39	0.00273281	0.0105298	0.440873	2	5	0.000368	9606	Homo sapiens	SMARCD1;PBRM1;SMARCC2;AUTS2		R-HSA-8938217;R-HSA-8937989
R-HSA-9696264	RND3 GTPase cycle	4	43	0.0030131	0.0145676	0.440873	1	2	0.000147	9606	Homo sapiens	ARHGAP21;DST;SEMA4F;PICALM		R-HSA-9696268
R-HSA-6794361	Neurexins and neuroligins	4	60	0.00420433	0.0418209	0.440873	4	19	0.00139942	9606	Homo sapiens	SIPA1L1;EPB41L1;EPB41;EPB41L2		R-HSA-6794354;R-HSA-6797553;R-HSA-6797568;R-HSA-6794349
R-HSA-5625900	RHO GTPases activate CIT	3	23	0.00161166	0.0139044	0.440873	5	6	0.000442	9606	Homo sapiens	MYL6;PPP1R12A;RHOC		R-HSA-5671970;R-HSA-5625901;R-HSA-5671919;R-HSA-8981443;R-HSA-5671993
R-HSA-9614657	FOXO-mediated transcription of cell death genes	3	23	0.00161166	0.0139044	0.440873	3	15	0.00110481	9606	Homo sapiens	BCL2L11;NFYA		R-HSA-9622579;R-HSA-9622604;R-HSA-9622572
R-HSA-5627117	RHO GTPases Activate ROCKs	3	24	0.00168173	0.0155538	0.440873	5	7	0.000516	9606	Homo sapiens	MYL6;PPP1R12A;RHOC		R-HSA-419232;R-HSA-419087;R-HSA-419197;R-HSA-419083;R-HSA-419049
R-HSA-416572	Sema4D induced cell migration and growth-cone collapse	3	25	0.0017518	0.0173087	0.440873	5	7	0.000516	9606	Homo sapiens	MYL6;ARHGEF12;RHOC		R-HSA-416594;R-HSA-419087;R-HSA-416588;R-HSA-419197;R-HSA-419049
R-HSA-5654689	PI-3K cascade:FGFR1	3	28	0.00196202	0.0232108	0.440873	7	7	0.000516	9606	Homo sapiens	GAB1;FGFR1		R-HSA-5654692;R-HSA-5654596;R-HSA-5654594;R-HSA-5654690;R-HSA-5654592;R-HSA-5654591;R-HSA-177931
R-HSA-400685	Sema4D in semaphorin signaling	3	31	0.00217224	0.0300706	0.440873	5	13	0.000958	9606	Homo sapiens	MYL6;ARHGEF12;RHOC		R-HSA-416594;R-HSA-419087;R-HSA-416588;R-HSA-419197;R-HSA-419049
R-HSA-180024	DARPP-32 events	3	35	0.00245253	0.0406905	0.440873	2	12	0.000884	9606	Homo sapiens	PPP3CB;PPP3CC		R-HSA-201783;R-HSA-201787
R-HSA-111465	Apoptotic cleavage of cellular proteins	3	38	0.00266274	0.0497334	0.440873	3	38	0.00279885	9606	Homo sapiens	SPTAN1;PTK2;ADD1		R-HSA-201634;R-HSA-202967;R-HSA-201608
R-HSA-8952158	RUNX3 regulates BCL2L11 (BIM) transcription	2	6	0.00042	0.00762588	0.440873	2	2	0.000147	9606	Homo sapiens	BCL2L11		R-HSA-8952232;R-HSA-8952226
R-HSA-3134973	LRR FLII-interacting protein 1 (LRRFIP1) activates type I IFN production	2	7	0.000491	0.0102345	0.440873	4	5	0.000368	9606	Homo sapiens	IRF3;LRRFIP1		R-HSA-3134904;R-HSA-3134901;R-HSA-3134883;R-HSA-3134896
R-HSA-446107	Type I hemidesmosome assembly	2	11	0.000771	0.0238943	0.440873	6	6	0.000442	9606	Homo sapiens	DST;ITGA6		R-HSA-446083;R-HSA-432956;R-HSA-446077;R-HSA-432909;R-HSA-432952;R-HSA-446089
R-HSA-2025928	Calcineurin activates NFAT	2	12	0.000841	0.028042	0.440873	2	3	0.000221	9606	Homo sapiens	PPP3CB		R-HSA-2025882;R-HSA-2025890
R-HSA-264870	Caspase-mediated cleavage of cytoskeletal proteins	2	12	0.000841	0.028042	0.440873	2	10	0.000737	9606	Homo sapiens	SPTAN1;ADD1		R-HSA-202967;R-HSA-201608
R-HSA-1839122	Signaling by activated point mutants of FGFR1	2	15	0.00105108	0.042025	0.440873	4	4	0.000295	9606	Homo sapiens	FGFR1		R-HSA-2023455;R-HSA-2023451;R-HSA-2023460;R-HSA-2023456
R-HSA-9006821	Alternative Lengthening of Telomeres (ALT)	1	2	0.00014	0.0421148	0.440873	2	2	0.000147	9606	Homo sapiens	ADD1		R-HSA-9670619;R-HSA-9670620
R-HSA-9670621	Defective Inhibition of DNA Recombination at Telomere	1	2	0.00014	0.0421148	0.440873	2	2	0.000147	9606	Homo sapiens	ADD1		R-HSA-9670619;R-HSA-9670620
R-HSA-9673013	Diseases of Telomere Maintenance	1	2	0.00014	0.0421148	0.440873	2	2	0.000147	9606	Homo sapiens	ADD1		R-HSA-9670619;R-HSA-9670620
R-HSA-4793954	Defective MOGS causes CDG-2b	1	2	0.00014	0.0421148	0.440873	1	1	7.37e-05	9606	Homo sapiens	MOGS		R-HSA-4793947
R-HSA-9670613	Defective Inhibition of DNA Recombination at Telomere Due to DAXX Mutations	1	2	0.00014	0.0421148	0.440873	1	1	7.37e-05	9606	Homo sapiens	ADD1		R-HSA-9670620
R-HSA-9670615	Defective Inhibition of DNA Recombination at Telomere Due to ATRX Mutations	1	2	0.00014	0.0421148	0.440873	1	1	7.37e-05	9606	Homo sapiens	ADD1		R-HSA-9670619

## Sheet: 114 merge vs. known RBFOX2 targ
Pathway identifier	Pathway name	#Entities found	#Entities total	Entities ratio		Entities pValue	Entities FDR	#Reactions found	#Reactions total	Reactions ratio	Species identifier	Species name	Submitted entities found	Mapped entities	Found reaction identifiers
R-HSA-9012999	RHO GTPase cycle	8	460	0.0316325	4.50698	3.11e-05	0.00566986	21	91	0.00673276	9606	Homo sapiens	FMNL3;DIAPH1;FMNL1;RALGAPA1;ABI1;ARHGAP17;ECT2;ADD3		R-HSA-9013161;R-HSA-9017507;R-HSA-9013157;R-HSA-9013159;R-HSA-9690493;R-HSA-9018758;R-HSA-9013145;R-HSA-9018745;R-HSA-9018808;R-HSA-9013144;R-HSA-9013437;R-HSA-9693125;R-HSA-9013023;R-HSA-9013009;R-HSA-8980691;R-HSA-9693198;R-HSA-9014295;R-HSA-9013143;R-HSA-9014294;R-HSA-9018806;R-HSA-9013110
R-HSA-8863678	Neurodegenerative Diseases	3	30	0.00206299	4.08659	8.19e-05	0.00566986	3	22	0.0016277	9606	Homo sapiens	GOLGA2;APP		R-HSA-8870710;R-HSA-8868260;R-HSA-8863009
R-HSA-8862803	Deregulated CDK5 triggers multiple neurodegenerative pathways in Alzheimer's disease models	3	30	0.00206299	4.08659	8.19e-05	0.00566986	3	22	0.0016277	9606	Homo sapiens	GOLGA2;APP		R-HSA-8870710;R-HSA-8868260;R-HSA-8863009
R-HSA-194315	Signaling by Rho GTPases	9	709	0.0487553	3.97046	0.000107	0.00566986	42	203	0.0150192	9606	Homo sapiens	FMNL3;DIAPH1;FMNL1;MYL6;RALGAPA1;ABI1;ARHGAP17;ECT2;ADD3		R-HSA-5665686;R-HSA-5666070;R-HSA-2029469;R-HSA-2029466;R-HSA-2029465;R-HSA-5665809;R-HSA-9018758;R-HSA-9013145;R-HSA-9013144;R-HSA-5668932;R-HSA-5665989;R-HSA-9693125;R-HSA-5663232;R-HSA-9013023;R-HSA-9013009;R-HSA-8980691;R-HSA-2197690;R-HSA-5665802;R-HSA-9693198;R-HSA-9014295;R-HSA-9013143;R-HSA-9014294;R-HSA-9013161;R-HSA-5668978;R-HSA-442592;R-HSA-419232;R-HSA-5665982;R-HSA-9017507;R-HSA-901…
R-HSA-9716542	Signaling by Rho GTPases, Miro GTPases and RHOBTB3	9	725	0.0498556	3.89696	0.000127	0.00566986	42	212	0.0156851	9606	Homo sapiens	FMNL3;DIAPH1;FMNL1;MYL6;RALGAPA1;ABI1;ARHGAP17;ECT2;ADD3		R-HSA-5665686;R-HSA-5666070;R-HSA-2029469;R-HSA-2029466;R-HSA-2029465;R-HSA-5665809;R-HSA-9018758;R-HSA-9013145;R-HSA-9013144;R-HSA-5668932;R-HSA-5665989;R-HSA-9693125;R-HSA-5663232;R-HSA-9013023;R-HSA-9013009;R-HSA-8980691;R-HSA-2197690;R-HSA-5665802;R-HSA-9693198;R-HSA-9014295;R-HSA-9013143;R-HSA-9014294;R-HSA-9013161;R-HSA-5668978;R-HSA-442592;R-HSA-419232;R-HSA-5665982;R-HSA-9017507;R-HSA-901…
R-HSA-180024	DARPP-32 events	3	35	0.00240682	3.88988	0.000129	0.00566986	2	12	0.000888	9606	Homo sapiens	PPP3CB		R-HSA-201783;R-HSA-201787
R-HSA-2025928	Calcineurin activates NFAT	2	12	0.000825	3.28386	0.00052	0.017615	2	3	0.000222	9606	Homo sapiens	PPP3CB		R-HSA-2025882;R-HSA-2025890
R-HSA-9013405	RHOD GTPase cycle	3	57	0.00391968	3.27263	0.000534	0.017615	2	9	0.000666	9606	Homo sapiens	DIAPH1;ARHGAP17;ADD3		R-HSA-9013437;R-HSA-9693198
R-HSA-9013148	CDC42 GTPase cycle	4	163	0.0112089	2.98072	0.00104539	0.0301139	3	6	0.000444	9606	Homo sapiens	FMNL3;FMNL1;ARHGAP17;ECT2		R-HSA-9013161;R-HSA-9013157;R-HSA-9013159
R-HSA-5607763	CLEC7A (Dectin-1) induces NFAT activation	2	18	0.00123779	2.93621	0.00115823	0.0301139	3	6	0.000444	9606	Homo sapiens	PPP3CB		R-HSA-2730872;R-HSA-2730849;R-HSA-2730867
R-HSA-9013149	RAC1 GTPase cycle	4	191	0.0131344	2.7293	0.00186511	0.0394735	3	6	0.000444	9606	Homo sapiens	FMNL1;ABI1;ARHGAP17;ECT2		R-HSA-9013145;R-HSA-9013144;R-HSA-9013143
R-HSA-195258	RHO GTPase Effectors	5	326	0.0224178	2.71266	0.00193793	0.0394735	21	113	0.00836046	9606	Homo sapiens	FMNL3;DIAPH1;FMNL1;MYL6;ABI1		R-HSA-5665686;R-HSA-5666070;R-HSA-2029469;R-HSA-2029466;R-HSA-5668978;R-HSA-442592;R-HSA-419232;R-HSA-2029465;R-HSA-5665809;R-HSA-5665982;R-HSA-5665659;R-HSA-5665767;R-HSA-2130194;R-HSA-5668932;R-HSA-5665989;R-HSA-5663232;R-HSA-5665761;R-HSA-5671919;R-HSA-2197690;R-HSA-419197;R-HSA-5665802
R-HSA-9645723	Diseases of programmed cell death	3	90	0.00618897	2.70472	0.00197367	0.0394735	3	28	0.00207162	9606	Homo sapiens	GOLGA2;APP		R-HSA-8870710;R-HSA-8868260;R-HSA-8863009
R-HSA-111885	Opioid Signalling	3	112	0.00770183	2.43789	0.00364847	0.0693208	2	59	0.0043652	9606	Homo sapiens	PPP3CB		R-HSA-201783;R-HSA-201787
R-HSA-9035034	RHOF GTPase cycle	2	46	0.00316325	2.14231	0.007206	0.122014	1	3	0.000222	9606	Homo sapiens	DIAPH1;ADD3		R-HSA-9693125
R-HSA-5663220	RHO GTPases Activate Formins	3	149	0.0102462	2.09634	0.00801055	0.122014	10	27	0.00199763	9606	Homo sapiens	FMNL3;DIAPH1;FMNL1		R-HSA-5665686;R-HSA-5666070;R-HSA-5665767;R-HSA-5665989;R-HSA-5663232;R-HSA-5665809;R-HSA-5665761;R-HSA-5665982;R-HSA-5665802;R-HSA-5665659
R-HSA-445355	Smooth Muscle Contraction	2	49	0.00336955	2.08968	0.00813428	0.122014	5	11	0.000814	9606	Homo sapiens	MYL6;TPM1		R-HSA-445700;R-HSA-445813;R-HSA-445699;R-HSA-445704;R-HSA-445705
R-HSA-8980692	RHOA GTPase cycle	3	154	0.01059	2.05743	0.00876135	0.122659	2	6	0.000444	9606	Homo sapiens	FMNL3;DIAPH1;ECT2		R-HSA-9013009;R-HSA-8980691
R-HSA-162582	Signal Transduction	15	2993	0.205818	1.98517	0.0103474	0.143604	86	2445	0.180897	9606	Homo sapiens	APP;RALGAPA1;FN1;TSC2;ARHGAP17;ADD3;FMNL3;DIAPH1;MYL6;PPP3CB;FMNL1;ABI1;ECT2		R-HSA-2029469;R-HSA-749448;R-HSA-2029466;R-HSA-749454;R-HSA-2029465;R-HSA-429441;R-HSA-749452;R-HSA-9018758;R-HSA-9013145;R-HSA-9657603;R-HSA-9013144;R-HSA-5668932;R-HSA-5665989;R-HSA-9657606;R-HSA-9013023;R-HSA-354066;R-HSA-6785648;R-HSA-9013009;R-HSA-2197690;R-HSA-9657608;R-HSA-749456;R-HSA-354073;R-HSA-9693198;R-HSA-9014295;R-HSA-9013143;R-HSA-9014294;R-HSA-9013161;R-HSA-354087;R-HSA-5668978;R…
R-HSA-5663202	Diseases of signal transduction by growth factor receptors and second messengers	5	499	0.0343144	1.93856	0.0115197	0.143604	58	484	0.0358094	9606	Homo sapiens	MPRIP;TPM1;FN1;MYO18A;TSC2		R-HSA-9656211;R-HSA-6802919;R-HSA-6802918;R-HSA-9656209;R-HSA-9703440;R-HSA-9656215;R-HSA-9703441;R-HSA-9656214;R-HSA-6802914;R-HSA-9703442;R-HSA-6802912;R-HSA-6802927;R-HSA-6802926;R-HSA-6802925;R-HSA-6802922;R-HSA-6802921;R-HSA-6802935;R-HSA-6802934;R-HSA-9703430;R-HSA-6802933;R-HSA-6802932;R-HSA-6802943;R-HSA-9703437;R-HSA-6802942;R-HSA-9703438;R-HSA-9703439;R-HSA-9703432;R-HSA-9703433;R-HSA-9…
R-HSA-6794361	Neurexins and neuroligins	2	60	0.00412598	1.92202	0.011967	0.143604	2	19	0.00140574	9606	Homo sapiens	EPB41L1;EPB41		R-HSA-6797553;R-HSA-6797568
R-HSA-9725370	Signaling by ALK fusions and activated point mutants	2	66	0.00453858	1.84372	0.0143311	0.154767	11	29	0.00214561	9606	Homo sapiens	TPM1;FN1		R-HSA-9712084;R-HSA-9700181;R-HSA-9712085;R-HSA-9700193;R-HSA-9701810;R-HSA-9700179;R-HSA-9724099;R-HSA-9712083;R-HSA-9712078;R-HSA-9700190;R-HSA-9712079
R-HSA-9700206	Signaling by ALK in cancer	2	66	0.00453858	1.84372	0.0143311	0.154767	12	37	0.0027375	9606	Homo sapiens	TPM1;FN1		R-HSA-9712084;R-HSA-9700181;R-HSA-9712085;R-HSA-9700193;R-HSA-9701810;R-HSA-9700179;R-HSA-9700131;R-HSA-9724099;R-HSA-9712083;R-HSA-9712078;R-HSA-9700190;R-HSA-9712079
R-HSA-165181	Inhibition of TSC complex formation by PKB	1	6	0.000413	1.7859	0.0163718	0.154767	2	2	0.000148	9606	Homo sapiens	TSC2		R-HSA-165162;R-HSA-165182
R-HSA-6802952	Signaling by BRAF and RAF1 fusions	2	73	0.00501994	1.7614	0.0173222	0.154767	5	5	0.00037	9606	Homo sapiens	MPRIP;FN1		R-HSA-6802935;R-HSA-6802934;R-HSA-6802933;R-HSA-6802932;R-HSA-6802927
R-HSA-9013026	RHOB GTPase cycle	2	75	0.00515747	1.73941	0.0182216	0.154767	2	6	0.000444	9606	Homo sapiens	DIAPH1;ECT2		R-HSA-9013023;R-HSA-9690493
R-HSA-1566977	Fibronectin matrix formation	1	7	0.000481	1.71954	0.0190749	0.154767	3	3	0.000222	9606	Homo sapiens	FN1		R-HSA-202723;R-HSA-2327746;R-HSA-2545196
R-HSA-9013106	RHOC GTPase cycle	2	79	0.00543254	1.69727	0.0200785	0.154767	1	6	0.000444	9606	Homo sapiens	FMNL3;DIAPH1		R-HSA-9013110
R-HSA-3000178	ECM proteoglycans	2	79	0.00543254	1.69727	0.0200785	0.154767	2	23	0.00170169	9606	Homo sapiens	APP;FN1		R-HSA-2467665;R-HSA-2681681
R-HSA-4086398	Ca2+ pathway	2	81	0.00557007	1.67705	0.0210356	0.154767	3	27	0.00199763	9606	Homo sapiens	PPP3CB		R-HSA-2730872;R-HSA-4551465;R-HSA-4551451
R-HSA-1168372	Downstream signaling events of B Cell Receptor (BCR)	2	91	0.00625774	1.58339	0.0260983	0.154767	2	15	0.0011098	9606	Homo sapiens	PPP3CB		R-HSA-2025882;R-HSA-2025890
R-HSA-9013404	RAC2 GTPase cycle	2	92	0.0063265	1.57464	0.0266294	0.154767	2	10	0.00074	9606	Homo sapiens	ABI1;ARHGAP17		R-HSA-9014295;R-HSA-9014294
R-HSA-6802957	Oncogenic MAPK signaling	2	93	0.00639527	1.56599	0.0271648	0.154767	25	46	0.00340337	9606	Homo sapiens	MPRIP;FN1		R-HSA-9656211;R-HSA-6802919;R-HSA-6802918;R-HSA-9656209;R-HSA-9656215;R-HSA-9656214;R-HSA-6802914;R-HSA-6803234;R-HSA-6803233;R-HSA-6802912;R-HSA-6802927;R-HSA-6802926;R-HSA-6802925;R-HSA-6802922;R-HSA-6802921;R-HSA-6802935;R-HSA-6802934;R-HSA-6802933;R-HSA-6802932;R-HSA-6802943;R-HSA-6802942;R-HSA-6802911;R-HSA-6802910;R-HSA-6803230;R-HSA-6803227
R-HSA-6794362	Protein-protein interactions at synapses	2	93	0.00639527	1.56599	0.0271648	0.154767	2	33	0.00244155	9606	Homo sapiens	EPB41L1;EPB41		R-HSA-6797553;R-HSA-6797568
R-HSA-418594	G alpha (i) signalling events	4	425	0.0292257	1.53901	0.028906	0.154767	5	74	0.00547499	9606	Homo sapiens	APP;PPP3CB		R-HSA-201783;R-HSA-749454;R-HSA-201787;R-HSA-749456;R-HSA-380073
R-HSA-444473	Formyl peptide receptors bind formyl peptides and many other ligands	1	11	0.000756	1.52556	0.0298151	0.154767	1	3	0.000222	9606	Homo sapiens	APP		R-HSA-391913
R-HSA-9010642	ROBO receptors bind AKAP5	1	11	0.000756	1.52556	0.0298151	0.154767	1	7	0.000518	9606	Homo sapiens	PPP3CB		R-HSA-9010645
R-HSA-9013423	RAC3 GTPase cycle	2	100	0.00687663	1.50817	0.0310337	0.154767	2	6	0.000444	9606	Homo sapiens	ABI1;ARHGAP17		R-HSA-9018808;R-HSA-9018806
R-HSA-9700645	ALK mutants bind TKIs	1	12	0.000825	1.48835	0.0324822	0.154767	1	1	7.4e-05	9606	Homo sapiens	FN1		R-HSA-9700131
R-HSA-8957275	Post-translational protein phosphorylation	2	109	0.00749553	1.44	0.0363078	0.154767	1	1	7.4e-05	9606	Homo sapiens	APP;FN1		R-HSA-8952289
R-HSA-68884	Mitotic Telophase/Cytokinesis	1	15	0.00103149	1.39318	0.0404406	0.154767	1	4	0.000296	9606	Homo sapiens	KIF23		R-HSA-156673
R-HSA-879415	Advanced glycosylation endproduct receptor signaling	1	16	0.00110026	1.36573	0.0430792	0.154767	2	4	0.000296	9606	Homo sapiens	APP		R-HSA-879411;R-HSA-879362
R-HSA-198323	AKT phosphorylates targets in the cytosol	1	16	0.00110026	1.36573	0.0430792	0.154767	1	9	0.000666	9606	Homo sapiens	TSC2		R-HSA-198609
R-HSA-5607764	CLEC7A (Dectin-1) signaling	2	120	0.00825196	1.36465	0.0431869	0.154767	3	45	0.00332939	9606	Homo sapiens	PPP3CB		R-HSA-2730872;R-HSA-2730849;R-HSA-2730867
R-HSA-162658	Golgi Cisternae Pericentriolar Stack Reorganization	1	17	0.00116903	1.33998	0.0457108	0.154767	5	6	0.000444	9606	Homo sapiens	GOLGA2		R-HSA-2172194;R-HSA-2314566;R-HSA-2172183;R-HSA-2314569;R-HSA-2214351
R-HSA-381426	Regulation of Insulin-like Growth Factor (IGF) transport and uptake by Insulin-like Growth Factor Binding Proteins (IGFBPs)	2	127	0.00873332	1.32059	0.0477985	0.154767	1	14	0.00103581	9606	Homo sapiens	APP;FN1		R-HSA-8952289
R-HSA-2871809	FCERI mediated Ca+2 mobilization	2	129	0.00887086	1.30849	0.0491481	0.154767	3	11	0.000814	9606	Homo sapiens	PPP3CB		R-HSA-2730872;R-HSA-2730849;R-HSA-2730867

## Sheet: 114 merge vs. PDA Patients   
Pathway identifier	Pathway name	#Entities found	#Entities total	Entities ratio		Entities pValue	Entities FDR	#Reactions found	#Reactions total	Reactions ratio	Species identifier	Species name	Submitted entities found	Mapped entities	Found reaction identifiers
R-HSA-9012999	RHO GTPase cycle	8	460	0.0316325	4.50698	3.11e-05	0.00566986	21	91	0.00673276	9606	Homo sapiens	FMNL3;DIAPH1;FMNL1;RALGAPA1;ABI1;ARHGAP17;ECT2;ADD3		R-HSA-9013161;R-HSA-9017507;R-HSA-9013157;R-HSA-9013159;R-HSA-9690493;R-HSA-9018758;R-HSA-9013145;R-HSA-9018745;R-HSA-9018808;R-HSA-9013144;R-HSA-9013437;R-HSA-9693125;R-HSA-9013023;R-HSA-9013009;R-HSA-8980691;R-HSA-9693198;R-HSA-9014295;R-HSA-9013143;R-HSA-9014294;R-HSA-9018806;R-HSA-9013110
R-HSA-8862803	Deregulated CDK5 triggers multiple neurodegenerative pathways in Alzheimer's disease models	3	30	0.00206299	4.08659	8.19e-05	0.00566986	3	22	0.0016277	9606	Homo sapiens	GOLGA2;APP		R-HSA-8870710;R-HSA-8868260;R-HSA-8863009
R-HSA-8863678	Neurodegenerative Diseases	3	30	0.00206299	4.08659	8.19e-05	0.00566986	3	22	0.0016277	9606	Homo sapiens	GOLGA2;APP		R-HSA-8870710;R-HSA-8868260;R-HSA-8863009
R-HSA-194315	Signaling by Rho GTPases	9	709	0.0487553	3.97046	0.000107	0.00566986	42	203	0.0150192	9606	Homo sapiens	FMNL3;DIAPH1;FMNL1;MYL6;RALGAPA1;ABI1;ARHGAP17;ECT2;ADD3		R-HSA-5665686;R-HSA-5666070;R-HSA-2029469;R-HSA-2029466;R-HSA-2029465;R-HSA-5665809;R-HSA-9018758;R-HSA-9013145;R-HSA-9013144;R-HSA-5668932;R-HSA-5665989;R-HSA-9693125;R-HSA-5663232;R-HSA-9013023;R-HSA-9013009;R-HSA-8980691;R-HSA-2197690;R-HSA-5665802;R-HSA-9693198;R-HSA-9014295;R-HSA-9013143;R-HSA-9014294;R-HSA-9013161;R-HSA-5668978;R-HSA-442592;R-HSA-419232;R-HSA-5665982;R-HSA-9017507;R-HSA-901…
R-HSA-9716542	Signaling by Rho GTPases, Miro GTPases and RHOBTB3	9	725	0.0498556	3.89696	0.000127	0.00566986	42	212	0.0156851	9606	Homo sapiens	FMNL3;DIAPH1;FMNL1;MYL6;RALGAPA1;ABI1;ARHGAP17;ECT2;ADD3		R-HSA-5665686;R-HSA-5666070;R-HSA-2029469;R-HSA-2029466;R-HSA-2029465;R-HSA-5665809;R-HSA-9018758;R-HSA-9013145;R-HSA-9013144;R-HSA-5668932;R-HSA-5665989;R-HSA-9693125;R-HSA-5663232;R-HSA-9013023;R-HSA-9013009;R-HSA-8980691;R-HSA-2197690;R-HSA-5665802;R-HSA-9693198;R-HSA-9014295;R-HSA-9013143;R-HSA-9014294;R-HSA-9013161;R-HSA-5668978;R-HSA-442592;R-HSA-419232;R-HSA-5665982;R-HSA-9017507;R-HSA-901…
R-HSA-180024	DARPP-32 events	3	35	0.00240682	3.88988	0.000129	0.00566986	2	12	0.000888	9606	Homo sapiens	PPP3CB		R-HSA-201783;R-HSA-201787
R-HSA-2025928	Calcineurin activates NFAT	2	12	0.000825	3.28386	0.00052	0.017615	2	3	0.000222	9606	Homo sapiens	PPP3CB		R-HSA-2025882;R-HSA-2025890
R-HSA-9013405	RHOD GTPase cycle	3	57	0.00391968	3.27263	0.000534	0.017615	2	9	0.000666	9606	Homo sapiens	DIAPH1;ARHGAP17;ADD3		R-HSA-9013437;R-HSA-9693198
R-HSA-9013148	CDC42 GTPase cycle	4	163	0.0112089	2.98072	0.00104539	0.0301139	3	6	0.000444	9606	Homo sapiens	FMNL3;FMNL1;ARHGAP17;ECT2		R-HSA-9013161;R-HSA-9013157;R-HSA-9013159
R-HSA-5607763	CLEC7A (Dectin-1) induces NFAT activation	2	18	0.00123779	2.93621	0.00115823	0.0301139	3	6	0.000444	9606	Homo sapiens	PPP3CB		R-HSA-2730872;R-HSA-2730849;R-HSA-2730867
R-HSA-9013149	RAC1 GTPase cycle	4	191	0.0131344	2.7293	0.00186511	0.0394735	3	6	0.000444	9606	Homo sapiens	FMNL1;ABI1;ARHGAP17;ECT2		R-HSA-9013145;R-HSA-9013144;R-HSA-9013143
R-HSA-195258	RHO GTPase Effectors	5	326	0.0224178	2.71266	0.00193793	0.0394735	21	113	0.00836046	9606	Homo sapiens	FMNL3;DIAPH1;FMNL1;MYL6;ABI1		R-HSA-5665686;R-HSA-5666070;R-HSA-2029469;R-HSA-2029466;R-HSA-5668978;R-HSA-442592;R-HSA-419232;R-HSA-2029465;R-HSA-5665809;R-HSA-5665982;R-HSA-5665659;R-HSA-5665767;R-HSA-2130194;R-HSA-5668932;R-HSA-5665989;R-HSA-5663232;R-HSA-5665761;R-HSA-5671919;R-HSA-2197690;R-HSA-419197;R-HSA-5665802
R-HSA-9645723	Diseases of programmed cell death	3	90	0.00618897	2.70472	0.00197367	0.0394735	3	28	0.00207162	9606	Homo sapiens	GOLGA2;APP		R-HSA-8870710;R-HSA-8868260;R-HSA-8863009
R-HSA-111885	Opioid Signalling	3	112	0.00770183	2.43789	0.00364847	0.0693208	2	59	0.0043652	9606	Homo sapiens	PPP3CB		R-HSA-201783;R-HSA-201787
