# Supplementary material for: RBFOX2 modulates a metastatic signature of alternative splicing in pancreatic cancer
Source: Nature. Author manuscript; Available in PMC 2023 Jun 7. (PMC10156590; doi:10.1038/s41586-023-05820-3)
Supplement: 1897967 Supp table 5 [file NIHMS1897967-supplement-1897967_Supp_table_5.xlsx]

## Sheet: allpatients.Metastases.vs.prima
id	baseMean	log2FoldChange	lfcSE	stat	pvalue	padj
INS	3.02335	-1.54264	0.0921592	-16.7389	6.82243e-63	8.86984e-59
ORM1	3.40665	1.32002	0.0803541	16.4275	1.21598e-60	7.9045e-57
FGB	2.74112	1.29047	0.0798715	16.1569	1.01596e-58	4.40285e-55
HP	4.06201	1.14574	0.0751157	15.2531	1.57102e-52	5.10622e-49
APOD	3.44692	-1.14417	0.0772594	-14.8094	1.27356e-49	3.31151e-46
GCG	2.68064	-1.34153	0.0917496	-14.6217	2.04335e-48	4.4276e-45
ALB	2.63857	1.16086	0.0844706	13.7428	5.62405e-43	1.04455e-39
TTR	3.73036	-1.15046	0.0860094	-13.376	8.35409e-41	1.35764e-37
FGG	2.48727	1.07907	0.0812267	13.2846	2.84218e-40	4.10569e-37
FGA	2.56052	1.037	0.0808192	12.8311	1.09806e-37	1.42759e-34
PIGR	6.004	-0.802949	0.0636292	-12.6192	1.65483e-36	1.95586e-33
SFRP2	2.42068	-1.04275	0.085421	-12.2072	2.84357e-34	3.08077e-31
OLFM4	5.21334	-0.899286	0.0748084	-12.0212	2.7499e-33	2.75011e-30
SST	2.28165	-1.08409	0.0905838	-11.9679	5.2362e-33	4.86256e-30
ORM2	2.50777	0.972631	0.0834827	11.6507	2.27598e-31	1.97267e-28
REG1A	3.7395	-0.951702	0.0868759	-10.9547	6.30712e-28	5.12493e-25
LBP	1.7062	0.924926	0.0876317	10.5547	4.8323e-26	3.69557e-23
APOA2	1.66063	0.930772	0.0889901	10.4593	1.32865e-25	9.59654e-23
SPARCL1	2.47179	-0.867379	0.0833421	-10.4075	2.29272e-25	1.56882e-22
TF	1.81885	0.872154	0.0864175	10.0923	5.97386e-24	3.88331e-21
F2	1.53036	0.895533	0.08989	9.96255	2.22282e-23	1.37614e-20
ITIH3	1.5645	0.868581	0.0893174	9.72465	2.36715e-22	1.39888e-19
COL10A1	4.34574	-0.645432	0.0667529	-9.66898	4.08439e-22	2.30875e-19
RGS1	2.16373	-0.833152	0.0864468	-9.63773	5.53972e-22	3.00091e-19
ADH1C	3.3214	-0.720918	0.0774182	-9.31201	1.25441e-20	6.52346e-18
ITIH2	1.88447	0.790413	0.0849755	9.30165	1.38278e-20	6.91443e-18
ABCC8	1.97759	-0.823678	0.0887967	-9.276	1.75967e-20	8.47315e-18
MMP11	4.03407	-0.63667	0.068734	-9.26281	1.99118e-20	9.24547e-18
NR4A1	3.08219	-0.703825	0.0763896	-9.21362	3.15294e-20	1.4135e-17
RGS5	3.34561	-0.671214	0.0742042	-9.0455	1.48986e-19	6.45654e-17
CFTR	3.82287	-0.635376	0.0704176	-9.02298	1.83043e-19	7.67658e-17
HSD11B2	3.47604	-0.655891	0.0727553	-9.01503	1.96823e-19	7.99655e-17
CHGA	1.88597	-0.810167	0.0902087	-8.98103	2.6825e-19	1.05682e-16
DMBT1	6.39521	-0.568946	0.0635439	-8.95359	3.44093e-19	1.31575e-16
FXYD2	2.80165	-0.74787	0.0846085	-8.83918	9.64227e-19	3.58169e-16
APOB	1.54799	0.78907	0.0895206	8.8144	1.20333e-18	4.34568e-16
PPP1R1B	4.66111	-0.57102	0.0649644	-8.78974	1.4991e-18	5.2675e-16
CHGB	1.78632	-0.787032	0.0910827	-8.64086	5.57931e-18	1.90886e-15
FOS	6.35027	-0.484961	0.0562144	-8.62699	6.29851e-18	2.09967e-15
PPY	1.71258	-0.807766	0.09463	-8.53605	1.38889e-17	4.51423e-15
CRISP3	1.96663	-0.775803	0.0919213	-8.43986	3.17716e-17	1.00747e-14
CFHR1	1.47413	0.761741	0.0905445	8.4129	4.00006e-17	1.23821e-14
PGC	2.96552	-0.763049	0.0915969	-8.33051	8.04968e-17	2.43381e-14
APOC2	3.00289	0.603752	0.0728623	8.28621	1.16912e-16	3.32248e-14
SLC4A4	3.26373	-0.615421	0.0742764	-8.28556	1.17556e-16	3.32248e-14
ELN	3.26232	-0.615458	0.0742724	-8.2865	1.16628e-16	3.32248e-14
CTSE	6.8275	-0.453526	0.0548103	-8.27447	1.29027e-16	3.56911e-14
HPX	1.60739	0.730501	0.088559	8.24874	1.60068e-16	4.3355e-14
SLC5A1	3.63589	-0.586201	0.0711269	-8.24162	1.69898e-16	4.50785e-14
PLA2G10	3.73172	-0.580294	0.0704831	-8.2331	1.82433e-16	4.74363e-14
KIAA1324	2.2206	-0.707186	0.0859867	-8.22436	1.96229e-16	5.00231e-14
FOSB	2.06229	-0.707744	0.0869441	-8.14022	3.94559e-16	9.86474e-14
ODAM	2.03042	-0.705089	0.0876544	-8.04397	8.69759e-16	2.13354e-13
HTRA3	2.04584	-0.695905	0.0868039	-8.01698	1.08378e-15	2.60931e-13
FGL1	1.49397	0.715935	0.0902031	7.93692	2.0727e-15	4.89948e-13
TCN1	5.58828	-0.465066	0.0595678	-7.80734	5.84058e-15	1.35595e-12
MMP2	4.92269	-0.48789	0.062574	-7.79701	6.33915e-15	1.44588e-12
PLEKHS1	3.19475	-0.577725	0.0745557	-7.7489	9.26899e-15	2.07769e-12
CST1	4.20876	-0.531321	0.0695096	-7.64384	2.1083e-14	4.64576e-12
LUM	3.98386	-0.518019	0.0681354	-7.60279	2.89808e-14	6.27966e-12
GSTA1	2.79305	-0.620142	0.0819286	-7.56929	3.75272e-14	7.99821e-12
SFRP4	1.65352	-0.692631	0.0919581	-7.53203	4.99579e-14	1.04758e-11
NXF3	2.2558	-0.640491	0.0854196	-7.49818	6.47103e-14	1.3354e-11
CDH11	3.3013	-0.547143	0.0733075	-7.46368	8.41401e-14	1.70923e-11
SLC26A9	2.70799	-0.589398	0.0792757	-7.43479	1.04734e-13	2.09483e-11
SCTR	2.36188	-0.614911	0.082936	-7.41429	1.22282e-13	2.40878e-11
MUC6	4.50181	-0.562811	0.0761664	-7.38922	1.47691e-13	2.86588e-11
SULT1B1	2.39369	-0.608008	0.0824404	-7.37513	1.64185e-13	3.13908e-11
FCGBP	5.01436	-0.48923	0.0664868	-7.35829	1.86276e-13	3.50981e-11
SLC9A3	2.34203	-0.616692	0.084592	-7.29019	3.09508e-13	5.74844e-11
MFSD4A	2.82618	-0.565732	0.0778239	-7.26938	3.61128e-13	6.61272e-11
GPX2	5.67724	-0.425754	0.0587542	-7.24637	4.281e-13	7.73019e-11
SERPINF2	1.42132	0.650662	0.0912267	7.13237	9.86583e-13	1.75706e-10
VTN	1.57003	0.632846	0.0889814	7.11212	1.14272e-12	2.00764e-10
CADPS	1.88549	-0.628138	0.0884821	-7.09904	1.25629e-12	2.1498e-10
APCDD1	2.61016	-0.566304	0.0797725	-7.09899	1.25671e-12	2.1498e-10
TPSAB1	1.66109	-0.646222	0.091517	-7.06123	1.65038e-12	2.78656e-10
EGR1	3.61306	-0.498289	0.0705881	-7.05911	1.67577e-12	2.79317e-10
FBLN1	3.4587	-0.508214	0.0720286	-7.05572	1.71712e-12	2.82585e-10
SLC34A2	2.9027	-0.542835	0.07757	-6.998	2.59648e-12	4.21961e-10
PLCB4	3.32265	-0.510067	0.0729508	-6.99193	2.71126e-12	4.35174e-10
RETREG1	2.72392	-0.545513	0.0784719	-6.9517	3.60918e-12	5.72231e-10
C8B	1.37834	0.637517	0.0919259	6.93512	4.05867e-12	6.35744e-10
MMP1	3.80845	-0.504687	0.0731429	-6.90002	5.19953e-12	8.04751e-10
FAM3D	3.1465	-0.518677	0.075306	-6.88759	5.67471e-12	8.67964e-10
PLXDC1	2.71835	-0.5392	0.0783819	-6.87915	6.02126e-12	9.1026e-10
MUCL3	6.02615	-0.487235	0.0709739	-6.86499	6.64945e-12	9.93672e-10
C7	2.23664	-0.580304	0.0847151	-6.85007	7.38161e-12	1.0783e-09
NPC1L1	2.86836	-0.52793	0.0770675	-6.85023	7.37316e-12	1.0783e-09
DUSP1	2.90462	-0.522275	0.0765564	-6.8221	8.9721e-12	1.29607e-09
DCN	4.83771	-0.425363	0.0625925	-6.79576	1.07746e-11	1.53934e-09
SULT1C2	4.16852	-0.45925	0.0677767	-6.77592	1.23618e-11	1.72812e-09
CREB3L1	4.77873	-0.427125	0.0630286	-6.77668	1.22967e-11	1.72812e-09
APOC3	1.34341	0.62682	0.0926005	6.76908	1.29602e-11	1.78338e-09
HEPH	2.67914	-0.534774	0.0790116	-6.76829	1.30314e-11	1.78338e-09
KCNJ15	2.02999	-0.585443	0.0865334	-6.76552	1.32835e-11	1.79895e-09
COMP	2.52897	-0.544806	0.0805812	-6.76095	1.37087e-11	1.83739e-09
CRISPLD2	3.16744	-0.498784	0.0740115	-6.73928	1.5917e-11	2.1116e-09
CLDN18	3.19357	-0.529134	0.0785869	-6.7331	1.66082e-11	2.18105e-09
FOLR1	2.19534	-0.571528	0.085013	-6.72283	1.7823e-11	2.29422e-09
MUC13	4.64591	-0.430585	0.0640445	-6.72322	1.77757e-11	2.29422e-09
JUN	3.42752	-0.482505	0.0718214	-6.71812	1.84081e-11	2.34632e-09
REG3A	1.69924	-0.626207	0.0934837	-6.69857	2.10471e-11	2.65664e-09
FBLN5	1.97473	-0.581258	0.0869353	-6.6861	2.29202e-11	2.86525e-09
SLC3A1	3.12441	-0.512509	0.0769548	-6.65988	2.74053e-11	3.3933e-09
HMGA2	3.38801	0.463001	0.069679	6.64476	3.03703e-11	3.72495e-09
ITIH1	1.32481	0.616118	0.092799	6.63928	3.15217e-11	3.81603e-09
MUC17	3.04624	-0.547527	0.0824781	-6.63845	3.17e-11	3.81603e-09
CLDN2	2.49033	-0.534566	0.0811192	-6.58989	4.40155e-11	5.20223e-09
ALDH1A1	4.76455	-0.415966	0.0631165	-6.59045	4.38496e-11	5.20223e-09
CXCL17	2.80361	-0.531723	0.0807706	-6.58312	4.60682e-11	5.3958e-09
BPIFB1	2.35936	-0.57172	0.0871865	-6.55744	5.47399e-11	6.35423e-09
METTL7A	3.2967	-0.476901	0.0728646	-6.54504	5.94811e-11	6.84348e-09
LRIG1	3.49257	-0.463123	0.0712398	-6.50091	7.9836e-11	9.10481e-09
KLF2	2.31101	-0.536893	0.0827648	-6.48697	8.7579e-11	9.90099e-09
ATP13A4	2.11431	-0.552349	0.0852078	-6.48237	9.02922e-11	1.01197e-08
SYBU	2.76089	-0.501711	0.0777521	-6.4527	1.09873e-10	1.22091e-08
C5	1.8032	0.547812	0.0854272	6.41262	1.43042e-10	1.576e-08
MATN2	2.82439	-0.492493	0.0771015	-6.38759	1.68522e-10	1.84113e-08
PLGLB2	1.80274	0.544366	0.0855215	6.36526	1.94963e-10	2.11226e-08
SLC6A20	3.53248	-0.450545	0.0711344	-6.33371	2.39331e-10	2.57153e-08
ASRGL1	2.32544	-0.52093	0.0825004	-6.31427	2.71432e-10	2.89253e-08
AKR1B10	3.80424	-0.444381	0.0704096	-6.31137	2.76569e-10	2.92331e-08
RUNX1T1	1.71031	-0.56786	0.0902813	-6.2899	3.17668e-10	3.30558e-08
IGFBP5	4.33418	-0.411222	0.065379	-6.28983	3.17819e-10	3.30558e-08
BLNK	4.06244	-0.421407	0.0670596	-6.28407	3.29832e-10	3.40329e-08
LGALS4	6.44439	-0.348351	0.0554785	-6.27903	3.4069e-10	3.48765e-08
TMEM98	3.50856	-0.445753	0.0710315	-6.27543	3.48679e-10	3.54154e-08
TFF3	4.01388	-0.465977	0.0746416	-6.24285	4.29669e-10	4.33033e-08
MYO7B	3.28636	-0.457778	0.0739767	-6.18814	6.08783e-10	6.0883e-08
HPD	1.33739	0.572149	0.0926057	6.17833	6.47838e-10	6.42943e-08
LYZ	8.84318	-0.295415	0.0478329	-6.17599	6.57521e-10	6.47608e-08
CRACD	2.62159	-0.487692	0.0790647	-6.16827	6.90421e-10	6.749e-08
CACNA1D	3.92488	-0.418571	0.0679527	-6.15975	7.28613e-10	7.06918e-08
EGR3	1.63158	-0.56296	0.0914262	-6.15754	7.38844e-10	7.11535e-08
DKK3	3.02899	-0.460552	0.0750111	-6.13979	8.26328e-10	7.89934e-08
SCG5	2.12641	-0.519469	0.0847783	-6.12738	8.93361e-10	8.4778e-08
ECM1	4.1621	-0.405868	0.0664154	-6.11105	9.89794e-10	9.25778e-08
SMIM24	2.78191	-0.474672	0.0776611	-6.11209	9.83335e-10	9.25778e-08
CTRB2	1.81682	-0.578352	0.0952432	-6.07237	1.26034e-09	1.17041e-07
ITIH4	2.06289	0.498328	0.082198	6.06253	1.33993e-09	1.22743e-07
ZBTB16	2.52022	-0.494494	0.0815667	-6.06245	1.34063e-09	1.22743e-07
DUOX2	4.98578	-0.380915	0.0628745	-6.05834	1.37532e-09	1.25039e-07
MFAP5	1.82231	-0.537754	0.0887805	-6.05712	1.38577e-09	1.25114e-07
INSIG1	2.42171	-0.489697	0.0811032	-6.03794	1.56093e-09	1.39956e-07
VWF	2.18789	-0.503841	0.0838766	-6.00693	1.89069e-09	1.6807e-07
LAMA2	2.13722	-0.507209	0.0844489	-6.0061	1.90034e-09	1.6807e-07
HNF1B	3.57682	-0.422355	0.0703911	-6.00011	1.9718e-09	1.72586e-07
ZFP36	4.52229	-0.384195	0.0640367	-5.99961	1.97795e-09	1.72586e-07
ANXA10	4.78916	-0.38505	0.0643047	-5.98791	2.12559e-09	1.84232e-07
CRP	2.55746	0.496956	0.0831916	5.97364	2.32021e-09	1.98454e-07
LMO4	3.58548	-0.419851	0.0702796	-5.97401	2.3149e-09	1.98454e-07
UGT2B4	1.32019	0.552473	0.0928691	5.94894	2.69881e-09	2.29328e-07
AGR3	4.81341	-0.372709	0.0627338	-5.94112	2.83085e-09	2.38986e-07
AMBP	2.07385	0.497733	0.0838523	5.93584	2.92352e-09	2.45218e-07
ATP7B	3.35372	-0.425503	0.0722526	-5.8891	3.883e-09	3.23609e-07
MGAM2	2.61398	-0.472531	0.0806934	-5.85588	4.7449e-09	3.9292e-07
JCHAIN	2.50097	-0.47992	0.0820321	-5.85039	4.90419e-09	4.0354e-07
FMOD	1.6929	-0.527449	0.0903122	-5.84029	5.21106e-09	4.26094e-07
CEACAM5	8.2177	-0.296979	0.0508833	-5.83648	5.33153e-09	4.3322e-07
CTSK	3.63094	-0.407317	0.0698767	-5.82908	5.57333e-09	4.50055e-07
TSC22D3	3.49308	-0.412863	0.0709374	-5.8201	5.88109e-09	4.71975e-07
TFF1	6.3475	-0.370791	0.0638655	-5.80581	6.40557e-09	5.10913e-07
ST6GALNAC1	4.51348	-0.372411	0.064182	-5.80242	6.53629e-09	5.1816e-07
SAA2	3.01896	0.430389	0.0742643	5.79537	6.81693e-09	5.37133e-07
VSIG2	4.19941	-0.382651	0.0660948	-5.78943	7.06261e-09	5.49826e-07
BCL2L15	4.79306	-0.362065	0.0625352	-5.78978	7.04779e-09	5.49826e-07
GDF15	2.70915	-0.452754	0.0782369	-5.78696	7.16719e-09	5.54647e-07
ISLR	2.09412	-0.490205	0.0848328	-5.77848	7.53778e-09	5.79874e-07
ERN2	4.73051	-0.363031	0.0629579	-5.76625	8.10562e-09	6.19889e-07
CPE	2.14497	-0.486469	0.0843959	-5.76413	8.20818e-09	6.24061e-07
SYT13	3.20926	-0.422352	0.0733241	-5.76007	8.40794e-09	6.35533e-07
FRY	4.21854	-0.37862	0.0658289	-5.75158	8.84131e-09	6.60608e-07
CA2	4.79715	-0.360743	0.0627141	-5.75218	8.80982e-09	6.60608e-07
JAM3	2.42789	-0.464046	0.0808748	-5.73783	9.58945e-09	7.12414e-07
PLA2G4A	3.03718	-0.427808	0.0747448	-5.72359	1.04298e-08	7.70445e-07
COL12A1	3.87438	-0.389739	0.0681069	-5.72246	1.04995e-08	7.71211e-07
COL11A1	3.30333	-0.415568	0.0726556	-5.71969	1.0672e-08	7.79475e-07
ZC3H12A	3.15996	-0.421016	0.0736296	-5.71803	1.07764e-08	7.82706e-07
ATP10B	2.76857	-0.441348	0.0774592	-5.69781	1.21354e-08	8.76515e-07
PPFIA2	1.59446	-0.521692	0.0916501	-5.69222	1.25401e-08	9.00739e-07
CASR	1.84968	-0.500314	0.0881636	-5.67484	1.38817e-08	9.86205e-07
TMPRSS3	4.45412	-0.365495	0.0643981	-5.67555	1.3824e-08	9.86205e-07
SAA1	4.26213	0.378232	0.0669388	5.65041	1.60067e-08	1.131e-06
MYO1A	3.21325	-0.418069	0.0740149	-5.64844	1.61907e-08	1.13308e-06
CEACAM7	2.23679	-0.476785	0.0844132	-5.64823	1.62106e-08	1.13308e-06
SNED1	2.63714	-0.443662	0.0785693	-5.64676	1.635e-08	1.13672e-06
CBS	1.80094	0.481906	0.0855752	5.63137	1.78781e-08	1.23336e-06
C1QTNF5	1.87398	-0.493353	0.0876156	-5.63088	1.79298e-08	1.23336e-06
KCNE3	2.73445	-0.436511	0.0777517	-5.61417	1.97511e-08	1.3515e-06
BTG2	1.82785	-0.494655	0.0883028	-5.6018	2.12133e-08	1.44395e-06
CPB1	1.46735	-0.526554	0.0941512	-5.59265	2.23632e-08	1.51429e-06
GPRC5B	3.26073	-0.407153	0.072833	-5.59022	2.26786e-08	1.52769e-06
PRSS2	4.52841	-0.459576	0.0822362	-5.58848	2.2906e-08	1.53506e-06
MS4A8	2.45092	-0.45069	0.0807658	-5.58021	2.40226e-08	1.60163e-06
GJB1	2.93102	-0.422777	0.0757797	-5.57903	2.4186e-08	1.6043e-06
MXRA5	3.7518	-0.383456	0.0689205	-5.56374	2.64054e-08	1.74262e-06
PLLP	2.84718	-0.424126	0.0764542	-5.54745	2.89858e-08	1.90325e-06
DDR2	2.50824	-0.442315	0.0798521	-5.53918	3.03892e-08	1.98538e-06
EDNRA	1.93149	-0.478756	0.0867891	-5.51631	3.4619e-08	2.25041e-06
DUOXA2	3.24378	-0.413771	0.0750644	-5.51221	3.54353e-08	2.2829e-06
TGFBR3	3.2488	-0.401521	0.0728444	-5.51204	3.54701e-08	2.2829e-06
EPHB3	2.65107	-0.431755	0.0784498	-5.50359	3.72144e-08	2.38337e-06
TSPAN8	6.16919	-0.309228	0.0562728	-5.49516	3.90351e-08	2.48772e-06
CEMIP	3.80151	-0.377628	0.0687645	-5.49161	3.98287e-08	2.52591e-06
HLA-DQA2	2.605	-0.441394	0.0807903	-5.46345	4.66956e-08	2.94704e-06
ASGR2	1.27691	0.511377	0.0936218	5.46215	4.70396e-08	2.94799e-06
AXIN2	2.994	-0.409712	0.0750156	-5.46168	4.71642e-08	2.94799e-06
SPINK1	8.23563	-0.270342	0.049541	-5.45693	4.84435e-08	3.01347e-06
HYAL1	2.65479	-0.428206	0.0784926	-5.45537	4.88703e-08	3.02553e-06
LGR5	1.92587	-0.474042	0.0870542	-5.44536	5.16997e-08	3.18553e-06
GATA6	4.27838	-0.355301	0.0653943	-5.43321	5.53501e-08	3.39437e-06
CFAP221	2.40382	-0.440302	0.0810962	-5.42938	5.6551e-08	3.45174e-06
TNFRSF11A	3.76896	-0.372663	0.0687609	-5.41969	5.97026e-08	3.62708e-06
TRIM2	3.07738	-0.401608	0.0742233	-5.41081	6.274e-08	3.79387e-06
COL14A1	1.87228	-0.472849	0.0875853	-5.39872	6.71173e-08	4.03978e-06
FXYD6	2.15181	-0.452924	0.0839426	-5.39564	6.828e-08	4.09082e-06
CFC1	1.43026	-0.507129	0.0940447	-5.39242	6.95141e-08	4.14565e-06
PRR15L	2.57159	-0.426743	0.0791552	-5.39121	6.99843e-08	4.15464e-06
FUT6	5.10011	-0.328001	0.0608617	-5.38928	7.07403e-08	4.18043e-06
SLC44A4	5.92544	-0.307147	0.0570535	-5.38349	7.30548e-08	4.29767e-06
ATF3	3.72828	-0.370945	0.0690014	-5.37591	7.61983e-08	4.4624e-06
FAM3B	3.20026	-0.394859	0.0735088	-5.37159	7.80446e-08	4.55003e-06
EPS8L3	4.95706	-0.330798	0.0616358	-5.36698	8.00644e-08	4.64695e-06
SLC9B2	3.05545	-0.399707	0.0745006	-5.36515	8.0882e-08	4.67354e-06
AHCYL2	4.72034	-0.336278	0.062708	-5.3626	8.20337e-08	4.71912e-06
MIA	4.00798	-0.365067	0.0682141	-5.35178	8.70931e-08	4.98809e-06
ZG16B	2.99628	-0.400606	0.0750304	-5.33924	9.33351e-08	5.29891e-06
CPQ	2.37944	-0.433521	0.0811874	-5.33976	9.30682e-08	5.29891e-06
SMPD3	2.81777	-0.409693	0.0767709	-5.33657	9.47208e-08	5.3542e-06
AC002996.1	4.98424	-0.325796	0.061334	-5.31184	1.08525e-07	6.10794e-06
SLC19A3	2.25297	-0.443667	0.0837438	-5.29791	1.17136e-07	6.56414e-06
JUNB	3.94368	-0.356546	0.067408	-5.28938	1.22732e-07	6.84822e-06
SLC1A1	3.57168	-0.37094	0.0701637	-5.28678	1.24491e-07	6.91671e-06
CEACAM6	7.7338	-0.268772	0.0508475	-5.28585	1.25125e-07	6.92234e-06
MMP7	6.95782	-0.281265	0.053275	-5.2795	1.29535e-07	7.13597e-06
GATM	4.76372	-0.329187	0.0625122	-5.26597	1.39453e-07	7.64993e-06
PRRX1	1.68245	-0.474293	0.0901323	-5.26219	1.42351e-07	7.77605e-06
C11orf96	1.76563	-0.467908	0.0889987	-5.25747	1.46049e-07	7.94471e-06
AQP5	2.71374	-0.409827	0.0779869	-5.25508	1.47961e-07	8.01515e-06
SLC40A1	5.98162	-0.297266	0.0566973	-5.24303	1.5796e-07	8.52132e-06
PROM1	4.34719	-0.340322	0.0649837	-5.23704	1.63171e-07	8.76603e-06
MARCHF3	2.52557	-0.416231	0.0795585	-5.23176	1.67904e-07	8.98323e-06
SLC6A14	3.72369	-0.363753	0.0695461	-5.23038	1.69159e-07	9.01325e-06
GABRP	5.20325	-0.35158	0.0672829	-5.2254	1.73777e-07	9.22156e-06
UNC5CL	2.8959	-0.396508	0.0759148	-5.22306	1.75987e-07	9.30085e-06
CACNA1C	2.59941	-0.411462	0.0788494	-5.21833	1.80545e-07	9.50308e-06
F2RL2	1.46367	-0.487093	0.0933835	-5.21605	1.82779e-07	9.58192e-06
APOA1	1.26772	0.486303	0.0938145	5.18367	2.17563e-07	1.13596e-05
TMPRSS2	3.81434	-0.354106	0.068326	-5.1826	2.18815e-07	1.13793e-05
NEDD9	3.32549	-0.372434	0.0719693	-5.1749	2.28035e-07	1.18115e-05
VSIG1	4.24006	-0.385502	0.0745766	-5.16921	2.35086e-07	1.21284e-05
SOX6	2.51966	-0.410818	0.0795849	-5.16201	2.44317e-07	1.25054e-05
AOC1	2.94218	-0.389488	0.0754467	-5.16242	2.43771e-07	1.25054e-05
AEBP1	6.76014	-0.276619	0.0536891	-5.15224	2.57396e-07	1.31232e-05
KCNQ1	4.15165	-0.339803	0.0660773	-5.1425	2.71107e-07	1.37682e-05
PIP5K1B	2.29785	-0.422099	0.0821397	-5.13879	2.7651e-07	1.3988e-05
AMN	2.50818	-0.410443	0.0798884	-5.1377	2.78114e-07	1.40146e-05
IQGAP2	3.42008	-0.365765	0.0712897	-5.13069	2.88681e-07	1.44909e-05
ARHGAP11B	2.81879	0.37805	0.0738507	5.11912	3.06969e-07	1.53496e-05
NDRG2	4.55075	-0.324853	0.0635814	-5.10924	3.23449e-07	1.61117e-05
TCEA3	3.26811	-0.369971	0.0724753	-5.10479	3.31163e-07	1.6433e-05
NPDC1	3.28089	-0.368852	0.0723728	-5.09656	3.45878e-07	1.70979e-05
FMO5	2.62037	-0.399717	0.0786121	-5.08467	3.6827e-07	1.81359e-05
FGD5	2.87933	-0.385395	0.0760466	-5.06788	4.02265e-07	1.97353e-05
CNTN1	1.58217	-0.463371	0.0915301	-5.0625	4.13785e-07	2.02241e-05
DPYSL3	2.4922	-0.403695	0.0798348	-5.05663	4.26737e-07	2.07791e-05
PTPRN2	2.9951	-0.378177	0.0749116	-5.04831	4.45735e-07	2.16231e-05
MGP	4.24848	-0.331618	0.0657197	-5.04595	4.51283e-07	2.18109e-05
PCSK2	1.36022	-0.478763	0.0949509	-5.04222	4.60161e-07	2.21576e-05
AQP1	3.38398	-0.360937	0.0716335	-5.03866	4.68811e-07	2.24908e-05
FUT2	4.61439	-0.318088	0.0632038	-5.03273	4.83545e-07	2.31124e-05
ALDH2	4.08305	-0.333929	0.0664263	-5.02706	4.98045e-07	2.36848e-05
AC013394.1	2.70989	-0.390801	0.0777461	-5.02663	4.99164e-07	2.36848e-05
FAM153B	2.49752	-0.406125	0.0808771	-5.02151	5.12678e-07	2.42375e-05
MEIS1	4.61636	-0.31718	0.0631784	-5.02039	5.15665e-07	2.42905e-05
LGALS2	2.16709	-0.421693	0.0840684	-5.01607	5.27396e-07	2.47533e-05
GALNT6	2.94456	-0.377465	0.0753224	-5.01133	5.40564e-07	2.52801e-05
CCDC80	2.61086	-0.393088	0.0785609	-5.00361	5.62672e-07	2.62197e-05
PRKG1	2.03254	-0.425157	0.0851654	-4.99213	5.97176e-07	2.77282e-05
MMP13	2.5104	-0.398087	0.0798573	-4.98498	6.19672e-07	2.86703e-05
MUC5B	6.88395	-0.271155	0.0544266	-4.98204	6.29182e-07	2.90071e-05
SELENBP1	3.26548	-0.360285	0.0724519	-4.97275	6.60094e-07	3.03247e-05
CAPN9	2.76076	-0.3868	0.0779778	-4.96039	7.03514e-07	3.22056e-05
AC004691.2	1.72271	-0.442634	0.0893844	-4.95203	7.34436e-07	3.35032e-05
SGIP1	1.81947	-0.435545	0.0880305	-4.94766	7.51115e-07	3.41442e-05
CAPN5	4.85981	-0.305968	0.0618846	-4.94417	7.6469e-07	3.46402e-05
PRKACB	3.25018	-0.358606	0.0725507	-4.94283	7.69965e-07	3.4758e-05
NR3C2	2.5824	-0.389304	0.0788479	-4.9374	7.91714e-07	3.56162e-05
PGAP4	2.1892	-0.410098	0.0831902	-4.92964	8.23801e-07	3.69319e-05
PELI1	2.89871	-0.37233	0.0755845	-4.92601	8.39248e-07	3.73666e-05
ABCB1	2.20777	-0.410707	0.0833694	-4.92636	8.37775e-07	3.73666e-05
TSPAN12	3.22634	-0.358143	0.0727426	-4.92342	8.50429e-07	3.77353e-05
SERPINF1	4.00864	-0.328992	0.0668498	-4.92135	8.5949e-07	3.80076e-05
ANTXR1	4.64809	-0.308984	0.0629592	-4.90768	9.21599e-07	4.0616e-05
TPPP3	2.14866	-0.411073	0.0838806	-4.90069	9.54984e-07	4.19451e-05
PCOLCE	2.66665	-0.380813	0.0778709	-4.89031	1.00675e-06	4.40698e-05
MLXIPL	2.21863	-0.405865	0.083065	-4.88611	1.02847e-06	4.48696e-05
TTC39A	3.60802	-0.340069	0.0696615	-4.88173	1.05157e-06	4.5724e-05
FOXM1	2.66633	0.366808	0.0753347	4.86904	1.12142e-06	4.85988e-05
IGF2	1.48818	0.439408	0.0903555	4.86311	1.15556e-06	4.97467e-05
GAS7	1.99336	-0.416494	0.0856348	-4.86361	1.15263e-06	4.97467e-05
ENPP2	1.81098	-0.428482	0.0881476	-4.86096	1.16819e-06	5.01242e-05
KIF26B	2.07635	-0.411048	0.0845791	-4.85993	1.17429e-06	5.02204e-05
ARL14	2.44951	-0.388943	0.0802971	-4.8438	1.27379e-06	5.42969e-05
AMY2A	1.4531	-0.454549	0.0939409	-4.83867	1.30714e-06	5.52846e-05
PLCE1	2.82433	-0.369228	0.0763141	-4.83827	1.30972e-06	5.52846e-05
PBX1	3.38003	-0.345326	0.0713705	-4.83849	1.30829e-06	5.52846e-05
CRYL1	2.75065	-0.372571	0.0770329	-4.83652	1.32135e-06	5.55949e-05
RASAL1	2.32774	-0.394554	0.0815967	-4.83541	1.32869e-06	5.57234e-05
UGT2A3	1.93616	-0.419239	0.0867168	-4.83458	1.3343e-06	5.5779e-05
THBS4	1.35073	-0.459053	0.0949928	-4.8325	1.3483e-06	5.61836e-05
TPRG1	2.85039	-0.367868	0.0762207	-4.82636	1.39054e-06	5.77586e-05
CSRNP1	1.99728	-0.412477	0.0855467	-4.82166	1.42372e-06	5.89482e-05
NECTIN4	4.08628	-0.31949	0.066304	-4.81856	1.44596e-06	5.9679e-05
NRXN2	1.47826	-0.446612	0.0929474	-4.805	1.54751e-06	6.36683e-05
HMMR	2.30712	0.379583	0.0791265	4.79717	1.60927e-06	6.59045e-05
COL9A2	2.78712	-0.368256	0.0767739	-4.79663	1.61354e-06	6.59045e-05
SLC7A8	1.75217	-0.426332	0.0888895	-4.7962	1.61707e-06	6.59045e-05
MUC1	8.47572	-0.231841	0.0483912	-4.79097	1.65976e-06	6.7433e-05
F13A1	1.83863	-0.41958	0.0877352	-4.78234	1.73269e-06	6.99586e-05
ASAP3	2.49124	-0.38111	0.0796899	-4.78241	1.73203e-06	6.99586e-05
P3H3	1.98036	-0.41004	0.0857848	-4.77987	1.75405e-06	7.04494e-05
FGFR1	3.63806	-0.331953	0.0694508	-4.77969	1.75568e-06	7.04494e-05
SPATA18	1.81055	-0.419662	0.0880609	-4.76558	1.88311e-06	7.5099e-05
NFIX	4.71669	-0.297796	0.0624881	-4.76565	1.88246e-06	7.5099e-05
IGF2BP1	1.48985	0.42918	0.0902077	4.75769	1.95825e-06	7.7857e-05
CCL15	2.43803	-0.384043	0.080832	-4.75113	2.02284e-06	8.01797e-05
ELF3	6.80372	-0.25363	0.0534127	-4.74849	2.04946e-06	8.09878e-05
FAM149A	2.31669	-0.386938	0.0816459	-4.73922	2.14543e-06	8.45236e-05
PDGFRB	3.72692	-0.325625	0.0687252	-4.73807	2.15759e-06	8.47457e-05
CCN2	2.82237	-0.361322	0.0763321	-4.73355	2.20627e-06	8.63969e-05
SULF1	4.92356	-0.290691	0.0614234	-4.73258	2.21682e-06	8.65491e-05
NOSTRIN	3.60595	-0.329762	0.0696893	-4.73189	2.22438e-06	8.65844e-05
CYP2C18	3.92725	-0.319552	0.0675538	-4.73033	2.2415e-06	8.69902e-05
PDK4	2.49097	-0.377159	0.0798281	-4.72464	2.30527e-06	8.91987e-05
SLCO2A1	2.12417	-0.397036	0.0840616	-4.72316	2.3221e-06	8.95833e-05
ITGA11	2.35146	-0.383801	0.0813033	-4.72061	2.35137e-06	9.04444e-05
ANK2	1.72405	-0.421339	0.0892772	-4.71945	2.36488e-06	9.06956e-05
DNAJB13	1.51869	-0.435737	0.0924207	-4.71471	2.4206e-06	9.20377e-05
OSBPL7	3.68286	-0.325623	0.0690661	-4.71466	2.42111e-06	9.20377e-05
ATP2A3	3.75677	-0.32369	0.0686451	-4.71541	2.41223e-06	9.20377e-05
CA8	1.78692	-0.416887	0.0884726	-4.71205	2.45242e-06	9.2956e-05
DYNC2H1	3.51999	-0.331316	0.0703605	-4.70883	2.49142e-06	9.41597e-05
LGR6	1.64568	-0.425851	0.0904585	-4.70769	2.50536e-06	9.4412e-05
HAMP	1.91392	0.399652	0.0849613	4.70393	2.552e-06	9.58916e-05
AMOT	2.17375	-0.390373	0.0832888	-4.68698	2.77267e-06	0.000103883
GEM	1.74374	-0.416933	0.0889853	-4.68541	2.79396e-06	0.00010438
NR1I2	2.78665	-0.358348	0.0769177	-4.65885	3.17982e-06	0.000118455
SPON2	3.40805	-0.331346	0.071135	-4.65799	3.19319e-06	0.000118613
ARID5B	3.7627	-0.318069	0.0684112	-4.64936	3.32961e-06	0.000123328
PRSS1	3.47143	-0.386902	0.0833172	-4.64373	3.42181e-06	0.000126383
EVA1C	2.16599	-0.386383	0.083321	-4.63729	3.53014e-06	0.000129996
C1orf21	2.3258	-0.377904	0.0815023	-4.63673	3.53963e-06	0.000129996
TRPV6	2.04195	-0.393689	0.0850697	-4.62784	3.69498e-06	0.000135304
ARHGAP24	2.5794	-0.364072	0.0786795	-4.62728	3.70497e-06	0.000135304
TRIM29	4.51211	-0.295108	0.0637986	-4.62562	3.73471e-06	0.000136008
IGF2BP3	4.14983	0.296434	0.0641387	4.62177	3.80485e-06	0.000137447
IGFBP1	1.55435	0.41229	0.0892073	4.62171	3.80593e-06	0.000137447
EFNB1	3.28383	-0.333334	0.0721185	-4.62203	3.80006e-06	0.000137447
LIMA1	5.23878	-0.276195	0.0597686	-4.62107	3.81768e-06	0.000137489
PDZK1IP1	5.55078	-0.269747	0.0584606	-4.61416	3.94681e-06	0.000141747
TMEM37	2.63846	-0.3603	0.0781096	-4.61275	3.97384e-06	0.000141934
GP2	1.78752	-0.419088	0.0908438	-4.61328	3.96359e-06	0.000141934
MFAP2	2.9539	-0.34604	0.0750652	-4.60987	4.02928e-06	0.00014352
AL583836.1	3.4388	-0.327607	0.0711424	-4.60495	4.12562e-06	0.00014655
DDAH1	3.80611	-0.31334	0.0680813	-4.60243	4.17589e-06	0.000147931
SPRR1A	2.77818	-0.403763	0.088037	-4.58629	4.51198e-06	0.000159403
ALDH3A1	2.01127	-0.392698	0.0856416	-4.58537	4.53191e-06	0.000159673
PAK3	1.44653	-0.427904	0.0933355	-4.58458	4.54906e-06	0.000159844
USH1C	5.2273	-0.274709	0.0599657	-4.5811	4.62535e-06	0.000162087
CPA3	1.36537	-0.433421	0.0946332	-4.58001	4.64945e-06	0.000162493
ARHGEF40	2.7943	-0.349777	0.0764726	-4.57389	4.78752e-06	0.00016687
KIF12	2.49531	-0.363762	0.0795907	-4.5704	4.86786e-06	0.000169217
WDR72	2.90494	-0.348047	0.0761769	-4.56893	4.9023e-06	0.000169959
PDPN	1.72544	-0.407353	0.0891702	-4.56826	4.91791e-06	0.000170047
FCGR3B	1.79513	0.390884	0.0856478	4.56386	5.02226e-06	0.000173195
FER1L6	2.93716	-0.360688	0.0790652	-4.56191	5.06907e-06	0.000174347
PDLIM4	2.35807	-0.369209	0.0811918	-4.54737	5.43207e-06	0.000186339
AC058822.1	2.27038	-0.373022	0.0820828	-4.54445	5.50776e-06	0.000188438
BTNL8	2.2864	-0.374081	0.082391	-4.54031	5.6172e-06	0.000191678
FAIM2	1.568	-0.415382	0.0915078	-4.53931	5.64385e-06	0.000192083
BNC2	2.55775	-0.358304	0.0789523	-4.53823	5.67278e-06	0.000192563
MMP9	2.39803	-0.369788	0.0815918	-4.53217	5.83798e-06	0.000197655
SLC28A3	2.26059	-0.372671	0.0822861	-4.52897	5.92712e-06	0.000200152
FBLN2	1.51238	-0.417666	0.0923216	-4.52403	6.06733e-06	0.000204356
CLIC3	2.64243	-0.353528	0.0781602	-4.52312	6.09339e-06	0.000204703
CTRB1	1.52906	-0.428732	0.0949808	-4.51388	6.36535e-06	0.000213288
DEPTOR	3.3658	-0.322156	0.0714143	-4.51109	6.44968e-06	0.000215559
RHOB	2.98336	-0.336603	0.0746469	-4.50927	6.50515e-06	0.000216855
FOXA3	2.30473	-0.36822	0.081702	-4.50686	6.57936e-06	0.000218768
SLC16A2	1.74046	-0.400428	0.0889484	-4.5018	6.73791e-06	0.0002229
FGFR4	3.15892	-0.329703	0.0732367	-4.50189	6.73516e-06	0.0002229
STXBP6	1.51057	-0.415055	0.0923364	-4.49503	6.95598e-06	0.00022953
TPSB2	1.36691	-0.424986	0.0945893	-4.49296	7.02396e-06	0.000230751
PBLD	2.43558	-0.360463	0.0802308	-4.49282	7.02848e-06	0.000230751
DDIT4	4.4477	-0.287172	0.0640324	-4.4848	7.29835e-06	0.000239007
PDGFRA	2.60988	-0.351294	0.0783538	-4.48343	7.34518e-06	0.000239936
BHLHE40	5.66555	-0.258779	0.0577628	-4.48003	7.46318e-06	0.00024318
PIK3IP1	2.50787	-0.355503	0.0793646	-4.47937	7.48639e-06	0.000243326
TLR3	2.36096	-0.362463	0.0809356	-4.47842	7.51979e-06	0.000243802
TPX2	3.0239	0.322017	0.0720209	4.47116	7.77968e-06	0.000251601
IYD	2.44366	-0.358637	0.0802378	-4.46968	7.83368e-06	0.000252719
FGFR2	3.56748	-0.312279	0.0698891	-4.46821	7.88764e-06	0.00025383
LYPD6B	2.03177	-0.37949	0.0850068	-4.46423	8.03583e-06	0.000257325
FUT3	5.27439	-0.266327	0.059653	-4.46461	8.02162e-06	0.000257325
SLC30A8	1.32771	-0.424767	0.0951731	-4.4631	8.07828e-06	0.000258049
OLFML2B	1.48353	-0.412173	0.092696	-4.4465	8.72801e-06	0.00027812
PAQR8	1.60794	-0.403439	0.090846	-4.44091	8.9579e-06	0.000284747
EFNA1	5.26161	-0.264258	0.0596327	-4.43144	9.3608e-06	0.000296829
PTCH1	3.55014	-0.309525	0.0698989	-4.42818	9.50295e-06	0.000300603
REPS2	3.68878	-0.304958	0.0688807	-4.42733	9.54071e-06	0.000301065
CYP2C9	4.26292	-0.290379	0.0656755	-4.42142	9.80533e-06	0.00030792
TLR5	1.97831	-0.378513	0.085604	-4.42168	9.79371e-06	0.00030792
CAPN8	6.08935	-0.247957	0.0561604	-4.41515	1.00939e-05	0.000316218
C6	1.77767	-0.394326	0.0894167	-4.40998	1.03382e-05	0.000323094
MAPRE2	3.50574	-0.309529	0.0701968	-4.40944	1.03636e-05	0.00032311
GRASP	1.88459	-0.382862	0.0868621	-4.40769	1.04477e-05	0.000324953
CCL2	2.26713	0.350938	0.0797084	4.40277	1.06878e-05	0.000331629
PPARGC1A	2.78776	-0.337955	0.0768366	-4.39836	1.09073e-05	0.000337633
AKR7A3	4.28724	-0.286235	0.0651339	-4.39457	1.10995e-05	0.000342765
ETS2	5.31651	-0.260669	0.0593291	-4.39362	1.11481e-05	0.000343451
LRIG3	4.32547	-0.283621	0.0646505	-4.387	1.14925e-05	0.000353226
SUSD4	1.69592	-0.392568	0.0895322	-4.38466	1.16168e-05	0.000356025
PRSS3	5.3279	-0.261566	0.0596604	-4.38425	1.16384e-05	0.000356025
TLE2	1.93609	-0.3775	0.0861613	-4.38132	1.17961e-05	0.000360004
KRT16	5.21522	-0.26728	0.0611007	-4.37442	1.21758e-05	0.000370721
NRG3	2.25477	-0.358861	0.0824414	-4.35293	1.34331e-05	0.000407095
TGIF2-RAB5IF	2.80017	-0.332623	0.076406	-4.35336	1.34064e-05	0.000407095
IGFBP7	5.3684	-0.257132	0.0590888	-4.35162	1.35133e-05	0.000408573
ZNF704	3.52533	-0.304937	0.0700913	-4.35057	1.35782e-05	0.000409582
SPOCK1	2.51108	-0.344835	0.0794409	-4.34077	1.41987e-05	0.000426323
RNASE1	4.81899	-0.268612	0.0618755	-4.34117	1.41726e-05	0.000426323
SHC2	2.44444	-0.346667	0.0800521	-4.33051	1.48761e-05	0.000444609
SELPLG	3.98925	-0.289498	0.0668479	-4.3307	1.48635e-05	0.000444609
KCND3	1.50996	-0.399354	0.0922672	-4.32823	1.50315e-05	0.000448221
PCDHB4	1.88737	-0.37595	0.0869188	-4.3253	1.52322e-05	0.000453166
MPC2	2.28966	-0.353069	0.0817365	-4.3196	1.56311e-05	0.000463972
IGSF9B	2.86152	-0.327914	0.0759472	-4.31766	1.57694e-05	0.000467012
POF1B	4.52023	-0.27404	0.0635029	-4.3154	1.59315e-05	0.000469673
TSHZ2	2.26148	-0.354141	0.0820618	-4.31554	1.59211e-05	0.000469673
ARHGAP44	1.74238	-0.381993	0.0887816	-4.30261	1.68799e-05	0.000495385
CA12	3.23157	-0.313244	0.0727965	-4.30301	1.68495e-05	0.000495385
GUCY1A1	2.01745	-0.364947	0.08502	-4.29248	1.76688e-05	0.000516207
RNASE4	3.56324	-0.299653	0.0698065	-4.29262	1.76575e-05	0.000516207
PRDM16	2.38662	-0.346531	0.0807503	-4.29139	1.77558e-05	0.000517587
MMP28	3.37325	-0.306236	0.0713882	-4.28972	1.78895e-05	0.000520316
GCNT1	1.63621	-0.386652	0.090373	-4.2784	1.88239e-05	0.00054627
IL1RN	4.0042	-0.285332	0.0667066	-4.27742	1.89074e-05	0.000547473
ZBTB7B	2.91992	-0.321188	0.075139	-4.27458	1.91497e-05	0.000553256
ABI3BP	4.07874	-0.284106	0.0664876	-4.27306	1.92806e-05	0.000555803
PER1	2.66278	-0.331527	0.0776755	-4.2681	1.97143e-05	0.000567049
CDCA5	1.95671	0.355754	0.0834202	4.2646	2.00259e-05	0.000572891
VCAM1	2.11838	-0.358684	0.0841124	-4.26434	2.00497e-05	0.000572891
RHOU	2.11011	-0.35756	0.0838367	-4.26496	1.99937e-05	0.000572891
SERPINA4	2.91162	-0.321939	0.075506	-4.26375	2.01023e-05	0.000573135
CELA3A	1.52035	-0.400739	0.0940248	-4.26205	2.02559e-05	0.00057625
PLXDC2	2.98192	-0.317404	0.0745539	-4.25737	2.06843e-05	0.000587153
ANKRD1	1.88462	0.362283	0.085162	4.25405	2.09941e-05	0.000594649
CYP24A1	2.13442	0.367296	0.0863707	4.25255	2.11348e-05	0.000597333
CYBRD1	3.72036	-0.291353	0.0686405	-4.24462	2.18961e-05	0.000617508
MITF	2.8213	-0.322527	0.0760525	-4.24085	2.22679e-05	0.000626634
C9	1.20585	0.402415	0.0949131	4.23982	2.23696e-05	0.000628138
IHH	1.72764	-0.37675	0.089056	-4.23049	2.33182e-05	0.000653361
KDM7A	3.93902	-0.283241	0.0670459	-4.22458	2.39382e-05	0.000669291
PDE5A	2.71386	-0.325172	0.077115	-4.21672	2.47879e-05	0.000691561
REG4	3.9994	-0.363496	0.0862345	-4.2152	2.49554e-05	0.000694744
ATP8A1	2.57516	-0.331583	0.0786791	-4.21438	2.50467e-05	0.000695794
PARM1	2.13073	-0.352015	0.0836343	-4.20897	2.56532e-05	0.000711125
DKK1	3.43393	0.292075	0.0694032	4.20838	2.57208e-05	0.000711481
APOH	1.26134	0.395186	0.0939528	4.20622	2.59679e-05	0.000716791
RASGEF1B	2.82647	-0.319541	0.0759968	-4.20466	2.61471e-05	0.000720209
BDH2	3.68669	-0.288976	0.0687878	-4.20098	2.65762e-05	0.000730481
CFI	4.60161	-0.264678	0.0630204	-4.19989	2.67047e-05	0.000732464
TESC	5.78637	-0.240878	0.0573813	-4.19785	2.69457e-05	0.000737517
PI3	3.71323	-0.296007	0.0705437	-4.19608	2.71572e-05	0.000741744
ARSL	3.63483	-0.290705	0.0692908	-4.19544	2.72344e-05	0.000742295
HNF4A	4.55777	-0.264961	0.0633198	-4.18449	2.85802e-05	0.000777345
GSTM5	1.40792	-0.392205	0.093746	-4.1837	2.86803e-05	0.000778441
TFF2	4.71322	-0.301797	0.0722342	-4.17803	2.94042e-05	0.00079532
TLE4	3.23867	-0.30196	0.0722759	-4.17787	2.94246e-05	0.00079532
DUSP23	2.89145	-0.314249	0.0753527	-4.17037	3.04103e-05	0.000820258
SLC25A25	3.46154	-0.293757	0.0704756	-4.16821	3.06995e-05	0.000826345
KIF18A	1.91925	0.34958	0.0839071	4.16627	3.0962e-05	0.000829974
CASP1	4.55969	-0.26331	0.0631987	-4.16639	3.09463e-05	0.000829974
ADAM28	5.63309	-0.241121	0.0579065	-4.16398	3.12749e-05	0.000836635
AC008878.1	2.67925	-0.322405	0.0774509	-4.1627	3.14506e-05	0.000839609
CFHR2	1.21048	0.394353	0.0948333	4.15838	3.20519e-05	0.000853907
TMEM54	2.77415	-0.317777	0.0764863	-4.15469	3.25722e-05	0.000865995
TMC5	5.90016	-0.23558	0.0567637	-4.15018	3.32212e-05	0.000881447
MFHAS1	2.29152	-0.338396	0.0816084	-4.14658	3.37476e-05	0.000893589
RFK	3.02504	-0.307164	0.0740919	-4.14572	3.38749e-05	0.000895138
SCGB3A1	1.37832	-0.390833	0.0943375	-4.14292	3.42912e-05	0.0009043
SGCB	2.49891	-0.327893	0.0792463	-4.13765	3.50879e-05	0.000923437
PRUNE2	1.65528	-0.372417	0.0900313	-4.13653	3.52594e-05	0.000926075
GSTM4	5.1148	-0.248916	0.0602635	-4.13047	3.62029e-05	0.000948938
KCNC4	2.19038	-0.342231	0.0828834	-4.12907	3.64233e-05	0.000952796
PRSS8	4.42819	-0.263928	0.0639419	-4.12763	3.66524e-05	0.000956863
KCNK5	2.20611	-0.34096	0.0826509	-4.1253	3.70255e-05	0.000962737
PPM1H	2.70562	-0.31844	0.0771891	-4.12546	3.70002e-05	0.000962737
PPP1R15A	3.91735	-0.27679	0.0671591	-4.12141	3.76555e-05	0.000977163
DEPP1	1.74384	-0.365646	0.0887446	-4.1202	3.78539e-05	0.000980356
CCDC183	2.36426	-0.334278	0.0811996	-4.11674	3.84268e-05	0.000993214
PTPN22	2.17146	-0.341791	0.083036	-4.11618	3.85196e-05	0.000993639
C2orf88	2.08122	-0.346233	0.0842736	-4.10844	3.98348e-05	0.00102553
CDKN1C	1.6191	-0.371527	0.0905214	-4.1043	4.05538e-05	0.00104198
PDZRN3	1.69217	-0.366508	0.089437	-4.09795	4.16823e-05	0.00106886
SCG2	1.41415	-0.381316	0.0936345	-4.07238	4.65344e-05	0.00119093
COLGALT2	1.69321	-0.363813	0.0895235	-4.06388	4.82634e-05	0.00123276
RAP1GAP	3.7487	-0.277729	0.0683664	-4.06236	4.85786e-05	0.00123837
RAD51AP1	2.31264	0.321198	0.0791375	4.05873	4.93405e-05	0.00125087
PCSK5	3.10954	-0.298252	0.0734751	-4.05923	4.92357e-05	0.00125087
ARNT2	2.21398	-0.335301	0.082614	-4.05865	4.93574e-05	0.00125087
CHEK1	2.99648	0.293404	0.0723047	4.05788	4.952e-05	0.00125255
CADPS2	2.97106	-0.302161	0.0745513	-4.05306	5.05513e-05	0.00127615
FBN1	4.20065	-0.264567	0.0652982	-4.05167	5.08528e-05	0.00128127
TNIK	4.02576	-0.269166	0.0664422	-4.05113	5.09704e-05	0.00128175
HHLA2	2.72646	-0.312358	0.0771715	-4.04759	5.17485e-05	0.00129881
CYP4F12	3.36079	-0.288509	0.0713436	-4.04394	5.25603e-05	0.00131664
FAM83A	2.14872	0.329253	0.0814953	4.04015	5.34163e-05	0.00133551
CAPN12	2.9704	-0.30174	0.0747044	-4.03912	5.36532e-05	0.00133886
SPON1	1.71374	-0.3599	0.0891433	-4.03732	5.40649e-05	0.00134655
CYP3A5	7.42021	-0.207101	0.0513194	-4.03552	5.44808e-05	0.00135431
MFAP4	1.36927	-0.380222	0.0942922	-4.03238	5.52142e-05	0.00136992
VIPR1	2.20396	-0.333141	0.0826857	-4.02901	5.60132e-05	0.0013871
PHGR1	1.81994	-0.357655	0.0888055	-4.0274	5.63972e-05	0.00139395
P3H2	3.3221	-0.288363	0.0717045	-4.02154	5.7818e-05	0.00142636
PCSK1	1.3554	-0.379618	0.0945584	-4.01464	5.9536e-05	0.00146596
KIAA0513	3.70882	-0.275164	0.0685726	-4.01274	6.00169e-05	0.00147501
COL27A1	3.04979	-0.296162	0.0738976	-4.00774	6.13036e-05	0.00150379
SNCG	2.2808	0.328254	0.0819418	4.00594	6.177e-05	0.0015107
ENTPD3	1.51713	-0.368495	0.0919911	-4.00576	6.18176e-05	0.0015107
MYOM1	3.18457	-0.291388	0.0727824	-4.00355	6.24e-05	0.00152207
LARGE1	3.78739	-0.271985	0.068025	-3.99831	6.37977e-05	0.00155325
RBMS3	1.74018	-0.354123	0.0886488	-3.99467	6.47837e-05	0.0015743
STS	2.93006	-0.299154	0.0749144	-3.99327	6.51674e-05	0.00158067
TNNT1	3.56117	0.279134	0.0699532	3.9903	6.59891e-05	0.00159762
ONECUT2	4.58127	-0.25255	0.0633248	-3.98816	6.6588e-05	0.00160913
GSTM2	4.48827	-0.253531	0.0635937	-3.98673	6.69904e-05	0.00161585
MCU	5.16171	-0.238854	0.0599676	-3.98305	6.80367e-05	0.00163805
SMPDL3B	2.371	-0.321168	0.0806466	-3.98242	6.8218e-05	0.00163938
VWA2	2.15203	-0.331338	0.0832167	-3.98163	6.84437e-05	0.00164176
TCIM	2.87276	-0.300901	0.0756306	-3.97856	6.93351e-05	0.00166008
FST	1.52623	0.356596	0.0896822	3.97622	7.0018e-05	0.00167335
CDCA3	1.73155	0.343818	0.0865571	3.97215	7.1227e-05	0.00169912
HMGCS1	4.4998	-0.251933	0.0634949	-3.96777	7.25474e-05	0.00172745
LPIN1	3.83393	-0.267803	0.0676851	-3.9566	7.6024e-05	0.00180693
SPATA6	3.00786	-0.293202	0.0741933	-3.95187	7.75425e-05	0.00183965
FBP1	4.53312	-0.25015	0.063322	-3.95044	7.80073e-05	0.00184731
CAPN6	1.4329	-0.368348	0.0932979	-3.94809	7.87778e-05	0.00185878
COL16A1	3.75663	-0.269532	0.068267	-3.9482	7.87399e-05	0.00185878
CA9	3.49457	-0.282466	0.0715571	-3.94742	7.8998e-05	0.0018606
SULT1E1	1.62807	-0.356769	0.090418	-3.94578	7.95415e-05	0.00187002
DAG1	5.46392	-0.230708	0.0585184	-3.94249	8.06406e-05	0.00189243
VWA1	2.3253	-0.319395	0.0811475	-3.93598	8.28571e-05	0.00194095
XYLT1	2.06095	-0.331798	0.0843187	-3.93505	8.31799e-05	0.00194294
GAS6	3.23935	-0.284079	0.0721952	-3.93487	8.32409e-05	0.00194294
POTEF	1.90309	0.357113	0.0907781	3.93391	8.3575e-05	0.00194724
FOXN3	2.64514	-0.304845	0.0776558	-3.9256	8.65149e-05	0.00201213
EIF4E3	2.20349	-0.323876	0.08253	-3.92435	8.69648e-05	0.00201898
APOC1	3.95116	0.255684	0.0652233	3.92013	8.8503e-05	0.00205103
GALM	3.57361	-0.272479	0.0695167	-3.91961	8.86907e-05	0.00205172
LEF1	2.15651	-0.325728	0.0831211	-3.91871	8.90235e-05	0.00205576
CDC6	3.22425	0.275612	0.0703984	3.91504	9.03893e-05	0.00207651
PTGFRN	2.87174	-0.295251	0.0754127	-3.91513	9.03558e-05	0.00207651
MSLN	5.6243	-0.227398	0.0580837	-3.91501	9.04012e-05	0.00207651
OAF	1.88363	-0.339209	0.0866862	-3.91307	9.11291e-05	0.00208954
ARHGAP11A	2.92133	0.285176	0.0729864	3.90725	9.33541e-05	0.00213679
COL8A1	2.47054	-0.310876	0.0796678	-3.90216	9.53392e-05	0.00217839
KCNN4	4.07201	-0.257344	0.0661004	-3.89323	9.89179e-05	0.0022562
HERC3	3.54465	-0.271326	0.0697159	-3.89189	9.94681e-05	0.00226477
TRIP13	2.34688	0.306237	0.0788032	3.88609	0.00010187	0.0023154
SEMA3A	2.4312	0.30366	0.078187	3.88377	0.000102849	0.00232952
AGR2	8.05533	-0.191908	0.0494081	-3.88414	0.000102691	0.00232952
C12orf75	4.42654	-0.248304	0.0639543	-3.88252	0.000103379	0.00233744
PRR11	2.88731	0.284556	0.0733207	3.88097	0.000104039	0.00234829
PLG	2.13619	0.315397	0.0813036	3.87924	0.000104781	0.00236094
GASK1B	2.22459	-0.318781	0.0823689	-3.87015	0.000108766	0.00244649
SHROOM3	5.52856	-0.22529	0.0582269	-3.86918	0.000109202	0.00245205
GALNT12	4.4578	-0.246394	0.0637058	-3.86768	0.000109875	0.0024629
NPNT	4.05499	-0.256492	0.0663857	-3.86366	0.000111702	0.00249954
DSC3	1.72857	0.33605	0.08701	3.8622	0.00011237	0.00251017
TICRR	1.39585	0.353971	0.0916703	3.86135	0.000112762	0.0025146
CRYAB	2.1535	-0.321401	0.0832678	-3.85984	0.000113461	0.00252587
PER3	3.25918	-0.277941	0.0720288	-3.85874	0.000113972	0.0025329
BCAS1	5.23799	-0.230548	0.0597776	-3.85676	0.000114899	0.00254856
C2orf72	2.77182	-0.295264	0.0765646	-3.8564	0.000115068	0.00254856
EBF1	1.52958	-0.353526	0.0917212	-3.85436	0.000116033	0.00256555
IL20RB	1.79288	0.330543	0.085887	3.84858	0.000118803	0.00262234
XKR9	1.6525	-0.345956	0.0899089	-3.84785	0.00011916	0.00262576
CD74	7.07417	-0.201189	0.0522933	-3.84732	0.000119415	0.00262692
TNC	3.13252	0.275533	0.0717285	3.84133	0.000122371	0.00268741
SORBS2	4.2201	-0.250044	0.0651232	-3.83956	0.000123256	0.00270228
PDE11A.1	2.40064	-0.308089	0.0802842	-3.83748	0.000124304	0.00272066
BNIP5	1.88359	-0.332486	0.0867319	-3.83349	0.000126339	0.00276057
SLC9A1	4.10915	-0.252139	0.0658123	-3.83119	0.000127525	0.00278181
EPB41L3	2.22181	-0.314959	0.0823535	-3.82447	0.000131053	0.00285367
NEO1	3.99159	-0.254496	0.0665508	-3.82408	0.000131259	0.00285367
CEACAM1	5.80275	-0.218161	0.0570561	-3.82362	0.000131504	0.00285423
MYRF	4.63423	-0.239763	0.0627347	-3.82186	0.00013245	0.00286998
NR4A2	2.92238	-0.286539	0.0750501	-3.81796	0.000134558	0.00291079
MCF2L	3.38323	-0.271004	0.0710257	-3.81558	0.000135862	0.00293412
CLDN10	2.38223	-0.308264	0.0808158	-3.81441	0.00013651	0.00294323
MCM10	1.80521	0.325817	0.0855505	3.80848	0.000139824	0.0030056
ARHGEF38	2.94752	-0.28469	0.0747529	-3.80841	0.000139865	0.0030056
CDC45	2.35576	0.299369	0.0787031	3.80377	0.00014251	0.00305314
VWA5A	3.36617	-0.270437	0.0710982	-3.80371	0.000142547	0.00305314
ZFP36L2	3.98749	-0.252971	0.0665936	-3.79873	0.000145438	0.00310993
IGFBP2	2.93433	-0.286276	0.0753701	-3.79827	0.00014571	0.00311062
PLGLB1	1.45072	0.344904	0.0908314	3.79719	0.000146348	0.00311913
KALRN	3.84534	-0.256503	0.0675669	-3.79628	0.000146883	0.00312542
GSTM3	3.71486	-0.260419	0.068615	-3.79536	0.000147429	0.0031319
DBP	2.53974	-0.298641	0.0787389	-3.7928	0.000148961	0.00315929
DLGAP5	2.3824	0.297113	0.0783762	3.79085	0.000150131	0.00317892
KIFC1	2.92018	0.276725	0.0730118	3.79014	0.000150565	0.00318292
PARD3B	3.20479	-0.274322	0.0724261	-3.78761	0.000152106	0.00320507
DISP1	2.32761	-0.306871	0.0810194	-3.78763	0.000152094	0.00320507
PFKFB2	4.25018	-0.2457	0.0649078	-3.78537	0.00015348	0.0032288
CKAP2L	2.01821	0.312181	0.0826846	3.77557	0.000159642	0.003353
CRIM1	4.4057	-0.241364	0.0639431	-3.77466	0.000160224	0.0033598
RASSF5	2.84688	-0.285154	0.0755841	-3.77268	0.000161506	0.00338122
BCAT1	2.79624	0.288204	0.0764995	3.76739	0.000164961	0.00344801
PKDCC	3.75599	-0.25731	0.0683331	-3.76553	0.000166197	0.00346271
ADGRD1	1.64905	-0.338577	0.0899127	-3.76562	0.000166134	0.00346271
TRAF3IP2	2.55031	-0.295791	0.0785786	-3.76428	0.000167033	0.00347455
VILL	4.6552	-0.235459	0.0626499	-3.75833	0.000171054	0.00354917
IGSF8	2.79683	-0.285891	0.076072	-3.75816	0.000171166	0.00354917
PODN	1.40804	-0.351337	0.0935411	-3.75596	0.000172675	0.00357475
RAPGEFL1	4.03963	-0.24912	0.066338	-3.75532	0.00017312	0.00357828
TMEM238	1.62825	-0.337801	0.090182	-3.74576	0.000179846	0.00371139
G6PC2	1.26074	-0.359231	0.0959521	-3.74385	0.000181219	0.00373381
GPC3	1.72758	-0.332459	0.0888173	-3.74318	0.000181708	0.00373579
ALDOB	3.44773	-0.27113	0.0724381	-3.74293	0.00018189	0.00373579
FAM177B	2.14061	-0.313859	0.0838726	-3.7421	0.000182492	0.00374223
AMY2B	5.4024	-0.219974	0.0588012	-3.74098	0.000183304	0.00374707
LSAMP	2.24525	-0.306728	0.0819912	-3.74098	0.000183302	0.00374707
TRIM31	4.35185	-0.241838	0.0646992	-3.73788	0.00018558	0.00378765
NCAPG	1.9204	0.313745	0.0839559	3.73702	0.000186216	0.00379466
TNFSF13	4.07497	-0.246395	0.0660017	-3.73316	0.000189094	0.00384728
EDN3	1.41574	-0.348745	0.0934745	-3.73091	0.000190791	0.00387574
MAN1A1	2.06744	-0.313922	0.0841541	-3.73033	0.000191232	0.00387863
KIF4A	2.67056	0.28097	0.075367	3.72802	0.000192988	0.00390815
AHDC1	1.67773	-0.332959	0.0894087	-3.724	0.000196087	0.00396475
AURKB	1.73867	0.321929	0.0864765	3.72273	0.000197079	0.00397861
PSAT1	2.05136	0.306687	0.0823947	3.72217	0.000197516	0.00398125
ACSL1	3.42924	-0.262567	0.0705813	-3.72007	0.00019917	0.00400836
SLAIN1	2.27314	-0.30397	0.0817416	-3.71867	0.000200274	0.00402436
PTGS2	3.00229	-0.277656	0.0746746	-3.71821	0.000200637	0.00402543
HPR	1.30153	0.346635	0.0932802	3.71607	0.000202349	0.00405353
AC108941.2	1.63528	-0.335098	0.0902384	-3.71348	0.00020443	0.00408496
PLEKHH2	2.94963	-0.277371	0.0746961	-3.71333	0.000204546	0.00408496
LOXL1	1.87314	-0.321663	0.0866526	-3.71209	0.000205551	0.00409873
TJP3	4.24101	-0.241007	0.064966	-3.70974	0.000207474	0.00413073
HID1	3.88372	-0.249727	0.0673262	-3.70921	0.000207908	0.00413304
RASEF	3.43292	-0.261526	0.070543	-3.70732	0.000209461	0.00415757
CST3	7.32654	-0.190385	0.0514253	-3.70216	0.000213768	0.00423658
AUTS2	3.57042	-0.257319	0.0695428	-3.70015	0.000215474	0.00426389
CYP2S1	5.48526	-0.216701	0.0585775	-3.69938	0.000216126	0.00427029
TNRC6C	1.99173	-0.314564	0.0850662	-3.69787	0.000217417	0.00428481
GALNT10	4.54325	-0.233434	0.0631286	-3.69775	0.00021752	0.00428481
IMPA2	2.98825	-0.274637	0.0743461	-3.69403	0.000220724	0.00434135
CISD3	2.64136	-0.286686	0.0776163	-3.69363	0.000221079	0.00434176
PON1	1.4562	0.334521	0.0907541	3.68602	0.000227789	0.00446006
HNF4G	3.12612	-0.269516	0.0731172	-3.68609	0.000227729	0.00446006
CHRNA7	1.91987	-0.317135	0.0861033	-3.68319	0.000230329	0.00450303
UBE2C	4.00819	0.238601	0.0648214	3.6809	0.000232415	0.00453018
CRB3	3.08214	-0.270367	0.0734463	-3.68115	0.000232184	0.00453018
SORT1	3.3497	-0.261892	0.0711588	-3.68038	0.000232885	0.00453254
SESN3	2.69036	-0.283998	0.0771991	-3.67877	0.000234358	0.00455438
GNAQ	3.27037	-0.263793	0.0717813	-3.67495	0.000237894	0.00461621
SCIN	3.14112	-0.267341	0.0730525	-3.65957	0.000252637	0.00489497
POLQ	1.50515	0.329209	0.0899795	3.65871	0.000253486	0.00490413
KCNK1	3.6858	-0.251078	0.0686334	-3.65824	0.000253951	0.00490581
ZDHHC2	4.01015	-0.24275	0.0663842	-3.65674	0.00025544	0.00492726
GMDS	4.75314	-0.226647	0.0620224	-3.65428	0.000257901	0.00496737
GLIS3	4.42551	-0.232907	0.0637952	-3.65086	0.000261366	0.00502666
MTFR2	1.59881	0.322784	0.0885233	3.64632	0.000266026	0.00510871
ZDHHC11B	1.91523	-0.314444	0.0862572	-3.64543	0.000266949	0.00511889
H2AC4	3.2018	0.257654	0.0706878	3.64495	0.000267441	0.00512077
ID1	3.74077	-0.248637	0.0682447	-3.64332	0.000269143	0.00514577
ENTPD2	1.99118	-0.310109	0.0851431	-3.64221	0.000270305	0.0051554
RBPMS	4.99343	-0.221092	0.0607049	-3.64208	0.00027044	0.0051554
SLC35D1	1.74501	-0.322012	0.0884392	-3.64106	0.000271518	0.00516309
MFSD2A	2.22081	-0.299689	0.0823106	-3.64095	0.000271637	0.00516309
PMP22	4.26445	-0.23576	0.0648015	-3.63818	0.000274567	0.00521117
CCDC150	2.07532	0.298202	0.0819866	3.6372	0.000275621	0.00522354
S100A9	2.00203	0.318536	0.0876264	3.63516	0.000277804	0.0052496
RBM47	3.64341	-0.25052	0.0689095	-3.63549	0.000277449	0.0052496
EGR2	1.89363	-0.313872	0.0863883	-3.63327	0.000279854	0.00528068
ERICH5	1.69126	-0.323971	0.0892198	-3.63115	0.000282161	0.00530878
UCP2	3.18186	-0.263716	0.0726239	-3.63126	0.000282043	0.00530878
MTRNR2L1	2.66208	-0.281037	0.0774275	-3.62968	0.000283768	0.00533132
CCNB2	2.14073	0.294245	0.0811594	3.62553	0.000288374	0.00541003
AATK	1.82839	-0.316735	0.0873914	-3.62433	0.000289716	0.00542738
GLI2	2.24356	-0.297111	0.0820104	-3.62285	0.000291374	0.00545057
RASGRP1	1.86339	-0.314358	0.0868301	-3.62038	0.000294172	0.00549502
SLC6A8	5.45839	-0.211639	0.0585362	-3.61551	0.000299752	0.00559122
PEX11B	2.06073	-0.303832	0.084109	-3.61236	0.000303425	0.00565162
SDCBP2	3.7477	-0.246349	0.0682048	-3.6119	0.000303962	0.00565352
PBXIP1	3.63411	-0.248841	0.0689612	-3.60842	0.000308068	0.0057217
ACSM3	3.03541	-0.266625	0.0739069	-3.60758	0.000309072	0.00572754
WFDC2	4.77178	-0.223786	0.0620351	-3.60741	0.000309264	0.00572754
PIM3	2.22372	-0.296107	0.0822269	-3.60109	0.000316886	0.00586037
APOE	4.93869	0.214811	0.0596745	3.59972	0.000318559	0.00588294
ROR1	2.11431	-0.300389	0.0834884	-3.59797	0.000320712	0.00591429
MUC5AC	5.13975	-0.236305	0.0656876	-3.5974	0.000321414	0.00591885
HBEGF	2.66394	-0.277945	0.0773984	-3.59109	0.000329301	0.0060555
CATSPERB	2.2622	-0.293966	0.0819264	-3.58818	0.000333	0.00611487
HSD17B2	3.53906	-0.250519	0.0698368	-3.58721	0.000334234	0.00612888
NHS	2.90141	-0.269232	0.0750613	-3.58683	0.000334722	0.00612918
HJURP	2.5882	0.273176	0.0762277	3.58368	0.000338781	0.00618609
COL15A1	2.12583	-0.298923	0.0834107	-3.58375	0.000338702	0.00618609
MUC3A	5.19051	-0.22028	0.0615034	-3.58159	0.000341504	0.00621834
ARL15	2.43904	-0.285421	0.0796883	-3.58171	0.000341347	0.00621834
MTRNR2L3	1.38885	0.328976	0.0919819	3.57653	0.000348189	0.00633119
KIF20A	2.18729	0.288037	0.0806357	3.57208	0.000354151	0.00641271
GPBAR1	1.29589	-0.340432	0.0953033	-3.57209	0.00035415	0.00641271
FAM221A	2.86718	-0.269167	0.0753461	-3.57241	0.00035371	0.00641271
LNX1	1.94263	-0.305786	0.0856848	-3.56873	0.000358721	0.00648641
KIF23	3.04506	0.256539	0.0719294	3.56654	0.000361727	0.00653169
ARHGAP31	2.61621	-0.277444	0.0778292	-3.56478	0.000364155	0.00656641
WFS1	3.89604	-0.239019	0.0670957	-3.56237	0.000367527	0.00661803
PAM	5.4773	-0.20763	0.0583396	-3.559	0.000372276	0.00669428
B3GNT7	2.16386	-0.295016	0.0829314	-3.55735	0.000374608	0.00672691
ELL3	3.20224	-0.25745	0.0724241	-3.55476	0.000378328	0.00678433
FCGR1B	1.84255	0.302255	0.0850494	3.55388	0.000379594	0.00679766
CENPI	1.64996	0.31184	0.0877614	3.55327	0.00038048	0.00680416
CKS2	3.19081	0.251211	0.0707225	3.55207	0.00038221	0.00681268
BIRC5	1.68943	0.309768	0.0872	3.55238	0.000381761	0.00681268
CACNA2D1	2.7818	-0.270929	0.0762783	-3.55185	0.000382529	0.00681268
CASZ1	2.72014	-0.272609	0.0767949	-3.54983	0.000385483	0.00685148
DAPK2	2.17603	-0.293775	0.082762	-3.54964	0.000385761	0.00685148
STING1	3.64066	-0.244431	0.0688851	-3.54839	0.000387597	0.00687469
SLC4A11	3.51272	-0.248218	0.069962	-3.5479	0.000388317	0.00687808
EYA2	2.14614	-0.295586	0.0833238	-3.54743	0.000389003	0.00688086
CCDC18	2.11575	0.288725	0.0814852	3.54328	0.000395179	0.00696167
NBL1	5.03571	-0.214285	0.0604724	-3.54353	0.000394815	0.00696167
FBLIM1	3.81338	-0.239873	0.067695	-3.54344	0.00039495	0.00696167
SIDT1	2.13074	-0.295133	0.0833605	-3.54045	0.000399449	0.00702738
LRP1	5.17192	-0.211566	0.0597758	-3.53932	0.000401164	0.00704802
FCGR1A	2.75155	0.264053	0.0746618	3.53666	0.000405226	0.00710381
APOL4	1.74314	-0.312699	0.0884343	-3.53595	0.000406308	0.00710381
TOX3	2.99971	-0.262175	0.0741486	-3.53581	0.000406525	0.00710381
TMEM163	1.74399	-0.312711	0.088424	-3.5365	0.000405467	0.00710381
KNG1	1.1714	0.337793	0.0955801	3.53413	0.000409115	0.00713795
ANG	4.34539	-0.22727	0.0643125	-3.53383	0.000409577	0.00713795
RAVER2	1.57518	-0.320556	0.0908303	-3.52918	0.000416851	0.007255
FAM120AOS	2.38607	-0.282811	0.0802267	-3.52515	0.000423241	0.00735636
FOXA2	2.27509	-0.287449	0.0816187	-3.52185	0.00042854	0.00743851
TM4SF4	5.27396	-0.227114	0.0645055	-3.52085	0.000430169	0.00745683
CBSL	1.37439	0.32418	0.0921027	3.51976	0.000431934	0.00747746
COQ8A	3.78579	-0.238572	0.0678651	-3.51539	0.00043911	0.00759158
DMD	2.61306	-0.273762	0.077951	-3.51198	0.000444776	0.00767932
DIO2	1.37337	-0.330226	0.0940609	-3.51077	0.000446818	0.00770435
GCNT3	4.04719	-0.232819	0.0663366	-3.50966	0.000448687	0.00772634
KNSTRN	3.44495	0.240928	0.0686935	3.50729	0.000452702	0.00778516
MYH14	6.4546	-0.19073	0.0543881	-3.50684	0.000453463	0.00778794
PLEKHB1	2.75971	-0.268141	0.0765191	-3.50423	0.000457923	0.00785296
SIK1B	1.69628	-0.312326	0.089136	-3.50392	0.000458457	0.00785296
CNTNAP3	2.09922	0.286758	0.081871	3.50256	0.000460804	0.00788278
CXCR4	3.20246	-0.253554	0.0724054	-3.50187	0.000462006	0.00789296
SLC27A1	2.98109	-0.259931	0.0742624	-3.50018	0.000464952	0.00793286
TWSG1	2.61105	-0.272256	0.0778147	-3.49877	0.000467405	0.00796426
CLU	6.35741	-0.191917	0.0548912	-3.49631	0.000471743	0.00802766
BMP4	3.51324	-0.24435	0.0699639	-3.49251	0.000478496	0.00813193
EPDR1	2.53202	-0.274773	0.0786905	-3.49182	0.000479741	0.00814244
FA2H	4.30182	-0.225437	0.0645709	-3.49132	0.000480649	0.00814722
TROAP	2.14435	0.283294	0.081184	3.48953	0.000483866	0.00819107
SLC19A2	1.76454	-0.30715	0.0880668	-3.48769	0.000487213	0.008237
CLSPN	1.9008	0.293585	0.0842497	3.4847	0.000492694	0.00830806
HES1	3.1797	-0.252611	0.0724875	-3.48489	0.000492341	0.00830806
BOC	1.29505	-0.331754	0.0952656	-3.48242	0.000496913	0.00836834
CDK1	2.77197	0.25912	0.0744378	3.48103	0.000499493	0.00839006
SYTL2	4.53655	-0.219915	0.0631736	-3.48112	0.000499314	0.00839006
RARRES2	2.89414	-0.261452	0.0751352	-3.47975	0.000501875	0.0084192
BACE2	6.04933	-0.194471	0.0559182	-3.47777	0.000505595	0.00847068
SLC44A3	3.24457	-0.250174	0.0719695	-3.47611	0.000508739	0.00851238
WDR76	2.11385	0.283151	0.0815016	3.47418	0.000512419	0.00856293
CDH2	2.00833	0.288123	0.0830453	3.46947	0.000521482	0.0087032
SLC37A2	1.85949	0.294613	0.0849967	3.46617	0.000527928	0.00873908
UGT2B15	2.48186	-0.283809	0.0818767	-3.4663	0.000527673	0.00873908
YPEL2	2.7306	-0.265543	0.0766067	-3.46631	0.000527645	0.00873908
PTPRG	2.8248	-0.262417	0.0757126	-3.46596	0.000528337	0.00873908
TMEM92	1.70259	-0.30829	0.0889448	-3.46609	0.000528093	0.00873908
NFIA	4.15316	-0.226699	0.0653703	-3.46792	0.000524502	0.00873908
SYNPO	4.85219	-0.212788	0.0613728	-3.46715	0.000526017	0.00873908
GTSE1	2.03788	0.285656	0.0824794	3.46336	0.000533479	0.00881291
ANKRD18B	1.74041	0.299339	0.0865564	3.45831	0.000543567	0.00896816
CENPK	2.81115	0.256092	0.0740683	3.45751	0.00054519	0.00897216
ABHD4	3.11848	-0.252387	0.0729951	-3.45758	0.000545044	0.00897216
GIPR	2.98063	-0.256746	0.0743055	-3.45527	0.000549739	0.00902419
LONRF1	2.66693	-0.266915	0.0772435	-3.4555	0.000549276	0.00902419
AOX1	1.42368	0.315221	0.091327	3.45157	0.000557345	0.00913751
SSBP3	4.23555	-0.223774	0.0648605	-3.45007	0.000560434	0.00917658
NT5E	4.94063	0.205763	0.0596461	3.44973	0.000561155	0.00917683
ERO1B	2.07212	-0.289988	0.0840862	-3.4487	0.000563292	0.00920019
LDHB	4.46949	0.215748	0.0625801	3.44754	0.000565707	0.00922805
FOSL2	5.52926	-0.20015	0.0580882	-3.44563	0.000569736	0.00928213
CYSTM1	5.08388	-0.207739	0.060308	-3.44463	0.000571838	0.00929357
MXD1	3.70114	-0.235854	0.0684703	-3.44462	0.000571868	0.00929357
BRIP1	1.97063	0.286864	0.0833288	3.44256	0.000576234	0.00935283
PAPSS2	3.31503	-0.245648	0.0713756	-3.44162	0.000578239	0.00937368
TUBB2A	5.4467	-0.201157	0.0584797	-3.43977	0.000582199	0.00942611
SOCS3	1.40465	-0.321239	0.0934752	-3.43662	0.000589014	0.00952459
ACE	3.99126	-0.228286	0.0664392	-3.43601	0.000590347	0.00953428
SIK1	4.09296	-0.226138	0.0658282	-3.43528	0.000591949	0.0095483
PUS7	2.86385	0.252586	0.0735539	3.43403	0.000594683	0.00958052
CES2	3.62251	-0.237025	0.0690526	-3.43253	0.000597968	0.00962151
HAL	1.74866	0.296778	0.0865411	3.42933	0.000605082	0.00972395
RAB29	2.98417	-0.254307	0.0741807	-3.42821	0.000607568	0.00975184
TLN2	2.42359	-0.273776	0.0798794	-3.42736	0.000609472	0.00977033
STRA6	2.69797	-0.264795	0.0772759	-3.42662	0.000611154	0.00978523
TFEB	1.73057	-0.303017	0.0885041	-3.42376	0.00061761	0.00987645
BMERB1	2.96722	-0.254594	0.0744731	-3.4186	0.000629441	0.0100533
ACKR4	1.87261	-0.29568	0.0865121	-3.41779	0.000631316	0.0100708
ATAD5	1.36582	0.315177	0.092242	3.41685	0.00063351	0.0100935
NETO2	1.88812	0.288833	0.0845443	3.41635	0.000634668	0.0100995
CARD16	3.8493	-0.230025	0.067378	-3.41395	0.000640281	0.0101764
ADAM22	1.5474	-0.311355	0.0912328	-3.41275	0.000643106	0.0101981
THSD4	3.47609	-0.239225	0.0701004	-3.4126	0.000643458	0.0101981
LPCAT2	4.24502	-0.221188	0.0648194	-3.41237	0.000644002	0.0101981
CORO2A	2.04949	-0.287091	0.0842008	-3.4096	0.000650589	0.0102899
AC019117.4	4.28924	-0.21993	0.0645324	-3.40806	0.000654255	0.0103353
DZIP1L	1.99626	-0.289652	0.0850148	-3.40707	0.000656633	0.0103603
NEIL1	3.0578	-0.250585	0.0735778	-3.40571	0.000659927	0.0103949
TTC28	2.22679	-0.279496	0.0820718	-3.4055	0.000660428	0.0103949
PLK4	2.13305	0.276801	0.0812943	3.40493	0.000661812	0.0104041
CST2	1.80772	-0.298008	0.0875648	-3.40329	0.0006658	0.0104542
SESN1	2.08241	-0.284843	0.0838003	-3.39907	0.000676159	0.010604
RASSF6	2.90638	-0.254555	0.0749375	-3.3969	0.000681549	0.0106757
LGALS9	6.017	-0.190223	0.0560256	-3.39528	0.000685578	0.0107259
MTUS1	5.35075	-0.199999	0.0589163	-3.39463	0.000687203	0.0107384
PDGFD	1.53165	-0.310432	0.0914628	-3.39408	0.000688593	0.0107472
MAML3	2.52024	-0.267196	0.0787619	-3.39245	0.000692713	0.0107985
GSTM1	3.33068	-0.270722	0.079819	-3.3917	0.000694608	0.0108151
UHRF1	2.65137	0.256264	0.0756159	3.38902	0.000701433	0.0108871
BANK1	1.8909	-0.292385	0.0862772	-3.3889	0.000701743	0.0108871
TNFRSF14	4.04765	-0.223897	0.066066	-3.38899	0.000701511	0.0108871
MLLT3	3.21289	-0.24458	0.0722154	-3.38682	0.000707084	0.0109568
SLC6A6	3.53809	-0.235593	0.0696031	-3.3848	0.000712295	0.0110114
KRT6B	4.04914	-0.252039	0.0744585	-3.38496	0.000711887	0.0110114
CCDC77	2.31586	0.267682	0.0791538	3.38179	0.000720144	0.0111195
COL11A2	1.43783	-0.314587	0.0930713	-3.38006	0.0007247	0.0111765
GOLM1	6.19793	-0.186907	0.0553234	-3.37845	0.000728966	0.011229
FHIT	1.61386	-0.3049	0.0903687	-3.37396	0.000740959	0.0114002
CIPC	1.87835	-0.291592	0.0864345	-3.37356	0.000742033	0.0114033
SOD3	1.40103	-0.315469	0.0935393	-3.37258	0.000744678	0.0114304
GREM1	1.81996	-0.294437	0.0873319	-3.37147	0.000747687	0.0114496
CTHRC1	3.95888	-0.22473	0.0666548	-3.37154	0.000747486	0.0114496
GGH	1.88114	0.285125	0.0845821	3.37099	0.00074899	0.011456
FAM118B	3.08954	-0.246676	0.0732136	-3.36926	0.00075371	0.0115147
RDX	4.55006	0.207712	0.0616574	3.36882	0.000754919	0.0115196
SEMA4G	3.86567	-0.226822	0.0673631	-3.36716	0.00075947	0.0115755
CNTNAP3C	2.03396	0.278856	0.0828518	3.36572	0.000763444	0.0116224
FERMT3	2.84954	-0.25429	0.0755709	-3.36492	0.000765665	0.0116426
FAM72A	2.82642	0.248778	0.0739542	3.36394	0.000768376	0.011663
MYL9	2.51074	-0.265259	0.0788572	-3.36379	0.000768799	0.011663
SLC15A2	2.45988	-0.26733	0.0795141	-3.36205	0.000773664	0.0117231
IL2RG	4.13237	-0.220964	0.0657481	-3.36076	0.000777282	0.0117505
ERG28	2.50703	-0.264996	0.0788467	-3.36091	0.000776875	0.0117505
MYBL2	2.73942	0.251337	0.074794	3.36039	0.00077832	0.0117525
FAM102B	2.10328	-0.280273	0.08349	-3.35696	0.000788031	0.0118854
MXRA8	2.69053	-0.258439	0.07702	-3.35548	0.000792276	0.0119356
CDHR2	4.06727	-0.223153	0.0665502	-3.35315	0.000798975	0.0120225
SEL1L3	5.1461	-0.200694	0.0598649	-3.35245	0.000801011	0.0120392
TMEM176B	5.68537	-0.192326	0.0574456	-3.34796	0.000814078	0.0122215
TENM3	1.8825	-0.289298	0.0865078	-3.34419	0.000825237	0.0123747
EXO1	2.04728	0.275388	0.0823772	3.34302	0.000828729	0.0124128
KRT17	7.69829	-0.169095	0.0506113	-3.34105	0.000834618	0.0124866
CRTC3	3.55654	-0.231865	0.0694165	-3.3402	0.000837166	0.0125103
PRDM5	1.78939	-0.292772	0.0876682	-3.33954	0.000839162	0.0125258
DEPDC1B	1.71733	0.289954	0.0868641	3.33802	0.00084377	0.0125801
TSPAN3	6.09986	-0.185709	0.0556635	-3.33628	0.000849078	0.0126447
FAM83E	2.65995	-0.258121	0.0773872	-3.33545	0.000851623	0.0126681
ARHGAP11B.1	4.34513	0.209452	0.0628152	3.33442	0.000854789	0.0127007
SLC12A2	4.90736	-0.203641	0.0610825	-3.33387	0.000856477	0.0127113
CYP3A4	2.25134	-0.272835	0.0819416	-3.32963	0.000869617	0.0128916
STXBP1	4.14557	-0.217744	0.065419	-3.32846	0.000873286	0.0129312
POU2F3	1.92281	-0.285367	0.0859444	-3.32037	0.000898993	0.0132967
LDLR	7.04288	-0.17329	0.0522751	-3.31496	0.000916546	0.0135409
SETBP1	1.82588	-0.288362	0.0871487	-3.30885	0.000936794	0.0138244
FAM102A	4.94066	-0.201406	0.0608748	-3.30853	0.000937882	0.0138247
HLA-DQA1	4.72247	-0.206253	0.0623686	-3.307	0.00094302	0.0138847
MRVI1	1.589	-0.299162	0.0905216	-3.30487	0.000950207	0.0139747
KIF18B	1.58382	0.293164	0.0887885	3.30183	0.000960564	0.0141111
SMC4	4.69544	0.200639	0.0608501	3.29727	0.000976291	0.0142776
CAV1	3.97719	0.215751	0.0654212	3.29787	0.000974203	0.0142776
VLDLR	2.45726	-0.262006	0.0794475	-3.29785	0.00097427	0.0142776
NLRP2	2.74141	-0.280684	0.0851261	-3.29727	0.000976279	0.0142776
SMOC1	2.20198	0.273546	0.0831052	3.29157	0.000996303	0.0145539
CEP55	1.89191	0.277584	0.0843759	3.28985	0.00100242	0.0146267
ANO7	1.67404	-0.294238	0.089477	-3.28842	0.00100753	0.0146848
EPHA10	1.76176	-0.288591	0.0880696	-3.27685	0.00104973	0.0152829
RAB4B	2.26732	-0.26697	0.0815284	-3.27456	0.00105826	0.0153883
F5	4.59301	-0.206436	0.0630479	-3.27427	0.00105934	0.0153883
KNTC1	3.56539	0.222037	0.0678467	3.27263	0.00106551	0.0154261
ANLN	4.22143	0.207915	0.0635243	3.273	0.00106414	0.0154261
SLC7A7	4.2073	-0.212797	0.065023	-3.27265	0.00106545	0.0154261
TEX9	2.14795	-0.271156	0.0829376	-3.2694	0.00107776	0.0155861
E2F7	1.75346	0.281943	0.0863049	3.26682	0.00108763	0.0157114
DUSP8	2.53891	-0.256493	0.0785281	-3.26625	0.00108981	0.0157254
SLCO1B3-SLCO1B7	1.56825	0.290954	0.0891444	3.26385	0.00109911	0.0158392
HILPDA	1.77777	-0.287022	0.087947	-3.26358	0.00110013	0.0158392
GJA1	3.04199	-0.240872	0.0738701	-3.26076	0.00111115	0.0159802
FADS2	4.20738	-0.21258	0.0652038	-3.26024	0.00111318	0.0159916
RAB11FIP1	5.06564	-0.196346	0.060257	-3.25848	0.00112013	0.0160737
CTSS	5.92124	-0.183697	0.0563827	-3.25804	0.00112186	0.0160796
NFKBIE	1.76534	-0.286674	0.0879976	-3.25775	0.00112301	0.0160796
SIK2	3.31315	-0.23225	0.0713025	-3.25725	0.00112498	0.0160901
GADD45A	2.40051	-0.260507	0.0799944	-3.25656	0.0011277	0.0161113
FAM83D	2.16237	0.263674	0.0809754	3.25622	0.00112908	0.0161132
ITGBL1	2.38467	-0.261282	0.0802796	-3.25465	0.0011353	0.0161843
GGT6	1.82556	-0.283603	0.0872008	-3.25229	0.00114477	0.0163014
CEMIP2	5.81189	-0.184809	0.0568298	-3.25197	0.00114608	0.0163022
NCOA7	4.28017	-0.209791	0.0645364	-3.25075	0.00115103	0.0163547
HKDC1	3.49703	-0.227189	0.0699304	-3.24878	0.00115901	0.0164501
NCAPH	2.36662	0.255372	0.0786168	3.24831	0.00116091	0.0164592
TMPRSS4	6.23548	-0.179251	0.0552041	-3.24706	0.00116603	0.0165137
SLC22A23	2.37867	-0.260693	0.0802967	-3.24662	0.00116783	0.0165211
CASP7	3.19618	-0.234196	0.0722586	-3.24107	0.0011908	0.0168278
NAALADL2	2.88991	-0.243131	0.0750413	-3.23996	0.00119547	0.0168754
CYFIP2	2.32698	-0.261356	0.0808739	-3.23165	0.00123077	0.0173361
CACNA1H	1.59829	-0.292182	0.090408	-3.23182	0.00123005	0.0173361
CFHR3	1.3	0.301721	0.0933817	3.23105	0.00123338	0.0173541
AURKA	4.01911	0.209202	0.0647692	3.22996	0.00123806	0.0173678
PTPRN	1.23717	-0.310496	0.0961321	-3.22989	0.00123836	0.0173678
PRSS22	4.66174	-0.201521	0.0623917	-3.22993	0.00123819	0.0173678
STAT5A	3.52403	-0.224887	0.0696518	-3.22874	0.00124339	0.0174195
KIF11	1.9139	0.271285	0.0840838	3.22636	0.00125375	0.0174593
TTK	1.89857	0.272139	0.0843268	3.2272	0.0012501	0.0174593
RORC	1.44265	-0.299428	0.092802	-3.22653	0.00125303	0.0174593
TTC39B	2.52104	-0.253851	0.078672	-3.2267	0.00125227	0.0174593
ADAMTSL2	1.65435	-0.288843	0.0895295	-3.22624	0.00125429	0.0174593
QSOX1	5.47755	-0.188061	0.0582709	-3.22735	0.00124941	0.0174593
FUCA1	3.92648	-0.215308	0.0667506	-3.22555	0.0012573	0.0174826
CCL24	1.83989	-0.281491	0.0873484	-3.22262	0.00127023	0.0176435
LCN2	7.49712	-0.164242	0.050974	-3.22208	0.00127262	0.0176577
SPC25	1.6553	0.282391	0.0877049	3.21979	0.00128286	0.0177808
FOXO4	1.6671	-0.287404	0.089315	-3.21787	0.00129146	0.017881
TCN2	2.96625	-0.238781	0.0742685	-3.2151	0.00130398	0.0180352
DPM3	2.37988	-0.257344	0.0802402	-3.20717	0.0013405	0.0184812
RHPN2	4.95047	-0.195111	0.0608323	-3.20735	0.00133962	0.0184812
SPR	2.39475	-0.256723	0.0800335	-3.2077	0.00133802	0.0184812
EME1	1.66822	0.280652	0.0875368	3.20611	0.00134543	0.0185295
KCNH8	1.61903	-0.288554	0.0901129	-3.20213	0.00136414	0.0187674
AL136531.2	1.46663	-0.295847	0.0924104	-3.20145	0.00136738	0.0187921
PRDM1	2.80277	-0.242765	0.0758405	-3.20099	0.00136955	0.0188021
ARSD	3.00603	-0.236448	0.0739075	-3.19924	0.00137792	0.0188969
PIK3R1	4.29982	-0.205655	0.0643793	-3.19442	0.0014011	0.0191947
PXYLP1	2.04336	-0.268573	0.0841902	-3.19007	0.00142239	0.0194657
CYP7B1	1.72843	-0.282078	0.0884561	-3.18891	0.00142813	0.0195237
KANSL1L	3.71528	-0.21748	0.0682291	-3.18749	0.00143512	0.0195987
ADTRP	1.97767	-0.271682	0.0853246	-3.1841	0.00145206	0.0197973
FDFT1	5.70902	-0.182285	0.0572509	-3.18397	0.00145271	0.0197973
SAMD12	3.49759	-0.222351	0.0698423	-3.18362	0.00145447	0.0198006
CTTNBP2	1.3855	-0.298178	0.093679	-3.18298	0.0014577	0.0198031
TSPAN1	7.30107	-0.163813	0.0514616	-3.1832	0.00145655	0.0198031
NR2F2	3.78728	-0.215394	0.0677099	-3.18113	0.001467	0.0199086
NEK3	2.60753	-0.247271	0.0777657	-3.17969	0.00147433	0.0199873
ABCC3	6.03569	-0.177727	0.0559162	-3.17845	0.00148063	0.0200518
PRIM1	2.34388	0.250462	0.0788566	3.17617	0.00149235	0.0201714
PAX6	2.21262	-0.261394	0.0822997	-3.17612	0.00149257	0.0201714
ZSWIM6	2.23658	-0.259638	0.0817974	-3.17416	0.0015027	0.0202872
LEFTY1	1.36126	-0.298822	0.0941617	-3.17349	0.00150616	0.0202917
AKR1C3	5.85023	-0.179933	0.0566985	-3.1735	0.00150611	0.0202917
BGN	5.25008	-0.18827	0.059348	-3.17231	0.00151233	0.0203538
PLXNA2	3.33935	-0.225475	0.0711091	-3.17083	0.00152003	0.0204357
TCF7	1.98889	-0.269114	0.0848795	-3.17054	0.00152155	0.0204357
ACE2	1.51088	-0.29086	0.0917936	-3.16863	0.00153161	0.0205495
EVC	2.36467	-0.254764	0.0804112	-3.16827	0.00153351	0.0205538
CRACR2B	2.95382	-0.235892	0.0745085	-3.16598	0.00154564	0.020695
PRAME	1.31109	0.295101	0.0932237	3.16552	0.00154808	0.0207064
NR1D1	2.66292	-0.244126	0.0771851	-3.16287	0.00156222	0.0208741
KIF20B	2.14673	0.256547	0.0811549	3.16119	0.00157124	0.0209729
PLCD1	3.73981	-0.215058	0.0680482	-3.16038	0.00157565	0.0210103
UCHL1	1.96952	-0.269477	0.0853056	-3.15896	0.00158331	0.0210908
MMP3	1.96805	-0.269289	0.0852825	-3.15761	0.0015907	0.0211616
FYN	3.65774	-0.21679	0.0686715	-3.15691	0.00159449	0.0211616
UBQLN2	3.5714	-0.218663	0.0692674	-3.1568	0.00159513	0.0211616
HSPB1	7.90527	-0.156618	0.0496099	-3.15698	0.00159411	0.0211616
POLE2	1.79154	0.270788	0.0857977	3.15613	0.0015988	0.0211885
PGAP3	2.84579	-0.237829	0.0753638	-3.15574	0.00160092	0.021195
ASGR1	1.16597	0.301942	0.0957091	3.15479	0.00160614	0.0212265
C8A	1.16596	0.301937	0.0957099	3.15471	0.00160656	0.0212265
TMEM115	1.93642	-0.269811	0.0855456	-3.154	0.00161051	0.0212571
REX1BD	2.12715	-0.26197	0.0831569	-3.15031	0.00163099	0.0215056
LTF	1.24816	-0.302141	0.0959773	-3.14805	0.00164365	0.0215918
TBC1D10A	2.34474	-0.253596	0.0805541	-3.14814	0.00164311	0.0215918
ABHD17C	3.85986	-0.211698	0.067241	-3.14835	0.00164195	0.0215918
NBEAL2	5.56701	-0.182218	0.0578845	-3.14795	0.00164417	0.0215918
CLRN3	2.58014	-0.246752	0.0783938	-3.1476	0.00164617	0.0215963
RGS2	3.10206	-0.230271	0.0732004	-3.14576	0.00165658	0.0217109
CHIT1	1.73273	-0.278965	0.0887771	-3.14231	0.0016762	0.0219241
TSPAN13	4.18762	-0.204468	0.0650694	-3.14231	0.00167622	0.0219241
CIP2A	2.27478	0.250102	0.0796577	3.1397	0.0016912	0.0220683
RIC3	1.44003	-0.291336	0.0928054	-3.13921	0.00169404	0.0220683
MPZL2	4.37966	-0.200808	0.0639583	-3.13967	0.00169138	0.0220683
HOMER2	3.19934	-0.22719	0.0723659	-3.13946	0.00169258	0.0220683
AL691442.2	1.41888	-0.292185	0.0931948	-3.13521	0.00171734	0.0223048
ELOF1	3.48374	-0.219205	0.0699116	-3.13545	0.00171589	0.0223048
COL3A1	8.0939	-0.153908	0.0490813	-3.13577	0.00171404	0.0223048
MCM2	3.23956	0.220617	0.0703763	3.13483	0.00171956	0.0223114
SVIP	1.90176	-0.269558	0.0860147	-3.13386	0.0017252	0.0223623
GATA4	2.98977	-0.232357	0.0741608	-3.13315	0.00172939	0.0223942
CPB2	1.15658	0.300342	0.0958865	3.13227	0.00173461	0.0224394
SRC	4.09851	-0.20553	0.0656316	-3.13158	0.0017387	0.02247
LDLRAD4	1.64137	-0.280744	0.0896913	-3.13011	0.0017474	0.02256
SLC16A7	2.31411	-0.253408	0.0809911	-3.12883	0.00175504	0.0226361
PDZD3	1.98509	-0.266169	0.0850952	-3.1279	0.00176062	0.0226856
PCLAF	2.23439	0.250667	0.0801643	3.12691	0.00176653	0.0227393
MOB3C	2.15824	-0.258522	0.0827083	-3.1257	0.0017738	0.0228102
RALGPS1	3.32805	-0.222152	0.0711818	-3.12092	0.00180289	0.0231614
EPHA3	1.44447	-0.28907	0.092707	-3.1181	0.00182021	0.0233609
HAND2	1.35234	-0.293143	0.0941553	-3.11339	0.00184949	0.0237132
MAT1A	1.20784	0.295634	0.094985	3.11243	0.00185557	0.0237677
CYP2E1	1.28456	0.291314	0.0936433	3.11089	0.00186523	0.023868
HMGCS2	2.38235	-0.258835	0.0833058	-3.10705	0.00188967	0.0240267
ANKRD22	2.45736	-0.246525	0.0793473	-3.10691	0.00189057	0.0240267
GPD1	1.52586	-0.284421	0.091497	-3.10853	0.00188021	0.0240267
ANK3	3.59204	-0.214731	0.0691056	-3.10729	0.00188809	0.0240267
PELI2	2.7417	-0.237567	0.0764487	-3.10753	0.0018866	0.0240267
SEMA7A	2.51879	-0.24496	0.0788089	-3.10828	0.00188181	0.0240267
ITPKC	3.36252	-0.220228	0.0708727	-3.10738	0.00188756	0.0240267
POTEE	1.57819	0.278924	0.0897896	3.10642	0.00189365	0.0240424
LRRC32	1.72343	-0.274865	0.0884924	-3.10608	0.00189586	0.0240469
GPD1L	3.93379	-0.207202	0.066722	-3.10545	0.00189989	0.0240511
VDR	3.51044	-0.216551	0.0697318	-3.10548	0.00189971	0.0240511
BEND7	2.41517	-0.247521	0.0797672	-3.10305	0.0019154	0.0242024
ZNF208	1.41146	-0.289278	0.0932245	-3.10302	0.00191557	0.0242024
TFR2	1.4936	0.28012	0.0902878	3.10253	0.00191875	0.0242191
SELENOM	2.18137	-0.255773	0.0825247	-3.09935	0.00193944	0.0244565
DIXDC1	2.64266	-0.239664	0.0773513	-3.09839	0.00194576	0.0244651
MARCHF2	1.93173	-0.265239	0.0856035	-3.09846	0.00194527	0.0244651
ACSS2	4.27718	-0.199946	0.0645276	-3.0986	0.00194435	0.0244651
ACVR1B	3.25022	-0.222128	0.0717555	-3.09562	0.00196403	0.0246709
LFNG	3.99062	-0.205451	0.0664048	-3.09392	0.00197532	0.0247888
EPB41L4A	4.31471	-0.198837	0.0642977	-3.09245	0.00198511	0.0248636
GBP3	5.96686	-0.173682	0.0561633	-3.09245	0.00198511	0.0248636
SLC25A29	2.70719	-0.237163	0.0767185	-3.09134	0.00199257	0.0249331
TMEM248	5.28325	-0.182695	0.0591113	-3.09069	0.00199689	0.024963
MR1	3.25929	-0.221445	0.0716696	-3.08981	0.00200288	0.0250138
HAPLN3	2.65677	-0.238788	0.0773032	-3.08898	0.00200847	0.0250596
POLR3G	1.57692	0.274647	0.0889475	3.08775	0.00201681	0.0251395
MPG	3.73712	-0.210144	0.0680724	-3.08707	0.00202142	0.0251729
CLCN5	2.45617	-0.244711	0.0793255	-3.0849	0.00203619	0.0253325
SPRR3	2.85638	-0.261613	0.0848317	-3.0839	0.00204303	0.0253934
HIPK1	3.98011	-0.204251	0.0663343	-3.07911	0.0020762	0.0257809
SLCO1B3	2.19924	0.257779	0.0837728	3.07712	0.00209008	0.0259008
CDK18	4.37999	-0.196624	0.0639037	-3.07688	0.00209182	0.0259008
ANKRD44	3.01587	-0.227021	0.0737728	-3.07729	0.00208889	0.0259008
EDAR	1.45601	-0.284572	0.0925197	-3.0758	0.00209938	0.0259696
BCO1	2.57533	-0.240386	0.0781652	-3.07536	0.00210249	0.0259833
MVD	3.4628	-0.215214	0.0700864	-3.0707	0.00213559	0.0263673
FAM153A	1.90767	-0.264824	0.0862504	-3.07041	0.00213767	0.026368
PIWIL4	2.6741	-0.23662	0.0770762	-3.06995	0.00214097	0.0263836
WNT5A	1.42912	-0.285232	0.0929356	-3.06913	0.00214681	0.0264305
PLA2G7	1.78188	0.263673	0.0859216	3.06876	0.00214951	0.0264388
ASPM	2.93961	0.223809	0.0729396	3.06841	0.00215198	0.0264442
CCDC170	1.75435	-0.270076	0.0880691	-3.06663	0.00216485	0.026527
INAVA	4.21231	-0.199106	0.0649169	-3.06708	0.00216159	0.026527
NAGLU	3.24073	-0.220259	0.0718225	-3.06671	0.00216428	0.026527
HAUS3	2.09807	0.250644	0.0817559	3.06576	0.00217118	0.0265796
ANKFN1	1.61202	-0.276032	0.0901556	-3.06172	0.00220067	0.0269152
MMP15	2.80008	-0.23187	0.0757964	-3.05912	0.00221985	0.0271243
RNF43	2.0539	-0.256988	0.0840621	-3.05711	0.00223479	0.0272813
HLA-DMA	4.07281	-0.201077	0.0657935	-3.05617	0.0022418	0.0273412
AC008763.2	1.75722	-0.269627	0.0882628	-3.05482	0.00225196	0.0274393
IGLL5	2.58292	-0.247563	0.0810668	-3.05382	0.00225948	0.0275052
IRF6	5.41008	-0.178632	0.0585391	-3.0515	0.00227704	0.0276929
ATAD2	3.44364	0.209572	0.0687783	3.04706	0.00231088	0.0280783
NAV1	3.15651	-0.220827	0.0725696	-3.04297	0.00234256	0.0284367
SGK1	4.59171	-0.190682	0.0626881	-3.04176	0.002352	0.0285245
SMCO4	2.02894	-0.256954	0.0845043	-3.04073	0.00236007	0.0285692
TMEM159	3.65899	-0.208554	0.0685838	-3.04086	0.00235901	0.0285692
MTMR11	5.01309	-0.18387	0.0605096	-3.0387	0.00237603	0.0287341
CDKN1A	5.05161	-0.1831	0.0602612	-3.03843	0.00237812	0.0287341
GUCY1B1	1.72941	-0.268456	0.0883666	-3.03798	0.00238169	0.0287506
KLF5	7.35583	-0.155518	0.0511989	-3.03753	0.00238527	0.0287671
RNF145	4.18105	-0.197629	0.0650729	-3.03704	0.00238916	0.0287873
BTD	2.38018	-0.243313	0.0801265	-3.03661	0.00239254	0.0288013
SLC41A1	1.84095	-0.263151	0.0867875	-3.03213	0.00242834	0.0292052
PIGQ	2.80857	-0.229427	0.0756726	-3.03184	0.00243072	0.0292068
GPT	2.21498	-0.249675	0.0823685	-3.0312	0.00243583	0.0292413
IRAK3	2.42762	-0.241253	0.0796446	-3.02913	0.00245263	0.0293886
CYTIP	1.50343	-0.277921	0.0917476	-3.02919	0.0024521	0.0293886
COX7A1	1.80179	-0.26459	0.0873793	-3.02807	0.00246123	0.0294645
CXCL3	2.23441	-0.247724	0.0819689	-3.02217	0.0025097	0.0300171
RAD51	2.71247	0.226488	0.0750636	3.01728	0.00255051	0.0304772
BLM	2.02301	0.24957	0.082725	3.01687	0.002554	0.0304908
DEPDC1	1.6163	0.266404	0.0883596	3.015	0.00256981	0.0306098
HS2ST1	2.70598	-0.231131	0.0766538	-3.01526	0.00256762	0.0306098
KLF6	6.75082	-0.160337	0.0531823	-3.01485	0.00257103	0.0306098
CKMT1B	5.07905	-0.18136	0.0601921	-3.01302	0.00258658	0.0307668
CXCL16	2.92725	-0.224617	0.0745603	-3.01256	0.00259058	0.0307863
TFCP2L1	2.6089	-0.23419	0.0777569	-3.01182	0.00259684	0.0308325
CENPA	1.44707	0.273655	0.0909543	3.00871	0.00262362	0.0310851
GCKR	3.23328	-0.217534	0.0722945	-3.009	0.00262105	0.0310851
PEF1	3.88594	-0.201516	0.0669818	-3.00851	0.00262529	0.0310851
CYP21A2	1.72135	0.261295	0.0868923	3.00711	0.00263741	0.0312001
HLA-DQB2	1.70969	-0.266705	0.0887231	-3.00604	0.00264675	0.0312822
GEN1	3.11271	0.214564	0.0714094	3.00471	0.00265837	0.0313625
INTS13	3.33737	0.209102	0.0695875	3.00488	0.00265686	0.0313625
CDCA7	3.22859	-0.216307	0.0720457	-3.00235	0.00267901	0.0315773
WNK2	2.52586	-0.236808	0.0788955	-3.00154	0.00268622	0.0316336
TCF4	4.19103	-0.195088	0.0650242	-3.00024	0.00269766	0.0317397
RNF128	4.00654	-0.198595	0.0662432	-2.99796	0.00271791	0.031949
KIF2C	2.50636	0.23124	0.0771825	2.99602	0.00273529	0.0321243
CDHR5	2.76972	-0.228238	0.076189	-2.99568	0.00273837	0.0321313
RIPK3	3.42799	-0.210726	0.0703554	-2.99517	0.00274292	0.0321557
MT1H	1.60444	0.266419	0.0890033	2.99336	0.00275928	0.0322715
GDA	3.29905	-0.213932	0.0714638	-2.99357	0.00275735	0.0322715
THEM6	1.81569	-0.260983	0.0871907	-2.99325	0.00276024	0.0322715
TUSC3	3.72345	-0.205476	0.0687364	-2.98933	0.0027959	0.0326004
STMN2	1.47419	-0.275595	0.0921915	-2.98938	0.00279545	0.0326004
IDI1	3.59919	-0.206361	0.0690225	-2.98976	0.00279196	0.0326004
PLAT	5.38003	-0.17781	0.0595233	-2.98723	0.00281516	0.0327956
MAP1A	1.32354	-0.282467	0.0945776	-2.98662	0.00282081	0.032832
NPSR1	1.87721	-0.259479	0.0869795	-2.98322	0.00285232	0.0331691
AK7	1.72887	-0.263581	0.0883824	-2.98228	0.00286106	0.0332409
ILDR1	2.78287	-0.226328	0.0759067	-2.98165	0.00286695	0.0332797
SLC14A1	2.4024	-0.265945	0.0892238	-2.98065	0.00287639	0.0333595
TSPAN2	2.19422	-0.245575	0.0823983	-2.98034	0.00287927	0.0333631
PDIK1L	1.48606	-0.274062	0.0919728	-2.97982	0.00288421	0.0333906
NUSAP1	4.04875	0.192448	0.0646198	2.97816	0.00289988	0.0335421
PER2	3.79162	-0.201262	0.0676121	-2.97672	0.00291354	0.0336702
FREM2	1.93609	-0.254689	0.0856084	-2.97505	0.00292939	0.0338232
TMX4	3.07337	-0.217615	0.0732182	-2.97214	0.00295728	0.034115
USP17L2	2.4902	-0.234779	0.0790089	-2.97155	0.00296297	0.0341504
ARHGAP26	6.23826	-0.163591	0.0550618	-2.97104	0.00296791	0.034177
CCNA2	1.92945	0.249203	0.0839342	2.96903	0.00298738	0.0343708
SEZ6L2	2.63443	-0.229554	0.0773767	-2.96671	0.00301008	0.0346013
BUB1	2.43855	0.231011	0.0778771	2.96635	0.0030136	0.0346111
WDHD1	2.36851	0.232957	0.0786322	2.96261	0.00305043	0.0350032
RASSF8	2.68555	-0.227811	0.0769853	-2.95915	0.00308494	0.035368
DIAPH3	2.19761	0.238341	0.0805783	2.95788	0.00309765	0.0354512
LATS2	2.86481	-0.222219	0.0751271	-2.95791	0.00309736	0.0354512
NUF2	2.2161	0.237741	0.0803979	2.95705	0.00310597	0.0355007
PHF13	1.52938	-0.269919	0.0912843	-2.9569	0.00310744	0.0355007
KLF3	3.54821	-0.204905	0.0693593	-2.95425	0.00313425	0.0357756
DEGS2	1.4274	-0.274396	0.0929204	-2.95302	0.00314679	0.0358872
RUSC1	3.46712	-0.206563	0.0699952	-2.9511	0.0031664	0.0360792
RAD54L	3.46659	0.202461	0.0686444	2.94941	0.00318379	0.0362456
CDA	2.91605	0.217032	0.0735994	2.94882	0.00318985	0.0362828
USP17L1	1.54594	-0.26832	0.0911155	-2.94483	0.00323133	0.0367124
SLC17A5	3.56922	-0.203774	0.0692016	-2.94464	0.00323327	0.0367124
CAPN13	2.20818	-0.242125	0.0822449	-2.94395	0.00324048	0.0367622
KHDRBS3	1.98444	-0.250023	0.0849464	-2.94331	0.00324725	0.0368069
ARHGEF3	3.90339	-0.19668	0.0668361	-2.94272	0.00325342	0.0368447
UQCR10	4.13704	-0.19217	0.0653351	-2.94131	0.00326832	0.0369812
CEL	2.1953	-0.255366	0.0868966	-2.93873	0.00329555	0.0372569
MBD6	3.09202	-0.214318	0.073057	-2.93357	0.00335091	0.0378499
AP001931.1	1.41214	-0.273201	0.0931438	-2.93311	0.00335587	0.037873
PODXL2	2.05041	-0.246574	0.0841111	-2.93152	0.00337306	0.0380339
IDUA	3.18698	-0.211688	0.0722503	-2.92992	0.0033905	0.0381975
ACSS1	1.97103	-0.24903	0.0850759	-2.92715	0.00342079	0.0385054
FRAS1	2.16907	-0.241677	0.082595	-2.92605	0.003433	0.0386094
DNASE2	3.53734	-0.203106	0.0694304	-2.92531	0.0034411	0.038667
COL1A2	9.29074	-0.134704	0.0460536	-2.92493	0.00344532	0.038681
SUSD6	3.5342	-0.203089	0.0694431	-2.92454	0.00344968	0.0386965
CD248	1.54598	-0.266201	0.0910347	-2.92417	0.00345374	0.0387087
CTSF	2.31967	-0.235832	0.0808009	-2.91868	0.0035152	0.0393636
CENPE	2.12754	0.237644	0.0814364	2.91816	0.00352108	0.0393955
KIAA1217	4.62241	-0.182182	0.0624396	-2.91773	0.00352589	0.0394153
CD3EAP	1.93863	0.244533	0.0838213	2.91732	0.00353058	0.0394339
AKNA	2.10305	-0.242903	0.0833291	-2.91499	0.00355705	0.0396955
FOXQ1	1.61972	-0.262135	0.08995	-2.91423	0.00356563	0.0397571
KIT	1.37906	-0.272989	0.0936974	-2.91351	0.00357387	0.0398148
DBF4B	1.7801	0.250427	0.0859622	2.91322	0.00357723	0.0398181
SORBS3	3.63605	-0.200049	0.0687017	-2.91186	0.00359289	0.0399582
FBXO8	2.67116	-0.224028	0.0769643	-2.9108	0.00360501	0.0400588
MECOM	4.52922	-0.183442	0.0630347	-2.91018	0.00361225	0.0400811
SLC44A1	3.83875	-0.195705	0.0672505	-2.9101	0.00361319	0.0400811
CIT	3.48656	0.19905	0.0684754	2.90689	0.00365046	0.0404193
FAM72B	2.15859	0.235798	0.0811229	2.90667	0.00365295	0.0404193
C6orf132	3.52318	-0.202244	0.0695792	-2.90667	0.003653	0.0404193
ITGB6	5.95636	-0.1632	0.0561827	-2.90481	0.00367474	0.0406252
SLC45A3	1.59477	-0.262405	0.0903513	-2.90428	0.00368101	0.04066
CLN5	2.46166	-0.22973	0.0791552	-2.90227	0.00370474	0.0408874
C1orf210	1.96622	-0.246849	0.0850781	-2.90144	0.00371447	0.0409599
ARRDC2	2.75388	-0.221068	0.0762317	-2.89995	0.00373224	0.0411211
SLC43A2	2.78207	-0.220012	0.0758905	-2.89908	0.00374262	0.0412005
TACC3	3.29322	0.202717	0.0699623	2.89752	0.00376129	0.041371
TIPIN	2.33397	0.228908	0.0790094	2.89723	0.00376473	0.0413738
GOLT1B	3.91481	0.189547	0.0654841	2.89455	0.00379705	0.0416399
PNPLA4	2.42308	-0.230454	0.0796196	-2.89444	0.00379833	0.0416399
NOTCH2NLC	3.75014	-0.196617	0.0679297	-2.89442	0.00379855	0.0416399
DISC1	2.15986	-0.239188	0.0826585	-2.8937	0.00380738	0.0416664
TMEM30B	2.30149	-0.234376	0.0809947	-2.89372	0.00380702	0.0416664
FZR1	4.02384	-0.190604	0.0660281	-2.88671	0.00389294	0.042567
PROS1	2.18972	-0.237572	0.0823339	-2.88547	0.00390835	0.0426637
SGPP2	2.46705	-0.22832	0.0791208	-2.88572	0.00390524	0.0426637
LIMK2	4.09987	-0.189056	0.0655429	-2.88446	0.00392092	0.042765
SDC3	2.89951	-0.21553	0.0747608	-2.88293	0.00393993	0.0429363
SLC41A2	2.44525	-0.228645	0.0793485	-2.88152	0.00395756	0.0430923
SIMC1	2.96859	-0.213649	0.0741543	-2.88115	0.00396232	0.043108
SCNN1B	1.30054	0.269169	0.0934418	2.88061	0.00396907	0.0431454
SMOC2	1.29146	-0.273873	0.0950968	-2.87994	0.00397751	0.043167
KLK7	3.2944	-0.213731	0.0742142	-2.87993	0.0039777	0.043167
CRYBG2	2.00634	-0.24346	0.0846114	-2.87739	0.00400984	0.0434168
ADRA2A	1.31268	-0.272741	0.0947753	-2.87777	0.00400501	0.0434168
MTSS1	4.10168	-0.188935	0.0656635	-2.87732	0.00401074	0.0434168
USP9Y	2.13385	-0.242613	0.0843741	-2.87544	0.00403465	0.0436393
PDLIM2	2.44053	-0.228229	0.0794051	-2.87424	0.00405004	0.0437342
MAP1LC3A	2.44336	-0.228224	0.0794034	-2.87423	0.00405015	0.0437342
TESK1	3.10511	-0.209442	0.0729327	-2.87171	0.00408256	0.0440476
UBQLN4	2.65826	-0.221344	0.0771054	-2.87067	0.00409608	0.0441568
COL6A2	6.33419	-0.15707	0.0547388	-2.86944	0.00411194	0.0442911
PFKFB4	2.32391	0.227045	0.0792351	2.86546	0.00416401	0.0447038
NEK2	2.66311	0.216553	0.0755707	2.86557	0.00416257	0.0447038
ZDHHC1	1.32045	-0.271008	0.0945632	-2.86589	0.0041584	0.0447038
KLC4	3.81979	-0.193205	0.0674109	-2.86608	0.00415595	0.0447038
ABHD14B	1.62145	-0.257524	0.0898852	-2.86503	0.00416967	0.0447277
A2ML1	1.71509	0.251599	0.0878349	2.86446	0.00417721	0.0447715
SCGN	1.25601	-0.273714	0.0956575	-2.8614	0.00421777	0.0451691
NTM	2.31096	-0.231412	0.080899	-2.8605	0.00422967	0.0452592
ANXA4	8.34433	-0.138295	0.0483561	-2.85992	0.00423748	0.0453055
SLC25A23	2.71662	-0.218709	0.0765354	-2.85762	0.00426833	0.0455979
L1CAM	1.97626	0.239614	0.0838838	2.8565	0.00428336	0.0457208
ACSL5	5.22644	-0.169578	0.0593975	-2.85496	0.00430417	0.0459052
MELK	2.54623	0.219188	0.0767857	2.85454	0.00430993	0.045929
FAM111B	1.45043	0.259452	0.0909002	2.85425	0.00431385	0.0459331
REEP1	1.63372	-0.256015	0.0897461	-2.85266	0.00433548	0.0461256
RRM2	4.23271	0.181177	0.0635179	2.85238	0.00433937	0.0461293
CCND3	3.82838	-0.191794	0.0673238	-2.84883	0.00438803	0.0466084
TUBB2B	2.67008	-0.219969	0.0773182	-2.84498	0.00444135	0.0471364
SGO1	1.3743	0.261994	0.092162	2.84276	0.00447253	0.0474285
SH3BP4	3.50626	-0.197644	0.0696347	-2.83829	0.00453554	0.0480575
BAIAP2L2	2.75761	-0.21636	0.076245	-2.83769	0.00454417	0.0481097
PLCL2	2.18445	-0.233523	0.0823128	-2.83702	0.00455369	0.0481713
ZNF362	2.72634	-0.216611	0.0764059	-2.835	0.00458257	0.0484374
ARHGEF9	2.39164	-0.226531	0.0799155	-2.83464	0.0045878	0.0484379
SMPD2	2.62896	-0.219364	0.0773928	-2.83443	0.00459076	0.0484379
AMPD2	3.93053	-0.188842	0.0666354	-2.83396	0.00459752	0.0484379
LANCL1	3.42429	-0.199138	0.0702649	-2.8341	0.00459556	0.0484379
PNPLA7	1.80549	-0.247167	0.0872347	-2.83336	0.00460616	0.0484825
MPC1	2.14778	-0.234479	0.0827627	-2.83315	0.00460921	0.0484825
IFNE	1.64246	0.249418	0.0880702	2.83203	0.00462529	0.0486123
ARHGAP19	1.78638	-0.247762	0.0875275	-2.83067	0.00464502	0.0487802
ZNF75A	2.09696	0.231402	0.0817706	2.82989	0.00465643	0.0488606
CDS1	1.85678	-0.244744	0.0864977	-2.82948	0.00466236	0.0488664
ITLN1	1.43391	-0.263336	0.0930784	-2.82919	0.00466665	0.0488664
PLXNC1	1.87478	-0.244063	0.0862696	-2.82908	0.00466826	0.0488664
UTY	2.20521	-0.240767	0.0851369	-2.828	0.00468395	0.0489375
ITM2A	1.77397	-0.248498	0.0878755	-2.82784	0.00468635	0.0489375
LTBP4	4.3402	-0.181188	0.0640731	-2.82784	0.00468633	0.0489375
CALB2	1.63895	0.249193	0.0881299	2.82756	0.00469039	0.0489404
MBNL3	2.95295	-0.209941	0.0742617	-2.82704	0.00469803	0.0489808
RYK	4.39902	0.176759	0.0625438	2.82617	0.00471083	0.0489964
CEP128	2.23349	0.226662	0.0801951	2.82638	0.00470777	0.0489964
HACD1	1.47448	0.2559	0.0905371	2.82646	0.00470658	0.0489964
LMF1	3.05104	-0.207352	0.0733946	-2.82517	0.0047255	0.0491097
H3C2	5.35794	0.163092	0.0577544	2.82388	0.0047446	0.0492688
OXR1	4.87381	-0.172227	0.0610818	-2.81962	0.0048081	0.0498396
TRAK1	5.76687	-0.160522	0.0569262	-2.81983	0.00480496	0.0498396
MAP2	2.38248	-0.225837	0.0801005	-2.81942	0.00481107	0.0498396
TMPRSS6	1.36341	0.260324	0.0923428	2.81911	0.0048157	0.0498443
MGLL	6.27477	-0.154763	0.0549024	-2.81888	0.00481919	0.0498443
ARL8A	4.56862	-0.176705	0.0627002	-2.81825	0.00482856	0.0499015
CPD	5.91619	-0.158478	0.056274	-2.8162	0.00485962	0.0501826
CIITA	4.47998	-0.17819	0.0633185	-2.81418	0.00489019	0.0504582
PEG10	1.77014	0.242838	0.0863167	2.81333	0.00490308	0.0505181
PLCH1	2.25476	-0.229227	0.0814875	-2.81303	0.00490765	0.0505181
UGT1A10	4.06608	-0.186598	0.0663293	-2.8132	0.00490511	0.0505181
SPART	2.90935	-0.210152	0.0747641	-2.81087	0.00494071	0.0508182
TRAPPC6A	2.8573	-0.211041	0.0751623	-2.80781	0.004988	0.051264
SQLE	3.90906	-0.187598	0.0668264	-2.80725	0.00499671	0.051313
ETV1	3.7307	-0.190895	0.0680108	-2.80683	0.00500314	0.0513384
ZNF441	1.61495	-0.252297	0.0899315	-2.80544	0.0050248	0.05152
ARSA	2.75449	-0.213478	0.076124	-2.80434	0.00504191	0.0516548
ST6GAL1	3.17904	-0.20289	0.0723637	-2.80375	0.00505122	0.0516687
BSCL2	4.39082	-0.178754	0.0637525	-2.80387	0.00504931	0.0516687
ATP9A	3.61688	-0.19283	0.0687957	-2.80293	0.00506407	0.0517594
CPED1	1.53622	-0.255348	0.0911308	-2.80199	0.0050788	0.0518692
NABP1	3.10831	0.200247	0.0714875	2.80114	0.00509222	0.0519654
TDO2	1.2085	0.266025	0.0949825	2.80078	0.00509793	0.0519829
PTPRZ1	1.48171	-0.257784	0.0920734	-2.79977	0.00511395	0.0520646
PXDC1	2.1546	-0.23137	0.0826375	-2.79982	0.00511306	0.0520646
CDC25C	1.4266	0.255492	0.0912975	2.79846	0.00513474	0.0521537
NLGN4Y	1.59449	-0.252778	0.0903254	-2.79852	0.00513369	0.0521537
LIME1	1.70912	-0.248039	0.0886221	-2.79884	0.00512866	0.0521537
MACROD2	2.43273	-0.222412	0.079511	-2.79724	0.00515406	0.0522682
ZBTB20	2.59663	-0.217335	0.0776912	-2.79742	0.00515126	0.0522682
ATP6V1C2	1.76976	0.241539	0.0863717	2.7965	0.00516588	0.0523473
CKB	2.84191	-0.211064	0.0754914	-2.79587	0.00517608	0.0524098
ANKRD6	2.71362	-0.213945	0.0765399	-2.7952	0.0051867	0.0524765
LGMN	4.74609	-0.172579	0.0617544	-2.7946	0.00519644	0.0525341
PTTG1	4.60713	0.171555	0.0614114	2.79353	0.00521361	0.0526668
TNNC1	1.84003	-0.242667	0.0868974	-2.79257	0.00522908	0.0527821
CDC20	2.85254	0.206034	0.0738075	2.79151	0.00524632	0.0529149
OR2A7	4.44106	-0.177142	0.0635062	-2.78937	0.0052811	0.0531833
AQP3	3.56045	-0.194159	0.0696018	-2.78957	0.00527786	0.0531833
TNFSF12	1.82314	-0.242319	0.0869109	-2.78813	0.00530135	0.0533459
FOXP4	3.36901	-0.197095	0.0707121	-2.78729	0.00531503	0.0534422
WIPF1	2.19668	-0.228915	0.0821374	-2.78698	0.00532021	0.0534529
SRD5A3	2.93449	-0.207371	0.0744281	-2.78619	0.00533321	0.0535421
PIF1	1.2947	0.260264	0.0935137	2.78316	0.00538316	0.0540019
CACNB1	2.33888	-0.224192	0.08057	-2.78257	0.005393	0.0540589
SLC22A18	3.93005	-0.185419	0.0666554	-2.78176	0.00540648	0.0541523
PTK7	3.31599	-0.197873	0.0711531	-2.78095	0.00541999	0.0542458
ARHGEF18	2.07279	-0.23264	0.0836879	-2.77986	0.0054383	0.0543872
IER2	2.40079	-0.221817	0.079823	-2.77886	0.00545493	0.0545116
ACVRL1	1.81789	-0.241638	0.0870352	-2.77632	0.00549781	0.0548979
SOX9	4.71085	-0.171869	0.0619392	-2.77481	0.00552345	0.0551115
FPGS	4.56126	-0.174106	0.0627522	-2.7745	0.00552872	0.0551219
CPEB2	2.08207	-0.231615	0.0835194	-2.77319	0.00555092	0.0553008
SEC16B	2.71705	-0.212214	0.0765506	-2.77221	0.00556779	0.0554264
ENPP1	1.87351	-0.239308	0.0863423	-2.77162	0.00557776	0.0554831
RGS16	1.29754	-0.262887	0.0949694	-2.76812	0.00563809	0.0559548
MIDN	2.47537	-0.218627	0.0789798	-2.76814	0.00563778	0.0559548
CHP1	5.86912	-0.156311	0.0564596	-2.76855	0.00563064	0.0559548
ZNF200	1.51777	0.248411	0.089833	2.76525	0.00568784	0.0564054
RSBN1	2.40173	-0.220439	0.079735	-2.76465	0.00569843	0.0564674
HLA-DPA1	5.32092	-0.162811	0.0589429	-2.76218	0.00574167	0.0568526
SNURF	4.92582	-0.168239	0.0609929	-2.75834	0.00580957	0.0574812
MTBP	1.6716	0.241189	0.0875214	2.75577	0.00585543	0.0578908
IGSF3	2.06987	-0.230495	0.0836946	-2.754	0.00588717	0.0581163
MAN2B2	2.72719	-0.210272	0.0763455	-2.75422	0.00588321	0.0581163
KIF14	1.40715	0.252242	0.0916192	2.75316	0.0059023	0.0581332
DYSF	2.06137	0.226641	0.0823197	2.75318	0.0059019	0.0581332
LRMP	1.89519	-0.23693	0.0860489	-2.75343	0.00589737	0.0581332
ABCC2	1.62484	0.243242	0.088369	2.75258	0.00591285	0.058149
KITLG	2.20939	-0.225824	0.082036	-2.75275	0.00590975	0.058149
SLC9A4	1.39015	-0.25733	0.0935124	-2.75183	0.00592638	0.058238
GCNA	2.57243	0.210543	0.0765373	2.75086	0.00594394	0.0583211
CHI3L1	1.74051	0.239859	0.0872081	2.75042	0.00595197	0.0583211
THBS2	3.91727	-0.183696	0.0667896	-2.75037	0.00595278	0.0583211
IFT57	3.41329	-0.193415	0.0703161	-2.75066	0.00594761	0.0583211
MEIS2	4.44805	-0.174461	0.063444	-2.74984	0.00596241	0.0583714
LY75-CD302	3.44414	-0.192738	0.0701055	-2.74925	0.00597315	0.0584326
B4GALNT3	5.03281	-0.16575	0.0602957	-2.74895	0.0059787	0.0584429
PRICKLE2	2.37201	-0.220128	0.0800962	-2.74829	0.00599064	0.0585157
CERS6	2.25477	-0.223738	0.0814287	-2.74765	0.00600234	0.0585859
S100A8	1.73954	0.248224	0.0904396	2.74464	0.00605772	0.0590578
HGD	4.55436	-0.172834	0.0629779	-2.74435	0.006063	0.0590578
FAM171A1	1.63278	-0.24624	0.0897284	-2.74428	0.00606431	0.0590578
SH3RF1	4.10729	-0.179591	0.0654611	-2.74348	0.00607916	0.059158
THY1	3.45574	-0.192159	0.0700571	-2.7429	0.00608999	0.0592191
MRPL12	1.80732	0.234902	0.0856524	2.74251	0.0060972	0.0592449
ADGRE2	2.32468	0.217242	0.079278	2.74025	0.00613921	0.0595258
SYNGR1	1.49394	-0.251492	0.0917783	-2.74022	0.00613984	0.0595258
FAM98C	2.4524	-0.217064	0.079204	-2.74057	0.00613331	0.0595258
PROCR	3.0298	-0.201649	0.0736042	-2.73964	0.00615063	0.0595859
CCNB1	3.93162	0.179148	0.0654123	2.73875	0.00616737	0.0597036
EPHA1	3.65666	-0.18764	0.0685288	-2.73813	0.00617904	0.0597668
SC5D	4.16119	-0.178268	0.0651109	-2.73791	0.00618309	0.0597668
UBA7	4.05604	-0.18008	0.0657949	-2.73698	0.00620054	0.0598549
HMCN1	2.11074	-0.227814	0.0832367	-2.73694	0.00620141	0.0598549
MTMR8	1.8458	-0.236992	0.0866801	-2.7341	0.00625506	0.060328
TRADD	3.1802	-0.197374	0.0722365	-2.73233	0.00628882	0.0606086
PRLR	1.54799	-0.248479	0.0910049	-2.7304	0.00632585	0.0609203
SPTSSB	2.61504	-0.212872	0.0779707	-2.73015	0.00633061	0.060921
ZNF737	2.91059	-0.204108	0.0747807	-2.72943	0.00634446	0.0609695
MSRA	2.72427	-0.208478	0.0763825	-2.7294	0.00634503	0.0609695
S100A2	2.67102	0.229383	0.0841122	2.72711	0.00638915	0.0613481
NIPSNAP3A	2.94623	-0.202324	0.0742449	-2.72509	0.00642834	0.0616789
RPS6KL1	1.55993	-0.247196	0.0907867	-2.72282	0.00647266	0.0620165
FAP	2.9649	-0.202031	0.0741997	-2.7228	0.00647307	0.0620165
CTSO	1.47691	-0.250223	0.0919765	-2.72051	0.00651813	0.0624023
HLA-DRB5	5.08255	-0.163931	0.0602967	-2.71874	0.00655304	0.0626903
TP53I3	3.44903	-0.190351	0.0700414	-2.71769	0.00657401	0.0627523
ATXN7	5.32137	-0.159961	0.0588534	-2.71795	0.00656875	0.0627523
MAOA	4.86506	-0.16621	0.0611564	-2.71779	0.00657198	0.0627523
LRMDA	2.20301	-0.223222	0.0821662	-2.71671	0.00659334	0.0628907
ALDH1A2	1.8133	-0.237849	0.0875615	-2.71637	0.00660027	0.0629107
ZBTB7A	2.53416	-0.212729	0.0783279	-2.71588	0.00661008	0.0629119
PLK3	3.56077	-0.188022	0.0692279	-2.71599	0.00660787	0.0629119
GC	2.30562	0.225531	0.0830539	2.71548	0.00661793	0.0629405
ABHD17A	3.13288	-0.197174	0.0726254	-2.71495	0.00662859	0.0629958
ZNF774	2.16321	-0.224075	0.0825694	-2.71378	0.00665213	0.0631733
LRRC75B	1.5697	-0.245777	0.090598	-2.71284	0.00667102	0.0633065
BICDL2	2.89435	-0.202814	0.0748238	-2.71055	0.00671708	0.0636971
TMEM45B	3.42156	-0.190859	0.0704249	-2.71011	0.00672615	0.0637367
SLC52A3	3.33844	-0.192342	0.0709797	-2.70982	0.00673207	0.0637463
RHBDL2	2.95722	-0.201134	0.0742446	-2.70907	0.00674726	0.0638436
GLI3	2.21109	-0.222235	0.0820413	-2.70882	0.00675233	0.0638451
PYURF	2.42111	-0.214918	0.0795037	-2.70325	0.00686652	0.0648776
EIF1AY	1.7214	-0.239445	0.0886125	-2.70216	0.00688903	0.0649959
MGAT5	3.20258	-0.194669	0.0720394	-2.70226	0.0068869	0.0649959
REG1B	1.53118	-0.274396	0.101559	-2.70184	0.0068957	0.0650116
ORC1	1.6316	0.238132	0.0881526	2.70136	0.00690558	0.0650172
RMC1	3.74543	-0.183327	0.0678655	-2.70133	0.0069063	0.0650172
C9orf131	1.90532	0.227732	0.0843429	2.70007	0.00693249	0.0651694
ANKRD42	2.26679	-0.219356	0.0812409	-2.70007	0.00693241	0.0651694
APLP1	1.75179	-0.237765	0.0880774	-2.6995	0.00694433	0.0652336
TRIM15	2.27323	-0.219302	0.0812961	-2.69757	0.00698467	0.0655651
FEN1	2.15127	0.218851	0.0811696	2.69622	0.00701317	0.0657726
TIMP3	2.69092	-0.207406	0.0769299	-2.69604	0.00701689	0.0657726
GALC	4.25566	-0.173773	0.0645214	-2.69326	0.00707565	0.0662756
CPA1	1.41232	-0.253536	0.0941556	-2.69274	0.0070868	0.066297
SLC22A17	1.2442	-0.257928	0.0957888	-2.69268	0.00708813	0.066297
PLS1	4.82642	-0.165129	0.0613444	-2.69184	0.00710588	0.0664152
TXNIP	7.46489	-0.136667	0.0507995	-2.69032	0.00713828	0.0666701
ENO3	2.4115	0.210394	0.0782443	2.68894	0.00716797	0.0668993
ROR2	1.40001	-0.250604	0.0932389	-2.68776	0.00719322	0.0670868
DMTN	2.88635	-0.201141	0.0748452	-2.68743	0.00720049	0.0671065
OPHN1	1.96723	-0.228288	0.0849825	-2.68629	0.00722499	0.0672866
AP1M2	3.91614	-0.17906	0.0666959	-2.68472	0.00725911	0.0675164
CHMP1B	2.89897	-0.200527	0.0746933	-2.68467	0.00726005	0.0675164
GCOM1	3.02778	-0.197367	0.0735601	-2.68307	0.00729507	0.0677935
GPR87	1.55177	0.239483	0.0893731	2.67959	0.00737131	0.0684043
RNF144B	1.50883	-0.245222	0.0915124	-2.67965	0.00736983	0.0684043
CLEC2B	1.83004	0.229075	0.0855026	2.67916	0.00738066	0.0684422
HBB	3.10459	0.207499	0.0774698	2.67845	0.00739641	0.0685202
CCL3	2.27735	0.213849	0.0798451	2.6783	0.00739961	0.0685202
MAOB	2.30539	-0.216581	0.0808835	-2.6777	0.00741304	0.0685957
RFX2	1.6182	-0.240453	0.0898436	-2.67635	0.00744281	0.0688222
SCAMP5	1.81796	-0.232719	0.087027	-2.6741	0.00749299	0.0692369
UBE2E2	2.7746	0.199634	0.0746791	2.67323	0.00751258	0.0693297
USP17L7	1.91064	-0.22948	0.0858455	-2.67318	0.00751369	0.0693297
NOS3	1.30335	0.249316	0.0934128	2.66897	0.00760843	0.070154
CD24	5.93778	-0.150255	0.0563072	-2.66849	0.00761938	0.0702052
ADAMTS2	2.14405	-0.220823	0.0827732	-2.6678	0.00763489	0.0702983
ECM2	1.34712	-0.250915	0.0940876	-2.66682	0.00765729	0.0704119
FLYWCH1	1.95378	-0.227117	0.0851671	-2.66672	0.00765963	0.0704119
MED16	2.91933	-0.198727	0.0745261	-2.66655	0.00766348	0.0704119
CDKN3	2.34973	0.210252	0.0789208	2.66409	0.00771974	0.0708788
SH3BGRL3	4.58764	-0.166689	0.0625776	-2.66371	0.00772835	0.0709078
SPRY2	4.0334	-0.175533	0.0659251	-2.66262	0.00775353	0.0710886
MPP7	2.39224	-0.212636	0.0798669	-2.66238	0.0077591	0.0710895
CALML4	3.12002	-0.193546	0.0727517	-2.66037	0.00780559	0.071425
EVA1B	1.77478	-0.233171	0.087648	-2.66032	0.0078067	0.071425
ECI2	3.35384	-0.188283	0.0708015	-2.65931	0.00783019	0.0714956
FAM76A	2.60348	-0.206275	0.0775653	-2.65936	0.00782882	0.0714956
ATP7A	2.60318	-0.206273	0.0775674	-2.65927	0.00783092	0.0714956
AC004832.3	1.49573	-0.243864	0.0917329	-2.65842	0.00785091	0.0716279
TGFB3	2.50559	-0.209118	0.0786724	-2.65809	0.00785859	0.0716476
LAYN	1.39698	-0.247683	0.0932637	-2.65573	0.00791371	0.0720492
OASL	2.13712	-0.220181	0.0829045	-2.65584	0.00791117	0.0720492
PARPBP	1.96691	0.221648	0.0835045	2.65432	0.00794677	0.0721741
ROBO2	1.37718	-0.248448	0.0935873	-2.65472	0.00793743	0.0721741
IRF8	4.40641	-0.169093	0.0637091	-2.65414	0.00795098	0.0721741
SPNS2	2.62968	-0.205891	0.0775586	-2.65465	0.00793913	0.0721741
TMEM97	3.69427	-0.181195	0.0682734	-2.65397	0.0079552	0.0721741
ABHD2	6.90641	-0.13952	0.0525913	-2.65291	0.00798007	0.0723493
IL7R	1.82435	-0.230764	0.0870166	-2.65196	0.00800267	0.0725037
SGO2	1.27394	0.248566	0.0938638	2.64816	0.00809311	0.0732209
SLC25A30	2.62368	-0.204781	0.0773264	-2.64827	0.00809043	0.0732209
SLC25A1	3.62093	-0.181833	0.0687375	-2.64533	0.00816111	0.0737848
GRAP	1.74469	0.228865	0.0865696	2.64371	0.00820028	0.0740217
TPRN	2.09177	-0.220438	0.0833929	-2.64336	0.00820871	0.0740217
PALLD	5.62076	-0.151959	0.0574884	-2.64331	0.00821009	0.0740217
ZFP36L1	6.53779	-0.142354	0.0538537	-2.64335	0.00820893	0.0740217
H6PD	3.76956	-0.178806	0.0676885	-2.6416	0.00825166	0.074345
SH3BP5	1.53691	-0.240401	0.0910453	-2.64045	0.00827957	0.0744933
TLE5	6.34987	-0.144	0.0545334	-2.64057	0.00827658	0.0744933
CDCA2	1.89302	0.22299	0.0844886	2.63929	0.00830788	0.0746963
FXYD3	6.4	-0.143619	0.0544332	-2.63845	0.00832854	0.0748303
TMEM176A	4.38435	-0.168292	0.0638343	-2.63639	0.0083794	0.0752352
ITPR1	2.05355	-0.221112	0.0838882	-2.63579	0.0083942	0.0753161
ZGRF1	1.65415	0.231429	0.0878286	2.635	0.0084137	0.075439
MAP1LC3B2	1.69763	-0.233514	0.0886712	-2.63348	0.00845154	0.0757261
PFKFB3	5.4455	-0.153547	0.0583134	-2.63314	0.00845995	0.0757492
MCM4	4.92221	0.157313	0.0597883	2.63117	0.00850918	0.0760852
PTPRK	5.55457	-0.152031	0.0577808	-2.63117	0.00850918	0.0760852
PLPP1	2.16427	-0.21685	0.0824546	-2.62993	0.00854026	0.0763106
ALKBH7	1.66274	-0.234657	0.089236	-2.62962	0.00854802	0.0763131
RIN2	3.81804	-0.177001	0.0673149	-2.62945	0.00855228	0.0763131
CCSER1	3.45613	-0.1841	0.0700462	-2.62826	0.00858218	0.0765084
CASP10	3.60569	-0.180937	0.0688527	-2.62788	0.00859182	0.0765084
PDK2	4.83371	-0.160923	0.0612355	-2.62793	0.00859064	0.0765084
TMEM59	6.5475	-0.141327	0.0538024	-2.62678	0.00861963	0.0767035
SIPA1L2	2.95429	-0.195067	0.0742782	-2.62617	0.00863506	0.0767883
LTBP1	3.35476	-0.185841	0.0707725	-2.6259	0.00864211	0.0767984
CRY2	3.23264	-0.188392	0.0717566	-2.62544	0.00865378	0.0768496
ADAM19	2.36045	0.206926	0.0788686	2.62368	0.00869864	0.0771952
CCDC107	2.12882	-0.217574	0.082939	-2.6233	0.0087082	0.0772274
TLCD4	1.37705	-0.245522	0.093608	-2.62288	0.00871907	0.077271
RANBP9	3.55136	-0.181517	0.0692261	-2.62209	0.00873922	0.0773968
FYCO1	3.70594	-0.178497	0.0681048	-2.62091	0.00876943	0.0776116
PCDHGC3	3.76052	-0.177442	0.0677396	-2.61947	0.00880666	0.077888
NFIB	4.28871	-0.168242	0.0643161	-2.61586	0.00890038	0.0786634
GGT1.1	4.66663	-0.162702	0.0622131	-2.61523	0.00891671	0.0787541
NOX4	1.42653	-0.242533	0.0927801	-2.61407	0.00894717	0.0789696
VGLL4	3.88127	-0.174807	0.0668812	-2.61369	0.00895696	0.0790023
ATP8B1	5.50487	-0.151567	0.0580085	-2.61284	0.00897931	0.0790757
SMAGP	2.42012	-0.207774	0.0795126	-2.61309	0.00897277	0.0790757
TEF	2.11836	-0.216925	0.0830334	-2.6125	0.00898814	0.0790757
TGFBR1	4.68489	-0.162052	0.0620308	-2.61245	0.00898961	0.0790757
SAMD13	1.32921	-0.246438	0.0943438	-2.61213	0.00899813	0.0790971
SLIT2	1.57426	-0.236325	0.0905056	-2.61116	0.00902351	0.0792667
IFT172	3.96959	-0.173054	0.0662941	-2.6104	0.00904358	0.0793893
GCH1	1.53645	-0.237672	0.0910671	-2.60986	0.00905799	0.0794343
THRA	3.74024	-0.177089	0.0678567	-2.60975	0.00906093	0.0794343
MYH11	4.31177	-0.167467	0.0641889	-2.60897	0.00908156	0.0795615
TK1	2.90947	0.191073	0.073292	2.60701	0.00913362	0.0798562
CDT1	1.89373	0.220242	0.0844749	2.60719	0.00912899	0.0798562
EPB41L1	7.3719	-0.133153	0.0510714	-2.6072	0.00912851	0.0798562
POU5F1	3.5087	-0.181903	0.0697961	-2.60621	0.00915509	0.0799364
KDM6B	3.3241	-0.185044	0.070996	-2.60641	0.00914978	0.0799364
RBL1	1.8093	0.22303	0.0856057	2.60532	0.00917891	0.0799455
KIAA1549L	1.86359	0.221326	0.0849477	2.60544	0.00917566	0.0799455
CXCL2	2.50602	-0.205277	0.0787935	-2.60525	0.00918073	0.0799455
ADAP1	3.56278	-0.180526	0.0692896	-2.60538	0.00917729	0.0799455
ZFPM1	2.95423	-0.193489	0.0742881	-2.60458	0.00919864	0.0800479
IL16	1.41882	-0.241809	0.0928925	-2.6031	0.0092384	0.0802864
LPCAT4	5.09395	-0.156079	0.0599554	-2.60325	0.0092345	0.0802864
SPPL2B	3.47783	-0.181705	0.0698107	-2.60283	0.00924586	0.0802976
PYGL	3.60658	0.176362	0.0677745	2.60219	0.00926316	0.0803941
TAP1	5.75598	-0.148164	0.0569594	-2.60122	0.00928936	0.0805677
MERTK	2.5228	0.200396	0.0770662	2.60031	0.00931406	0.0807281
SORL1	5.88101	-0.146591	0.0563887	-2.59964	0.00933207	0.0808302
IL17RB	2.20079	-0.213478	0.0821447	-2.5988	0.00935491	0.0809741
CNNM4	4.09356	-0.170171	0.0654932	-2.5983	0.00936879	0.0810404
PRC1	4.345	0.163355	0.0628836	2.59774	0.00938402	0.0811182
ARNTL2	3.90383	0.170381	0.0656163	2.59663	0.00941425	0.0812429
ACP3	2.28185	-0.210826	0.0811839	-2.59689	0.00940718	0.0812429
MKRN2OS	1.70804	-0.229807	0.0885055	-2.59653	0.0094172	0.0812429
TRPM4	5.09868	-0.155427	0.0599064	-2.59449	0.00947322	0.0816719
DNAJC9	2.44086	0.202024	0.0778747	2.59422	0.0094805	0.0816805
IGFBP3	4.1854	-0.168858	0.0650969	-2.59395	0.00948801	0.0816912
HLA-F	7.11928	-0.134563	0.051881	-2.59369	0.00949525	0.0816994
GMFG	2.23207	0.208236	0.0803161	2.5927	0.00952245	0.0818251
POLRMT	3.29871	-0.184644	0.0712114	-2.5929	0.00951712	0.0818251
STK32A	1.57964	-0.234328	0.0904257	-2.59139	0.0095588	0.0818886
PIK3C2B	3.69774	-0.176719	0.0681969	-2.5913	0.00956133	0.0818886
ZNF57	1.74177	-0.228142	0.0880366	-2.59145	0.00955736	0.0818886
GIPC1	4.16509	-0.168615	0.0650485	-2.59215	0.0095379	0.0818886
STX12	3.58619	-0.178675	0.0689464	-2.5915	0.00955584	0.0818886
PNLIP	1.21805	-0.249191	0.0962147	-2.58995	0.00959895	0.0821566
FRRS1	2.38862	-0.206858	0.0798909	-2.58925	0.00961844	0.0821612
PDIA2	1.35782	-0.243287	0.09396	-2.58926	0.00961817	0.0821612
ALPK1	3.17006	-0.187114	0.072265	-2.58928	0.00961768	0.0821612
PRKCD	4.59268	-0.161882	0.0625371	-2.58858	0.00963728	0.0822141
HIF1A	6.53287	-0.13941	0.0538523	-2.58875	0.00963258	0.0822141
MAST4	4.63282	-0.16121	0.062309	-2.58727	0.00967384	0.0824719
AP4B1	3.82915	-0.173944	0.0672438	-2.58676	0.00968823	0.0825404
TNFRSF11B	3.55187	-0.180955	0.0700139	-2.58456	0.00975045	0.0830161
RTN4R	1.68314	-0.229668	0.088885	-2.58388	0.00976957	0.0831245
AL117348.2	1.21208	-0.248461	0.0963218	-2.57949	0.00989458	0.0840304
ITM2C	3.88069	-0.172596	0.0669117	-2.57946	0.00989544	0.0840304
KRTCAP3	4.84953	-0.157797	0.0611675	-2.57975	0.00988718	0.0840304
ABTB1	3.27285	-0.184218	0.0714362	-2.57877	0.0099152	0.0840884
PYCARD	2.89402	-0.192732	0.0747347	-2.57888	0.00991215	0.0840884
TPRG1L	2.1111	-0.214261	0.0830941	-2.57853	0.00992209	0.084092
CTRC	1.28855	-0.244918	0.0950387	-2.57704	0.00996509	0.0841571
RALGAPA2	4.13716	-0.168145	0.0652235	-2.57798	0.0099381	0.0841571
DFFB	1.90682	-0.221046	0.0857551	-2.57764	0.0099477	0.0841571
EVI5L	2.05813	-0.215846	0.0837511	-2.57723	0.00995967	0.0841571
BAMBI	2.13045	-0.213757	0.0829512	-2.5769	0.00996897	0.0841571
AZGP1	3.8025	-0.174573	0.0677405	-2.57709	0.00996355	0.0841571
IL1R1	3.12391	-0.187202	0.072652	-2.57669	0.00997508	0.0841571
CENPH	1.36794	0.237722	0.0922844	2.57597	0.00999599	0.0842788
ARFGEF3	2.14442	-0.213011	0.0827149	-2.57525	0.0100169	0.0844003
CES3	1.49833	-0.236135	0.0917191	-2.57455	0.0100371	0.0844901
ASMTL	3.08356	-0.188016	0.0730386	-2.57421	0.010047	0.0844901
ADCY9	2.14054	-0.212974	0.0827282	-2.57439	0.0100418	0.0844901
SMAD1	3.45999	-0.179799	0.0698877	-2.57268	0.0100913	0.0848075
ETV3	3.09305	-0.18748	0.0729267	-2.57081	0.0101462	0.0852138
DNA2	1.60715	0.227354	0.0885263	2.56821	0.0102225	0.0855231
CENPF	2.87284	0.189083	0.0736218	2.56829	0.01022	0.0855231
CFAP69	1.96851	-0.218141	0.0849272	-2.56857	0.010212	0.0855231
CNTN4	1.37681	-0.240315	0.0935472	-2.56892	0.0102017	0.0855231
CDKL5	3.93053	-0.170922	0.0665328	-2.56899	0.0101996	0.0855231
ST3GAL5	2.06967	-0.214806	0.083631	-2.5685	0.0102141	0.0855231
KPNA2	4.42936	0.160207	0.0623938	2.56768	0.0102383	0.0855452
LGALS9B	1.67943	-0.228765	0.089089	-2.56782	0.0102339	0.0855452
NDC80	2.21941	0.206367	0.0804043	2.56662	0.0102696	0.0857518
LRRC8E	1.61574	-0.230577	0.0898467	-2.56634	0.0102778	0.0857646
SYT12	1.58988	0.227928	0.0888317	2.56583	0.0102928	0.0858348
PLEKHA4	2.18659	-0.210833	0.0822031	-2.56478	0.0103241	0.0860405
MAP3K6	2.59614	-0.199057	0.0776293	-2.5642	0.0103414	0.0861302
A1BG	1.24154	0.242142	0.0944735	2.56307	0.0103751	0.0863548
TPK1	2.06466	-0.214252	0.0836936	-2.55996	0.0104684	0.0870758
IFI6	4.68986	-0.15908	0.0621888	-2.55801	0.0105272	0.0875092
PDE4A	2.73137	-0.19496	0.0762398	-2.55719	0.0105521	0.0876041
AGPAT2	3.74139	-0.173543	0.067863	-2.55725	0.0105502	0.0876041
A4GNT	1.23726	-0.245127	0.0959036	-2.55597	0.0105892	0.0878562
TIMELESS	2.48567	0.19778	0.0774084	2.55502	0.0106181	0.0880395
RETSAT	4.66181	-0.158738	0.0621341	-2.55476	0.010626	0.0880489
MARCKSL1	2.11057	-0.212102	0.0831289	-2.55148	0.0107265	0.0888252
PROM2	4.60594	-0.159628	0.0626293	-2.54877	0.0108103	0.0894048
PRKAB1	2.94607	-0.189126	0.074198	-2.54894	0.0108052	0.0894048
CNTNAP3B	2.12235	0.208826	0.0819652	2.54774	0.0108423	0.0894987
PDE4D	4.9539	-0.154574	0.0606654	-2.54798	0.0108348	0.0894987
GYPC	1.72904	-0.224813	0.0882346	-2.5479	0.0108374	0.0894987
MOSPD3	3.22454	-0.18281	0.0717776	-2.54689	0.0108687	0.0896596
KDM5D	2.42867	-0.208536	0.0818984	-2.54628	0.0108877	0.08976
GIMAP2	1.59888	-0.229206	0.0900482	-2.54537	0.0109161	0.0898822
CLTB	6.23798	-0.139907	0.0549655	-2.54536	0.0109164	0.0898822
SCGB2A1	1.2482	-0.243503	0.0956921	-2.54465	0.0109386	0.0899514
CLDN4	3.16621	-0.184048	0.0723252	-2.54472	0.0109364	0.0899514
RNF187	1.91403	-0.217723	0.0855876	-2.54386	0.0109636	0.0900994
SEMA3B	4.53104	-0.16021	0.0630026	-2.54291	0.0109934	0.0902876
ST14	6.58334	-0.136474	0.0536739	-2.54266	0.0110012	0.0902945
SEMA5A	1.81226	-0.221276	0.0870442	-2.54211	0.0110185	0.0903799
CCDC102B	2.52711	0.196076	0.0771518	2.54143	0.0110399	0.0904977
BAG1	4.69333	-0.157366	0.0619818	-2.5389	0.01112	0.0910975
ANKH	5.09616	-0.152052	0.0598994	-2.53845	0.0111344	0.0911575
PLAC8	5.30039	-0.150066	0.0591523	-2.53695	0.0111823	0.0914921
STMN1	4.51196	0.157118	0.0619414	2.53656	0.0111946	0.0915352
FCGRT	4.02317	-0.167197	0.0659333	-2.53586	0.0112172	0.0916628
TBC1D1	4.40578	-0.161115	0.0635627	-2.53475	0.0112529	0.0918962
B4GALT4	3.94837	-0.168376	0.0664517	-2.53381	0.0112828	0.0919265
GHRL	1.18132	-0.245255	0.0968034	-2.53353	0.0112919	0.0919265
FAM214B	1.4847	-0.232689	0.0918264	-2.53401	0.0112764	0.0919265
TSPAN15	5.62705	-0.145558	0.0574573	-2.53332	0.0112987	0.0919265
CMBL	3.78563	-0.171264	0.0676049	-2.53331	0.011299	0.0919265
CHPF	2.60549	-0.196503	0.0775377	-2.53429	0.0112676	0.0919265
RTP4	2.00798	-0.213628	0.0843688	-2.53207	0.0113391	0.0921951
TBX3	1.68549	-0.224968	0.0889249	-2.52987	0.0114106	0.0927179
CDH17	3.3084	-0.201064	0.0795044	-2.52897	0.0114399	0.0927795
LGALS7B	1.54855	-0.230452	0.0911326	-2.52876	0.0114467	0.0927795
PLSCR4	2.92958	-0.188069	0.0743603	-2.52916	0.0114335	0.0927795
PHACTR2	4.30004	-0.162404	0.0642087	-2.52932	0.0114283	0.0927795
CREB3L3	1.61095	0.223946	0.0886254	2.52688	0.0115081	0.0932195
CENPO	2.10068	0.206632	0.0817815	2.52664	0.0115161	0.0932259
ANO8	2.69607	-0.193463	0.076652	-2.52392	0.0116055	0.0938327
CAMSAP3	2.72646	-0.192668	0.0763305	-2.52412	0.0115987	0.0938327
SYK	2.00388	-0.213054	0.0844332	-2.52335	0.0116243	0.0938353
CMTM6	3.55631	-0.174516	0.069163	-2.52325	0.0116275	0.0938353
AC006486.1	3.21998	-0.181279	0.0718312	-2.52368	0.0116132	0.0938353
MAP1S	3.801	-0.170029	0.0674117	-2.52224	0.011661	0.0940476
SLC7A5	3.68042	0.169431	0.0672414	2.51974	0.0117442	0.0946368
SEPTIN4	1.43746	-0.233185	0.0925483	-2.51961	0.0117486	0.0946368
CDC42EP1	2.11811	-0.20905	0.0829971	-2.51877	0.0117767	0.0948043
NREP	2.82835	-0.189699	0.0753333	-2.51812	0.0117982	0.0949183
ADD3	5.99461	-0.140695	0.0559004	-2.5169	0.0118394	0.095191
MPP6	2.72141	0.18902	0.0751244	2.5161	0.0118662	0.0953478
YES1	3.77769	-0.169987	0.0675761	-2.51549	0.0118867	0.095453
TMEM109	3.44492	-0.176023	0.0700081	-2.51433	0.011926	0.0957096
FANCA	4.37102	0.157767	0.0627636	2.51366	0.0119484	0.0958288
STK39	4.7687	-0.154721	0.061557	-2.51345	0.0119556	0.0958288
TACC2	4.64084	-0.156475	0.0622734	-2.51272	0.0119806	0.0959703
DCBLD2	4.42502	0.157453	0.0626746	2.51223	0.011997	0.0960427
AFAP1L1	1.51207	0.22585	0.089966	2.51039	0.0120599	0.0964341
MOXD1	1.22402	-0.241111	0.0960465	-2.51036	0.0120608	0.0964341
DYRK3	1.44993	-0.2318	0.0923529	-2.50994	0.0120752	0.0964899
STX2	2.04438	0.207069	0.082517	2.50941	0.0120934	0.0965762
KIF16B	3.18135	-0.180915	0.0721506	-2.50747	0.0121599	0.0969374
TNFAIP8	3.07102	-0.183273	0.0730918	-2.50744	0.012161	0.0969374
IL6R	2.8223	-0.189125	0.0754143	-2.50782	0.0121479	0.0969374
WLS	4.85202	-0.153228	0.0611267	-2.50673	0.0121854	0.0970726
DDC	2.00181	-0.21213	0.0846917	-2.50473	0.0122543	0.0975021
ANTKMT	1.90626	-0.21472	0.08572	-2.5049	0.0122485	0.0975021
TMEM51	2.43587	-0.198573	0.0792999	-2.50407	0.0122773	0.0976249
PRUNE1	2.87707	-0.187269	0.0747984	-2.50366	0.0122917	0.0976803
BRCA2	1.68079	0.218915	0.0874584	2.50307	0.0123121	0.0976882
ARHGEF16	3.56346	-0.17315	0.0691692	-2.50327	0.012305	0.0976882
NENF	3.04907	-0.183353	0.0732537	-2.50298	0.0123153	0.0976882
PNPLA2	5.16588	-0.148994	0.0595467	-2.50214	0.0123444	0.0978595
CXCL1	2.72954	-0.191248	0.0764872	-2.50039	0.0124055	0.0982839
PPP1R3B	2.89617	-0.186625	0.0747059	-2.49813	0.0124849	0.0988096
FOXP1	5.59221	-0.143836	0.0575824	-2.49792	0.0124924	0.0988096
GRAMD1A	4.71157	-0.154528	0.0618641	-2.49786	0.0124947	0.0988096
SLC25A4	2.21712	-0.204152	0.0817692	-2.49669	0.0125359	0.0990757
NDFIP2	3.47405	-0.174111	0.0697729	-2.49539	0.0125818	0.0993777
WDR83OS	4.4141	-0.158441	0.0635057	-2.49491	0.012599	0.099453
CENPW	2.00771	0.207127	0.0830377	2.49437	0.0126181	0.0994565
RFC3	2.31367	0.197861	0.0793257	2.49429	0.012621	0.0994565
SMOX	2.36626	-0.199844	0.0801228	-2.49422	0.0126236	0.0994565
TACC1	5.19646	-0.148139	0.0593974	-2.49403	0.01263	0.0994565
ZNF483	1.3637	-0.233611	0.0937074	-2.49298	0.0126674	0.0996908
MCM8	2.21419	0.200445	0.0804451	2.4917	0.0127134	0.099992
DAB2IP	3.84725	-0.167039	0.0670881	-2.48985	0.0127798	0.100454
REEP6	2.11717	-0.206805	0.0830716	-2.48948	0.012793	0.100497
PCDHB14	3.33362	-0.176556	0.0709299	-2.48916	0.0128044	0.100526
PBK	1.53908	0.222858	0.089595	2.48739	0.0128685	0.100846
GINS2	1.22771	0.235558	0.0946877	2.48774	0.0128559	0.100846
ZNF513	3.31537	-0.176657	0.0710176	-2.4875	0.0128643	0.100846
EDN1	2.5568	-0.19425	0.0781263	-2.48636	0.0129058	0.101077
RAD54B	1.75633	0.214678	0.0863797	2.48528	0.012945	0.101323
PAH	1.70646	0.218375	0.0879257	2.48363	0.0130051	0.101671
SHROOM4	1.59664	-0.223827	0.0901155	-2.48377	0.0129998	0.101671
DUOXA1	2.06779	-0.208133	0.0838301	-2.4828	0.0130354	0.101847
MPHOSPH9	3.48662	0.170023	0.0685325	2.48091	0.0131047	0.102204
SHCBP1	1.85322	0.210983	0.0850377	2.48105	0.0130995	0.102204
APCS	1.99287	0.211144	0.085102	2.48107	0.0130987	0.102204
PPM1L	1.77026	-0.217268	0.0875897	-2.48052	0.0131192	0.102256
ASS1	7.43751	-0.12616	0.0508652	-2.48028	0.013128	0.102263
DHRS3	4.16535	-0.161287	0.0650393	-2.47984	0.0131443	0.102329
PSCA	3.3207	-0.185277	0.074721	-2.47958	0.0131536	0.10234
VNN2	1.577	-0.224232	0.090446	-2.47918	0.0131685	0.102394
AJUBA	2.02843	0.204936	0.0827078	2.47783	0.0132183	0.102721
FBXO34	2.82616	-0.186365	0.0752958	-2.47511	0.0133196	0.103384
RRAS	3.81919	-0.166538	0.0672848	-2.47513	0.0133189	0.103384
SLC27A3	2.99649	-0.182419	0.0737362	-2.47394	0.0133633	0.103662
BMP2	1.5001	-0.226483	0.091576	-2.47317	0.013392	0.10376
MAGI1	5.32855	-0.145427	0.0587997	-2.47326	0.0133886	0.10376
EDIL3	1.80065	-0.215671	0.0872375	-2.47222	0.0134276	0.103974
FNIP2	4.12911	-0.161227	0.0652469	-2.47104	0.0134722	0.104231
CD3D	1.85203	-0.213857	0.0865499	-2.47091	0.0134769	0.104231
UFC1	5.81616	-0.139823	0.0566074	-2.47005	0.0135095	0.104422
BCL6	3.84399	-0.165685	0.0671035	-2.4691	0.0135455	0.104637
SLC29A1	5.71749	-0.140786	0.0570458	-2.46795	0.0135891	0.104912
NOS1AP	2.31327	-0.199065	0.0806924	-2.46696	0.0136264	0.105138
TACSTD2	4.768	-0.151866	0.0615937	-2.4656	0.0136782	0.105475
EDEM3	4.19756	-0.159793	0.0648156	-2.46534	0.0136882	0.105489
SFTA2	3.65653	-0.169622	0.0688361	-2.46414	0.0137343	0.105782
C9orf72	2.47059	-0.19442	0.0789316	-2.46314	0.0137726	0.106014
TMTC2	3.03358	-0.18072	0.0733909	-2.46243	0.0137998	0.106114
PDE8A	4.34042	-0.15743	0.063934	-2.46238	0.013802	0.106114
TC2N	5.44135	-0.14342	0.0582787	-2.46093	0.0138579	0.106482
TEX264	4.17807	-0.159748	0.0649215	-2.46063	0.0138693	0.106506
GREB1L	2.48734	0.190692	0.0775043	2.4604	0.013878	0.10651
ZNF544	3.11114	0.176146	0.0716048	2.45998	0.0138944	0.106573
VPS36	4.01359	-0.162208	0.0659569	-2.4593	0.0139207	0.106712
CST4	1.42667	0.224866	0.0914786	2.45813	0.0139664	0.106999
GSR	5.90144	-0.138198	0.0562595	-2.45645	0.0140319	0.107438
OVOL2	1.41559	-0.228026	0.0929041	-2.45442	0.014111	0.10798
TOP2A	3.93913	0.160418	0.0654111	2.45246	0.0141884	0.108223
KIF15	1.40601	0.224978	0.0917085	2.45318	0.0141599	0.108223
CILK1	1.86677	-0.211357	0.0861856	-2.45235	0.0141928	0.108223
ZNF358	2.49098	-0.192941	0.0786704	-2.45252	0.0141858	0.108223
FAM131A	1.6443	-0.219147	0.0893514	-2.45264	0.0141812	0.108223
PLEKHG4	2.54499	-0.191842	0.0782255	-2.45243	0.0141896	0.108223
DNAJC15	2.997	-0.180795	0.0737485	-2.4515	0.014226	0.108413
SLC35A3	3.13449	-0.17786	0.0725593	-2.45123	0.0142368	0.108431
TMTC4	2.53881	-0.19145	0.0781767	-2.44894	0.0143276	0.10906
MSMB	2.10476	-0.222673	0.0909683	-2.44781	0.0143729	0.109212
TBC1D4	3.25631	-0.175145	0.0715471	-2.44797	0.0143665	0.109212
PIP5K1C	4.01638	-0.161385	0.0659244	-2.44804	0.0143638	0.109212
CEP295	2.74554	0.183067	0.0748036	2.4473	0.014393	0.109301
PREX2	1.29793	-0.231794	0.0948036	-2.44499	0.0144857	0.109941
ISL1	1.4285	-0.226646	0.0927174	-2.44448	0.014506	0.110031
AC087632.2	2.24033	0.196005	0.0801967	2.44405	0.0145232	0.110097
TOB1	4.991	-0.147571	0.0603898	-2.44363	0.0145402	0.110161
H3C6	2.01796	0.202642	0.0829711	2.44232	0.0145932	0.110499
OCEL1	1.56676	-0.220972	0.0905108	-2.44139	0.0146308	0.110655
DNALI1	2.63034	-0.188829	0.0773386	-2.44159	0.0146227	0.110655
CYP4V2	3.09142	-0.177895	0.0728908	-2.44056	0.0146643	0.110715
PHLPP1	1.99606	-0.206264	0.0845143	-2.44058	0.0146637	0.110715
SLC10A3	2.75113	-0.185515	0.0760054	-2.44081	0.0146543	0.110715
FLNC	2.22171	-0.199874	0.0819499	-2.43898	0.0147286	0.111136
EPHA2	6.54911	-0.131209	0.0538013	-2.43876	0.0147376	0.111139
EXOC3L4	1.69058	-0.216371	0.088736	-2.43837	0.0147539	0.111197
FLYWCH2	2.05891	-0.203983	0.0836844	-2.43753	0.014788	0.11139
TMEM9	3.57603	-0.168036	0.0690005	-2.43529	0.0148799	0.112017
UBE2S	2.63147	0.184928	0.0759647	2.4344	0.0149165	0.112228
ARHGEF10L	3.3486	-0.172208	0.0707605	-2.43367	0.0149466	0.112389
LRRC66	1.42174	-0.225869	0.0928247	-2.43328	0.0149626	0.112444
LRRC8B	2.33367	-0.195507	0.0804086	-2.43141	0.01504	0.112848
DHRSX	4.72104	-0.150243	0.0617855	-2.43168	0.0150288	0.112848
MAPK3	5.26637	-0.143556	0.0590434	-2.43136	0.0150424	0.112848
LRP8	2.98553	-0.179688	0.0739141	-2.43104	0.0150555	0.112882
MSMO1	3.58873	-0.16755	0.0689403	-2.43037	0.0150834	0.112984
SGSM3	4.18651	-0.157749	0.0649096	-2.43029	0.0150866	0.112984
SLC25A20	2.65037	-0.187116	0.0770246	-2.4293	0.0151281	0.11323
CELA3B	1.3309	-0.229286	0.0944003	-2.42887	0.0151461	0.113232
GNA11	3.76291	-0.164278	0.067632	-2.42899	0.0151409	0.113232
ETHE1	5.76479	-0.138037	0.0568367	-2.42867	0.0151545	0.113232
BCL3	3.33141	-0.172188	0.0709212	-2.42788	0.0151873	0.113412
MAPRE3	1.78371	-0.212035	0.0873511	-2.42739	0.015208	0.113502
TMEM171	1.34176	-0.228251	0.094072	-2.42634	0.015252	0.113764
L3MBTL4	1.93882	-0.206957	0.0853419	-2.42503	0.0153069	0.114109
CHL1	1.34402	-0.228166	0.0940976	-2.42478	0.0153177	0.114123
DOT1L	3.38754	-0.17077	0.0704593	-2.42367	0.0153648	0.114409
GPR157	2.08596	-0.202138	0.0834216	-2.42309	0.0153893	0.114526
LRRK2	1.50185	-0.221608	0.0915291	-2.42118	0.0154703	0.115063
DPYSL2	4.40321	-0.153789	0.0635748	-2.41902	0.0155624	0.115681
CP	4.45484	0.151917	0.0628255	2.41808	0.0156025	0.115765
MCTP2	3.28941	-0.172184	0.0712283	-2.41736	0.0156337	0.115765
PLA2G1B	1.20618	-0.232907	0.09635	-2.4173	0.015636	0.115765
ACY3	1.4618	-0.222694	0.0921228	-2.41735	0.0156338	0.115765
NCOA1	2.88871	-0.180528	0.0746724	-2.4176	0.0156232	0.115765
NOL4L	3.28907	-0.17222	0.0712185	-2.4182	0.0155977	0.115765
KLF13	2.48455	-0.190487	0.07878	-2.41796	0.0156078	0.115765
A2M	5.64592	-0.138612	0.0573685	-2.41617	0.0156848	0.11606
NCAPD2	4.09685	0.155568	0.0643922	2.41595	0.0156943	0.116064
UGT8	2.99777	-0.178038	0.073754	-2.41395	0.0157806	0.116636
PAFAH2	2.43441	-0.191447	0.0793221	-2.41354	0.0157985	0.116643
OLR1	3.16371	-0.17467	0.0723716	-2.41352	0.0157994	0.116643
CCN1	3.48102	-0.168333	0.0697876	-2.41208	0.0158619	0.117038
MPZL1	4.59808	-0.150466	0.0624385	-2.40983	0.0159599	0.117694
IFI27L2	3.74463	-0.163321	0.067785	-2.4094	0.0159787	0.117766
S100P	5.80943	-0.136747	0.0567701	-2.40878	0.0160059	0.117855
KIAA0895	2.20384	-0.197327	0.0819221	-2.40871	0.0160089	0.117855
BARX2	1.68642	-0.213752	0.0887633	-2.40812	0.016035	0.117913
RRAGA	3.01991	-0.176973	0.0734847	-2.4083	0.0160269	0.117913
MYO1D	6.19085	-0.132659	0.0551	-2.4076	0.0160577	0.118014
MGST3	6.37097	-0.130978	0.0544173	-2.40691	0.016088	0.118169
DOK4	4.07247	-0.157805	0.0656173	-2.40493	0.0161755	0.118745
DACT1	1.3473	-0.226007	0.0939878	-2.40464	0.0161884	0.118773
SPATA6L	2.96036	-0.17813	0.0740913	-2.4042	0.0162081	0.118783
MYEF2	2.99783	-0.177833	0.0739622	-2.40438	0.0162001	0.118783
PIK3C2G	2.7529	-0.185307	0.0770946	-2.40363	0.016233	0.118899
AC105052.1	3.14431	-0.174207	0.0725098	-2.40253	0.0162822	0.119192
AC084337.2	2.24915	-0.195547	0.0814074	-2.40208	0.0163021	0.119271
PCSK9	1.65217	-0.214562	0.0893378	-2.40169	0.0163193	0.119329
ACADSB	3.08	-0.175305	0.0730125	-2.40103	0.0163491	0.11948
GGT5	1.74816	-0.210894	0.087852	-2.40056	0.0163699	0.119524
SLC35C1	3.04741	-0.175896	0.0732753	-2.40048	0.0163736	0.119524
ABLIM1	5.46367	-0.139451	0.0581336	-2.3988	0.016449	0.120008
EDN2	1.27123	-0.228499	0.0952725	-2.39838	0.0164679	0.120078
YIPF2	3.3184	-0.170214	0.0709798	-2.39806	0.0164822	0.120115
TLE1	2.95047	-0.177661	0.0741135	-2.39714	0.0165235	0.120348
CXADR	4.19409	-0.155353	0.0648211	-2.39663	0.0165464	0.120448
MYBL1	1.2615	0.225489	0.094115	2.39588	0.0165804	0.120628
PGRMC1	3.52652	-0.16612	0.0693489	-2.39542	0.0166013	0.120712
HMGN5	1.86635	-0.20658	0.0862524	-2.39507	0.0166173	0.120761
PGM2L1	1.76142	-0.209893	0.0876469	-2.39476	0.0166313	0.120796
ZNF530	1.31132	0.223249	0.0932442	2.39424	0.0166547	0.120824
PSMC3IP	3.08601	0.171728	0.0717311	2.39406	0.0166631	0.120824
PRXL2B	3.03383	-0.175896	0.0734646	-2.3943	0.0166521	0.120824
EPHX2	2.58155	-0.186181	0.0778151	-2.39261	0.0167291	0.121167
LRP5L	2.24355	-0.194946	0.0814761	-2.39268	0.0167257	0.121167
MOB3B	1.40954	-0.22216	0.0929593	-2.38987	0.0168546	0.12194
BSDC1	4.09908	-0.15627	0.0653834	-2.39006	0.0168457	0.12194
HAUS6	1.85973	0.20291	0.0849434	2.38877	0.0169051	0.122216
SEMA4D	2.69517	-0.182808	0.0765379	-2.38846	0.0169192	0.122216
GPR183	1.67066	-0.212406	0.0889315	-2.38842	0.0169209	0.122216
G6PC	1.17285	0.228528	0.0956903	2.3882	0.0169311	0.122221
SREBF2	6.17181	-0.13169	0.0551794	-2.38657	0.0170063	0.122697
REL	1.45931	-0.219845	0.0921405	-2.38597	0.0170341	0.122829
INPP4B	5.16385	-0.142036	0.0595598	-2.38477	0.0170899	0.123027
SH3BGRL2	1.52976	-0.217154	0.0910547	-2.38488	0.0170847	0.123027
GMPR	1.46018	-0.219793	0.0921564	-2.385	0.0170792	0.123027
MPND	2.17115	-0.196257	0.0823054	-2.3845	0.0171025	0.123049
GAB1	3.94506	-0.15824	0.0663793	-2.38388	0.0171312	0.123187
PADI3	1.24241	0.225267	0.0945044	2.38367	0.0171409	0.123189
SLC9A2	1.35463	-0.223805	0.0938999	-2.38344	0.0171515	0.123197
EPSTI1	4.29855	-0.152976	0.0642256	-2.38185	0.0172259	0.123529
CRIP2	4.0211	-0.157127	0.0659899	-2.38107	0.0172624	0.123529
SYNE2	6.57047	-0.127877	0.0536992	-2.38136	0.0172486	0.123529
KAT2B	2.2639	-0.193304	0.0811998	-2.3806	0.0172844	0.123529
RAB11FIP5	3.25762	-0.170182	0.0714491	-2.38187	0.0172249	0.123529
DOCK10	2.16638	-0.196148	0.0823818	-2.38096	0.0172676	0.123529
GJB2	2.94423	-0.176922	0.0743276	-2.3803	0.0172986	0.123529
NPRL2	2.97046	-0.176004	0.0739442	-2.38022	0.0173022	0.123529
TNIP2	3.15371	-0.17222	0.0723426	-2.38062	0.0172834	0.123529
TMED7	4.36586	-0.151751	0.0637492	-2.38044	0.0172919	0.123529
LITAF	5.56715	-0.137262	0.0576576	-2.38064	0.0172827	0.123529
BLOC1S1	4.79896	-0.145986	0.0613451	-2.37975	0.0173246	0.123621
LGALS3	6.84273	-0.125463	0.0527421	-2.3788	0.017369	0.12387
HTRA1	4.04515	-0.156446	0.0657764	-2.37846	0.0173853	0.123918
SLC44A2	6.65655	-0.126904	0.0533662	-2.37798	0.017408	0.124011
TREX1	3.60154	-0.163481	0.0688096	-2.37585	0.0175086	0.12466
LLGL2	4.93319	-0.144183	0.0607174	-2.37465	0.0175654	0.124996
NEMP2	2.37748	0.186608	0.0786033	2.37405	0.0175942	0.125132
PRSS12	2.98221	-0.175392	0.0739014	-2.37333	0.0176285	0.1253
KLF4	3.13529	-0.172176	0.0725515	-2.37315	0.0176371	0.1253
KLHL3	3.13597	-0.172135	0.0725535	-2.37252	0.0176671	0.125377
KLK11	3.41616	-0.167205	0.0704751	-2.37255	0.017666	0.125377
PTPRR	2.9002	-0.177542	0.07487	-2.37134	0.0177236	0.12564
SMIM27	1.57607	-0.214346	0.090388	-2.3714	0.0177211	0.12564
KRTAP5-2	2.16657	-0.195479	0.0824788	-2.37005	0.0177855	0.125956
SPATA33	2.31866	-0.190909	0.0805518	-2.37001	0.0177875	0.125956
BCL2L14	2.08078	-0.197779	0.0834665	-2.36956	0.0178091	0.12604
CALB1	1.25404	0.223456	0.0943191	2.36914	0.0178293	0.126115
TRO	1.30491	-0.22414	0.0946506	-2.36808	0.0178806	0.126358
PEX26	3.8464	-0.1588	0.0670598	-2.36803	0.0178832	0.126358
C1orf116	2.89738	-0.176606	0.0746307	-2.36639	0.0179623	0.126848
MTERF3	2.62572	0.179706	0.0760093	2.36426	0.0180663	0.127451
GGT7	2.12374	-0.195937	0.0828755	-2.36424	0.0180672	0.127451
IGFL2	1.46819	-0.217684	0.0920963	-2.36365	0.0180957	0.127583
ARHGAP23	3.41824	0.163375	0.0691627	2.36218	0.0181676	0.12802
ABHD14A	1.2273	-0.226593	0.0959477	-2.36163	0.0181948	0.128142
SLC38A2	6.60715	0.124624	0.0527985	2.36038	0.0182564	0.128452
GAB2	3.45582	-0.165037	0.0699211	-2.36033	0.0182586	0.128452
CD163	2.41721	0.184447	0.0782871	2.35603	0.0184714	0.129669
KCND2	1.29821	-0.22329	0.0947663	-2.35622	0.018462	0.129669
STAP2	4.11534	-0.153869	0.0653043	-2.35618	0.0184639	0.129669
SPARC	7.70811	-0.117892	0.050028	-2.35653	0.0184465	0.129669
PFN2	2.2931	0.187666	0.0796801	2.35524	0.0185108	0.129802
SARM1	2.08579	-0.196319	0.0833609	-2.35505	0.0185203	0.129802
EPHX1	4.87706	-0.143537	0.0609461	-2.35515	0.0185152	0.129802
AIG1	3.42678	0.162408	0.0689958	2.35389	0.0185781	0.130137
CGN	5.87201	-0.132736	0.0564039	-2.35332	0.0186066	0.130266
TRIB3	1.584	0.209208	0.0889521	2.35192	0.0186769	0.130618
ARL6IP5	5.48675	-0.13645	0.0580115	-2.35212	0.018667	0.130618
CASP6	3.01962	-0.172716	0.07346	-2.35115	0.0187152	0.130816
ZDHHC13	4.13665	-0.153146	0.0651501	-2.35066	0.01874	0.130918
FAAH	3.87645	-0.157147	0.0668647	-2.35022	0.0187624	0.131005
ACOT1	2.06612	-0.196473	0.0836104	-2.34987	0.0187801	0.131058
HR	1.9014	-0.201361	0.0857788	-2.34745	0.0189026	0.131771
UBE2Q1	4.72507	-0.144898	0.0617214	-2.34761	0.0188941	0.131771
DIPK2A	2.25481	-0.190672	0.0812991	-2.34532	0.0190107	0.132454
FANCI	4.64475	0.143629	0.0612615	2.34452	0.0190515	0.132626
ABCA2	3.94581	-0.155681	0.0664044	-2.34444	0.0190558	0.132626
RAPH1	4.55307	-0.146898	0.062676	-2.34376	0.0190903	0.132795
BTBD3	4.40778	-0.148836	0.0635177	-2.34322	0.0191179	0.132915
BMPR1A	3.52464	-0.162363	0.0693397	-2.34155	0.0192037	0.13344
ABAT	2.75323	-0.177884	0.0760044	-2.34044	0.0192612	0.133768
RFC5	2.53368	0.179923	0.0769315	2.33874	0.019349	0.133807
GSDMB	4.96755	-0.141611	0.0605172	-2.34001	0.0192835	0.133807
H2AC7	5.005	0.139683	0.0597244	2.3388	0.0193458	0.133807
LRRC31	1.43271	-0.2166	0.0926067	-2.33892	0.0193395	0.133807
MEIS3	1.42982	-0.216632	0.0925926	-2.33962	0.0193032	0.133807
RGS4	2.07535	-0.195457	0.0835705	-2.33883	0.0193442	0.133807
MAP1B	2.40983	-0.186247	0.079621	-2.33916	0.019327	0.133807
SIPA1L1	3.96706	-0.154929	0.0662289	-2.3393	0.0193199	0.133807
MID1	3.74492	-0.158425	0.0677699	-2.33769	0.0194031	0.134109
LIF	5.46533	-0.135996	0.0581803	-2.33749	0.0194138	0.134112
COL8A2	1.32324	-0.220461	0.0943616	-2.33635	0.0194732	0.134451
PIGT	5.2142	-0.138377	0.0592553	-2.33527	0.0195294	0.134767
CCNF	1.44169	0.212737	0.0911381	2.33423	0.0195836	0.13507
ADAP2	2.07318	0.191774	0.0821845	2.33345	0.0196244	0.135109
FSCN1	4.03286	0.151468	0.0649069	2.33362	0.0196155	0.135109
ACSL4	3.11339	-0.169555	0.0726575	-2.33362	0.0196158	0.135109
DCAF12	4.26697	-0.150123	0.0643385	-2.33333	0.0196308	0.135109
PCDHB16	2.77194	-0.17751	0.0760876	-2.33296	0.0196501	0.13517
TXNDC11	4.13411	-0.15194	0.0651443	-2.33236	0.0196819	0.135317
ALPP	1.8228	0.201405	0.0863703	2.33187	0.0197073	0.13542
SPATA13	3.28435	-0.166197	0.0712925	-2.33119	0.0197431	0.135595
CSF3R	1.99461	0.193947	0.0832474	2.32976	0.0198187	0.135946
AP1AR	1.93314	-0.198612	0.0852546	-2.32963	0.0198257	0.135946
SORD	3.83183	-0.156533	0.0671846	-2.3299	0.0198116	0.135946
USP17L4	1.56802	-0.210817	0.0905344	-2.32858	0.0198812	0.136183
AXDND1	1.35916	-0.218554	0.093855	-2.32864	0.0198783	0.136183
CD55	6.94016	-0.122047	0.0524359	-2.32754	0.0199367	0.136478
SLX1B	4.01594	-0.15348	0.0659455	-2.32738	0.0199453	0.136478
MAP3K21	1.54554	-0.211267	0.0907984	-2.32677	0.0199774	0.136626
SHROOM1	2.00038	-0.196391	0.0844277	-2.32614	0.020011	0.136784
PCDHB9	3.54432	-0.161317	0.0693859	-2.32492	0.0200762	0.137017
ADAM15	5.39432	-0.135895	0.0584447	-2.32519	0.0200619	0.137017
ARRDC3	4.34662	-0.148521	0.0638825	-2.32491	0.0200767	0.137017
RNF126	2.60383	-0.180085	0.0774697	-2.32459	0.020094	0.137063
TMEM154	2.27206	-0.18847	0.0811118	-2.32358	0.020148	0.137301
HEXB	6.53035	-0.125025	0.0538078	-2.32354	0.02015	0.137301
C11orf54	4.70764	-0.143667	0.0618385	-2.32326	0.0201654	0.137334
RGS3	3.7752	-0.156811	0.0675284	-2.32215	0.0202249	0.137611
RNF5	3.19344	-0.167092	0.0719572	-2.3221	0.0202273	0.137611
HNF1A	2.74294	-0.176766	0.0761299	-2.3219	0.0202383	0.137614
H1-5	4.98807	0.138307	0.0595716	2.3217	0.0202491	0.137615
CASP8AP2	2.03818	0.191727	0.0826122	2.32081	0.0202973	0.137685
RAB19	1.89411	-0.199019	0.0857862	-2.31994	0.0203441	0.137685
RABGAP1L	6.30653	-0.126752	0.0546311	-2.32014	0.0203335	0.137685
AL121845.3	1.27948	-0.220719	0.0951176	-2.32048	0.0203148	0.137685
MT2A	7.21215	0.1182	0.0509425	2.32027	0.0203262	0.137685
TMEM42	1.62702	-0.207853	0.0895686	-2.3206	0.0203087	0.137685
R3HDM4	3.16522	-0.167575	0.0722099	-2.32067	0.0203048	0.137685
UNC119	2.25175	-0.188635	0.0813042	-2.32012	0.0203346	0.137685
ZMYND11	4.8856	-0.141179	0.0608731	-2.31924	0.020382	0.13787
SHB	1.87505	-0.199277	0.0860263	-2.31646	0.020533	0.138819
TPD52	5.39762	-0.13526	0.0584442	-2.31434	0.0206489	0.139531
SNCA	2.29502	-0.189216	0.0818057	-2.313	0.0207229	0.139885
CEBPD	1.59095	-0.208534	0.0901539	-2.31309	0.0207176	0.139885
H4C13	3.03451	0.167297	0.0723462	2.31245	0.0207527	0.139985
LPAR6	3.33841	-0.163767	0.0708233	-2.31234	0.0207592	0.139985
BRCA1	3.58473	0.156819	0.067834	2.31181	0.020788	0.140106
TTC23	2.43539	-0.183097	0.0792278	-2.31102	0.0208317	0.140328
LEMD1	2.76558	-0.175522	0.0760077	-2.30926	0.0209291	0.140911
PPP1R18	2.70393	0.173709	0.0752492	2.30845	0.020974	0.141067
FANCD2	3.60177	0.156314	0.0677353	2.30772	0.0210147	0.141067
CPA6	1.2721	-0.219845	0.095237	-2.3084	0.0209767	0.141067
USP20	2.68225	-0.176919	0.0766497	-2.30815	0.020991	0.141067
HADH	4.34557	-0.147369	0.0638569	-2.3078	0.0210104	0.141067
PLBD1	6.14252	-0.127574	0.0552826	-2.30767	0.0210173	0.141067
BIK	1.95392	-0.196086	0.0850307	-2.30606	0.0211073	0.141517
UST	2.00453	-0.194716	0.0844344	-2.30612	0.021104	0.141517
TSTA3	5.23462	-0.136497	0.0591951	-2.30589	0.021117	0.141517
SMIM22	4.2605	-0.148497	0.0644304	-2.30476	0.0211797	0.141774
TIPARP	3.67365	-0.157311	0.0682515	-2.30487	0.021174	0.141774
GNA13	3.41918	-0.161632	0.0701341	-2.30462	0.0211881	0.141774
ALAD	3.81873	-0.154766	0.0672286	-2.30209	0.0213301	0.142607
GPRC5C	3.59921	-0.158427	0.0688212	-2.30201	0.0213345	0.142607
MVB12A	2.17363	-0.189145	0.0822128	-2.30067	0.02141	0.143038
RECQL4	2.33056	0.18209	0.0791887	2.29945	0.0214795	0.143428
SLC37A1	3.65687	-0.157243	0.0684	-2.29887	0.0215124	0.143501
RELB	2.56741	-0.178928	0.0778266	-2.29906	0.0215016	0.143501
C1R	4.82399	-0.140768	0.0612543	-2.2981	0.0215561	0.143718
SLC4A8	1.35291	-0.215549	0.0938674	-2.29631	0.0216581	0.144325
GALNT4	1.74626	-0.201644	0.0878325	-2.29578	0.0216885	0.144453
RECQL	3.15367	0.163365	0.0711769	2.2952	0.0217219	0.144548
SELENOW	5.47391	-0.133246	0.0580557	-2.29514	0.021725	0.144548
ADGRL2	2.4274	-0.182261	0.0794364	-2.29443	0.0217659	0.144746
HNRNPA0	1.33143	-0.216049	0.094177	-2.29408	0.021786	0.144805
BATF	2.1535	-0.18921	0.0824927	-2.29365	0.0218104	0.14482
RAP1A	3.58727	-0.157931	0.068852	-2.29378	0.021803	0.14482
TBXAS1	4.07606	-0.150352	0.0655768	-2.29276	0.0218616	0.145011
CRY1	2.51498	-0.179671	0.0783617	-2.29284	0.021857	0.145011
ABHD10	2.5254	0.176569	0.0770333	2.29211	0.0218995	0.145115
IL13RA1	4.22833	-0.147955	0.0645449	-2.29227	0.0218898	0.145115
DQX1	1.98487	-0.194217	0.0847701	-2.2911	0.0219574	0.145425
GUCD1	3.64599	-0.156783	0.0684415	-2.29076	0.0219771	0.145481
FANK1	2.29235	-0.184964	0.0808468	-2.28783	0.0221476	0.146437
TRIM22	3.50994	-0.15899	0.069504	-2.2875	0.0221666	0.146437
RAB40B	2.7797	-0.173294	0.0757498	-2.28772	0.0221537	0.146437
RNF11	3.61087	-0.157091	0.0686716	-2.28757	0.0221627	0.146437
PIK3AP1	3.81766	-0.153874	0.0673021	-2.28632	0.0222355	0.146817
MTIF3	4.71361	-0.141222	0.0617807	-2.28586	0.0222626	0.146922
FAM117B	1.48421	-0.209617	0.0917224	-2.28534	0.0222929	0.146973
SGMS1	2.08175	-0.190451	0.0833305	-2.28549	0.0222843	0.146973
MAPKAPK2	4.9809	-0.137959	0.0603763	-2.28498	0.0223137	0.147035
CCDC138	1.68641	0.199725	0.0874261	2.2845	0.0223422	0.147074
ZNF827	3.66827	-0.155938	0.0682584	-2.28453	0.0223404	0.147074
RAD52	4.25525	0.144914	0.0634599	2.28356	0.0223975	0.14714
SLC5A3	1.371	0.210766	0.0922947	2.28362	0.0223941	0.14714
MMAA	2.53953	-0.178339	0.0780908	-2.28374	0.0223871	0.14714
HERC6	2.63215	-0.176303	0.0771898	-2.28401	0.0223708	0.14714
H3C3	5.88559	0.126918	0.055586	2.28327	0.0224146	0.147178
AVIL	2.40009	0.179108	0.0784732	2.28241	0.0224653	0.147436
TPMT	2.64703	-0.17573	0.0769998	-2.28221	0.0224767	0.147436
AGA	3.90073	-0.152078	0.0666689	-2.28109	0.0225432	0.147798
UGCG	4.19121	-0.14776	0.0647943	-2.28045	0.0225812	0.147973
PARVA	3.9111	-0.151758	0.0665549	-2.28018	0.0225967	0.148
CHSY1	4.04443	-0.149846	0.0657261	-2.27985	0.0226164	0.148054
LGALS9C	1.74449	-0.200719	0.0880569	-2.27943	0.0226416	0.148145
SHH	1.62109	-0.204441	0.0897006	-2.27915	0.0226583	0.148179
GOLIM4	4.75146	-0.14035	0.0615891	-2.27881	0.0226787	0.148238
ST8SIA3	1.19679	-0.219745	0.0964567	-2.27818	0.0227159	0.148407
PDE4B	1.56898	-0.206101	0.0905059	-2.27722	0.0227733	0.148707
SELENOP	3.35801	-0.161266	0.0708254	-2.27696	0.0227888	0.148733
PIM1	2.52302	-0.178353	0.0783418	-2.2766	0.0228103	0.148799
FBXL3	2.10668	-0.188855	0.0830067	-2.27518	0.0228953	0.149279
SPRY1	3.65844	-0.155453	0.068335	-2.27487	0.0229139	0.149325
C12orf4	2.65515	0.172174	0.0757023	2.27435	0.0229449	0.149452
LONRF3	2.26777	-0.184436	0.0811199	-2.27362	0.0229886	0.149602
SDC4	4.88635	-0.138394	0.0608701	-2.27359	0.0229908	0.149602
LIPG	3.04136	-0.166765	0.073364	-2.27312	0.0230188	0.149709
[truncated: 17,971 more rows]
