# Supplementary material for: RBFOX2 modulates a metastatic signature of alternative splicing in pancreatic cancer
Source: Nature. Author manuscript; Available in PMC 2023 Jun 7. (PMC10156590; doi:10.1038/s41586-023-05820-3)
Supplement: 1897967 Supp table 6 [file NIHMS1897967-supplement-1897967_Supp_table_6.xlsx]

## Sheet: BxPC3-KO-g-2_PSIsigma_r10_ir3
Event Region	Gene Symbol	Target Exon	Event Type	N	T	Exon Type	Reference Transcript	Î”PSI (%)	T-test p-value	FDR (BH)	N Values	T Values	Database ID
12:49645904-49646885	FMNL3	12:49646639-49646753	SES	3	3	-	ENST00000550488	-44.44	2.62964e-05	0.248108	84.7826086956522|88.3720930232558|86.2903225806452	43.5897435897436|38.5416666666667|44	chr12_49645904_49646885_W_ENST00000550488_1
15:56652490-56654503	ZNF280D	15:56653600-56654197	IR (overlapping region)	2	3	NMD	ENST00000560002	-43.69	0.0307516	0.99972	69.2307692307692|46.1538461538462	5.88235294117647|11.1111111111111|25	chr15_56653600_56654197_R_ENST00000560002_1
3:168032853-168041391	GOLIM4	3:168040786-168040869	MES	3	3	-	ENST00000470487	-42.78	0.000826871	0.688203	73.639661426844|82.2033898305085|88.6029411764706	36.2573099415205|42.4193548387097|37.4407582938389	chr3_168032853_168041391_W_ENST00000470487_2
X:18619967-18625127	CDKL5	X:18623878-18625247	A3SS	2	3	-	ENST00000379989	-41.05	0.0277491	0.99972	75|61.5384615384615	27.7777777777778|15|38.8888888888889	chrX_18619967_18625127_S_ENST00000379989_1
4:40934700-40944864	APBB2	4:40935077-40935139	SES	3	3	-	ENST00000295974	-41.02	6.62963e-05	0.322357	92.5170068027211|98.5559566787004|97.2527472527473	52.4861878453039|55.0684931506849|57.7259475218659	chr4_40934700_40944864_W_ENST00000295974_1
6:142438365-142443336	ADGRG6	6:142440908-142440953	SES	3	3	-	ENST00000230173	-40.18	4.23522e-06	0.0782542	98.4375|97.5247524752475|99.0712074303406	58.5406301824212|56.142365097589|59.8141695702671	chr6_142438365_142443336_W_ENST00000230173_1
19:17209710-17210714	MYO9B	19:17210333-17210380	SES	3	3	-	ENST00000397274	-40.06	0.000373502	0.611276	97.1711456859972|98.1651376146789|97.9381443298969	51.0466988727858|63.376251788269|58.6854460093897	chr19_17209710_17210714_W_ENST00000397274_1
10:27060541-27063987	ANKRD26	10:27061144-27061242	SES	3	3	-	ENST00000376087	-39.11	0.00778017	0.914654	68.9655172413793|78.7234042553192|58.5365853658537	20.8791208791209|28.695652173913|39.3162393162393	chr10_27060541_27063987_W_ENST00000376087_1
5:141587198-141618797	DIAPH1	5:141588224-141588250	SES	3	3	NMD	ENST00000523100	-38.61	3.04164e-06	0.0758567	88.5550154661953|91.6005291005291|90.485343584815	50.5714285714286|52.2442588726514|52.0019295706705	chr5_141587198_141618797_W_ENST00000523100_1
13:75804542-75817160	LMO7	13:75809154-75809183	MXS	3	3	-	ENST00000341547	-37.69	2.21023e-05	0.248108	87.9180151024811|85.7971014492754|84.648493543759	45.7227138643068|49.7913769123783|49.7652582159624	chr13_75804542_75817160_W_ENST00000341547_1
17:28605216-28611767	AC005726.1	17:28611566-28611795	A5SS	2	2	-	ENST00000481916	-37.68	0.0154086	0.983045	52.6315789473684|50	9.09090909090909|18.1818181818182	chr17_28605216_28611767_S_ENST00000481916_2
2:128155588-128157251	UGGT1	2:128156392-128156415	SES	3	3	-	ENST00000259253	-36.79	0.000324436	0.577357	70.7317073170732|80.1980198019802|72.6027397260274	37.6044568245125|35.4430379746835|40.1174168297456	chr2_128155588_128157251_W_ENST00000259253_1
7:22946164-22960255	FAM126A	7:22946952-22947247	SES	3	3	-	ENST00000409923	-36.53	0.000418381	0.611276	50.1748251748252|55.9714795008913|56.1567164179104	12.262156448203|18.9290161892902|21.5210355987055	chr7_22946164_22960255_W_ENST00000409923_1
5:69320237-69320580	CCDC125	5:69320346-69320464	IR	2	3	-	ENST00000383374	-36.37	0.0454958	0.99972	91.6666666666667|76.4705882352941	57.1428571428571|52.6315789473684|33.3333333333333	chr5_69320346_69320464_R_ENST00000383374_1
14:64214471-64216247	SYNE2	14:64215286-64215354	SES	3	3	-	ENST00000358025	-34.61	0.000660255	0.674638	73.6434108527132|84.2424242424242|76.6467065868264	46.9613259668508|42.6229508196721|41.1111111111111	chr14_64214471_64216247_W_ENST00000358025_1
19:14563658-14563903	TECR	19:14563703-14563770	IR	2	2	-	ENST00000594807	-34.17	0.0235327	0.99972	75|66.6666666666667	33.3333333333333|40	chr19_14563703_14563770_R_ENST00000594807_1
9:133463556-133467920	CACFD1	9:133465322-133465447	SES	2	3	-	ENST00000316948	-33.52	0.0341726	0.99972	93.1034482758621|100	50|66.6666666666667|72.4137931034483	chr9_133463556_133467920_W_ENST00000316948_1
11:12862315-12864837	TEAD1	11:12864686-12865539	A3SS	3	3	-	ENST00000525312	-33.28	1.352e-05	0.178435	80.3493449781659|79.0960451977401|81.9587628865979	48.8479262672811|45.4166666666667|47.3029045643153	chr11_12862315_12864837_S_ENST00000525312_1
X:96685191-96738585	DIAPH2	X:96735758-96735790	SES	3	3	-	ENST00000324765	-33	0.00211135	0.777853	87.7862595419847|81.5028901734104|79.0123456790123	44.4444444444444|47.5555555555556|57.2916666666667	chrX_96685191_96738585_W_ENST00000324765_1
12:133131015-133144433	ZNF10	12:133143520-133143622	SES	2	2	-	ENST00000540609	-32.32	0.0327085	0.99972	50|60.8695652173913	20.5882352941176|25.6410256410256	chr12_133131015_133144433_W_ENST00000540609_1
1:3524247-3595337	MEGF6	1:3579825-3579929	SES	3	2	-	ENST00000356575	-32.25	0.030552	0.99972	66.6666666666667|48.1481481481481|67.4418604651163	30.9090909090909|26.0869565217391	chr1_3524247_3595337_W_ENST00000356575_1
6:144821019-144827610	UTRN	6:144827348-144827386	SES	3	3	-	ENST00000367526	-31.23	0.00263406	0.833384	82.0224719101124|68.5131195335277|69.4656488549618	42.2680412371134|45.0236966824645|39.0180878552972	chr6_144821019_144827610_W_ENST00000367526_1
18:58710073-58714082	MALT1	18:58710921-58710953	SES	3	3	-	ENST00000348428	-30.85	0.000261674	0.577357	97.7358490566038|95.7446808510638|96.2962962962963	61.1872146118721|69.6498054474708|66.3934426229508	chr18_58710073_58714082_W_ENST00000348428_1
1:29053313-29064981	EPB41	1:29060422-29060484	MXS	3	3	-	ENST00000356093	-30.47	0.00193132	0.768743	80.4123711340206|80.8510638297872|84.5	43.455497382199|55.0239234449761|55.868544600939	chr1_29053313_29064981_W_ENST00000356093_1
20:59025467-59028841	ATP5F1E	20:59026470-59028806	IR (overlapping region)	2	3	-	ENST00000243997	-29.76	0.0409022	0.99972	71.4285714285714|75	30.7692307692308|52.9411764705882|46.6666666666667	chr20_59026470_59028806_R_ENST00000243997_1
2:73269769-73284153	FBXO41	2:73272186-73284431	A5SS	3	3	-	ENST00000521871	-29.17	0.0302973	0.99972	77.7777777777778|81.8181818181818|79.3103448275862	33.3333333333333|62.5|55.5555555555556	chr2_73269769_73284153_S_ENST00000521871_1
13:42308610-42313893	AKAP11	13:42313047-42313130	SES	3	3	-	ENST00000025301	-28.73	7.10415e-06	0.109386	50.6465517241379|47.9115479115479|49.2447129909366	20.9876543209877|21.1453744493392|19.4915254237288	chr13_42308610_42313893_W_ENST00000025301_1
18:46946276-46946853	KATNAL2	18:46946057-46946547	A5SS	2	3	-	ENST00000592005	-28.2	0.0200795	0.99972	58.3333333333333|57.1428571428571	20|33.3333333333333|35.2941176470588	chr18_46946276_46946853_S_ENST00000592005_1
17:45161940-45162749	HEXIM2	17:45161917-45162031	A5SS	3	3	-	ENST00000592695	-27.43	0.00913645	0.934464	45.4545454545455|43.4782608695652|33.3333333333333	16.6666666666667|4.54545454545455|18.75	chr17_45161940_45162749_S_ENST00000592695_1
11:125086019-125088118	SLC37A2	11:125086204-125086260	SES	3	3	-	ENST00000308074	-27.38	0.000192339	0.535204	90.6205923836389|92.4802110817942|94.5544554455445	68.6310063463282|63.0669546436285|63.8271604938272	chr11_125086019_125088118_W_ENST00000308074_1
14:35539691-35549109	RALGAPA1	14:35548508-35548538	MXS	3	3	-	ENST00000382366	-27.25	0.000527255	0.667267	69.1082802547771|68.5714285714286|67.3992673992674	42.9347826086957|44.4767441860465|35.9223300970874	chr14_35539691_35549109_W_ENST00000382366_1
15:74034478-74036394	PML	15:74034531-74035142	IR	3	2	-	ENST00000435786	-26.64	0.00925055	0.934464	76.7857142857143|72|70	51.1111111111111|41.4634146341463	chr15_74034531_74035142_R_ENST00000435786_1
X:54809097-54809376	MAGED2	X:54809224-54809302	IR	3	3	-	ENST00000485483	-26.54	0.018442	0.998691	57.8947368421053|50|66.6666666666667	36.8421052631579|21.7391304347826|36.3636363636364	chrX_54809224_54809302_R_ENST00000485483_1
3:172755375-172756982	ECT2	3:172755483-172755575	SES	3	3	-	ENST00000366090	-26.42	0.000937721	0.708682	52.9469548133595|61.100569259962|54.4857768052516	30.3650934995548|32.3262839879154|26.573998364677	chr3_172755375_172756982_W_ENST00000366090_1
19:11229036-11233202	DOCK6	19:11232185-11232289	MXS	3	3	-	ENST00000587656	-26.36	0.00110454	0.708682	36.1581920903955|44.8484848484849|42.8571428571429	14.4329896907216|12.2222222222222|18.125	chr19_11229036_11233202_W_ENST00000587656_1
11:85959061-85981128	PICALM	11:85978070-85978093	MES	3	3	-	ENST00000530692	-26.3	0.000244718	0.577357	76.1904761904762|77.1559984668455|81.582895723931	51.5771526001705|54.4941839971801|49.96534996535	chr11_85959061_85981128_W_ENST00000530692_4
1:53271347-53275630	LRP8	1:53272604-53272642	MXS	3	3	-	ENST00000475501	-26.13	0.00293715	0.842271	61.9909502262443|55.5045871559633|51.310861423221	30.2222222222222|25.6317689530686|34.5637583892617	chr1_53271347_53275630_W_ENST00000475501_1
4:87178621-87220417	KLHL8	4:87185251-87185799	MES	3	3	-	ENST00000273963	-25.54	0.00171551	0.768743	89.1428571428571|91.3385826771654|96.9230769230769	64.8148148148148|64.0394088669951|71.9387755102041	chr4_87178621_87220417_W_ENST00000273963_2
7:143415200-143504773	EPHA1-AS1	7:143495965-143504830	A3SS	3	3	-	ENST00000429289	-25.29	0.0430621	0.99972	33.3333333333333|52.3809523809524|56.25	12.1212121212121|26.4705882352941|27.5	chr7_143415200_143504773_S_ENST00000429289_1
15:99729732-99733284	LYSMD4	15:99731718-99732007	SES	3	3	-	ENST00000409796	-25.09	0.00118048	0.708682	67.6470588235294|65.2173913043478|66.6666666666667	39.5348837209302|47.2222222222222|37.5	chr15_99729732_99733284_W_ENST00000409796_1
6:26383916-26390004	BTN2A2	6:26385015-26385362	MXS	2	3	-	ENST00000432533	-25	0.0354176	0.99972	42.8571428571429|57.1428571428571	25|19.2307692307692|30.7692307692308	chr6_26383916_26390004_W_ENST00000432533_1
15:42191561-42199895	VPS39	15:42192066-42192098	SES	3	3	-	ENST00000348544	-24.75	0.00557043	0.882505	45.910290237467|56.1752988047809|58.9341692789969	25.4237288135593|28.2142857142857|33.1210191082803	chr15_42191561_42199895_W_ENST00000348544_1
10:4835810-4842420	AKR1E2	10:4841785-4841857	MES	3	3	-	ENST00000298375	-24.68	0.00278384	0.842271	58.6466165413534|51.8072289156626|51.4285714285714	32.8125|31.5789473684211|23.448275862069	chr10_4835810_4842420_W_ENST00000298375_3
19:57435594-57443290	ZNF749	19:57441885-57442011	SES	3	3	-	ENST00000334181	-24.39	0.0357044	0.99972	86.3636363636364|60.9756097560976|70.4545454545455	43.1818181818182|51.4285714285714|50	chr19_57435594_57443290_W_ENST00000334181_1
15:63327234-63338818	CA12	15:63328098-63328130	SES	3	3	-	ENST00000178638	-24.03	0.00976767	0.940355	87.5|90.3225806451613|96.078431372549	61.9047619047619|63.6363636363636|76.271186440678	chr15_63327234_63338818_W_ENST00000178638_1
10:26751784-26765217	ABI1	10:26755655-26755741	MES	3	3	-	ENST00000376139	-23.75	7.9098e-05	0.365374	39.2749244712991|37.6163873370577|39.3220338983051	15.1785714285714|17.1770972037284|12.5948406676783	chr10_26751784_26765217_W_ENST00000376139_1
16:22533626-22536513	NPIPB5	16:22534398-22534523	IR	2	2	-	ENST00000415654	-23.73	0.00288906	0.842271	50|51.6129032258064	26.0869565217391|28.0701754385965	chr16_22534398_22534523_R_ENST00000415654_1
19:19570226-19570871	PBX4	19:19570300-19570686	IR	2	3	-	ENST00000559735	-23.48	0.0129683	0.972869	35.2941176470588|44.4444444444444	16.6666666666667|20|12.5	chr19_19570300_19570686_R_ENST00000559735_1
20:36198042-36212271	EPB41L1	20:36209488-36209898	SES	3	3	-	ENST00000202028	-23.46	0.000762168	0.683267	57.811320754717|60.594315245478|64.8616125150421	40.1369863013699|34.9593495934959|37.7931034482759	chr20_36198042_36212271_W_ENST00000202028_1
12:8650590-8654436	MFAP5	12:8651662-8651691	SES	3	3	-	ENST00000359478	-23.3	0.0270343	0.99972	62.5|72.8395061728395|75	53.2710280373832|35.5704697986577|51.5923566878981	chr12_8650590_8654436_W_ENST00000359478_1
22:35778079-35809779	RBFOX2	22:35781600-35781743	SES	3	3	-	ENST00000359369	-23.21	4.39802e-05	0.290222	82.4081313526192|83.3484162895928|83.7133550488599	59.5600676818951|58.1749049429658|62.0998719590269	chr22_35778079_35809779_W_ENST00000359369_1
19:17491198-17511342	AC010618.3	19:17491076-17492393	A3SS	3	2	-	ENST00000596643	-23.18	0.039477	0.99972	45.4545454545455|60|44.4444444444444	28.5714285714286|25	chr19_17491198_17511342_S_ENST00000596643_1
7:117131961-117136080	ST7	7:117134124-117134192	SES	3	3	-	ENST00000265437	-23.11	0.00175988	0.768743	67.9577464788732|72.0101781170484|72.5563909774436	42.5790754257908|52|48.619957537155	chr7_117131961_117136080_W_ENST00000265437_1
X:100702108-100704810	SYTL4	X:100703093-100703185	SES	2	3	-	ENST00000372989	-22.67	0.033855	0.99972	89.6551724137931|74.2424242424242	56.989247311828|58.5365853658537|62.3188405797101	chrX_100702108_100704810_W_ENST00000372989_1
3:33560972-33570726	CLASP2	3:33563964-33563966	SES	3	3	-	ENST00000359576	-22.51	0.000296598	0.577357	92.156862745098|93.9209726443769|90.6976744186046	67.2025723472669|72.8855721393035|69.1489361702128	chr3_33560972_33570726_W_ENST00000359576_1
12:2864753-2866392	FOXM1	12:2865355-2865399	SES	3	3	-	ENST00000342628	-22.48	0.000173879	0.535204	91.5615906886518|93.5032894736842|95.1044386422977	68.4142394822006|71.4372346876895|72.8656518861681	chr12_2864753_2866392_W_ENST00000342628_1
11:59143497-59145856	FAM111A	11:59145062-59145398	IR	3	3	-	ENST00000528737	-22.45	0.0101198	0.945921	69.2307692307692|78.5714285714286|80	47.8260869565217|60|52.6315789473684	chr11_59145062_59145398_R_ENST00000528737_1
17:39405309-39410580	MED1	17:39404285-39410387	A3SS	3	3	-	ENST00000394287	-22.42	0.0233905	0.99972	58.8235294117647|66.6666666666667|60.7142857142857	28.5714285714286|48.2758620689655|42.1052631578947	chr17_39405309_39410580_S_ENST00000394287_1
16:2076586-2079031	TSC2	16:2077598-2077726	SES	3	3	-	ENST00000219476	-22.29	0.00340169	0.85845	42.4686192468619|49.7975708502024|37.5647668393782	21.830985915493|20.8695652173913|20.265780730897	chr16_2076586_2079031_W_ENST00000219476_1
22:50576336-50577323	CPT1B	22:50576857-50577034	SES	3	3	-	ENST00000457250	-22.28	0.0215428	0.99972	48.1481481481481|46.1538461538462|40	26.1904761904762|11.5384615384615|29.7297297297297	chr22_50576336_50577323_W_ENST00000457250_1
19:13983596-14006102	RFX1	19:13993525-13993895	MXS	3	3	-	ENST00000254325	-21.82	0.0306403	0.99972	68.1818181818182|56.25|78.5714285714286	42.5287356321839|47.1428571428571|47.8723404255319	chr19_13983596_14006102_W_ENST00000254325_1
11:31426356-31429482	DNAJC24	11:31426287-31426480	A5SS	3	3	-	ENST00000524747	-21.62	0.0162065	0.983045	60|69.2307692307692|72.7272727272727	53.3333333333333|40.9090909090909|42.8571428571429	chr11_31426356_31429482_S_ENST00000524747_1
15:69423330-69426069	KIF23	15:69425282-69425323	SES	3	3	-	ENST00000558585	-21.32	0.00297338	0.842271	47.8466635115949|49.7725204731574|49.6240601503759	34.1666666666667|25.4932912391476|23.630417007359	chr15_69423330_69426069_W_ENST00000558585_1
1:235762852-235770159	LYST	1:235766239-235766277	SES	3	2	-	ENST00000489585	-21.17	0.00915264	0.934464	47.6190476190476|56.6666666666667|54.1666666666667	32.258064516129|31.0344827586207	chr1_235762852_235770159_W_ENST00000489585_1
16:489001-496823	RAB11FIP3	16:491134-491268	SES	3	3	-	ENST00000412256	-21.06	0.0163722	0.983045	50.4950495049505|51.7241379310345|50.188679245283	33.3333333333333|19.3717277486911|36.5269461077844	chr16_489001_496823_W_ENST00000412256_1
7:128947057-128947728	IRF5	7:128947230-128947535	SES	2	3	-	ENST00000357234	-21.02	0.00195784	0.768743	91.4285714285714|95.9183673469388	74.1935483870968|71.0526315789474|72.7272727272727	chr7_128947057_128947728_W_ENST00000357234_1
2:201203767-201209069	CASP10	2:201208075-201208183	SES	3	3	-	ENST00000360132	-20.8	0.000306303	0.577357	64|67.4418604651163|63.7931034482759	45.1219512195122|46.031746031746|41.6666666666667	chr2_201203767_201209069_W_ENST00000360132_1
6:17787876-17794571	KIF13A	6:17789872-17789910	MES	3	3	-	ENST00000259711	-20.77	0.00175761	0.768743	70.7520891364902|77.112676056338|71.5210355987055	50.1285347043702|50.7042253521127|56.25	chr6_17787876_17794571_W_ENST00000259711_1
9:137613615-137614211	ARRDC1	9:137613770-137613980	IR (overlapping region)	3	3	-	ENST00000466367	-20.77	0.0341625	0.99972	78.2608695652174|66.6666666666667|56.6666666666667	42.8571428571429|50|46.4285714285714	chr9_137613770_137613980_R_ENST00000466367_1
17:45234201-45236135	FMNL1	17:45234832-45234849	SES	3	3	-	ENST00000592006	-20.47	0.0378565	0.99972	29.1666666666667|21.7391304347826|44.4444444444444	10.3448275862069|11.9047619047619|11.6883116883117	chr17_45234201_45236135_W_ENST00000592006_1
19:52728832-52735000	ZNF611	19:52729906-52730005	SES	3	3	NMD	ENST00000595001	-20.32	0.0225765	0.99972	70|62.0689655172414|75.8620689655172	55.8441558441558|42.1052631578947|49.0196078431373	chr19_52728832_52735000_W_ENST00000595001_1
12:56160321-56161386	MYL6	12:56160626-56160670	SES	3	3	-	ENST00000348108	-20.29	0.00687817	0.906554	45.590625846654|57.9380833720488|56.881243063263	32.6424256780765|33.6150890674118|33.2800333704116	chr12_56160321_56161386_W_ENST00000348108_1
6:111696457-111702884	FYN	6:111700104-111700268	MXS	3	3	-	ENST00000354650	-20.21	0.0379959	0.99972	61.5384615384615|65.625|59.0909090909091	45|29.6610169491525|50.9615384615385	chr6_111696457_111702884_W_ENST00000354650_1
8:143824400-143828983	PUF60	8:143827385-143827536	MXS	3	3	-	ENST00000529999	-20.01	0.00225729	0.793293	66.2650602409639|59.0163934426229|62.6506024096386	46.5116279069767|41.3793103448276|40	chr8_143824400_143828983_W_ENST00000529999_1
12:68611044-68641037	RAP1B	12:68610908-68611052	A5SS	3	3	-	ENST00000538283	-19.95	0.00592525	0.888854	53.8461538461538|54.5454545454545|54.5454545454545	41.6666666666667|29.4117647058824|32	chr12_68611044_68641037_S_ENST00000538283_1
1:94624610-94679424	SLC44A3-AS1	1:94638437-94638558	SES	3	3	-	ENST00000634339	-19.95	0.0302928	0.99972	40|46.551724137931|32.5842696629214	12.3595505617978|28|18.9189189189189	chr1_94624610_94679424_W_ENST00000634339_1
13:20432297-20489369	CRYL1	13:20439593-20439754	SES	3	3	-	ENST00000298248	-19.68	0.0397111	0.99972	97.9591836734694|100|89.6551724137931	87.2340425531915|68|73.3333333333333	chr13_20432297_20489369_W_ENST00000298248_1
12:27676428-27677992	PPFIBP1	12:27676600-27676706	IR	3	3	-	ENST00000619325	-19.67	0.00710644	0.906554	69.2307692307692|77.2727272727273|66.6666666666667	54.1666666666667|52.9411764705882|47.0588235294118	chr12_27676600_27676706_R_ENST00000619325_1
19:21182623-21196053	ZNF431	19:21184598-21186005	IR	3	3	-	ENST00000311048	-19.4	0.00406693	0.865328	87.719298245614|83.3333333333333|85	68.0851063829787|69.7674418604651|60	chr19_21184598_21186005_R_ENST00000311048_1
19:17405772-17406076	BISPR	19:17405703-17405987	A5SS	3	3	-	ENST00000635060	-19.33	0.0275377	0.99972	86.3636363636364|70.8333333333333|77.7777777777778	53.6585365853659|57.6923076923077|65.625	chr19_17405772_17406076_S_ENST00000635060_1
8:27444272-27450748	PTK2B	8:27445794-27445919	SES	3	3	-	ENST00000346049	-19.29	4.15247e-05	0.290222	98.9583333333333|97.5806451612903|98.7586206896552	80.9076682316119|78.5007072135785|78.0058651026393	chr8_27444272_27450748_W_ENST00000346049_1
4:185684847-185811663	SORBS2	4:185775227-185775366	MXS	2	3	-	ENST00000463104	-19.26	0.0417475	0.99972	90.3225806451613|75.8620689655172	65.8536585365854|64.1025641025641|61.5384615384615	chr4_185684847_185811663_W_ENST00000463104_1
3:48643678-48644215	CELSR3	3:48643554-48643681	A3SS	3	3	-	ENST00000164024	-19.02	0.0056585	0.883169	45.4545454545455|51.7241379310345|40.9090909090909	27.2727272727273|29.6296296296296|24.1379310344828	chr3_48643678_48644215_S_ENST00000164024_1
2:88034232-88036942	KRCC1	2:88034134-88034292	A3SS	3	3	-	ENST00000347055	-18.99	0.00587783	0.888854	73.469387755102|80|68.5714285714286	53.8461538461538|53.6585365853659|57.5757575757576	chr2_88034232_88036942_S_ENST00000347055_1
1:109490922-109492104	ATXN7L2	1:109491718-109492026	IR	3	2	-	ENST00000497545	-18.93	0.0424816	0.99972	38.4615384615385|46.1538461538462|31.5789473684211	21.4285714285714|18.1818181818182	chr1_109491718_109492026_R_ENST00000497545_1
1:29053313-29064981	EPB41	1:29060422-29060484	MES	3	3	NMD	ENST00000643155	-18.88	0.0110994	0.951224	51.5463917525773|59.1489361702128|58	31.413612565445|43.5406698564593|37.0892018779343	chr1_29053313_29064981_W_ENST00000643155_2
2:240525850-240552913	ANKMY1	2:240529037-240529509	MXS	3	3	-	ENST00000391987	-18.68	0.0358828	0.99972	44.047619047619|49.1803278688525|30.3030303030303	19.047619047619|22.2222222222222|26.2295081967213	chr2_240525850_240552913_W_ENST00000391987_1
7:143284950-143285445	TMEM139	7:143284975-143285344	IR (overlapping region)	2	3	-	ENST00000359333	-18.56	0.0315489	0.99972	91.304347826087|93.75	69.2307692307692|81.25|71.4285714285714	chr7_143284975_143285344_R_ENST00000359333_1
21:28446473-28577274	AF165147.1	21:28577219-28577380	A5SS	3	3	-	ENST00000433310	-18.52	0.0395413	0.99972	62.5|79.3103448275862|81.4814814814815	58.6206896551724|54.2857142857143|54.8387096774194	chr21_28446473_28577274_S_ENST00000433310_1
17:37576419-37584647	SYNRG	17:37577380-37577613	MES	2	3	-	ENST00000614000	-18.48	0.0179637	0.992724	68|60	41.8803418803419|48.5981308411215|46.09375	chr17_37576419_37584647_W_ENST00000614000_1
3:195683866-195696360	MUC20-OT1	3:195688533-195688797	SES	3	3	-	ENST00000630243	-18.44	0.0220512	0.99972	30.2631578947368|46.1538461538462|41.5094339622642	21.0526315789474|17.5438596491228|24	chr3_195683866_195696360_W_ENST00000630243_1
16:24920261-24930783	ARHGAP17	16:24927684-24927732	MXS	3	3	-	ENST00000571843	-18.35	0.00188113	0.768743	58.2582582582583|55.2542372881356|56.3636363636364	41.2103746397695|33.6043360433604|40	chr16_24920261_24930783_W_ENST00000571843_1
3:37808881-37834678	ITGA9-AS1	3:37821014-37821100	SES	2	3	-	ENST00000420870	-18.28	0.00468124	0.865328	90.3225806451613|87.1794871794872	67.5|73.0769230769231|70.8333333333333	chr3_37808881_37834678_W_ENST00000420870_1
14:73297286-73323129	NUMB	14:73316390-73316422	SES	3	3	-	ENST00000355058	-18.26	0.00420511	0.865328	50.5882352941176|44.4162436548223|48.3835005574136	24.6284501061571|33.0708661417323|30.9130913091309	chr14_73297286_73323129_W_ENST00000355058_1
9:65700338-65720040	CBWD5	9:65708902-65708958	MXS	3	3	-	ENST00000489273	-18.26	0.00521684	0.871533	47.2222222222222|55|48.2758620689655	28|35.7142857142857|32	chr9_65700338_65720040_W_ENST00000489273_1
12:88507138-88516333	KITLG	12:88515534-88515617	SES	3	3	NMD	ENST00000646633	-18.24	0.00802205	0.916654	83.2764505119454|85.2670349907919|82.3754789272031	58.3153347732181|67.6300578034682|70.2464788732394	chr12_88507138_88516333_W_ENST00000646633_1
2:215312091-215312624	ATIC	2:215312391-215312497	IR	3	3	-	ENST00000435675	-18.21	0.00899411	0.934464	83.3333333333333|92.8571428571429|83.8709677419355	71.4285714285714|70|64	chr2_215312391_215312497_R_ENST00000435675_1
11:47249000-47261240	NR1H3	11:47259791-47259979	MXS	3	3	-	ENST00000531660	-18.13	0.0148661	0.983045	36.231884057971|35.4166666666667|44.4444444444444	23.4375|24.390243902439|13.8888888888889	chr11_47249000_47261240_W_ENST00000531660_1
3:37083807-37094791	LRRFIP2	3:37091467-37091538	SES	3	3	-	ENST00000336686	-18.05	0.000380718	0.611276	53.393085787452|56.7084078711986|57.3770491803279	39.5638629283489|37.9141104294479|35.8600583090379	chr3_37083807_37094791_W_ENST00000336686_1
22:21695497-21696746	PPIL2	22:21695866-21700015	A3SS	3	3	-	ENST00000335025	-18.05	0.0166521	0.983045	34|25|35.7142857142857	19.3548387096774|8.69565217391304|12.5	chr22_21695497_21696746_S_ENST00000335025_1
17:7932801-7933092	CNTROB	17:7932956-7933310	A3SS	3	2	-	ENST00000570784	-18.05	0.0299407	0.99972	22.7272727272727|30|17.6470588235294	5.26315789473684|5.55555555555556	chr17_7932801_7933092_S_ENST00000570784_1
19:52093912-52095574	ZNF841	19:52093846-52093971	A3SS	3	3	-	ENST00000426391	-18.04	0.0231586	0.99972	41.6666666666667|57.1428571428571|56	33.3333333333333|32.3529411764706|35	chr19_52093912_52095574_S_ENST00000426391_1
15:43694200-43695205	CKMT1A	15:43694527-43695002	SES	3	3	NMD	ENST00000457648	-18.01	0.0450473	0.99972	61.7647058823529|81.4814814814815|75	51.8987341772152|52.9411764705882|59.375	chr15_43694200_43695205_W_ENST00000457648_1
12:62565381-62566321	MON2	12:62566014-62566031	SES	3	3	-	ENST00000393630	-18	0.0140423	0.983008	87.3949579831933|76.7441860465116|74.2574257425743	60|59.8290598290598|64.5669291338583	chr12_62565381_62566321_W_ENST00000393630_1
15:43694200-43695205	CKMT1A	15:43694711-43695002	SES	3	3	-	ENST00000415044	-17.93	0.0362853	0.99972	63.2352941176471|81.4814814814815|77.7777777777778	54.4303797468354|54.9019607843137|59.375	chr15_43694200_43695205_W_ENST00000415044_1
17:81561766-81565607	NPLOC4	17:81564247-81565504	IR	3	2	-	ENST00000374747	-17.88	0.00291783	0.842271	84.6153846153846|88.2352941176471|86.6666666666667	70.5882352941177|66.6666666666667	chr17_81564247_81565504_R_ENST00000374747_1
12:643718-643958	AC021054.1	12:642981-643838	A5SS	3	3	-	ENST00000318291	-17.87	0.0362848	0.99972	25|11.7647058823529|29.6296296296296	0|5.88235294117647|6.89655172413793	chr12_643718_643958_S_ENST00000318291_1
12:642739-643958	AC021054.1	12:642674-643838	A5SS	3	3	-	ENST00000543884	-17.87	0.0362848	0.99972	25|11.7647058823529|29.6296296296296	0|5.88235294117647|6.89655172413793	chr12_642739_643958_S_ENST00000543884_1
12:641025-643958	AC021054.1	12:640844-643838	A5SS	3	3	-	ENST00000537514	-17.87	0.0362848	0.99972	25|11.7647058823529|29.6296296296296	0|5.88235294117647|6.89655172413793	chr12_641025_643958_S_ENST00000537514_1
7:22946164-22960255	FAM126A	7:22947033-22947247	SES	3	3	-	ENST00000498833	-17.66	0.00451184	0.865328	21.3286713286713|28.5204991087344|28.3582089552239	5.07399577167019|8.34371108343711|11.8122977346278	chr7_22946164_22960255_W_ENST00000498833_1
19:53490375-53496255	ZNF813	19:53491713-53491796	IR	3	3	-	ENST00000396403	-17.59	0.0364681	0.99972	57.4074074074074|50|65.625	46.969696969697|37.2881355932203|36	chr19_53491713_53491796_R_ENST00000396403_1
9:129909000-129924959	FNBP1	9:129923844-129924026	MES	3	3	-	ENST00000446176	-17.51	0.00189209	0.768743	37.3333333333333|35.6521739130435|39.1304347826087	17.1511627906977|18.2352941176471|24.1847826086957	chr9_129909000_129924959_W_ENST00000446176_2
1:40477895-40479332	ZFP69	1:40479015-40479488	A3SS	3	3	-	ENST00000372705	-17.39	0.00561783	0.882505	44.4444444444444|50|39.1304347826087	25.8064516129032|28|27.5862068965517	chr1_40477895_40479332_S_ENST00000372705_1
19:43925459-43932603	ZNF45	19:43931246-43932690	A5SS	3	3	-	ENST00000269973	-17.37	0.0179359	0.992724	39.5348837209302|39.5348837209302|27.7777777777778	17.1428571428571|22.4489795918367|15.1515151515152	chr19_43925459_43932603_S_ENST00000269973_2
17:59866750-59892696	TUBD1	17:59890831-59891041	MXS	3	3	-	ENST00000346141	-17.23	0.0111598	0.953169	50|50|60	40|34.375|33.9285714285714	chr17_59866750_59892696_W_ENST00000346141_1
13:49414200-49433317	CAB39L	13:49414004-49428715	A3SS	3	3	-	ENST00000470410	-17.18	0.0432817	0.99972	39.1304347826087|21.0526315789474|23.8095238095238	9.09090909090909|14.2857142857143|9.09090909090909	chr13_49414200_49433317_S_ENST00000470410_2
13:49382942-49433317	CAB39L	13:49382800-49428715	A3SS	3	3	-	ENST00000409308	-17.18	0.0432817	0.99972	39.1304347826087|21.0526315789474|23.8095238095238	9.09090909090909|14.2857142857143|9.09090909090909	chr13_49382942_49433317_S_ENST00000409308_2
15:77994987-77999381	TBC1D2B	15:77998356-77998502	IR	3	3	-	ENST00000418039	-17.1	0.000318762	0.577357	90.9090909090909|92.8571428571429|91.6666666666667	72.2222222222222|76.9230769230769|75	chr15_77998356_77998502_R_ENST00000418039_1
1:167765750-167787819	MPZL1	1:167776064-167776166	MES	3	3	NMD	ENST00000448405	-17.06	0.0489638	0.99972	79.1778373547811|98.0670103092783|84.2584167424932	65.4761904761905|72.262118491921|72.577519379845	chr1_167765750_167787819_W_ENST00000448405_2
10:26751784-26765217	ABI1	10:26759062-26759238	MES	3	3	-	ENST00000376139	-17.05	0.00106407	0.708682	37.4622356495468|38.3612662942272|38.9830508474576	24.702380952381|21.0386151797603|17.9059180576631	chr10_26751784_26765217_W_ENST00000376139_2
6:42259724-42264703	TRERF1	6:42263320-42263568	SES	3	3	-	ENST00000372922	-16.99	0.0201893	0.99972	61.6822429906542|76.4367816091954|69.2307692307692	49.1150442477876|52.7093596059113|54.5454545454545	chr6_42259724_42264703_W_ENST00000372922_1
7:34055304-34078856	BMPER	7:34062002-34062047	SES	3	3	-	ENST00000647703	-16.94	0.0345866	0.99972	60|73.0769230769231|60.6060606060606	47.0588235294118|42.2222222222222|53.5714285714286	chr7_34055304_34078856_W_ENST00000647703_1
2:200859747-200861237	CLK1	2:200860125-200860215	SES	3	3	NMD	ENST00000409403	-16.89	0.0326548	0.99972	78.2991202346041|63.0252100840336|62.5730994152047	49.0683229813665|52.2388059701493|51.9163763066202	chr2_200859747_200861237_W_ENST00000409403_1
19:49581482-49589899	PRRG2	19:49588497-49588632	MES	2	3	NMD	ENST00000597121	-16.87	0.0109331	0.949733	83.8095238095238|89.7810218978102	72.8813559322034|67.7165354330709|69.1666666666667	chr19_49581482_49589899_W_ENST00000597121_4
1:31679686-31680041	COL16A1	1:31679804-31679851	SES	3	3	-	ENST00000373672	-16.76	0.00275557	0.842271	20|18.75|23.4042553191489	0|7.31707317073171|4.54545454545455	chr1_31679686_31680041_W_ENST00000373672_1
17:17180089-17184822	MPRIP	17:17180607-17180669	SES	3	3	-	ENST00000341712	-16.74	0.0107726	0.949733	26.2723154809486|36.8421052631579|37.8314870762001	16.4523574019123|16.7234437906473|17.56082345602	chr17_17180089_17184822_W_ENST00000341712_1
2:27445450-27445928	IFT172	2:27445745-27445843	SES	3	3	NMD	ENST00000509128	-16.73	0.0262374	0.99972	87.2340425531915|100|85	76.6666666666667|72.4137931034483|72.972972972973	chr2_27445450_27445928_W_ENST00000509128_1
10:26751784-26765217	ABI1	10:26755655-26755741	MXS	3	3	-	ENST00000376137	-16.43	0.00013497	0.477164	29.7583081570997|26.4432029795158|28.9830508474576	11.3095238095238|13.0492676431425|11.5326251896813	chr10_26751784_26765217_W_ENST00000376137_1
11:35190066-35214851	CD44	11:35206112-35206243	MES	3	3	-	ENST00000428726	-16.43	0.0341357	0.99972	65.4117334042836|60.2798708288482|56.9280477196471	53.5420799093228|39.0725326991677|40.7129455909944	chr11_35190066_35214851_W_ENST00000428726_6
19:34933724-34943222	ZNF30	19:34942594-34942673	SES	3	2	-	ENST00000601957	-16.41	0.0122254	0.972869	93.9393939393939|100|93.1034482758621	77.7777777777778|80.7692307692308	chr19_34933724_34943222_W_ENST00000601957_1
3:132694966-132697259	NPHP3-ACAD11	3:132696731-132696813	SES	3	3	NMD	ENST00000471702	-16.33	0.0146843	0.983045	89.7435897435898|97.4358974358974|100	77.3584905660377|84.375|76.4705882352941	chr3_132694966_132697259_W_ENST00000471702_1
1:150997753-150998081	MINDY1	1:150997624-150997779	A3SS	2	2	-	ENST00000312210	-16.25	0.0363759	0.99972	100|93.75	81.25|80	chr1_150997753_150998081_S_ENST00000312210_1
16:89532637-89541152	SPG7	16:89540944-89541027	SES	3	3	NMD	ENST00000644044	-16.01	0.0365866	0.99972	64.2857142857143|71.4285714285714|77.2727272727273	61.9047619047619|50|53.0612244897959	chr16_89532637_89541152_W_ENST00000644044_1
16:89532637-89541152	SPG7	16:89540944-89540977	SES	3	3	NMD	ENST00000643954	-16.01	0.0365866	0.99972	64.2857142857143|71.4285714285714|77.2727272727273	61.9047619047619|50|53.0612244897959	chr16_89532637_89541152_W_ENST00000643954_1
2:187547164-187547543	AC007319.1	2:187547483-187547707	A3SS	3	3	-	ENST00000412276	-15.89	0.0161406	0.983045	44.4444444444444|53.3333333333333|43.4782608695652	32.258064516129|26.530612244898|34.7826086956522	chr2_187547164_187547543_S_ENST00000412276_1
12:108567190-108567908	ISCU	12:108567269-108567657	IR	3	3	-	ENST00000539593	-15.88	0.0425247	0.99972	68|76.9230769230769|63.6363636363636	47.0588235294118|53.8461538461538|60	chr12_108567269_108567657_R_ENST00000539593_1
22:35778079-35809779	RBFOX2	22:35781600-35781746	SES	3	3	-	ENST00000397303	-15.81	0.00286304	0.842271	67.7873338545739|65.3393665158371|64.0065146579804	46.0236886632826|53.4854245880862|50.1920614596671	chr22_35778079_35809779_W_ENST00000397303_1
16:722582-725293	CCDC78	16:724990-725077	IR	2	2	-	ENST00000482878	-15.79	0.013099	0.972869	77.7777777777778|81.25	64.2857142857143|63.1578947368421	chr16_724990_725077_R_ENST00000482878_1
2:240525850-240560730	ANKMY1	2:240529037-240529509	SES	3	3	-	ENST00000443318	-15.73	0.0369925	0.99972	31.7460317460317|29.5454545454545|21.0526315789474	13.0434782608696|4.34782608695652|17.7777777777778	chr2_240525850_240560730_W_ENST00000443318_1
5:428007-432462	AHRR	5:430206-432524	A3SS	3	3	-	ENST00000316418	-15.71	0.011	0.949733	30.4347826086957|21.0526315789474|20.3389830508475	7.54716981132075|10.7692307692308|6.38297872340426	chr5_428007_432462_S_ENST00000316418_1
X:139728963-139737915	ATP11C	X:139731651-139731755	MXS	3	3	-	ENST00000327569	-15.69	0.00343737	0.85845	84.0909090909091|88.3018867924528|82.6086956521739	69.2015209125475|72.6027397260274|66.1341853035144	chrX_139728963_139737915_W_ENST00000327569_1
6:130049394-130051248	L3MBTL3	6:130049756-130049830	SES	3	3	-	ENST00000361794	-15.68	0.0066787	0.906134	65.546218487395|58.2089552238806|56.4102564102564	42.1052631578947|46.1206896551724|44.8979591836735	chr6_130049394_130051248_W_ENST00000361794_1
1:28407464-28459084	PHACTR4	1:28457832-28457859	MXS	3	3	NMD	ENST00000493669	-15.49	0.00132814	0.741323	41.5094339622642|36.0759493670886|37.6262626262626	24.25|23.6907730673317|20.7977207977208	chr1_28407464_28459084_W_ENST00000493669_1
11:70108405-70111706	ANO1	11:70111126-70111191	SES	3	3	-	ENST00000530480	-15.46	9.0311e-05	0.379245	48.4285231497127|51.3981358189081|50.3809523809524	35.4244694132335|33.9952965769532|34.4118453523444	chr11_70108405_70111706_W_ENST00000530480_1
9:129909000-129924959	FNBP1	9:129923844-129924026	MXS	3	3	-	ENST00000420781	-15.45	0.0322303	0.99972	66.6666666666667|51.7391304347826|55.0724637681159	39.2441860465116|44.4117647058823|43.4782608695652	chr9_129909000_129924959_W_ENST00000420781_1
8:144453461-144464808	CYHR1	8:144464460-144464612	SES	3	3	-	ENST00000438911	-15.36	0.00726654	0.906554	53.2110091743119|60.4166666666667|53.6082474226804	37.2093023255814|40|43.9393939393939	chr8_144453461_144464808_W_ENST00000438911_1
1:225501071-225507950	ENAH	1:225504991-225505053	SES	3	3	-	ENST00000358675	-15.3	0.000918518	0.708682	32.3343848580442|27.3390036452005|30.672748004561	16.6451612903226|14.1837644959857|13.6186770428016	chr1_225501071_225507950_W_ENST00000358675_1
10:26751784-26765217	ABI1	10:26759062-26759235	MES	3	3	-	ENST00000359188	-15.29	0.000244554	0.577357	26.5861027190332|28.4916201117318|29.3220338983051	12.3511904761905|14.647137150466|11.5326251896813	chr10_26751784_26765217_W_ENST00000359188_2
1:51836439-51840225	NRDC	1:51837487-51837620	SES	3	3	-	ENST00000354831	-15.26	0.0191615	0.999226	95.9183673469388|95.4545454545455|91.1111111111111	81.0344827586207|84|71.6666666666667	chr1_51836439_51840225_W_ENST00000354831_1
16:2076586-2079034	TSC2	16:2077598-2077726	SES	3	3	-	ENST00000642365	-15.04	0.00844487	0.923373	28.1368821292776|31.6901408450704|21.627408993576	14.1057934508816|11.2866817155756|10.9489051094891	chr16_2076586_2079034_W_ENST00000642365_1
1:150839655-150846262	ARNT	1:150842424-150842468	SES	3	3	-	ENST00000354396	-14.99	0.00840977	0.923373	92.3076923076923|89.6907216494845|95.3125	82.0717131474104|77.3381294964029|72.9357798165138	chr1_150839655_150846262_W_ENST00000354396_1
3:11703048-11720687	VGLL4	3:11720394-11720746	A5SS	3	3	-	ENST00000273038	-14.98	0.0132887	0.973575	78.1609195402299|89.2307692307692|79.7979797979798	67.0886075949367|66.2650602409639|68.8888888888889	chr3_11703048_11720687_S_ENST00000273038_1
19:48221856-48230776	CARD8	19:48230438-48230697	SES	2	3	NMD	ENST00000518622	-14.93	0.0250889	0.99972	60|56.8181818181818	38.7096774193548|47.7272727272727|44	chr19_48221856_48230776_W_ENST00000518622_1
19:11229036-11233202	DOCK6	19:11232185-11232289	MES	3	3	-	ENST00000585904	-14.79	0.0159591	0.983045	16.3841807909604|28.4848484848485|22.5563909774436	6.18556701030928|10|6.875	chr19_11229036_11233202_W_ENST00000585904_2
7:75996600-76003757	STYXL1	7:76000890-76001002	SES	3	3	-	ENST00000340062	-14.69	0.0181662	0.99626	75.6137479541735|73.1481481481482|68.4210526315789	56.1743341404358|53.1539888682746|63.7982195845697	chr7_75996600_76003757_W_ENST00000340062_1
4:148047052-148064415	ARHGAP10	4:148063148-148063300	SES	3	3	-	ENST00000336498	-14.64	0.0148061	0.983045	46.6666666666667|51.219512195122|58.1395348837209	36.986301369863|39.7260273972603|35.3846153846154	chr4_148047052_148064415_W_ENST00000336498_1
6:27251265-27252807	PRSS16	6:27251750-27252040	SES	3	3	-	ENST00000230582	-14.47	0.0161245	0.983045	42.8571428571429|45.8333333333333|52.6315789473684	28.5714285714286|36|33.3333333333333	chr6_27251265_27252807_W_ENST00000230582_1
2:71539240-71551040	DYSF	2:71549350-71549391	SES	2	3	-	ENST00000258104	-14.42	0.0226034	0.99972	15.1515151515152|23.8095238095238	4.76190476190476|6.25|4.16666666666667	chr2_71539240_71551040_W_ENST00000258104_1
21:25982478-26021839	APP	21:25997360-25997416	MES	3	3	-	ENST00000346798	-14.41	0.000357468	0.611276	37.5638091885231|36.7655845449114|33.6082096389958	20.8269230769231|22.3252937538652|21.5465097269904	chr21_25982478_26021839_W_ENST00000346798_1
14:30875104-30880451	COCH	14:30877572-30877728	SES	3	3	NMD	ENST00000553772	-14.36	0.00408229	0.865328	35.9375|36.9230769230769|41.5584415584416	20.9302325581395|23.6111111111111|26.8041237113402	chr14_30875104_30880451_W_ENST00000553772_1
15:82477124-82477837	GOLGA2P10	15:82477394-82477582	SES	3	3	-	ENST00000612379	-14.28	0.000970065	0.708682	64.1666666666667|61.0619469026549|65.4135338345865	50.5376344086022|50|47.2527472527472	chr15_82477124_82477837_W_ENST00000612379_1
18:22914307-22929382	RBBP8	18:22915420-22915485	SES	3	3	-	ENST00000582354	-14.25	0.0338212	0.99972	96.969696969697|98|90.4761904761905	74.2424242424242|87.5|80.9523809523809	chr18_22914307_22929382_W_ENST00000582354_1
19:8413421-8421788	MARCH2	19:8418537-8418807	SES	2	3	-	ENST00000595142	-14.15	0.0391404	0.99972	51.6129032258064|42	30.6451612903226|31.9148936170213|35.4166666666667	chr19_8413421_8421788_W_ENST00000595142_1
19:10315331-10315759	FDX2	19:10315554-10315704	IR (overlapping region)	3	3	-	ENST00000486454	-14.12	5.26976e-05	0.304279	44.1860465116279|44.8275862068966|45.9016393442623	30.952380952381|31.8181818181818|29.7872340425532	chr19_10315554_10315704_R_ENST00000486454_1
16:29485263-29485859	NPIPB12	16:29485566-29485622	IR	2	2	-	ENST00000458643	-14.12	0.0263481	0.99972	24|20	6.66666666666667|9.09090909090909	chr16_29485566_29485622_R_ENST00000458643_1
6:17787876-17794571	KIF13A	6:17794249-17794395	MES	3	3	-	ENST00000259711	-14.09	0.040342	0.99972	69.6378830083566|84.5070422535211|72.8155339805825	63.7532133676092|59.1549295774648|61.7788461538462	chr6_17787876_17794571_W_ENST00000259711_2
12:109939248-109953091	GIT2	12:109945260-109945349	MES	3	3	-	ENST00000355312	-14.08	0.0459165	0.99972	37.8181818181818|53.75|50.1607717041801	33.7662337662338|31.25|34.469696969697	chr12_109939248_109953091_W_ENST00000355312_1
11:3823620-3824135	PGAP2	11:3823741-3823882	IR	3	2	-	ENST00000527810	-14.06	0.0211598	0.99972	21.4285714285714|25|16.6666666666667	7.69230769230769|6.25	chr11_3823741_3823882_R_ENST00000527810_1
5:178222935-178224615	PHYKPL	5:178224448-178225010	A5SS	3	3	-	ENST00000476487	-14.04	0.0330005	0.99972	88.2352941176471|88.8888888888889|80	75|65|75	chr5_178222935_178224615_S_ENST00000476487_1
11:70419857-70422939	CTTN	11:70421470-70421580	MES	3	3	-	ENST00000301843	-14.03	0.00541641	0.87368	56.2845151314336|63.5026737967914|58.1351981351981	42.5837320574163|47.0575872215216|46.1987041036717	chr11_70419857_70422939_W_ENST00000301843_2
11:61349121-61350990	CYB561A3	11:61348838-61349643	A3SS	3	3	-	ENST00000447532	-14.01	0.00492995	0.865328	81.2339331619537|78.2608695652174|83.0508474576271	70.926517571885|64.2857142857143|65.2920962199313	chr11_61349121_61350990_S_ENST00000447532_1
17:7818097-7818311	DNAH2	17:7818192-7818460	A3SS	3	3	-	ENST00000389173	-13.96	0.0393751	0.99972	20|7.14285714285714|20	0|5.26315789473684|0	chr17_7818097_7818311_S_ENST00000389173_1
X:23733218-23743124	ACOT9	X:23734341-23734367	MES	3	3	-	ENST00000379303	-13.94	0.00359909	0.85845	71.9205298013245|66.7953667953668|68.9604685212299	55.0505050505051|58.3815028901734|52.4216524216524	chrX_23733218_23743124_W_ENST00000379303_1
19:34677857-34678736	ZNF302	19:34677678-34678103	A5SS	3	3	-	ENST00000505242	-13.91	0.0206133	0.99972	33.3333333333333|36.0655737704918|36.1702127659575	14.2857142857143|23.0769230769231|26.4705882352941	chr19_34677857_34678736_S_ENST00000505242_1
13:44538889-44573162	TSC22D1	13:44539767-44539923	SES	3	3	-	ENST00000460842	-13.84	0.00191415	0.768743	75|78.9473684210526|80.7692307692308	65.7142857142857|62.7906976744186|64.7058823529412	chr13_44538889_44573162_W_ENST00000460842_1
6:3137494-3152487	BPHL	6:3138041-3140509	SES	3	3	-	ENST00000490918	-13.75	0.000862254	0.698766	58.7301587301587|58.4905660377358|58.9041095890411	47.8260869565217|44.4444444444444|42.5925925925926	chr6_3137494_3152487_W_ENST00000490918_1
5:178131025-178131376	RMND5B	5:178131055-178131236	IR	3	3	-	ENST00000507457	-13.75	0.0256136	0.99972	50|54.2857142857143|52.5	33.3333333333333|36.3636363636364|45.8333333333333	chr5_178131055_178131236_R_ENST00000507457_1
9:136443901-136446854	SEC16A	9:136445052-136445111	MES	3	3	-	ENST00000277537	-13.73	0.00448043	0.865328	42.8571428571429|51.0708401976936|46.44412191582	33.160621761658|33.1858407079646|32.8296703296703	chr9_136443901_136446854_W_ENST00000277537_1
19:45489554-45494525	RTN2	19:45494166-45494420	SES	3	3	-	ENST00000344680	-13.72	0.0084923	0.923373	94.5945945945946|88.2352941176471|87.8787878787879	72.9166666666667|77.7777777777778|78.8461538461538	chr19_45489554_45494525_W_ENST00000344680_1
6:167911490-167914167	AFDN	6:167913403-167913423	SES	3	3	-	ENST00000351017	-13.69	0.00958961	0.938382	63.5730858468677|60.4166666666667|59.2964824120603	52.4557956777996|43.5222672064777|46.2365591397849	chr6_167911490_167914167_W_ENST00000351017_1
16:2205471-2206214	MLST8	16:2205876-2206030	IR	3	3	-	ENST00000568194	-13.67	0.0211656	0.99972	43.5779816513761|39.1304347826087|40	31.25|20.353982300885|30.0884955752212	chr16_2205876_2206030_R_ENST00000568194_1
11:8839351-8871333	ST5	11:8870954-8871088	SES	2	2	-	ENST00000525169	-13.61	0.0301629	0.99972	90.9090909090909|88	73.9130434782609|77.7777777777778	chr11_8839351_8871333_W_ENST00000525169_1
4:141637225-141719365	IL15	4:141688822-141689035	MXS	3	3	-	ENST00000529613	-13.56	0.0112715	0.955513	28.5714285714286|32.4324324324324|37.037037037037	20|21.7391304347826|15.625	chr4_141637225_141719365_W_ENST00000529613_1
1:8422808-8424014	RERE	1:8422727-8423248	A3SS	3	3	-	ENST00000465125	-13.54	0.00471017	0.865328	16.1290322580645|18.75|18.1818181818182	0|4.76190476190476|7.69230769230769	chr1_8422808_8424014_S_ENST00000465125_1
12:47773437-47779027	SLC48A1	12:47773208-47773440	A5SS	3	3	-	ENST00000442218	-13.35	0.00418742	0.865328	37.5|33.7837837837838|37.2727272727273	26.6666666666667|20.5607476635514|21.2765957446809	chr12_47773437_47779027_S_ENST00000442218_1
14:59473091-59474727	L3HYPDH	14:59474439-59474526	SES	3	3	-	ENST00000543619	-13.19	0.0456262	0.99972	59.375|62.3188405797101|53.0864197530864	42.5|40.3225806451613|52.3809523809524	chr14_59473091_59474727_W_ENST00000543619_1
1:111202446-111204295	DENND2D	1:111204146-111204535	A5SS	3	3	-	ENST00000473822	-13.13	0.0433405	0.99972	20|8.33333333333333|18.75	7.69230769230769|0|0	chr1_111202446_111204295_S_ENST00000473822_1
17:72428299-72592202	LINC00511	17:72431128-72431224	MXS	3	3	-	ENST00000453722	-13.08	0.0308834	0.99972	55.5|67.2566371681416|61.4864864864865	52.5345622119816|45.6896551724138|46.7889908256881	chr17_72428299_72592202_W_ENST00000453722_1
4:87178621-87220417	KLHL8	4:87185251-87185571	MES	3	3	-	ENST00000498875	-13.06	0.000422326	0.611276	51.4285714285714|52.755905511811|53.8461538461538	37.6543209876543|40.3940886699507|40.8163265306122	chr4_87178621_87220417_W_ENST00000498875_2
15:82754785-82756903	SNHG21	15:82756730-82756785	SES	3	3	-	ENST00000559366	-12.92	0.0249378	0.99972	83.0508474576271|73.5849056603774|80	61.1111111111111|68.4210526315789|68.3333333333333	chr15_82754785_82756903_W_ENST00000559366_1
1:6212054-6212681	RNF207	1:6212218-6212416	SES	3	3	-	ENST00000496676	-12.91	0.00909877	0.934464	41.025641025641|47.6190476190476|48.1481481481481	30.4347826086957|35.4838709677419|32.1428571428571	chr1_6212054_6212681_W_ENST00000496676_1
1:40508878-40509450	EXO5	1:40508767-40508889	A5SS	3	3	-	ENST00000432259	-12.91	0.0320909	0.99972	20|14.2857142857143|22.2222222222222	6.66666666666667|11.1111111111111|0	chr1_40508878_40509450_S_ENST00000432259_1
11:122091720-122155550	MIR100HG	11:122091629-122091740	A3SS	3	3	-	ENST00000534782	-12.84	0.000324972	0.577357	61.9047619047619|61.5384615384615|62.962962962963	48.1481481481481|51.3513513513513|48.3870967741936	chr11_122091720_122155550_S_ENST00000534782_1
11:85959061-85981128	PICALM	11:85976623-85976682	MES	2	3	-	ENST00000526961	-12.84	0.00495665	0.865328	84.6301264852434|86.6466616654164	74.0409207161125|73.9513570673246|70.4088704088704	chr11_85959061_85981128_W_ENST00000526961_2
2:240500566-240512801	ANKMY1	2:240511861-240512001	MES	3	3	-	ENST00000403283	-12.78	0.0250497	0.99972	20|24.1379310344828|19.2307692307692	13.5135135135135|9.375|2.12765957446809	chr2_240500566_240512801_W_ENST00000403283_2
1:13749488-13816426	PRDM2	1:13773078-13773188	SES	3	3	-	ENST00000505823	-12.78	0.0407961	0.99972	85.8333333333333|81.5217391304348|79	70.3703703703704|62.3076923076923|75.3424657534247	chr1_13749488_13816426_W_ENST00000505823_1
4:83446087-83448782	HELQ	4:83446835-83447035	SES	3	3	NMD	ENST00000508591	-12.69	0.0217605	0.99972	93.3333333333333|86|91.4893617021277	81.1320754716981|79.3103448275862|72.3076923076923	chr4_83446087_83448782_W_ENST00000508591_1
10:24670218-24670397	ARHGAP21	10:24670244-24670321	IR	2	2	-	ENST00000320481	-12.66	0.0206107	0.99972	94.5454545454545|93.8271604938272	79.7101449275362|83.3333333333333	chr10_24670244_24670321_R_ENST00000320481_1
1:200409720-200409945	ZNF281	1:200409561-200409723	A3SS	3	3	-	ENST00000367352	-12.63	0.0300253	0.99972	59.3220338983051|62.5|65.3846153846154	54.3478260869565|51.8518518518518|43.1034482758621	chr1_200409720_200409945_S_ENST00000367352_1
12:106860413-106885903	RIC8B	12:106870823-106870942	MXS	3	3	-	ENST00000392837	-12.63	0.0498901	0.99972	45.0549450549451|29.7520661157025|37.0967741935484	24.3243243243243|26.6666666666667|23.021582733813	chr12_106860413_106885903_W_ENST00000392837_1
20:47658393-47659696	SULF2	20:47659399-47659452	SES	3	3	-	ENST00000359930	-12.6	0.00818138	0.916654	65.7142857142857|59.9743150684932|61.8996027446732	46.0147354320161|52.0088462956137|51.7597551644989	chr20_47658393_47659696_W_ENST00000359930_1
17:6892076-6894883	ALOX12P2	17:6894318-6894513	SES	3	3	-	ENST00000574727	-12.6	0.00871436	0.92784	60|58.8235294117647|61.1111111111111	42.8571428571429|47.6190476190476|51.6666666666667	chr17_6892076_6894883_W_ENST00000574727_1
1:28407464-28459084	PHACTR4	1:28457832-28457855	MXS	3	3	-	ENST00000632202	-12.55	0.0193857	0.999226	49.685534591195|42.0886075949367|39.8989898989899	34.25|30.4239401496259|29.3447293447293	chr1_28407464_28459084_W_ENST00000632202_1
3:38497690-38501354	EXOG	3:38500090-38500164	MXS	3	3	-	ENST00000474071	-12.46	0.0163067	0.983045	28.3950617283951|27.7777777777778|28.5714285714286	11.9047619047619|21.9512195121951|13.5135135135135	chr3_38497690_38501354_W_ENST00000474071_1
2:70182936-70190972	C2orf42	2:70190918-70191004	A5SS	3	3	-	ENST00000428010	-12.39	0.0377595	0.99972	30|25|33.3333333333333	13.3333333333333|14.2857142857143|23.5294117647059	chr2_70182936_70190972_S_ENST00000428010_1
15:41736699-41740052	MGA	15:41739905-41740203	A3SS	3	3	-	ENST00000219905	-12.32	0.0246742	0.99972	59.6491228070175|55.8441558441558|61.1940298507463	40.3225806451613|49.3975903614458|50	chr15_41736699_41740052_S_ENST00000219905_1
17:3690681-3691643	P2RX5	17:3690956-3691027	SES	3	3	-	ENST00000225328	-12.26	0.0303934	0.99972	95.7142857142857|93.6170212765958|95.6521739130435	80|90|78.2051282051282	chr17_3690681_3691643_W_ENST00000225328_1
3:53161429-53178403	PRKCD	3:53165104-53165215	MXS	3	3	-	ENST00000330452	-12.26	0.0349797	0.99972	55.4545454545455|43.5643564356436|52	36.283185840708|36.5384615384615|41.4285714285714	chr3_53161429_53178403_W_ENST00000330452_1
2:215391815-215394527	FN1	2:215392931-215393203	SES	3	3	-	ENST00000323926	-12.22	0.00223139	0.793293	18.5185185185185|14.6341463414634|16.6666666666667	3.2967032967033|2.80373831775701|7.07070707070707	chr2_215391815_215394527_W_ENST00000323926_1
12:56158358-56158711	MYL6	12:56158405-56158680	IR (overlapping region)	3	3	-	ENST00000549566	-12.2	0.0282095	0.99972	28.5714285714286|20|27.906976744186	15.3846153846154|8.57142857142857|15.9090909090909	chr12_56158405_56158680_R_ENST00000549566_1
14:30874973-30880451	COCH	14:30875056-30875103	SES	3	3	-	ENST00000555881	-12.17	0.014441	0.983045	33.8709677419355|37.8787878787879|43.0379746835443	27.9569892473118|26.6666666666667|23.6559139784946	chr14_30874973_30880451_W_ENST00000555881_1
6:130049394-130051248	L3MBTL3	6:130049651-130049830	SES	3	3	-	ENST00000526087	-12.08	0.00978922	0.940355	28.9915966386555|35.8208955223881|30.7692307692308	18.7134502923977|17.6724137931034|22.9591836734694	chr6_130049394_130051248_W_ENST00000526087_1
15:67703409-67748568	MAP2K5	15:67748231-67748257	SES	3	3	-	ENST00000395476	-12.04	0.0216139	0.99972	65.8536585365854|65.4088050314465|56.5217391304348	52.9661016949153|48.6842105263158|50	chr15_67703409_67748568_W_ENST00000395476_1
4:168472810-168480376	DDX60L	4:168475996-168476120	SES	3	3	-	ENST00000514748	-12.01	0.0395841	0.99972	40.625|31.25|30	19.8581560283688|26.2773722627737|19.7183098591549	chr4_168472810_168480376_W_ENST00000514748_1
7:30019124-30026311	FKBP14	7:30022665-30022816	SES	3	3	-	ENST00000222803	-11.93	0.00103656	0.708682	91.6666666666667|88.3582089552239|87.9310344827586	77.5401069518716|76.0162601626016|78.6026200873362	chr7_30019124_30026311_W_ENST00000222803_1
17:1508227-1509682	INPP5K	17:1509168-1509353	SES	3	3	NMD	ENST00000573790	-11.91	0.0418394	0.99972	43.3628318584071|48.9795918367347|54.9180327868852	40|38.8349514563107|32.6923076923077	chr17_1508227_1509682_W_ENST00000573790_1
15:82477124-82477837	GOLGA2P10	15:82477481-82477582	SES	3	3	-	ENST00000618004	-11.89	0.0190071	0.999226	46.6666666666667|40.7079646017699|39.0977443609023	34.4086021505376|28.90625|27.4725274725275	chr15_82477124_82477837_W_ENST00000618004_1
14:102320054-102325984	ZNF839	14:102319751-102322335	A5SS	3	3	-	ENST00000442396	-11.83	0.0205188	0.99972	27.2727272727273|36.3636363636364|27.2727272727273	20|18.75|16.6666666666667	chr14_102320054_102325984_S_ENST00000442396_1
14:102319519-102325984	ZNF839	14:102319298-102322335	A5SS	3	3	-	ENST00000559185	-11.83	0.0205188	0.99972	27.2727272727273|36.3636363636364|27.2727272727273	20|18.75|16.6666666666667	chr14_102319519_102325984_S_ENST00000559185_1
11:65423627-65426457	NEAT1	11:65425738-65426060	IR	3	3	-	ENST00000499732	-11.79	0.0489873	0.99972	88.0952380952381|84.1085271317829|76.027397260274	69.8863636363636|67.6470588235294|75.3164556962025	chr11_65425738_65426060_R_ENST00000499732_1
2:113198558-113199226	PSD4	2:113198885-113199082	IR	3	3	-	ENST00000464559	-11.75	0.0412193	0.99972	36.9565217391304|31.25|32.5301204819277	18.0722891566265|18.4615384615385|28.9473684210526	chr2_113198885_113199082_R_ENST00000464559_1
2:10369218-10396834	HPCAL1	2:10368764-10387811	A5SS	3	3	-	ENST00000620771	-11.66	0.0183001	0.99626	15|16.6666666666667|8.57142857142857	0|0|5.26315789473684	chr2_10369218_10396834_S_ENST00000620771_2
2:10368738-10396834	HPCAL1	2:10368678-10387811	A5SS	3	3	-	ENST00000613496	-11.66	0.0183001	0.99626	15|16.6666666666667|8.57142857142857	0|0|5.26315789473684	chr2_10368738_10396834_S_ENST00000613496_2
2:10354382-10396834	HPCAL1	2:10354216-10387811	A5SS	3	3	-	ENST00000419810	-11.66	0.0183001	0.99626	15|16.6666666666667|8.57142857142857	0|0|5.26315789473684	chr2_10354382_10396834_S_ENST00000419810_2
2:10330211-10396834	HPCAL1	2:10330163-10387811	A5SS	3	3	-	ENST00000622018	-11.66	0.0183001	0.99626	15|16.6666666666667|8.57142857142857	0|0|5.26315789473684	chr2_10330211_10396834_S_ENST00000622018_2
2:10303943-10396834	HPCAL1	2:10303700-10387811	A5SS	3	3	-	ENST00000381765	-11.66	0.0183001	0.99626	15|16.6666666666667|8.57142857142857	0|0|5.26315789473684	chr2_10303943_10396834_S_ENST00000381765_2
9:35088690-35093580	PIGO	9:35091292-35092542	IR	3	3	-	ENST00000474436	-11.66	0.0477199	0.99972	75.2336448598131|88.659793814433|86.1635220125786	72.027972027972|71.830985915493|71.2328767123288	chr9_35091292_35092542_R_ENST00000474436_1
1:3740388-3743060	TP73-AS1	1:3742804-3742957	SES	2	3	-	ENST00000608600	-11.65	0.0010492	0.708682	70.3703703703704|70	57.1428571428571|59.375|59.0909090909091	chr1_3740388_3743060_W_ENST00000608600_1
X:129447234-129448301	SMARCA1	X:129446505-129447301	A3SS	3	3	-	ENST00000371122	-11.54	0.044826	0.99972	34.6153846153846|33.3333333333333|33.3333333333333	25.7142857142857|14.2857142857143|26.6666666666667	chrX_129447234_129448301_S_ENST00000371122_1
8:42272206-42305186	IKBKB	8:42293443-42293568	MES	3	3	NMD	ENST00000520320	-11.48	0.027445	0.99972	47.2972972972973|51.2|43.6170212765958	40.9836065573771|34.0540540540541|32.6315789473684	chr8_42272206_42305186_W_ENST00000520320_2
16:50266588-50287911	ADCY7	16:50266541-50266680	A5SS	3	3	-	ENST00000562623	-11.44	0.0496975	0.99972	36.986301369863|25.3012048192771|27.9279279279279	15.4639175257732|22.5806451612903|17.8571428571429	chr16_50266588_50287911_S_ENST00000562623_1
5:177301925-177302496	RAB24	5:177302179-177302396	IR (overlapping region)	3	3	-	ENST00000471466	-11.37	0.0272178	0.99972	22.3880597014925|22.8070175438596|13.0434782608696	6.66666666666667|7.46268656716418|10	chr5_177302179_177302396_R_ENST00000471466_1
1:11654953-11655805	FBXO44	1:11655670-11655699	SES	3	3	-	ENST00000376760	-11.33	0.00592665	0.888854	11.7647058823529|15.9090909090909|15.8730158730159	4.28571428571429|5.26315789473684|0	chr1_11654953_11655805_W_ENST00000376760_1
11:6603816-6604360	ILK	11:6603878-6604179	IR (overlapping region)	3	3	-	ENST00000396751	-11.28	0.000993999	0.708682	54.5454545454545|52.9411764705882|57.1428571428571	43.4782608695652|42.8571428571429|44.4444444444444	chr11_6603878_6604179_R_ENST00000396751_1
6:109447073-109449783	MICAL1	6:109447964-109448202	IR	2	3	-	ENST00000465904	-11.23	0.034641	0.99972	10|15.7894736842105	5|0|0	chr6_109447964_109448202_R_ENST00000465904_1
2:201195949-201209069	CASP10	2:201208075-201208183	MXS	3	3	-	ENST00000346817	-11.22	0.0147953	0.983045	60.6060606060606|68.3333333333333|63.953488372093	50|54.0540540540541|55.1724137931034	chr2_201195949_201209069_W_ENST00000346817_1
5:170968378-171170129	RANBP17	5:171028872-171028989	MXS	3	3	NMD	ENST00000389118	-11.22	0.0168509	0.983045	31.5789473684211|22.7272727272727|25.609756097561	15.1515151515152|17.5|13.5922330097087	chr5_170968378_171170129_W_ENST00000389118_1
15:42273830-42274167	GANC	15:42273658-42274044	A5SS	3	3	-	ENST00000566442	-11.21	0.0361929	0.99972	18.1818181818182|13.6363636363636|7.69230769230769	0|0|5.88235294117647	chr15_42273830_42274167_S_ENST00000566442_1
X:24149795-24172714	ZFX	X:24161715-24161842	MES	3	3	-	ENST00000379177	-11.18	0.00141953	0.752982	23.0769230769231|20.8791208791209|23.0769230769231	9.30232558139535|13.4615384615385|10.7142857142857	chrX_24149795_24172714_W_ENST00000379177_3
X:49064665-49065453	CCDC120	X:49065036-49065098	SES	3	3	NMD	ENST00000603906	-11.17	0.0445994	0.99972	93.6842105263158|97.0588235294118|92.3076923076923	89.0909090909091|83.7837837837838|76.6666666666667	chrX_49064665_49065453_W_ENST00000603906_1
9:70324144-70347065	SMC5	9:70346605-70346649	MES	3	3	-	ENST00000361138	-11.16	0.0168747	0.983045	54.4715447154472|55.5785123966942|54.4364508393285	45.7983193277311|38.1125226860254|47.0954356846473	chr9_70324144_70347065_W_ENST00000361138_2
16:89222184-89225554	ZNF778	16:89224719-89224802	MXS	3	3	NMD	ENST00000567651	-11.14	0.0424354	0.99972	81.1594202898551|76.3157894736842|76.5957446808511	65.7894736842105|73.3333333333333|61.5384615384615	chr16_89222184_89225554_W_ENST00000567651_1
6:136269231-136269612	BCLAF1	6:136269304-136269436	IR	3	3	-	ENST00000534792	-11.12	0.0178024	0.988676	38.0952380952381|30.952380952381|29.1666666666667	23.3333333333333|21.0526315789474|20.4545454545455	chr6_136269304_136269436_R_ENST00000534792_1
5:79612692-79613010	TENT2	5:79612433-79612735	A5SS	3	3	-	ENST00000423041	-11.08	0.00268674	0.842271	39.0243902439024|40.3508771929825|38	29.4117647058824|29.7297297297297|25	chr5_79612692_79613010_S_ENST00000423041_1
6:84221172-84227579	CEP162	6:84226337-84226452	SES	3	3	-	ENST00000403245	-11.04	0.00601636	0.895042	100|96|94.4444444444444	83.3333333333333|86.4864864864865|87.5	chr6_84221172_84227579_W_ENST00000403245_1
3:24190335-24337299	THRB	3:24228938-24229001	MXS	3	3	-	ENST00000396671	-11	0.00782944	0.915599	79.3296089385475|82.258064516129|76.3779527559055	71.0743801652893|67.7018633540373|66.1971830985916	chr3_24190335_24337299_W_ENST00000396671_1
1:145623161-145630686	GPR89A	1:145623593-145623714	SES	3	3	NMD	ENST00000460277	-10.99	0.0364306	0.99972	29.6296296296296|31.25|38.7096774193548	25.7142857142857|22.7272727272727|18.1818181818182	chr1_145623161_145630686_W_ENST00000460277_1
5:73128532-73131540	TMEM171	5:73131538-73131817	A3SS	3	3	-	ENST00000454765	-10.97	0.0478161	0.99972	76.9230769230769|70.4545454545455|77.5510204081633	62.2222222222222|59.6491228070175|70.1492537313433	chr5_73128532_73131540_S_ENST00000454765_1
1:94638559-94819955	SLC44A3-AS1	1:94679425-94679607	MES	2	3	-	ENST00000634870	-10.96	0.01723	0.98642	30|32.824427480916	18.3673469387755|19.4630872483221|23.5294117647059	chr1_94638559_94819955_W_ENST00000634870_1
16:19733828-19788837	IQCK	16:19763848-19764112	MES	3	3	NMD	ENST00000568126	-10.95	0.0395282	0.99972	62.5441696113074|72.5|71.7948717948718	59.4827586206897|54.5833333333333|59.9315068493151	chr16_19733828_19788837_W_ENST00000568126_2
14:64738138-64738741	PLEKHG3	14:64738015-64738224	A5SS	3	3	-	ENST00000471182	-10.93	0.0016182	0.768743	15.4362416107383|16.5178571428571|17.7631578947368	3.37078651685393|7.78097982708934|5.76271186440678	chr14_64738138_64738741_S_ENST00000471182_1
9:33347118-33347665	NFX1	9:33347663-33348723	A3SS	3	3	-	ENST00000318524	-10.93	0.00714867	0.906554	58.0952380952381|51.1627906976744|53.7878787878788	44.5454545454545|41.9847328244275|43.7275985663082	chr9_33347118_33347665_S_ENST00000318524_1
17:43215942-43216696	TMEM106A	17:43216449-43216589	SES	3	3	-	ENST00000541594	-10.9	0.0194824	0.999226	100|95.3488372093023|100	89.1891891891892|90.6976744186046|82.7586206896552	chr17_43215942_43216696_W_ENST00000541594_1
13:30618057-30621763	USPL1	13:30621073-30621239	SES	3	3	-	ENST00000255304	-10.84	0.0254518	0.99972	38.695652173913|35.7142857142857|38.7323943661972	21.5189873417722|27.4074074074074|31.7073170731707	chr13_30618057_30621763_W_ENST00000255304_1
11:85661066-85665102	CREBZF	11:85663294-85663523	IR	3	3	-	ENST00000527447	-10.84	0.0331361	0.99972	83.984375|83.3333333333333|80.188679245283	66.0869565217391|71.7948717948718|77.1186440677966	chr11_85663294_85663523_R_ENST00000527447_1
11:67301282-67301823	ANKRD13D	11:67301399-67301487	IR	3	3	-	ENST00000507915	-10.83	0.023863	0.99972	25.6880733944954|18.75|15.8333333333333	8.13953488372093|11.0091743119266|8.62068965517241	chr11_67301399_67301487_R_ENST00000507915_1
18:24341659-24377412	OSBPL1A	18:24368367-24368372	SES	3	3	NMD	ENST00000578091	-10.81	0.0452838	0.99972	80.4511278195489|76.4044943820225|68.3544303797468	62.6666666666667|63.4615384615385|66.6666666666667	chr18_24341659_24377412_W_ENST00000578091_1
17:6896460-6898203	ALOX12P2	17:6896554-6896763	SES	3	3	-	ENST00000570890	-10.79	0.0171298	0.983445	100|100|93.1034482758621	86.3636363636364|89.7435897435898|84.6153846153846	chr17_6896460_6898203_W_ENST00000570890_1
17:63704583-63706634	STRADA	17:63702835-63704908	A3SS	3	3	-	ENST00000245865	-10.77	0.0287233	0.99972	27.8688524590164|18.8679245283019|19.2307692307692	13.4146341463415|8.88888888888889|11.3636363636364	chr17_63704583_63706634_S_ENST00000245865_1
4:1011955-1012469	FGFRL1	4:1011822-1011988	A5SS	2	3	-	ENST00000510644	-10.73	0.0300715	0.99972	12|13.6363636363636	0|6.25|0	chr4_1011955_1012469_S_ENST00000510644_1
4:1011297-1012469	FGFRL1	4:1010924-1011988	A5SS	2	3	-	ENST00000398484	-10.73	0.0300715	0.99972	12|13.6363636363636	0|6.25|0	chr4_1011297_1012469_S_ENST00000398484_1
11:35190066-35214851	CD44	11:35198121-35198246	MES	3	3	-	ENST00000415148	-10.72	0.0154289	0.983045	39.9627510975123|37.1367061356297|36.1501180564185	31.793709266081|24.4589774078478|24.8280175109443	chr11_35190066_35214851_W_ENST00000415148_1
4:55600576-55607297	NMU	4:55605275-55605349	SES	3	3	-	ENST00000264218	-10.71	0.0034552	0.85845	90.7928388746803|89.9122807017544|88.3211678832117	75.8730158730159|80.0623052959502|80.9716599190283	chr4_55600576_55607297_W_ENST00000264218_1
5:103180189-103184671	PPIP5K2	5:103183234-103183407	SES	3	3	-	ENST00000321521	-10.68	0.0166286	0.983045	25.0996015936255|29.9465240641711|34.2281879194631	18.5567010309278|20.18779342723|18.4873949579832	chr5_103180189_103184671_W_ENST00000321521_1
6:7231908-7248510	RREB1	6:7240438-7240602	MES	3	3	-	ENST00000379938	-10.66	0.0428968	0.99972	36.328125|37.6923076923077|27.7439024390244	21.3523131672598|27.0358306188925|21.3815789473684	chr6_7231908_7248510_W_ENST00000379938_1
19:57633437-57634628	ZNF211	19:57634023-57634061	MXS	3	3	-	ENST00000240731	-10.61	0.00466103	0.865328	75|76.3636363636364|76.7441860465116	61.9047619047619|66.6666666666667|67.6923076923077	chr19_57633437_57634628_W_ENST00000240731_1
11:35190066-35208104	CD44	11:35204512-35204640	MES	3	3	-	ENST00000531110	-10.6	0.0142282	0.983045	45.0394944707741|40.6179351921628|40.4525728456293	35.5332539547542|28.9469614968301|29.84318850049	chr11_35190066_35208104_W_ENST00000531110_1
4:932541-951206	TMEM175	4:950424-950518	SES	3	3	-	ENST00000515492	-10.56	0.0431033	0.99972	60.6382978723404|71.6666666666667|63.5135135135135	51.9230769230769|56.8627450980392|55.3571428571429	chr4_932541_951206_W_ENST00000515492_1
16:19733828-19788837	IQCK	16:19763848-19764112	MXS	3	3	-	ENST00000568300	-10.52	0.0397428	0.99972	41.3427561837456|41.5|49.7435897435897	37.9310344827586|31.25|31.8493150684932	chr16_19733828_19788837_W_ENST00000568300_1
12:96907301-96919984	NEDD1	12:96917621-96917737	MES	3	3	-	ENST00000553609	-10.46	0.0022981	0.793943	65.7303370786517|67.2222222222222|69.3877551020408	57.948717948718|58.1818181818182|54.8387096774194	chr12_96907301_96919984_W_ENST00000553609_2
20:3326282-3330645	C20orf194	20:3326197-3326284	A3SS	3	3	-	ENST00000252032	-10.39	0.0153103	0.983045	90.625|89.7435897435898|97.5609756097561	83.3333333333333|82.3529411764706|81.0810810810811	chr20_3326282_3330645_S_ENST00000252032_1
14:58267301-58273978	PSMA3-AS1	14:58265365-58267393	A3SS	3	3	-	ENST00000554360	-10.38	0.0275615	0.99972	72.7272727272727|69.2307692307692|69.2307692307692	57.8947368421053|65.625|56.5217391304348	chr14_58267301_58273978_S_ENST00000554360_1
15:45162378-45163531	DUOX1	15:45162219-45163114	A5SS	3	3	-	ENST00000321429	-10.22	0.0356697	0.99972	20.8333333333333|25|21.875	18.3673469387755|8.69565217391304|10	chr15_45162378_45163531_S_ENST00000321429_1
22:31833981-31838684	DEPDC5	22:31837094-31837155	SES	3	3	-	ENST00000462414	-10.18	0.00149154	0.752982	53.030303030303|55|51.1627906976744	42.4657534246575|41.9354838709677|44.2622950819672	chr22_31833981_31838684_W_ENST00000462414_1
20:64076647-64079872	RGS19	20:64076857-64076954	SES	3	3	-	ENST00000332298	-10.17	0.00728003	0.906554	65.6084656084656|63.953488372093|68.5714285714286	52.9126213592233|57.7777777777778|56.9230769230769	chr20_64076647_64079872_W_ENST00000332298_1
1:155188232-155192785	MUC1	1:155192183-155192310	SES	3	3	-	ENST00000368392	-10.07	0.0268492	0.99972	14.2857142857143|9.52380952380952|16.6666666666667	3.125|0|7.14285714285714	chr1_155188232_155192785_W_ENST00000368392_1
22:50571044-50571374	CHKB-CPT1B	22:50571158-50571287	SES	3	3	-	ENST00000492556	-10.07	0.032149	0.99972	74.5762711864407|71.7948717948718|68.2539682539683	57.1428571428571|65.9090909090909|61.3636363636364	chr22_50571044_50571374_W_ENST00000492556_1
10:14553388-14612488	FAM107B	10:14595623-14612552	A5SS	3	3	-	ENST00000442012	-10.06	0.00444699	0.865328	12.0689655172414|9.09090909090909|12.9032258064516	3.8961038961039|0|0	chr10_14553388_14612488_S_ENST00000442012_1
5:103184745-103190841	PPIP5K2	5:103187314-103187376	MES	3	3	-	ENST00000358359	-10	0.0144249	0.983045	23.7442922374429|28.4023668639053|26.1194029850746	13.3333333333333|20|14.9253731343284	chr5_103184745_103190841_W_ENST00000358359_2
11:93733350-93734661	TAF1D	11:93733420-93734624	IR	3	3	-	ENST00000525928	-9.94	0.0125602	0.972869	62.3052959501558|59.7435897435897|67.3410404624277	52.0446096654275|53.5626535626536|53.9641943734015	chr11_93733420_93734624_R_ENST00000525928_1
2:172498101-172504160	ITGA6	2:172504091-172506282	A3SS	3	3	-	ENST00000409080	10.01	0.00718289	0.906554	17.8082191780822|15.5555555555556|14.0052356020942	22.5257323832146|27.231467473525|27.6463745637844	chr2_172498101_172504160_S_ENST00000409080_1
16:2077727-2079275	TSC2	16:2079035-2079196	SES	3	3	-	ENST00000642365	10.08	0.00118133	0.708682	79.5969773299748|78.4810126582278|80.23598820059	89.6153846153846|87.5486381322957|91.3907284768212	chr16_2077727_2079275_W_ENST00000642365_1
17:1713056-1714370	MIR22HG	17:1713856-1714014	SES	3	3	-	ENST00000609990	10.08	0.00577921	0.885776	86.6666666666667|88|85.7142857142857	96.6666666666667|100|93.9393939393939	chr17_1713056_1714370_W_ENST00000609990_1
17:78692494-78698268	CYTH1	17:78696007-78696009	SES	3	3	-	ENST00000446868	10.12	0.00645719	0.898679	70|68.3720930232558|68.561872909699	80.2575107296137|81.6091954022989|75.4385964912281	chr17_78692494_78698268_W_ENST00000446868_1
9:34402808-34458236	FAM219A	9:34405916-34405964	SES	3	3	-	ENST00000379081	10.15	0.0105424	0.949733	25.8620689655172|19.6428571428571|25.7575757575758	35.1851851851852|34.3283582089552|32.2033898305085	chr9_34402808_34458236_W_ENST00000379081_1
1:84670816-84690153	SSX2IP	1:84670646-84680388	A3SS	3	3	-	ENST00000437941	10.18	0.0378195	0.99972	17.8571428571429|17.7777777777778|8	23.8095238095238|24.4444444444444|25.9259259259259	chr1_84670816_84690153_S_ENST00000437941_1
1:84651998-84690153	SSX2IP	1:84651883-84680388	A3SS	3	3	-	ENST00000603677	10.18	0.0378195	0.99972	17.8571428571429|17.7777777777778|8	23.8095238095238|24.4444444444444|25.9259259259259	chr1_84651998_84690153_S_ENST00000603677_1
5:173910605-173932449	CPEB4	5:173910523-173918255	A5SS	2	3	-	ENST00000265085	10.19	0.0175253	0.988526	35|31.8181818181818	45.4545454545455|40.9090909090909|44.4444444444444	chr5_173910605_173932449_S_ENST00000265085_1
5:79612736-79613010	TENT2	5:79612573-79612769	A5SS	3	3	-	ENST00000296783	10.2	0.0136422	0.978311	51.219512195122|52.6315789473684|48	57.3529411764706|60.8108108108108|64.2857142857143	chr5_79612736_79613010_S_ENST00000296783_1
16:2464039-2464927	TEDC2	16:2464230-2464521	IR	3	3	-	ENST00000563531	10.23	0.0125425	0.972869	33.3333333333333|28.9473684210526|33.3333333333333	40|45.8333333333333|40.4761904761905	chr16_2464230_2464521_R_ENST00000563531_1
11:93702638-93706744	CEP295	11:93702776-93702919	SES	3	3	-	ENST00000325212	10.23	0.0288878	0.99972	52.4324324324324|61.25|56.578947368421	67.4074074074074|69.6969696969697|63.8418079096045	chr11_93702638_93706744_W_ENST00000325212_1
14:90398489-90400064	CALM1	14:90398990-90400095	A3SS	3	3	-	ENST00000544280	10.24	0.0402015	0.99972	44|33.3333333333333|35.7142857142857	47.6190476190476|50|46.1538461538462	chr14_90398489_90400064_S_ENST00000544280_1
3:126634052-126643980	TXNRD3	3:126642032-126642151	SES	3	3	-	ENST00000523403	10.26	0.0429187	0.99972	73.5849056603774|73.469387755102|69.5652173913043	80.4511278195489|78.125|88.8111888111888	chr3_126634052_126643980_W_ENST00000523403_1
1:40477895-40479332	ZFP69	1:40479035-40479488	A3SS	3	3	-	ENST00000372705	10.27	0.0464849	0.99972	48.1481481481481|40|47.8260869565217	51.6129032258064|60|55.1724137931034	chr1_40477895_40479332_S_ENST00000372705_2
1:150268821-150272798	C1orf54	1:150272284-150272413	SES	3	2	-	ENST00000369102	10.36	0.0258343	0.99972	72.7272727272727|75|76.9230769230769	87.8787878787879|82.6086956521739	chr1_150268821_150272798_W_ENST00000369102_1
22:45354133-45358696	SMC1B	22:45354959-45355115	SES	3	3	-	ENST00000357450	10.51	0.0195619	0.999226	73.3333333333333|71.4285714285714|78.2608695652174	85|88.0597014925373|81.4814814814815	chr22_45354133_45358696_W_ENST00000357450_1
19:40714636-40715032	COQ8B	19:40714912-40715071	A5SS	3	3	-	ENST00000596357	10.55	0.00669721	0.906134	4.76190476190476|0|4.76190476190476	11.5384615384615|13.6363636363636|16	chr19_40714636_40715032_S_ENST00000596357_1
4:15686236-15689101	FAM200B	4:15686463-15687000	IR	3	3	-	ENST00000422728	10.61	0.00407648	0.865328	31.6455696202532|33.3333333333333|30	44.1860465116279|43.3333333333333|39.2857142857143	chr4_15686463_15687000_R_ENST00000422728_1
3:38496930-38501354	EXOG	3:38497629-38497778	SES	3	3	NMD	ENST00000443942	10.69	0.0183638	0.997379	67.0588235294118|61.1111111111111|62.3188405797101	72.4137931034483|71.7647058823529|78.3783783783784	chr3_38496930_38501354_W_ENST00000443942_1
6:130865635-130885095	EPB41L2	6:130869812-130870126	MXS	3	3	-	ENST00000527659	10.75	0.014982	0.983045	27.4380165289256|19.438444924406|20.0413223140496	33.5913312693498|31.9682959048877|33.6099585062241	chr6_130865635_130885095_W_ENST00000527659_1
12:113822057-113823321	RBM19	12:113822647-113823208	IR	3	3	-	ENST00000261741	10.84	0.0235078	0.99972	50.8670520231214|49.5412844036697|53.3783783783784	58.9403973509934|67.741935483871|59.6273291925466	chr12_113822647_113823208_R_ENST00000261741_1
20:44938192-44939125	PABPC1L	20:44938674-44938748	SES	3	3	-	ENST00000255136	10.86	0.00667142	0.906134	79.5918367346939|85.9649122807018|83.3333333333333	92|95.4545454545455|94.0298507462687	chr20_44938192_44939125_W_ENST00000255136_1
17:63704048-63706634	STRADA	17:63704432-63704582	SES	3	3	NMD	ENST00000640827	10.86	0.013139	0.972869	44.6428571428571|49.4252873563218|46.6666666666667	54.4117647058823|57.1428571428571|61.7647058823529	chr17_63704048_63706634_W_ENST00000640827_1
6:35468420-35468873	RPL10A	6:35468440-35468596	IR	2	3	-	ENST00000464112	10.91	0.00804319	0.916654	82.3529411764706|80.8823529411765	90|94|93.5897435897436	chr6_35468440_35468596_R_ENST00000464112_1
1:178454649-178457682	RASAL2	1:178456700-178456899	SES	3	3	-	ENST00000433130	10.93	0.00405614	0.865328	68.5267857142857|64.8484848484848|66.4788732394366	78.8359788359788|74.5454545454545|79.2553191489362	chr1_178454649_178457682_W_ENST00000433130_1
2:70182936-70190780	C2orf42	2:70190691-70190977	A5SS	3	3	-	ENST00000428751	11.01	0.00257262	0.831337	6.66666666666667|5|6.66666666666667	16.6666666666667|20|14.7058823529412	chr2_70182936_70190780_S_ENST00000428751_1
9:38603213-38607425	ANKRD18A	9:38603159-38604917	A3SS	3	3	-	ENST00000399703	11.06	0.0203449	0.99972	82|74.0740740740741|72.7272727272727	86.6666666666667|86.6666666666667|88.6363636363636	chr9_38603213_38607425_S_ENST00000399703_1
10:70301509-70376451	LRRC20	10:70340553-70340702	MES	2	3	-	ENST00000355790	11.1	0.019625	0.999226	63.013698630137|66.6666666666667	73.0769230769231|76.3157894736842|78.4313725490196	chr10_70301509_70376451_W_ENST00000355790_2
12:130791978-130798524	STX2	12:130795995-130796120	SES	3	3	-	ENST00000392373	11.11	0.00406998	0.865328	75.609756097561|71.4285714285714|70.5882352941177	85|81.5789473684211|84.375	chr12_130791978_130798524_W_ENST00000392373_1
10:4842505-4847487	AKR1E2	10:4847148-4847299	SES	3	3	NMD	ENST00000463345	11.16	0.0469814	0.99972	46.7532467532467|53.4246575342466|59.3406593406593	64.7887323943662|61.5384615384615|66.6666666666667	chr10_4842505_4847487_W_ENST00000463345_1
14:24163960-24165846	IRF9	14:24164063-24164134	SES	3	3	-	ENST00000324076	11.19	0.0243574	0.99972	41.025641025641|46.6666666666667|52	57.8947368421053|58.0645161290323|57.3170731707317	chr14_24163960_24165846_W_ENST00000324076_1
15:32101348-32157607	CHRNA7	15:32153907-32153986	MXS	3	3	NMD	ENST00000637519	11.22	0.0270997	0.99972	30.7692307692308|23.8095238095238|32	36|42.8571428571429|41.3793103448276	chr15_32101348_32157607_W_ENST00000637519_1
9:105558166-105574944	FKTN	9:105574198-105574332	MES	3	3	-	ENST00000479846	11.27	0.0386285	0.99972	8.88888888888889|17.9245283018868|6.66666666666667	25|22.1052631578947|20.1923076923077	chr9_105558166_105574944_W_ENST00000479846_2
14:64736892-64738741	PLEKHG3	14:64737356-64737375	SES	3	3	-	ENST00000247226	11.3	0.0179571	0.992724	83.3333333333333|74.2808798646362|80.9414466130884	92.7848101265823|89.0274314214464|90.650406504065	chr14_64736892_64738741_W_ENST00000247226_1
22:20021135-20036759	TANGO2	22:20021108-20021246	A5SS	3	3	-	ENST00000327374	11.31	0.0397309	0.99972	36.3636363636364|33.8983050847458|41.1111111111111	43.5483870967742|47.5409836065574|54.2168674698795	chr22_20021135_20036759_S_ENST00000327374_1
12:68813629-68828770	MDM2	12:68824363-68824430	MES	2	3	NMD	ENST00000537182	11.32	0.022755	0.99972	43.8311688311688|48.780487804878	55.7640750670241|56.6666666666667|60.4575163398693	chr12_68813629_68828770_W_ENST00000537182_2
19:49460900-49462569	ALDH16A1	19:49461884-49462036	MES	3	3	NMD	ENST00000593417	11.4	0.0106451	0.949733	77.4104683195592|82.4884792626728|78.4256559766764	90.650406504065|94.3775100401606|87.5	chr19_49460900_49462569_W_ENST00000593417_2
8:105785218-105787448	ZFPM2-AS1	8:105787067-105787221	SES	3	3	-	ENST00000518932	11.42	0.0151522	0.983045	70|69.281045751634|71.900826446281	87.0503597122302|78.125|80.2631578947368	chr8_105785218_105787448_W_ENST00000518932_1
3:132704372-132705739	NPHP3	3:132705249-132705814	A5SS	3	3	-	ENST00000337331	11.45	0.0374043	0.99972	0|0|2.8169014084507	18.8679245283019|6.38297872340426|11.9047619047619	chr3_132704372_132705739_S_ENST00000337331_1
19:49460900-49462569	ALDH16A1	19:49461619-49461800	MES	3	3	NMD	ENST00000593417	11.46	0.0449386	0.99972	87.603305785124|94.0092165898618|80.7580174927114	96.7479674796748|100|100	chr19_49460900_49462569_W_ENST00000593417_1
4:174283944-174299071	CEP44	4:174297966-174298062	SES	3	3	-	ENST00000503780	11.47	0.0462409	0.99972	66.1290322580645|59.4594594594595|61.3636363636364	80.7692307692308|70|70.5882352941177	chr4_174283944_174299071_W_ENST00000503780_1
19:49811700-49812995	FUZ	19:49812251-49812335	MES	3	3	-	ENST00000313777	11.53	0.00538339	0.87368	84.2105263157895|88.0597014925373|91.3978494623656	99.3939393939394|100|98.8636363636364	chr19_49811700_49812995_W_ENST00000313777_1
6:47707339-47713797	ADGRF4	6:47708224-47708278	MES	3	3	-	ENST00000283303	11.55	0.0167359	0.983045	75.5395683453237|80.8429118773946|76.1061946902655	84.9009900990099|89.0728476821192|93.1726907630522	chr6_47707339_47713797_W_ENST00000283303_1
22:35746562-35759887	RBFOX2	22:35756105-35756144	MXS	3	3	-	ENST00000262829	11.57	0.00645909	0.898679	84.4672657252888|78.5394932935917|77.8409090909091	93.0693069306931|91.8714555765595|90.6077348066298	chr22_35746562_35759887_W_ENST00000262829_1
6:42077240-42079735	TAF8	6:42077533-42083274	A3SS	3	3	-	ENST00000372977	11.61	0.0196236	0.999226	84|74.4186046511628|79.2452830188679	90.4761904761905|93.3333333333333|88.6792452830189	chr6_42077240_42079735_S_ENST00000372977_1
10:30909016-30941574	ZNF438	10:30910360-30910440	SES	3	2	-	ENST00000331737	11.61	0.0215879	0.99972	3.33333333333333|10.3448275862069|7.14285714285714	18.1818181818182|18.9189189189189	chr10_30909016_30941574_W_ENST00000331737_1
3:142318695-142329433	XRN1	3:142318790-142318903	SES	3	3	-	ENST00000264951	11.72	0.00401056	0.865328	75.8241758241758|82.0689655172414|77.9411764705882	89.0710382513661|91.566265060241|90.3448275862069	chr3_142318695_142329433_W_ENST00000264951_1
19:53149368-53158679	ZNF347	19:53153733-53153813	SES	3	3	-	ENST00000599096	11.77	0.0104822	0.949733	52.7777777777778|48.6842105263158|48.1481481481481	57.4468085106383|63.013698630137|64.4736842105263	chr19_53149368_53158679_W_ENST00000599096_1
16:84181328-84181663	TAF1C	16:84181464-84181591	IR	3	3	-	ENST00000544090	11.89	0.0295761	0.99972	39.8305084745763|32.3529411764706|34.2857142857143	52.3076923076923|42.5925925925926|47.2527472527472	chr16_84181464_84181591_R_ENST00000544090_1
11:9807848-9809284	SBF2-AS1	11:9808186-9808900	IR (overlapping region)	3	3	-	ENST00000498905	11.9	0.0350862	0.99972	18.1818181818182|24|26.2295081967213	40|34.2857142857143|29.8245614035088	chr11_9808186_9808900_R_ENST00000498905_1
3:160412326-160412849	SMC4	3:160412454-160412529	IR (overlapping region)	2	3	-	ENST00000468653	11.92	0.0251446	0.99972	73.6842105263158|78.5714285714286	85|88.2352941176471|90.9090909090909	chr3_160412454_160412529_R_ENST00000468653_1
12:111721740-111733922	ACAD10	12:111727962-111728143	MXS	3	3	-	ENST00000552706	11.92	0.0272923	0.99972	54.4117647058823|51.063829787234|47.2972972972973	60|68.5185185185185|60	chr12_111721740_111733922_W_ENST00000552706_1
2:201195949-201209069	CASP10	2:201203730-201203766	MXS	3	3	-	ENST00000313728	12.04	0.0482987	0.99972	24.2424242424242|28.3333333333333|13.953488372093	34.375|33.7837837837838|34.4827586206897	chr2_201195949_201209069_W_ENST00000313728_1
1:228144897-228146938	GUK1	1:228145625-228146012	IR	3	3	-	ENST00000470040	12.22	0.02225	0.99972	44.6808510638298|42.8571428571429|37.8378378378378	52.9411764705882|59.0909090909091|50	chr1_228145625_228146012_R_ENST00000470040_1
4:84803468-84809886	WDFY3	4:84808334-84808417	SES	3	3	-	ENST00000295888	12.23	0.00620876	0.897529	19.4244604316547|22.5|15.5844155844156	32.1739130434783|32.9411764705882|29.0909090909091	chr4_84803468_84809886_W_ENST00000295888_1
19:55353391-55353606	COX6B2	19:55353312-55353393	A3SS	3	3	-	ENST00000590900	12.27	0.0476224	0.99972	25|14.2857142857143|12.5	33.3333333333333|27.2727272727273|28	chr19_55353391_55353606_S_ENST00000590900_1
22:37833751-37840186	ANKRD54	22:37838500-37838593	SES	3	3	NMD	ENST00000407117	12.29	0.0437148	0.99972	3.03030303030303|8|6.25	25.6410256410256|16.2790697674419|12.2448979591837	chr22_37833751_37840186_W_ENST00000407117_1
8:22533019-22540614	PPP3CC	8:22539469-22539498	SES	3	3	-	ENST00000240139	12.32	0.0191136	0.999226	20.414201183432|28.9256198347107|27.4193548387097	40.5325443786982|34.1968911917098|38.9937106918239	chr8_22533019_22540614_W_ENST00000240139_1
6:29724449-29725446	HLA-F	6:29725031-29725306	SES	3	3	-	ENST00000259951	12.37	0.0311624	0.99972	74.1935483870968|82.1428571428571|86.4406779661017	94.6428571428571|94.4444444444444|90.8045977011494	chr6_29724449_29725446_W_ENST00000259951_1
4:122224678-122229120	KIAA1109	4:122226707-122226835	SES	3	3	-	ENST00000264501	12.39	0.0184159	0.998446	76.1904761904762|75.5102040816327|85.2941176470588	92.7272727272727|90.6976744186046|90.7407407407407	chr4_122224678_122229120_W_ENST00000264501_1
5:65451621-65452706	ADAMTS6	5:65452133-65452221	SES	2	3	-	ENST00000502886	12.45	0.00507544	0.865328	66.6666666666667|62.962962962963	75.8620689655172|77.5510204081633|78.3783783783784	chr5_65451621_65452706_W_ENST00000502886_1
20:31550064-31550471	HM13	20:31550122-31550301	IR	3	3	-	ENST00000464173	12.45	0.0344147	0.99972	61.5384615384615|71.4285714285714|66.6666666666667	75|84.2105263157895|77.7777777777778	chr20_31550122_31550301_R_ENST00000464173_1
5:82178588-82276144	ATG10	5:82252562-82252659	SES	3	3	-	ENST00000508814	12.58	0.00146995	0.752982	74.025974025974|70.5882352941177|74.6666666666667	87.6543209876543|85|84.375	chr5_82178588_82276144_W_ENST00000508814_1
3:172754661-172756982	ECT2	3:172755295-172755374	SES	3	3	-	ENST00000232458	12.62	0.00148703	0.752982	71.875|68.6310063463282|72.7085478887745	83.419689119171|82.0306793279766|85.632183908046	chr3_172754661_172756982_W_ENST00000232458_1
7:23691597-23700785	FAM221A	7:23692183-23694913	MES	3	3	-	ENST00000462546	12.65	0.00315583	0.851743	4.34782608695652|2.04081632653061|3.92156862745098	18.75|12.5|17.0212765957447	chr7_23691597_23700785_W_ENST00000462546_1
14:74921562-74923179	RPS6KL1	14:74921978-74922485	SES	2	2	-	ENST00000553894	12.66	0.0338693	0.99972	61.2903225806452|64	77.2727272727273|73.3333333333333	chr14_74921562_74923179_W_ENST00000553894_1
3:152447774-152459270	MBNL1	3:152455542-152455577	MES	3	3	-	ENST00000282488	12.72	0.0284567	0.99972	65.5634357762017|57.4204946996466|64.8543689320388	71.6666666666667|80.7331628303495|73.6006683375104	chr3_152447774_152459270_W_ENST00000282488_1
1:29039427-29064981	EPB41	1:29053107-29053312	SES	3	3	-	ENST00000482464	12.75	0.00138559	0.752982	13.6094674556213|10.8108108108108|8.7719298245614	24.6666666666667|22.2222222222222|24.5614035087719	chr1_29039427_29064981_W_ENST00000482464_1
9:124795132-124801413	OLFML2A	9:124799285-124799491	SES	3	3	-	ENST00000373580	12.75	0.0374904	0.99972	88.6792452830189|81.8181818181818|79.1666666666667	90|100|97.9166666666667	chr9_124795132_124801413_W_ENST00000373580_1
19:41897675-41898587	ARHGEF1	19:41898114-41898441	IR	2	3	-	ENST00000595897	12.79	0.0033181	0.85845	28.5714285714286|27.2727272727273	40|39.2857142857143|42.8571428571429	chr19_41898114_41898441_R_ENST00000595897_1
12:933077-949601	RAD52	12:936807-936882	SES	3	3	-	ENST00000541619	12.8	0.0342165	0.99972	10|15.5172413793103|5.17241379310345	28.2051282051282|21.9512195121951|18.9189189189189	chr12_933077_949601_W_ENST00000541619_1
13:50390292-50433412	DLEU1	13:50415089-50415202	SES	3	3	-	ENST00000467721	12.81	0.00116512	0.708682	79.5918367346939|79.1044776119403|76.3157894736842	90.7407407407407|89.3617021276596|93.3333333333333	chr13_50390292_50433412_W_ENST00000467721_1
11:119381909-119395031	USP2-AS1	11:119394981-119395154	A3SS	3	3	-	ENST00000498979	12.81	0.0126699	0.972869	90.3846153846154|84.6153846153846|81.8181818181818	100|95.2380952380952|100	chr11_119381909_119395031_S_ENST00000498979_1
6:17764947-17771907	KIF13A	6:17771114-17771218	SES	3	3	-	ENST00000259711	12.81	0.0191335	0.999226	64.804469273743|75|69.8675496688742	79.4416243654822|84.7380410022779|83.9142091152815	chr6_17764947_17771907_W_ENST00000259711_1
5:35873649-35875511	IL7R	5:35874449-35874542	SES	3	3	-	ENST00000303115	12.83	0.0345229	0.99972	68.0555555555556|77.9527559055118|76.6423357664234	90.273556231003|81.8181818181818|89.0547263681592	chr5_35873649_35875511_W_ENST00000303115_1
5:141636950-141638409	RELL2	5:141637742-141638169	IR	3	3	-	ENST00000520674	12.91	0.0223101	0.99972	16.6666666666667|10.3448275862069|15.6862745098039	21.4285714285714|31.4285714285714|28.5714285714286	chr5_141637742_141638169_R_ENST00000520674_1
6:47707339-47713797	ADGRF4	6:47710735-47710886	MES	3	3	-	ENST00000283303	12.91	0.0372819	0.99972	62.589928057554|75.095785440613|66.0766961651917	78.960396039604|78.8079470198676|84.7389558232932	chr6_47707339_47713797_W_ENST00000283303_2
8:38419736-38424508	FGFR1	8:38421797-38421941	MXS	2	3	-	ENST00000326324	12.92	0.00441054	0.865328	81.4814814814815|77.5700934579439	93.6708860759494|91.9540229885057|91.7197452229299	chr8_38419736_38424508_W_ENST00000326324_1
8:29049049-29051017	HMBOX1	8:29048954-29050254	A5SS	3	3	-	ENST00000287701	12.93	0.00744137	0.906554	16|13.2075471698113|18.8679245283019	25|31.4285714285714|30.4347826086957	chr8_29049049_29051017_S_ENST00000287701_1
7:8232756-8262439	ICA1	7:8235910-8235940	SES	3	3	-	ENST00000447326	12.95	0.00554866	0.882505	56.6037735849057|57.5757575757576|53.6585365853659	65.625|68.3333333333333|72.7272727272727	chr7_8232756_8262439_W_ENST00000447326_1
2:30447405-30525586	LCLAT1	2:30459552-30459722	SES	3	3	-	ENST00000309052	12.95	0.0264916	0.99972	20|9.375|12.1212121212121	30.6666666666667|25.8064516129032|23.8636363636364	chr2_30447405_30525586_W_ENST00000309052_1
4:128122189-128178430	LARP1B	4:128162194-128162317	MES	3	3	-	ENST00000326639	13.01	0.0456709	0.99972	48.3516483516484|45.0980392156863|48.936170212766	68.75|53.8461538461538|58.8235294117647	chr4_128122189_128178430_W_ENST00000326639_1
14:99257837-99271160	BCL11B	14:99257471-99257839	A3SS	3	3	-	ENST00000345514	13.06	0.00734183	0.906554	65|65.9090909090909|61.9047619047619	73.6842105263158|76.7441860465116|81.5789473684211	chr14_99257837_99271160_S_ENST00000345514_1
17:39405210-39410580	MED1	17:39404285-39405308	A3SS	3	3	-	ENST00000394287	13.12	0.00916718	0.934464	11.7647058823529|11.1111111111111|3.57142857142857	21.4285714285714|20.6896551724138|23.6842105263158	chr17_39405210_39410580_S_ENST00000394287_1
7:50703909-50755886	GRB10	7:50732272-50732368	MXS	3	3	-	ENST00000401949	13.24	0.0102991	0.949733	22.3880597014925|29.2682926829268|28.4210526315789	43.5643564356436|39.2523364485981|36.986301369863	chr7_50703909_50755886_W_ENST00000401949_1
5:178618779-178623255	CLK4	5:178619838-178619896	MXS	3	3	-	ENST00000519583	13.27	0.0310912	0.99972	20.7207207207207|16.8831168831169|27.8688524590164	39.622641509434|31.0344827586207|34.6153846153846	chr5_178618779_178623255_W_ENST00000519583_1
5:43067635-43067969	ZNF131	5:43067581-43067786	A5SS	3	3	-	ENST00000499046	13.28	0.0447081	0.99972	8.04597701149425|12.280701754386|21.7391304347826	31.5789473684211|25.974025974026|24.3589743589744	chr5_43067635_43067969_S_ENST00000499046_1
12:8650590-8655414	MFAP5	12:8654437-8654481	SES	3	3	-	ENST00000396549	13.3	0.00650074	0.901758	65.625|64.367816091954|60	75.2066115702479|80.4054054054054|74.2857142857143	chr12_8650590_8655414_W_ENST00000396549_1
2:113612248-113625608	RPL23AP7	2:113611684-113622162	A3SS	3	3	-	ENST00000391616	13.33	0.025899	0.99972	33.6448598130841|26.4705882352941|21.1267605633803	42.8571428571429|40|38.3720930232558	chr2_113612248_113625608_S_ENST00000391616_1
1:29053313-29097806	EPB41	1:29064982-29065158	SES	3	3	-	ENST00000347529	13.38	0.0141417	0.983045	47.979797979798|42.6605504587156|37.1584699453552	56.1224489795918|54.5918367346939|57.2115384615385	chr1_29053313_29097806_W_ENST00000347529_1
10:110130487-110133325	ADD3	10:110132305-110132400	SES	3	3	-	ENST00000356080	13.4	0.00116901	0.708682	74.7457627118644|74.4749596122779|73.134328358209	89.9721448467967|87.9256965944273|84.6715328467153	chr10_110130487_110133325_W_ENST00000356080_1
3:13481395-13496735	HDAC11	3:13483464-13483564	SES	2	3	-	ENST00000295757	13.41	0.0163637	0.983045	85.1851851851852|81.3559322033898	96.2962962962963|100|93.75	chr3_13481395_13496735_W_ENST00000295757_1
12:49323604-49324365	TROAP	12:49324038-49324154	IR (overlapping region)	3	3	-	ENST00000549534	13.42	0.0365354	0.99972	43.9393939393939|38.7096774193548|42.8571428571429	60|58.5365853658537|47.2222222222222	chr12_49324038_49324154_R_ENST00000549534_1
11:70420511-70422951	CTTN	11:70422940-70422995	A3SS	3	3	-	ENST00000346329	13.51	0.00498533	0.865328	35.6365357311879|29.4943820224719|34.7870182555781	49.7009244154432|44.9862005519779|45.7720588235294	chr11_70420511_70422951_S_ENST00000346329_1
16:410785-411889	DECR2	16:411361-411578	MES	2	3	-	ENST00000219481	13.64	0.0222176	0.99972	81.25|84.297520661157	92.2535211267606|100|97	chr16_410785_411889_W_ENST00000219481_2
11:119168895-119171355	NLRX1	11:119168713-119169042	A5SS	3	3	-	ENST00000474751	13.68	0.0225285	0.99972	33.3333333333333|37.5|27.7777777777778	51.219512195122|45.945945945946|42.5	chr11_119168895_119171355_S_ENST00000474751_1
5:177539148-177554248	FAM193B	5:177553497-177553802	MES	3	3	NMD	ENST00000507587	13.7	0.0495664	0.99972	8.16326530612245|4.25531914893617|13.5593220338983	30|15.9090909090909|21.1538461538462	chr5_177539148_177554248_W_ENST00000507587_2
6:35468420-35468873	RPL10A	6:35468597-35468798	IR	3	3	-	ENST00000464112	13.71	0.0378483	0.99972	60.4166666666667|50|59.7222222222222	71.875|64.7058823529412|74.6987951807229	chr6_35468597_35468798_R_ENST00000464112_1
3:172754661-172756982	ECT2	3:172755298-172755374	SES	3	3	-	ENST00000417960	13.75	0.00156848	0.76822	24.5192307692308|20.3082502266546|22.9660144181256	35.4922279792746|34.6238130021914|38.9162561576355	chr3_172754661_172756982_W_ENST00000417960_1
15:67519103-67521545	IQCH-AS1	15:67521519-67521844	A5SS	3	3	-	ENST00000561232	13.78	0.00257913	0.831337	22.5806451612903|26.1904761904762|27.6923076923077	40.9090909090909|36.5079365079365|40.3846153846154	chr15_67519103_67521545_S_ENST00000561232_1
11:8683863-8684081	RPL27A	11:8683918-8684005	IR	3	3	NMD	ENST00000534599	13.86	0.0154249	0.983045	32.6530612244898|36.3636363636364|26.3157894736842	48.2758620689655|46.3414634146341|42.3076923076923	chr11_8683918_8684005_R_ENST00000534599_1
1:13749488-13773077	PRDM2	1:13769118-13769173	SES	3	3	-	ENST00000343137	13.88	0.0122969	0.972869	4.76190476190476|5.58659217877095|8.33333333333333	25.1908396946565|20.3703703703704|14.760147601476	chr1_13749488_13773077_W_ENST00000343137_1
11:61349644-61350990	CYB561A3	11:61348745-61350422	A3SS	3	3	-	ENST00000294072	13.91	0.00647748	0.899883	16.7095115681234|18.8405797101449|13.2768361581921	26.1980830670927|33.4415584415584|30.9278350515464	chr11_61349644_61350990_S_ENST00000294072_1
19:34677834-34678736	ZNF302	19:34677689-34677856	A5SS	3	3	-	ENST00000423823	13.91	0.0370228	0.99972	25.7575757575758|19.672131147541|25.531914893617	44.8979591836735|36.9230769230769|30.8823529411765	chr19_34677834_34678736_S_ENST00000423823_1
9:41166831-41172711	CBWD6	9:41171847-41171934	MXS	3	3	-	ENST00000610377	14.23	0.0151107	0.983045	31.5789473684211|28.8461538461538|38.8888888888889	45.4545454545455|50.9090909090909|45.6521739130435	chr9_41166831_41172711_W_ENST00000610377_1
1:53271347-53280586	LRP8	1:53275631-53275753	MXS	3	3	-	ENST00000354412	14.26	0.00873144	0.92784	46.4285714285714|51.1520737327189|54.7945205479452	63.2034632034632|68.5185185185185|63.4328358208955	chr1_53271347_53280586_W_ENST00000354412_1
4:25156975-25160255	SEPSECS	4:25158953-25159107	SES	3	3	-	ENST00000382103	14.28	0.00223904	0.793293	84|82.2222222222222|88.5714285714286	97.6190476190476|100|100	chr4_25156975_25160255_W_ENST00000382103_1
4:122220471-122226706	KIAA1109	4:122224501-122224677	SES	2	3	-	ENST00000424425	14.42	0.0309502	0.99972	57.5757575757576|50	65.9574468085106|72|66.6666666666667	chr4_122220471_122226706_W_ENST00000424425_1
3:53841000-53846082	CHDH	3:53845821-53846390	A5SS	3	3	-	ENST00000315251	14.58	0.0377624	0.99972	33.3333333333333|38.8888888888889|27.5862068965517	46.1538461538462|54.5454545454545|42.8571428571429	chr3_53841000_53846082_S_ENST00000315251_1
8:41672427-41684543	ANK1	8:41672516-41672912	SES	3	3	-	ENST00000524227	14.72	0.00681471	0.906554	37.3390557939914|29.7435897435897|33.0357142857143	44.4444444444444|49.5|50.3225806451613	chr8_41672427_41684543_W_ENST00000524227_1
12:9419186-9419488	DDX12P	12:9419112-9419190	A3SS	3	3	-	ENST00000432996	14.75	0.00863993	0.927061	62.7906976744186|70.9677419354839|64.1025641025641	80.5555555555556|83.7837837837838|77.7777777777778	chr12_9419186_9419488_S_ENST00000432996_1
14:64737376-64741035	PLEKHG3	14:64738742-64738855	SES	3	3	-	ENST00000247226	14.76	0.00142518	0.752982	67.4686192468619|64.8611111111111|66.3888888888889	83.3526011560694|82.0128479657388|77.645788336933	chr14_64737376_64741035_W_ENST00000247226_1
17:29115841-29118044	MYO18A	17:29116444-29116455	SES	3	3	-	ENST00000527372	14.8	0.00540035	0.87368	45.0617283950617|50|44.6601941747573	65.4054054054054|60.2836879432624|58.433734939759	chr17_29115841_29118044_W_ENST00000527372_1
5:81972307-81987558	ATG10	5:81976193-81976327	SES	3	3	-	ENST00000458350	14.98	0.0075951	0.906554	51.7241379310345|61.9718309859155|55.6962025316456	72.2222222222222|70.9677419354839|71.1538461538462	chr5_81972307_81987558_W_ENST00000458350_1
3:11703048-11719578	VGLL4	3:11719417-11719619	A5SS	3	3	-	ENST00000417466	14.98	0.0133268	0.974201	18.3908045977011|9.23076923076923|20.2020202020202	29.1139240506329|32.5301204819277|31.1111111111111	chr3_11703048_11719578_S_ENST00000417466_1
2:159429261-159432756	BAZ2B	2:159430863-159431156	SES	3	3	-	ENST00000392782	15	0.0111634	0.953169	52.7272727272727|49.5412844036697|43.298969072165	61.0169491525424|67.2727272727273|62.280701754386	chr2_159429261_159432756_W_ENST00000392782_1
18:58863687-58865469	ZNF532	18:58865304-58865385	SES	3	3	-	ENST00000590285	15	0.0186369	0.998707	75|65.2777777777778|66.2921348314607	88.5416666666667|82.5|80.5194805194805	chr18_58863687_58865469_W_ENST00000590285_1
11:8620573-8621644	TRIM66	11:8621032-8621321	SES	3	2	-	ENST00000299550	15.03	0.0202632	0.99972	69.4444444444444|77.7777777777778|75.8620689655172	88.4615384615385|90.3225806451613	chr11_8620573_8621644_W_ENST00000299550_1
14:21093167-21093674	ZNF219	14:21093493-21093585	IR	2	2	-	ENST00000556944	15.07	0.043208	0.99972	76.9230769230769|83.3333333333333	95.6521739130435|94.7368421052632	chr14_21093493_21093585_R_ENST00000556944_1
12:53192539-53193139	ITGB7	12:53192691-53192910	SES	3	3	-	ENST00000267082	15.16	0.0140356	0.983008	73.3333333333333|83.6734693877551|83.3333333333333	94.8275862068966|97.7272727272727|93.2584269662921	chr12_53192539_53193139_W_ENST00000267082_1
4:6670994-6673683	LINC02482	4:6670725-6670999	A3SS	3	3	-	ENST00000515205	15.17	0.00521474	0.871533	45.4545454545455|50|50	68.1818181818182|61.9047619047619|60.8695652173913	chr4_6670994_6673683_S_ENST00000515205_1
12:6905760-6906408	LRRC23	12:6905845-6905954	SES	3	3	-	ENST00000007969	15.36	0.0263279	0.99972	37.7777777777778|39.5348837209302|51.5151515151515	58.8235294117647|60|56.0975609756098	chr12_6905760_6906408_W_ENST00000007969_1
22:50250771-50251385	HDAC10	22:50250906-50250973	IR (overlapping region)	3	3	-	ENST00000470965	15.4	0.0419233	0.99972	24|7.40740740740741|10.8108108108108	30.952380952381|26.9230769230769|30.5555555555556	chr22_50250906_50250973_R_ENST00000470965_1
11:870490-883147	CHID1	11:870419-870499	A3SS	3	3	-	ENST00000323578	15.58	0.0202542	0.99972	20.4545454545455|22.6415094339623|25.6323777403035	46.2441314553991|35.2313167259786|33.9882121807466	chr11_870490_883147_S_ENST00000323578_1
10:38094491-38095537	AL117339.5	10:38094931-38095224	SES	3	3	NMD	ENST00000640275	15.84	0.0466453	0.99972	20|26.0869565217391|31.25	50|34.4827586206897|40.3846153846154	chr10_38094491_38095537_W_ENST00000640275_1
16:668155-668357	RHOT2	16:668151-668236	A5SS	2	3	NMD	ENST00000566214	15.87	0.00475548	0.865328	48.4848484848485|47.8260869565217	64.2857142857143|66.6666666666667|61.1111111111111	chr16_668155_668357_S_ENST00000566214_1
9:38601202-38603158	ANKRD18A	9:38601131-38601204	A3SS	3	3	-	ENST00000399703	15.96	0.000284027	0.577357	14.4736842105263|15.3846153846154|16.6666666666667	30|30.6122448979592|33.8028169014084	chr9_38601202_38603158_S_ENST00000399703_1
19:53148813-53153732	ZNF347	19:53149241-53149367	SES	3	3	-	ENST00000452676	16.15	0.00278427	0.842271	75.9259259259259|77.9661016949153|82.051282051282	93.5483870967742|92.7272727272727|98.1132075471698	chr19_53148813_53153732_W_ENST00000452676_1
4:141720567-141721923	IL15	4:141721059-141721177	SES	3	3	-	ENST00000477265	16.17	0.0278052	0.99972	16.1290322580645|22.8571428571429|20.6349206349206	44.578313253012|30.2325581395349|33.3333333333333	chr4_141720567_141721923_W_ENST00000477265_1
10:42523306-42523611	ZNF37BP	10:42523182-42523325	A3SS	3	3	-	ENST00000435805	16.24	0.0294134	0.99972	15.3846153846154|5.26315789473684|15.3846153846154	30|33.3333333333333|21.4285714285714	chr10_42523306_42523611_S_ENST00000435805_1
17:17180089-17188327	MPRIP	17:17184823-17192648	A3SS	3	3	-	ENST00000395811	16.27	0.0152335	0.983045	72.507869884575|61.0749185667753|60.1174934725849	81.4147909967846|80.9897404948702|80.1094890510949	chr17_17180089_17188327_S_ENST00000395811_1
9:121989771-122039271	TTLL11	9:122031723-122031856	SES	3	3	-	ENST00000321582	16.44	0.00378069	0.865328	26.8041237113402|22.2222222222222|27.1739130434783	46.1538461538462|38.8888888888889|40.4761904761905	chr9_121989771_122039271_W_ENST00000321582_1
15:84601136-84603819	ZSCAN2	15:84601005-84601188	A5SS	3	3	-	ENST00000448803	16.52	0.00569945	0.885669	16.2162162162162|18.75|20.8333333333333	37.5|38.2352941176471|29.6296296296296	chr15_84601136_84603819_S_ENST00000448803_1
9:39118260-39140518	CNTNAP3	9:39132932-39133132	SES	3	3	-	ENST00000377656	16.57	0.00513591	0.865328	61.2903225806452|67.3076923076923|66.6666666666667	77.0833333333333|84.2105263157895|83.6734693877551	chr9_39118260_39140518_W_ENST00000377656_1
6:130867582-130885095	EPB41L2	6:130869812-130870126	SES	3	3	-	ENST00000530481	16.68	0.00407107	0.865328	31.25|22.0858895705521|24.3421052631579	43.1528662420382|43.134328358209|41.4225941422594	chr6_130867582_130885095_W_ENST00000530481_1
4:185678823-185775226	SORBS2	4:185684754-185684842	MES	3	3	-	ENST00000449407	16.77	0.0430631	0.99972	33.3333333333333|14|21.4285714285714	41.8604651162791|38.3333333333333|38.8888888888889	chr4_185678823_185775226_W_ENST00000449407_1
3:195683866-195688532	MUC20-OT1	3:195685818-195685939	SES	3	3	-	ENST00000414625	16.96	0.0352312	0.99972	48.2758620689655|29.6296296296296|37.7049180327869	54.5454545454545|55.9322033898305|56	chr3_195683866_195688532_W_ENST00000414625_1
1:56512153-56523822	PLPP3	1:56516925-56523880	A5SS	3	3	-	ENST00000371250	17.06	0.018705	0.998707	4.28571428571429|6.38297872340426|13.2530120481928	30.5555555555556|26.1363636363636|18.4210526315789	chr1_56512153_56523822_S_ENST00000371250_1
19:11229036-11233202	DOCK6	19:11229298-11229390	MXS	3	3	-	ENST00000590680	17.08	0.00476858	0.865328	46.3276836158192|46.6666666666667|49.2481203007519	58.7628865979381|67.2222222222222|67.5	chr19_11229036_11233202_W_ENST00000590680_1
9:38540850-38542311	FAM95C	9:38541289-38541562	SES	2	3	NMD	ENST00000637288	17.11	0.0361344	0.99972	28|33.3333333333333	47.0588235294118|53.8461538461538|42.4242424242424	chr9_38540850_38542311_W_ENST00000637288_1
15:52204889-52205874	CERNA1	15:52205148-52205815	IR (overlapping region)	3	3	-	ENST00000560518	17.2	0.00441167	0.865328	11.1111111111111|3.03030303030303|11.5384615384615	23.6842105263158|27.2727272727273|26.3157894736842	chr15_52205148_52205815_R_ENST00000560518_1
12:9395719-9397617	LINC02367	12:9397215-9397614	IR	2	2	-	ENST00000567749	17.39	0.0456765	0.99972	7.69230769230769|0	21.0526315789474|21.4285714285714	chr12_9397215_9397614_R_ENST00000567749_1
16:89222184-89224718	ZNF778	16:89223157-89223283	SES	3	3	-	ENST00000433976	17.4	0.0217077	0.99972	45|47.8260869565217|58.8235294117647	70.9677419354839|63.6363636363636|69.2307692307692	chr16_89222184_89224718_W_ENST00000433976_1
10:73504805-73507309	PPP3CB-AS1	10:73504991-73505307	IR (overlapping region)	3	3	-	ENST00000442133	17.51	0.0465637	0.99972	40|40.4761904761905|30.4347826086957	50|48.5714285714286|64.8648648648649	chr10_73504991_73505307_R_ENST00000442133_1
11:12242433-12256784	MICAL2	11:12242321-12249247	A5SS	3	3	-	ENST00000534563	17.71	0.00710055	0.906554	32.1428571428571|31.25|25.8064516129032	48.780487804878|51.6129032258064|41.9354838709677	chr11_12242433_12256784_S_ENST00000534563_1
11:12239586-12256784	MICAL2	11:12239460-12249247	A5SS	3	3	-	ENST00000525075	17.71	0.00710055	0.906554	32.1428571428571|31.25|25.8064516129032	48.780487804878|51.6129032258064|41.9354838709677	chr11_12239586_12256784_S_ENST00000525075_1
8:144790355-144790872	RPL8	8:144790471-144790677	IR	3	3	-	ENST00000534781	17.73	0.0426341	0.99972	42.6229508196721|52|48.2758620689655	61.5384615384615|76|58.5365853658537	chr8_144790471_144790677_R_ENST00000534781_1
1:6580071-6580540	ZBTB48	1:6580048-6580136	A5SS	3	3	-	ENST00000377674	17.85	0.00872689	0.92784	52.5423728813559|53.125|47.4576271186441	67.8571428571429|63.8297872340426|75	chr1_6580071_6580540_S_ENST00000377674_1
1:147943545-147943996	GPR89B	1:147943977-147944098	A3SS	3	2	NMD	ENST00000488165	17.99	0.0141062	0.983045	11.1111111111111|13.3333333333333|9.09090909090909	33.3333333333333|25	chr1_147943545_147943996_S_ENST00000488165_1
20:46512141-46513409	ZNF334	20:46512540-46513559	A5SS	2	3	-	ENST00000457685	18.22	0.023786	0.99972	14.2857142857143|5.55555555555556	29.1666666666667|24|31.25	chr20_46512141_46513409_S_ENST00000457685_1
X:100702108-100731417	SYTL4	X:100704810-100731534	A5SS	3	3	-	ENST00000276141	18.36	0.00363239	0.85845	13.3333333333333|10.3448275862069|18.6046511627907	34.4827586206897|34|28.8888888888889	chrX_100702108_100731417_S_ENST00000276141_1
16:24920248-24930783	ARHGAP17	16:24919393-24920260	A3SS	3	3	-	ENST00000303665	18.52	0.00387741	0.865328	41.2121212121212|47.4820143884892|43.9024390243902	58.2352941176471|66.8539325842697|63.0573248407643	chr16_24920248_24930783_S_ENST00000303665_1
4:159241369-159304341	RAPGEF2	4:159243774-159243791	SES	3	3	-	ENST00000504604	18.62	0.00670267	0.906134	36.8421052631579|31.0344827586207|39.4366197183099	49.21875|56.25|57.6923076923077	chr4_159241369_159304341_W_ENST00000504604_1
5:69311205-69320236	CCDC125	5:69313985-69314043	SES	2	2	-	ENST00000383374	18.64	0.0438559	0.99972	76.4705882352941|68.5714285714286	90.3225806451613|92	chr5_69311205_69320236_W_ENST00000383374_1
12:132121981-132125853	EP400P1	12:132125194-132125396	SES	2	2	-	ENST00000475841	18.71	0.04419	0.99972	80|75.6756756756757	93.1034482758621|100	chr12_132121981_132125853_W_ENST00000475841_1
16:89716820-89719026	VPS9D1	16:89716730-89716822	A3SS	3	3	-	ENST00000389386	18.82	0.0261978	0.99972	66.6666666666667|56|74.2857142857143	82.9787234042553|83.3333333333333|87.0967741935484	chr16_89716820_89719026_S_ENST00000389386_1
22:19970744-19971885	ARVCF	22:19971216-19971335	SES	3	3	-	ENST00000263207	18.88	0.0334424	0.99972	20.7207207207207|6.66666666666667|11.7117117117117	40.2298850574713|26|29.5238095238095	chr22_19970744_19971885_W_ENST00000263207_1
1:29039427-29064981	EPB41	1:29053104-29053312	SES	3	3	NMD	ENST00000642643	18.89	0.00502435	0.865328	37.2781065088757|30.8108108108108|34.5029239766082	58.6666666666667|49.7076023391813|50.8771929824561	chr1_29039427_29064981_W_ENST00000642643_1
4:185678823-185775226	SORBS2	4:185684754-185684846	MXS	3	3	-	ENST00000319471	19.04	0.0342605	0.99972	39.3939393939394|22|21.4285714285714	48.8372093023256|46.6666666666667|44.4444444444444	chr4_185678823_185775226_W_ENST00000319471_1
8:38419736-38423024	FGFR1	8:38421797-38421941	SES	2	3	-	ENST00000341462	19.18	0.0181161	0.995879	73.3333333333333|68.8888888888889	90.6976744186046|85.1063829787234|95.0617283950617	chr8_38419736_38423024_W_ENST00000341462_1
1:172575624-172577763	SUCO	1:172577539-172577559	SES	3	3	-	ENST00000263688	19.25	0.0366709	0.99972	66.4670658682635|58.7878787878788|74.0458015267176	94.4827586206897|80.6060606060606|81.9742489270386	chr1_172575624_172577763_W_ENST00000263688_1
19:42371483-42376250	MEGF8	19:42375507-42377786	A3SS	3	3	-	ENST00000251268	19.46	0.00969557	0.940033	62.1621621621622|62.8571428571429|60	80.6451612903226|88.4615384615385|74.2857142857143	chr19_42371483_42376250_S_ENST00000251268_1
7:139340518-139371386	LUC7L2	7:139340359-139366312	A5SS	3	2	-	ENST00000541170	19.51	0.00353688	0.85845	19.3548387096774|18.1818181818182|20	41.6666666666667|35.7142857142857	chr7_139340518_139371386_S_ENST00000541170_4
5:132227222-132227789	P4HA2	5:132227539-132227794	A5SS	2	3	-	ENST00000417528	19.51	0.00571894	0.885669	6.25|13.0434782608696	28.5714285714286|28.125|30.7692307692308	chr5_132227222_132227789_S_ENST00000417528_1
19:2270657-2273488	OAZ1	19:2270677-2271384	IR (overlapping region)	3	3	-	ENST00000586054	19.56	0.0285847	0.99972	16.6666666666667|25|13.6363636363636	41.6666666666667|28.5714285714286|43.75	chr19_2270677_2271384_R_ENST00000586054_1
1:145171186-145215638	LINC01145	1:145214677-145214731	SES	3	3	-	ENST00000614510	19.58	0.00991811	0.941487	40|48.5714285714286|50	65.7894736842105|70.7317073170732|60.7843137254902	chr1_145171186_145215638_W_ENST00000614510_1
4:40934700-41013582	APBB2	4:40944865-40945073	SES	3	3	-	ENST00000513611	19.63	0.000279843	0.577357	30.9701492537313|32.7402135231317|30.1449275362319	53.7313432835821|50.1347708894879|48.8888888888889	chr4_40934700_41013582_W_ENST00000513611_1
9:128266326-128267457	GOLGA2	9:128267194-128267274	SES	3	3	-	ENST00000421699	19.68	0.0117063	0.962803	26.4367816091954|31.3725490196078|33.0871491875923	57.7994428969359|44.5652173913043|47.5699558173785	chr9_128266326_128267457_W_ENST00000421699_1
9:65700338-65720040	CBWD5	9:65702970-65703014	MXS	3	3	-	ENST00000430059	19.74	0.00744072	0.906554	52.7777777777778|40|48.2758620689655	68|64.2857142857143|68	chr9_65700338_65720040_W_ENST00000430059_1
7:30019124-30022664	FKBP14	7:30020213-30020304	SES	3	3	NMD	ENST00000412494	19.94	0.000719001	0.676966	15.2542372881356|18.1538461538462|20.655737704918	38.9830508474576|39.7810218978102|35.1111111111111	chr7_30019124_30022664_W_ENST00000412494_1
4:36117136-36121178	ARAP2	4:36119650-36119718	SES	3	3	-	ENST00000303965	20.05	0.00693965	0.906554	50.4132231404959|39.7435897435897|44.7916666666667	63.6363636363636|61.7021276595745|69.7674418604651	chr4_36117136_36121178_W_ENST00000303965_1
4:80184056-80196351	PRDM8	4:80194113-80194239	MES	2	2	-	ENST00000508965	20.29	0.0492156	0.99972	54.1666666666667|44.8275862068966	69.5652173913043|70	chr4_80184056_80196351_W_ENST00000508965_2
6:107028798-107030024	C6orf203	6:107028569-107028925	A5SS	3	3	-	ENST00000625458	20.34	0.0388309	0.99972	36.8421052631579|26.3157894736842|21.0526315789474	53.5714285714286|52.9411764705882|38.7096774193548	chr6_107028798_107030024_S_ENST00000625458_1
1:94742415-94819955	SLC44A3-AS1	1:94743838-94743993	SES	2	3	-	ENST00000418366	20.66	0.0424079	0.99972	41.9354838709677|27.2727272727273	57.5|51.1627906976744|57.1428571428571	chr1_94742415_94819955_W_ENST00000418366_1
16:50742125-50742761	CYLD	16:50742120-50742216	A5SS	3	3	-	ENST00000398568	21.02	0.0378651	0.99972	35.2941176470588|38.4615384615385|44.4444444444444	59.375|50|71.875	chr16_50742125_50742761_S_ENST00000398568_1
6:26383916-26390004	BTN2A2	6:26388013-26388294	MXS	2	3	-	ENST00000352867	21.15	0.0367354	0.99972	57.1428571428571|42.8571428571429	75|69.2307692307692|69.2307692307692	chr6_26383916_26390004_W_ENST00000352867_1
7:75415235-75415980	NSUN5P1	7:75415592-75415770	SES	3	3	-	ENST00000428392	21.3	0.0213027	0.99972	67.4418604651163|63.1578947368421|55.5555555555556	82.3529411764706|75.8620689655172|91.8367346938776	chr7_75415235_75415980_W_ENST00000428392_1
2:201195949-201208074	CASP10	2:201205882-201205973	MES	3	3	-	ENST00000272879	22.26	0.0021037	0.777853	47.3684210526316|44.2307692307692|50	74.3362831858407|68.8888888888889|65.1515151515152	chr2_201195949_201208074_W_ENST00000272879_2
19:736079-746284	PALM	19:740352-740483	SES	2	2	-	ENST00000338448	22.27	0.0202261	0.99972	38.4615384615385|42.2222222222222	60|65.2173913043478	chr19_736079_746284_W_ENST00000338448_1
4:40934700-41013582	APBB2	4:40944865-40945070	SES	3	3	-	ENST00000506352	22.43	0.000946791	0.708682	25|16.7259786476868|20	44.1791044776119|41.2398921832884|43.6111111111111	chr4_40934700_41013582_W_ENST00000506352_1
19:39482885-39483194	TIMM50	19:39482964-39483134	IR	2	3	-	ENST00000598125	22.7	0.0161705	0.983045	16.2162162162162|18.1818181818182	33.3333333333333|45.4545454545455|40.9090909090909	chr19_39482964_39483134_R_ENST00000598125_1
12:48681382-48682225	KANSL2	12:48681642-48681857	IR	3	3	-	ENST00000550347	22.73	0.0385419	0.99972	11.9047619047619|4.76190476190476|9.52380952380952	18.1818181818182|33.3333333333333|42.8571428571429	chr12_48681642_48681857_R_ENST00000550347_1
1:42829915-42831115	ERMAP	1:42830534-42830767	IR	3	3	-	ENST00000328249	22.85	0.0190984	0.999226	2.77777777777778|8|3.33333333333333	16.6666666666667|36.3636363636364|29.6296296296296	chr1_42830534_42830767_R_ENST00000328249_1
22:38700619-38700903	JOSD1	22:38700800-38700942	A5SS	3	3	-	ENST00000493939	22.93	0.0131244	0.972869	32|28.5714285714286|37.5	51.8518518518518|65|50	chr22_38700619_38700903_S_ENST00000493939_1
3:23917850-23919552	RPL15	3:23918584-23919202	IR (overlapping region)	2	3	-	ENST00000465786	22.96	0.0123986	0.972869	73.6842105263158|63.1578947368421	93.75|90.9090909090909|89.4736842105263	chr3_23918584_23919202_R_ENST00000465786_1
15:99729732-99731717	LYSMD4	15:99731173-99731198	MXS	3	3	-	ENST00000332728	22.99	0.0177631	0.988676	29.0909090909091|26.3157894736842|42.5	49.2957746478873|58.4905660377358|59.0909090909091	chr15_99729732_99731717_W_ENST00000332728_1
1:109282680-109283122	PSRC1	1:109282737-109283027	IR	3	3	-	ENST00000418914	22.99	0.0362776	0.99972	48.780487804878|43.75|25	61.1111111111111|60|65.3846153846154	chr1_109282737_109283027_R_ENST00000418914_1
21:44333263-44337648	CFAP410	21:44335758-44335804	SES	3	3	-	ENST00000325223	23.21	0.00903461	0.934464	66.6666666666667|72.7272727272727|63.4920634920635	98.1818181818182|90.2439024390244|84.0909090909091	chr21_44333263_44337648_W_ENST00000325223_1
17:64750724-64751806	ARHGAP27P1-BPTFP1-KPNA2P3	17:64750594-64751602	A3SS	3	3	-	ENST00000578492	23.54	0.0268491	0.99972	37.5|21.7391304347826|26.3157894736842	62.0689655172414|48.2758620689655|45.8333333333333	chr17_64750724_64751806_S_ENST00000578492_4
10:73438421-73444724	PPP3CB	10:73439872-73439901	SES	3	3	-	ENST00000394829	24.01	0.00453319	0.865328	58.8235294117647|52.7638190954774|62.5954198473283	76.9911504424779|87.5|81.7258883248731	chr10_73438421_73444724_W_ENST00000394829_1
3:168032853-168041391	GOLIM4	3:168036836-168036994	MXS	3	3	-	ENST00000309027	24.15	0.00221398	0.793293	58.8875453446191|50.5084745762712|49.4485294117647	79.5321637426901|73.7096774193548|78.0410742496051	chr3_168032853_168041391_W_ENST00000309027_1
16:89686760-89687588	CDK10	16:89686684-89686797	A5SS	3	3	NMD	ENST00000502547	24.31	0.0420311	0.99972	50|41.6666666666667|43.75	58.3333333333333|84.6153846153846|65.3846153846154	chr16_89686760_89687588_S_ENST00000502547_1
12:6977526-6978420	LPCAT3	12:6977367-6977823	A3SS	2	2	-	ENST00000535021	24.41	0.0496634	0.99972	64.2857142857143|53.3333333333333	84.6153846153846|81.8181818181818	chr12_6977526_6978420_S_ENST00000535021_1
13:41261826-41263484	MTRF1	13:41262411-41262481	SES	3	3	-	ENST00000492827	25.07	0.022949	0.99972	28.5714285714286|23.9130434782609|11.4285714285714	46.4788732394366|54.5454545454545|38.0952380952381	chr13_41261826_41263484_W_ENST00000492827_1
2:237578156-237590466	RAB17	2:237586042-237586157	SES	3	3	NMD	ENST00000414278	25.61	0.0355535	0.99972	40.7407407407407|51.8518518518518|56	64.7058823529412|88|72.7272727272727	chr2_237578156_237590466_W_ENST00000414278_1
13:106377085-106377907	LINC00460	13:106377200-106378582	A3SS	3	3	-	ENST00000642946	26.4	0.038382	0.99972	60.8695652173913|66.6666666666667|57.1428571428571	91.6666666666667|72.2222222222222|100	chr13_106377085_106377907_S_ENST00000642946_1
17:39184865-39186495	CACNB1	17:39185131-39185150	MXS	3	2	-	ENST00000394303	26.48	0.0236798	0.99972	2.7027027027027|18.75|9.09090909090909	34.6153846153846|38.7096774193548	chr17_39184865_39186495_W_ENST00000394303_1
4:185678823-185775230	SORBS2	4:185684754-185684846	MXS	3	3	-	ENST00000431902	27.03	0.00818574	0.916654	35.7142857142857|40|24.2424242424242	54.5454545454545|62.5|64	chr4_185678823_185775230_W_ENST00000431902_1
X:17743869-17746098	SCML1	X:17745540-17746017	IR	3	2	-	ENST00000487842	27.58	0.0272481	0.99972	62.5|54.5454545454545|72.7272727272727	90|91.6666666666667	chrX_17745540_17746017_R_ENST00000487842_1
1:16740398-16930285	CROCC	1:16740273-16914138	A5SS	2	3	-	ENST00000466256	28.42	0.0115512	0.961611	36.3636363636364|26.3157894736842	54.5454545454545|63.6363636363636|61.1111111111111	chr1_16740398_16930285_S_ENST00000466256_1
1:192593658-192739390	AL390957.1	1:192627341-192627421	SES	3	3	-	ENST00000646471	28.64	0.0176191	0.988526	57.1428571428571|66.6666666666667|66.6666666666667	97.4358974358974|100|78.9473684210526	chr1_192593658_192739390_W_ENST00000646471_1
1:161175808-161177420	B4GALT3	1:161176580-161176911	IR (overlapping region)	3	2	-	ENST00000470882	28.96	0.0128992	0.972869	28.5714285714286|30|25	63.6363636363636|50	chr1_161176580_161176911_R_ENST00000470882_1
1:168135037-168137164	GPR161	1:168136738-168137667	A5SS	2	2	-	ENST00000537209	29.04	0.0382544	0.99972	36.3636363636364|25	58.3333333333333|61.1111111111111	chr1_168135037_168137164_S_ENST00000537209_1
4:185678823-185775226	SORBS2	4:185684754-185684846	MES	3	3	-	ENST00000355634	31.53	0.00440404	0.865328	39.3939393939394|22|28.5714285714286	65.1162790697674|58.3333333333333|61.1111111111111	chr4_185678823_185775226_W_ENST00000355634_1
11:12862315-12881004	TEAD1	11:12864838-12864900	MES	2	3	-	ENST00000527575	31.53	0.00466702	0.865328	21.4723926380368|21.5686274509804	47.7040816326531|58.7699316628702|52.6905829596413	chr11_12862315_12881004_W_ENST00000527575_1
3:51942709-51943348	PARP3	3:51942930-51943046	SES	2	3	-	ENST00000417220	33.91	0.027397	0.99972	14.2857142857143|22.2222222222222	63.6363636363636|50|42.8571428571429	chr3_51942709_51943348_W_ENST00000417220_1
16:71454169-71456763	ZNF23	16:71456072-71456121	SES	2	2	-	ENST00000497160	36.63	0.0166215	0.983045	28.5714285714286|19.047619047619	60|60.8695652173913	chr16_71454169_71456763_W_ENST00000497160_1
6:142438365-142443340	ADGRG6	6:142443337-142446254	A3SS	3	3	-	ENST00000367608	40	1.88495e-06	0.0758567	1.32013201320132|1.75|0.655737704918033	40.1929260450161|43.018018018018|40.5152224824356	chr6_142438365_142443340_S_ENST00000367608_1

## Sheet: X50_OE_PSIsigma_r10_ir3.sorted
Event Region	Gene Symbol	Target Exon	Event Type	N	T	Exon Type	Reference Transcript	Î”PSI (%)	T-test p-value	FDR (BH)	N Values	T Values	Database ID
22:50284606-50284844	PLXNB2	22:50284573-50284665	A3SS	2	2	-	ENST00000434732	-63.29	0.00128852	0.979721	100|98.2456140350877	37.9310344827586|33.7349397590361	chr22_50284606_50284844_S_ENST00000434732_1
8:37421570-37475841	LINC01605	8:37473077-37476012	A5SS	2	2	-	ENST00000520422	-50.81	0.0216288	0.992857	61.4035087719298|76	15.7894736842105|20	chr8_37421570_37475841_S_ENST00000520422_2
17:82440335-82440996	HEXDC	17:82440473-82440613	SES	2	2	NMD	ENST00000583354	-40.85	0.005372	0.992857	89.0909090909091|85.1851851851852	44|48.5714285714286	chr17_82440335_82440996_W_ENST00000583354_1
22:35746562-35761201	RBFOX2	22:35759888-35760020	SES	2	2	-	ENST00000405409	-40.09	0.00161806	0.992857	51.0869565217391|53.9130434782609	11.6251482799526|13.1880108991826	chr22_35746562_35761201_W_ENST00000405409_1
19:47221919-47232514	BBC3	19:47226564-47226754	SES	2	2	-	ENST00000341983	-38.71	0.00640112	0.992857	96.1538461538462|90.4761904761905	55.8823529411765|53.3333333333333	chr19_47221919_47232514_W_ENST00000341983_1
2:26577516-26579529	C2orf70	2:26577629-26579293	IR	2	2	-	ENST00000479453	-36.44	0.0157052	0.992857	58.3333333333333|60	18.1818181818182|27.2727272727273	chr2_26577629_26579293_R_ENST00000479453_1
X:119616743-119629317	SEPT6	X:119625335-119625379	MES	2	2	NMD	ENST00000460411	-36.34	0.000213191	0.803753	66.2650602409639|66.6666666666667	29.6296296296296|30.6122448979592	chrX_119616743_119629317_W_ENST00000460411_2
X:119616743-119629317	SEPT6	X:119625335-119625379	SES	2	2	-	ENST00000489216	-35.74	0.000693224	0.881931	65.0602409638554|66.6666666666667	29.6296296296296|30.6122448979592	chrX_119616743_119629317_W_ENST00000489216_1
19:2110707-2112823	AP3D1	19:2111333-2111671	IR	2	2	-	ENST00000585652	-35.6	0.0304034	0.992857	64.7058823529412|66.6666666666667	36.3636363636364|23.8095238095238	chr19_2111333_2111671_R_ENST00000585652_1
22:35810005-35840347	RBFOX2	22:35840192-35840407	A5SS	2	2	-	ENST00000262829	-34.3	0.0450329	0.992857	33.6842105263158|48.0851063829787	8.80681818181818|4.35762584522915	chr22_35810005_35840347_S_ENST00000262829_1
15:84604334-84623275	ZSCAN2	15:84620602-84622714	SES	2	2	NMD	ENST00000540894	-32.98	0.00921615	0.992857	49.3975903614458|54.3859649122807	20.8955223880597|16.9230769230769	chr15_84604334_84623275_W_ENST00000540894_1
10:101582892-101587245	POLL	10:101584602-101584919	MES	2	2	-	ENST00000299206	-32.96	0.0110087	0.992857	83.3333333333333|78.75	45.4545454545455|50.7109004739336	chr10_101582892_101587245_W_ENST00000299206_2
17:54951906-54955149	COX11	17:54952113-54953660	IR (overlapping region)	2	2	-	ENST00000572088	-31.47	0.00349752	0.992857	80|76.4705882352941	46.1538461538462|47.3684210526316	chr17_54952113_54953660_R_ENST00000572088_1
15:84604334-84623275	ZSCAN2	15:84620602-84620772	SES	2	2	-	ENST00000541040	-31.24	0.000470944	0.803753	48.1927710843374|49.1228070175439	17.910447761194|16.9230769230769	chr15_84604334_84623275_W_ENST00000541040_1
10:100984075-100987089	MRPL43	10:100986686-100987270	A5SS	2	2	-	ENST00000476012	-31.05	0.0320703	0.992857	61.5384615384615|59.375	23.8095238095238|35	chr10_100984075_100987089_S_ENST00000476012_1
6:28907236-28907584	TRIM27	6:28907263-28907491	IR	2	2	-	ENST00000467742	-31.05	0.0406984	0.992857	94.8275862068966|87.7777777777778	54.8387096774194|65.6716417910448	chr6_28907263_28907491_R_ENST00000467742_1
11:119028427-119030848	SLC37A4	11:119029222-119029564	SES	2	2	-	ENST00000330775	-30.12	0.0127367	0.992857	90.0729927007299|90.8071748878924	63.728813559322|56.9029850746269	chr11_119028427_119030848_W_ENST00000330775_1
22:35778079-35809779	RBFOX2	22:35781600-35781743	SES	2	2	-	ENST00000359369	-29.92	0.00416432	0.992857	81.1349693251534|81.1977715877437	53.1844499586435|49.3114909781576	chr22_35778079_35809779_W_ENST00000359369_1
12:57604859-57606189	DTX3	12:57605344-57605731	SES	2	2	-	ENST00000549583	-29.59	7.97951e-05	0.803753	77.7777777777778|77.5	47.8260869565217|48.2758620689655	chr12_57604859_57606189_W_ENST00000549583_1
11:119027628-119030863	SLC37A4	11:119028835-119029391	IR	2	2	-	ENST00000532085	-29.33	0.0398613	0.992857	56.9444444444444|67.741935483871	30.3030303030303|35.7142857142857	chr11_119028835_119029391_R_ENST00000532085_1
11:83191169-83192735	AP000873.2	11:83192428-83192541	SES	2	2	-	ENST00000529031	-28.02	0.00372688	0.992857	66.6666666666667|65.2173913043478	39.4736842105263|36.3636363636364	chr11_83191169_83192735_W_ENST00000529031_1
15:63060940-63061712	TPM1	15:63061198-63061273	SES	2	2	NMD	ENST00000558264	-27.74	0.00711955	0.992857	99.0773598296664|99.0243902439024	68.9556509298999|73.6621196222455	chr15_63060940_63061712_W_ENST00000558264_1
15:76947421-76948885	RCN2	15:76948553-76948796	IR	2	2	-	ENST00000558598	-27.08	0.0177749	0.992857	63.6363636363636|70.5882352941177	41.1764705882353|38.8888888888889	chr15_76948553_76948796_R_ENST00000558598_1
5:73124014-73128446	TMEM171	5:73128390-73128531	A3SS	2	2	-	ENST00000287773	-26.75	0.00311219	0.992857	96.1538461538462|93.5897435897436	67.3469387755102|68.8888888888889	chr5_73124014_73128446_S_ENST00000287773_1
11:62575130-62576656	TUT1	11:62575045-62576244	A3SS	2	2	-	ENST00000308436	-26.52	0.0115577	0.992857	81.1881188118812|75.4464285714286	51.9736842105263|51.6129032258064	chr11_62575130_62576656_S_ENST00000308436_1
11:119027628-119029034	SLC37A4	11:119028427-119028734	IR	2	2	-	ENST00000526275	-25.97	0.0422617	0.992857	50.8474576271186|44.1176470588235	17.1428571428571|25.8823529411765	chr11_119028427_119028734_R_ENST00000526275_1
8:142666521-142669940	JRK	8:142669932-142669994	A5SS	2	2	-	ENST00000571961	-25.94	0.00606988	0.992857	93.5897435897436|94.2857142857143	70|66	chr8_142666521_142669940_S_ENST00000571961_1
1:1676847-1692448	SLC35E2B	1:1690976-1691393	SES	2	2	-	ENST00000614300	-25.38	0.00457539	0.992857	37.037037037037|40.4255319148936	13.0434782608696|13.6645962732919	chr1_1676847_1692448_W_ENST00000614300_1
11:119101018-119101860	DPAGT1	11:119101139-119101323	IR	2	2	-	ENST00000460183	-25.19	0.0219371	0.992857	92|85.7142857142857	61.5384615384615|65.7894736842105	chr11_119101139_119101323_R_ENST00000460183_1
11:1182155-1192525	MUC5AC	11:1187980-1188873	IR	2	2	-	ENST00000621226	-24.54	0.0146142	0.992857	96.7821782178218|93.3333333333333	72.972972972973|68.0645161290323	chr11_1187980_1188873_R_ENST00000621226_1
3:52550818-52561766	PBRM1	3:52554724-52554879	MXS	2	2	-	ENST00000356770	-24.41	0.0272905	0.992857	83.8709677419355|79.4392523364486	53.7735849056604|60.7142857142857	chr3_52550818_52561766_W_ENST00000356770_1
19:13970176-13973036	RFX1	19:13972743-13973127	A5SS	2	2	-	ENST00000254325	-24.39	0.0245518	0.992857	91.8367346938776|93.8775510204082	72.2222222222222|64.7058823529412	chr19_13970176_13973036_S_ENST00000254325_1
15:89646024-89646829	KIF7	15:89645893-89646026	A3SS	2	2	-	ENST00000394412	-23.88	0.0246623	0.992857	74.4186046511628|82.051282051282	54.1666666666667|54.5454545454545	chr15_89646024_89646829_S_ENST00000394412_1
18:649965-658052	TYMSOS	18:657842-658340	A5SS	2	2	-	ENST00000323813	-23.66	0.0305419	0.992857	95.2380952380952|93.75	75|66.6666666666667	chr18_649965_658052_S_ENST00000323813_1
2:237591268-237591871	AC104667.2	2:237591566-237591771	SES	2	2	-	ENST00000470375	-23.63	0.0237818	0.992857	54.5454545454545|50	25.7142857142857|31.5789473684211	chr2_237591268_237591871_W_ENST00000470375_1
4:86888272-86891455	C4orf36	4:86888121-86888275	A3SS	2	2	-	ENST00000295898	-23.49	0.0366357	0.992857	51.4285714285714|53.125	33.3333333333333|24.2424242424242	chr4_86888272_86891455_S_ENST00000295898_1
17:30599979-30607551	SMURF2P1-LRRC37BP1	17:30599904-30601013	A5SS	2	2	-	ENST00000398849	-23.19	0.0480469	0.992857	92|86.3636363636364	61.5384615384615|70.4545454545455	chr17_30599979_30607551_S_ENST00000398849_2
11:119028427-119030848	SLC37A4	11:119029222-119029564	MES	2	2	-	ENST00000525102	-23.09	0.0059192	0.992857	76.3503649635037|79.8206278026906	54.5762711864407|55.410447761194	chr11_119028427_119030848_W_ENST00000525102_1
10:73705079-73718014	AC022400.3	10:73713198-73713332	SES	2	2	-	ENST00000399449	-22.62	0.0029355	0.992857	37.7049180327869|40	16.6666666666667|15.7894736842105	chr10_73705079_73718014_W_ENST00000399449_1
7:108565106-108569489	THAP5	7:108565830-108566022	SES	2	2	-	ENST00000415914	-22.56	0.0366421	0.992857	73.6842105263158|76.984126984127	48.6486486486487|56.8965517241379	chr7_108565106_108569489_W_ENST00000415914_1
11:107505216-107525440	ALKBH8	11:107522299-107522555	MES	2	2	-	ENST00000389568	-22.44	0.0450169	0.992857	92.2077922077922|94.1176470588235	75.5555555555556|65.8823529411765	chr11_107505216_107525440_W_ENST00000389568_2
20:59806195-59836504	PHACTR3	20:59806041-59831367	A5SS	2	2	-	ENST00000355648	-22.37	0.0449156	0.992857	40|35	19.3548387096774|10.9090909090909	chr20_59806195_59836504_S_ENST00000355648_1
11:85661066-85665102	CREBZF	11:85662458-85663178	IR	2	2	-	ENST00000527447	-22.28	0.018209	0.992857	80.2139037433155|81.640625	61.6071428571429|55.6786703601108	chr11_85662458_85663178_R_ENST00000527447_1
7:27115572-27121918	HOXA-AS2	7:27116040-27122173	A3SS	2	2	-	ENST00000518046	-22.22	0.0350943	0.992857	51.7241379310345|59.2592592592593	35.2941176470588|31.25	chr7_27115572_27121918_S_ENST00000518046_1
16:30001212-30004657	INO80E	16:30003014-30003435	IR	2	2	-	ENST00000569957	-22.21	0.0127166	0.992857	95.8333333333333|90.9090909090909	70.5882352941177|71.7391304347826	chr16_30003014_30003435_R_ENST00000569957_1
17:17180089-17188327	MPRIP	17:17184823-17192648	A3SS	2	2	-	ENST00000395811	-22.08	0.03909	0.992857	57.4771108850458|48.4815851819944	30.9650680876258|30.835843373494	chr17_17180089_17188327_S_ENST00000395811_1
1:25242414-25242538	RSRP1	1:25242255-25242426	A3SS	2	2	NMD	ENST00000565733	-21.95	0.000339024	0.803753	57.8947368421053|57.1428571428571	35.4166666666667|35.7142857142857	chr1_25242414_25242538_S_ENST00000565733_1
17:29115841-29118044	MYO18A	17:29116444-29116455	SES	2	2	-	ENST00000527372	-21.72	0.00875402	0.992857	73.0201342281879|71.1340206185567	48.5436893203884|52.1739130434783	chr17_29115841_29118044_W_ENST00000527372_1
2:63842438-63856305	UGP2	2:63842539-63842599	SES	2	2	NMD	ENST00000467999	-21.72	0.0295281	0.992857	68.1159420289855|67.0886075949367	42.1052631578947|49.6688741721854	chr2_63842438_63856305_W_ENST00000467999_1
7:70771645-70775356	AUTS2	7:70774028-70774099	SES	2	2	-	ENST00000342771	-21.68	0.0244365	0.992857	90.4761904761905|83.6065573770492	65|65.7142857142857	chr7_70771645_70775356_W_ENST00000342771_1
16:3284206-3289392	ZNF263	16:3285059-3285239	MES	2	2	-	ENST00000219069	-21.65	0.0132986	0.992857	30.6010928961749|26.0053619302949	7.69230769230769|5.6140350877193	chr16_3284206_3289392_W_ENST00000219069_1
1:26177581-26180452	CNKSR1	1:26177509-26177599	A5SS	2	2	-	ENST00000374253	-21.55	0.00121487	0.979721	74.1935483870968|75.6410256410256	53.5714285714286|53.1645569620253	chr1_26177581_26180452_S_ENST00000374253_1
10:113158070-113165554	TCF7L2	10:113160619-113160691	MXS	2	2	-	ENST00000543371	-21.35	0.0122758	0.992857	68.0851063829787|63.6085626911315	43.6619718309859|45.3257790368272	chr10_113158070_113165554_W_ENST00000543371_1
1:77584656-77641521	AC118549.1	1:77631850-77633405	MES	2	2	-	ENST00000370801	-21.32	0.0473731	0.992857	79.6875|71.8905472636816	57.2916666666667|51.6460905349794	chr1_77584656_77641521_W_ENST00000370801_1
10:14840158-14843370	HSPA14	10:14842134-14842846	SES	2	2	-	ENST00000640019	-21.23	0.0163048	0.992857	87.1536523929471|81.6666666666667	63.265306122449|63.0894308943089	chr10_14840158_14843370_W_ENST00000640019_1
20:18290075-18305667	ZNF133	20:18289899-18305179	A5SS	2	2	-	ENST00000622607	-21.15	0.0243889	0.992857	35.7142857142857|42.4242424242424	18.1818181818182|17.6470588235294	chr20_18290075_18305667_S_ENST00000622607_1
20:18288605-18305667	ZNF133	20:18288529-18305179	A5SS	2	2	-	ENST00000434018	-21.15	0.0243889	0.992857	35.7142857142857|42.4242424242424	18.1818181818182|17.6470588235294	chr20_18288605_18305667_S_ENST00000434018_1
2:200856986-200857972	CLK1	2:200857718-200857884	SES	2	2	-	ENST00000321356	-21.09	0.00892091	0.992857	95.3271028037383|93.5695538057743	75.1592356687898|71.5536105032823	chr2_200856986_200857972_W_ENST00000321356_1
12:49566077-49566841	MCRS1	12:49566216-49566390	IR	2	2	-	ENST00000551625	-21.02	0.0486779	0.992857	54.2857142857143|45.4545454545455	30.7692307692308|26.9230769230769	chr12_49566216_49566390_R_ENST00000551625_1
16:30053500-30063728	AC093512.2	16:30054784-30054927	MXS	2	2	-	ENST00000562240	-20.97	0.0479579	0.992857	43.6781609195402|43.6974789915966	17.9487179487179|27.4809160305344	chr16_30053500_30063728_W_ENST00000562240_1
22:37691174-37693478	NOL12	22:37692027-37693331	IR (overlapping region)	2	2	-	ENST00000359114	-20.93	0.046946	0.992857	87.012987012987|77.7777777777778	60.5769230769231|62.3529411764706	chr22_37692027_37693331_R_ENST00000359114_1
19:9811718-9818727	FBXL12	19:9818545-9818829	A5SS	2	2	-	ENST00000586651	-20.66	0.0249951	0.992857	86.4406779661017|81.1475409836066	65.1515151515152|61.1111111111111	chr19_9811718_9818727_S_ENST00000586651_1
9:37899951-37904067	SLC25A51	9:37903531-37904110	A5SS	2	2	-	ENST00000377716	-20.57	0.0308797	0.992857	48.2758620689655|42.1052631578947	26.6666666666667|22.5806451612903	chr9_37899951_37904067_S_ENST00000377716_1
17:18701446-18722236	TRIM16L	17:18701357-18720326	A5SS	2	2	-	ENST00000449552	-20.54	0.0367375	0.992857	57.1428571428571|58.5714285714286	33.3333333333333|41.304347826087	chr17_18701446_18722236_S_ENST00000449552_1
1:28580560-28581871	SNHG12	1:28580647-28581093	IR	2	2	-	ENST00000474814	-20.01	0.033381	0.992857	78.5714285714286|82.4561403508772	57.2916666666667|63.7096774193548	chr1_28580647_28581093_R_ENST00000474814_1
11:1761319-1762486	AC068580.3	11:1761469-1762132	IR (overlapping region)	2	2	-	ENST00000449248	-19.99	0.0492029	0.992857	38.3928571428571|43.6974789915966	17.2839506172839|24.8175182481752	chr11_1761469_1762132_R_ENST00000449248_1
11:1445908-1449775	BRSK2	11:1447798-1447863	SES	2	2	-	ENST00000526678	-19.82	0.024464	0.992857	67.1875|72.0930232558139	47.8260869565217|51.8072289156626	chr11_1445908_1449775_W_ENST00000526678_1
13:110713587-110719228	ING1	13:110713278-110714285	A5SS	2	2	-	ENST00000333219	-19.67	0.00831235	0.992857	59.4315245478036|57.985257985258	40.6926406926407|37.3860182370821	chr13_110713587_110719228_S_ENST00000333219_1
22:50219957-50221874	TUBGCP6	22:50220016-50220250	IR	2	2	-	ENST00000491449	-19.67	0.029394	0.992857	49.5327102803738|43.1372549019608	25.3731343283582|27.9569892473118	chr22_50220016_50220250_R_ENST00000491449_1
11:118644072-118644691	PHLDB1	11:118644175-118644646	IR	2	2	NMD	ENST00000528594	-19.57	0.0267872	0.992857	32.258064516129|36.3636363636364	12.1951219512195|17.2839506172839	chr11_118644175_118644646_R_ENST00000528594_1
10:119576611-119577203	TIAL1	10:119576751-119576846	IR	2	2	-	ENST00000470781	-19.09	0.0170369	0.992857	84.4827586206897|79.5918367346939	62.3188405797101|63.5714285714286	chr10_119576751_119576846_R_ENST00000470781_1
2:218660219-218660938	BCS1L	2:218660307-218660482	SES	2	2	-	ENST00000643945	-18.94	0.0108125	0.992857	28|28.125	7.14285714285714|11.1111111111111	chr2_218660219_218660938_W_ENST00000643945_1
19:49858295-49858626	PTOV1-AS2	19:49858428-49858553	IR (overlapping region)	2	2	-	ENST00000599259	-18.63	0.0354596	0.992857	80.6818181818182|87.8787878787879	65.8536585365854|65.4545454545455	chr19_49858428_49858553_R_ENST00000599259_1
22:18170921-18173792	USP18	22:18173150-18173281	SES	2	2	-	ENST00000215794	-18.32	0.00726342	0.992857	95.5414012738854|92.4050632911392	75.7225433526011|75.593220338983	chr22_18170921_18173792_W_ENST00000215794_1
10:101580417-101587245	POLL	10:101585316-101585478	MES	2	2	-	ENST00000415897	-18.22	0.0383712	0.992857	67.7611940298507|60.5263157894737	45.273631840796|46.5753424657534	chr10_101580417_101587245_W_ENST00000415897_4
12:32601335-32602160	FGD4	12:32601278-32601423	A5SS	2	2	NMD	ENST00000395740	-18.15	0.0208366	0.992857	100|94.8717948717949	80|78.5714285714286	chr12_32601335_32602160_S_ENST00000395740_1
7:35694184-35695135	HERPUD2	7:35694628-35694800	IR	2	2	-	ENST00000396081	-18.13	0.0289454	0.992857	59.7560975609756|60.2150537634409	38.7096774193548|45	chr7_35694628_35694800_R_ENST00000396081_1
15:63060940-63062214	TPM1	15:63061198-63061273	MXS	2	2	-	ENST00000288398	-18.05	0.00287024	0.992857	98.8161559888579|98.4787259329689	79.6404845642829|81.5493790656416	chr15_63060940_63062214_W_ENST00000288398_1
17:78796495-78798399	USP36	17:78797786-78797902	SES	2	2	NMD	ENST00000587379	-18.01	0.000349147	0.803753	60.6060606060606|59.9447513812155	42.2018348623853|42.3280423280423	chr17_78796495_78798399_W_ENST00000587379_1
6:163562070-163566720	QKI	6:163563420-163563719	SES	2	2	-	ENST00000361752	-17.97	0.0297951	0.992857	90.3765690376569|84.7665847665848	68.1159420289855|71.0843373493976	chr6_163562070_163566720_W_ENST00000361752_1
17:7314959-7315343	GPS2	17:7315120-7315251	IR (overlapping region)	2	2	-	ENST00000389167	-17.81	0.0321862	0.992857	67.6470588235294|70.5882352941177	48.3870967741936|54.2372881355932	chr17_7315120_7315251_R_ENST00000389167_1
X:56994950-56995241	SPIN3	X:56995216-56995738	A5SS	2	2	-	ENST00000374919	-17.76	0.0323135	0.992857	62.7906976744186|56.25	41.6666666666667|41.8604651162791	chrX_56994950_56995241_S_ENST00000374919_1
19:58409166-58415523	ZNF584	19:58409965-58410091	SES	2	2	-	ENST00000322834	-17.74	0.0234249	0.992857	45.1923076923077|40	23.9130434782609|25.8064516129032	chr19_58409166_58415523_W_ENST00000322834_1
2:99406107-99408028	REV1	2:99406325-99406490	SES	2	2	NMD	ENST00000413697	-17.68	0.0120332	0.992857	91.7525773195876|88.1147540983607	72.972972972973|71.5254237288136	chr2_99406107_99408028_W_ENST00000413697_1
3:183762280-183773632	YEATS2	3:183772305-183772563	SES	2	2	-	ENST00000305135	-17.67	0.0325842	0.992857	98.5714285714286|94.0438871473354	81|76.2820512820513	chr3_183762280_183773632_W_ENST00000305135_1
17:78624316-78630031	LINC02081	17:78628318-78628438	MXS	2	2	-	ENST00000648404	-17.56	0.00570146	0.992857	43.0555555555556|40.7407407407407	23.6842105263158|25	chr17_78624316_78630031_W_ENST00000648404_1
20:34754836-34757219	NCOA6	20:34754722-34754868	A3SS	2	2	-	ENST00000359003	-17.52	0.033455	0.992857	67.8321678321678|61.6	46.1538461538462|48.2456140350877	chr20_34754836_34757219_S_ENST00000359003_1
19:19529514-19532631	AC011448.1	19:19529364-19529517	A5SS	2	2	-	ENST00000586674	-17.36	0.0264442	0.992857	17.6470588235294|21.4285714285714	0|4.34782608695652	chr19_19529514_19532631_S_ENST00000586674_1
6:16143218-16144896	MYLIP	6:16143699-16143863	SES	2	2	-	ENST00000349606	-17.29	0.0309029	0.992857	86.6549604916594|81.0933940774487	65.1917404129793|67.983367983368	chr6_16143218_16144896_W_ENST00000349606_1
1:3737104-3740232	TP73-AS1	1:3738223-3738513	SES	2	2	-	ENST00000648526	-17.24	0.0120262	0.992857	71.7948717948718|69.0909090909091	54.5454545454545|51.8518518518518	chr1_3737104_3740232_W_ENST00000648526_1
5:143310214-143314001	NR3C1	5:143313999-143314168	A5SS	2	2	-	ENST00000231509	-16.97	0.0218768	0.992857	16.1290322580645|20.4819277108434	0|2.66666666666667	chr5_143310214_143314001_S_ENST00000231509_1
17:5486685-5488822	MIS12	17:5488196-5488589	SES	2	2	-	ENST00000611091	-16.94	0.00477439	0.992857	65.8823529411765|64.0926640926641	47.2826086956522|48.8054607508532	chr17_5486685_5488822_W_ENST00000611091_1
11:62690787-62691342	BSCL2	11:62690874-62691074	IR (overlapping region)	2	2	-	ENST00000463679	-16.77	0.0219006	0.992857	64.5833333333333|68.8888888888889	48.6486486486487|51.2820512820513	chr11_62690874_62691074_R_ENST00000463679_1
1:209842448-209851203	UTP25	1:209842583-209842695	MES	2	2	-	ENST00000491415	-16.71	0.0319663	0.992857	92.2535211267606|97.910447761194	79.5454545454545|77.2058823529412	chr1_209842448_209851203_W_ENST00000491415_1
5:141009627-141012344	PCDHAC1	5:141009729-141010165	IR (overlapping region)	2	2	-	ENST00000253807	-16.68	0.0435929	0.992857	80.4347826086957|74.2424242424242	58.8235294117647|62.5	chr5_141009729_141010165_R_ENST00000253807_1
17:5515045-5515472	NLRP1	17:5514127-5515073	A3SS	2	2	-	ENST00000269280	-16.65	0.034231	0.992857	66.4|72.5663716814159	53.5353535353535|52.1212121212121	chr17_5515045_5515472_S_ENST00000269280_1
19:29821818-29822239	CCNE1	19:29821996-29822130	SES	2	2	-	ENST00000262643	-16.65	0.0452018	0.992857	94.3127962085308|89.9581589958159	78.4313725490196|72.5321888412017	chr19_29821818_29822239_W_ENST00000262643_1
8:42152993-42154960	AP3M2	8:42154537-42154615	IR	2	2	NMD	ENST00000517865	-16.55	0.00752924	0.992857	18.5185185185185|17.0731707317073	0|2.5	chr8_42154537_42154615_R_ENST00000517865_1
19:35541582-35545492	TMEM147-AS1	19:35541585-35541750	IR (overlapping region)	2	2	-	ENST00000588286	-16.37	0.0245708	0.992857	34.5454545454545|35.7142857142857	16.2162162162162|21.3114754098361	chr19_35541585_35541750_R_ENST00000588286_1
20:17970371-17989938	MGME1	20:17975684-17975903	MES	2	2	-	ENST00000377710	-16.33	0.0196611	0.992857	73.5785953177257|77.0226537216828	60.5351170568562|57.4152542372881	chr20_17970371_17989938_W_ENST00000377710_1
19:17175742-17183828	MYO9B	19:17180927-17181040	MXS	2	2	-	ENST00000397274	-16.31	0.0377052	0.992857	90.7662082514735|85.6697819314642	69.8795180722892|73.943661971831	chr19_17175742_17183828_W_ENST00000397274_1
19:53555904-53569303	ZNF331	19:53555845-53555908	A5SS	2	2	-	ENST00000253144	-16.21	0.0347246	0.992857	100|94	80|81.5789473684211	chr19_53555904_53569303_S_ENST00000253144_1
7:129709234-129711474	NRF1	7:129710374-129710571	SES	2	2	-	ENST00000223190	-16.17	0.0345449	0.992857	98.501872659176|94.9206349206349	83.0508474576271|78.021978021978	chr7_129709234_129711474_W_ENST00000223190_1
12:79798585-79807225	PPP1R12A	12:79805592-79805768	MXS	2	2	-	ENST00000550107	-16.14	0.0373617	0.992857	83.8487972508591|77.5401069518716	65.1515151515152|63.963963963964	chr12_79798585_79807225_W_ENST00000550107_1
4:44718411-44726473	GNPDA2	4:44722084-44722242	SES	2	2	-	ENST00000295448	-16.09	0.0415692	0.992857	100|93.6	79.5918367346939|81.8181818181818	chr4_44718411_44726473_W_ENST00000295448_1
21:36041889-36043781	SETD4	21:36041807-36043652	A3SS	2	2	-	ENST00000332131	-16.08	0.0436947	0.992857	19.7368421052632|24.6575342465753	8.57142857142857|3.65853658536585	chr21_36041889_36043781_S_ENST00000332131_1
10:119576611-119577203	TIAL1	10:119576906-119577079	IR	2	2	-	ENST00000470781	-15.99	0.019488	0.992857	75.6410256410256|74.4186046511628	56.8627450980392|61.2244897959184	chr10_119576906_119577079_R_ENST00000470781_1
4:184638469-184649394	CASP3	4:184648465-184648631	SES	2	2	-	ENST00000308394	-15.97	0.0456013	0.992857	54.1666666666667|58.6516853932584	43.1654676258993|37.7049180327869	chr4_184638469_184649394_W_ENST00000308394_1
14:90301373-90303934	NRDE2	14:90302720-90303125	SES	2	2	NMD	ENST00000553409	-15.96	0.0498612	0.992857	88.9763779527559|87.9781420765027	68.8524590163934|76.1904761904762	chr14_90301373_90303934_W_ENST00000553409_1
16:82000885-82011386	SDR42E1	16:82007641-82007868	SES	2	2	-	ENST00000534209	-15.94	0.0107851	0.992857	31.2820512820513|33.5195530726257	15.2173913043478|17.6954732510288	chr16_82000885_82011386_W_ENST00000534209_1
2:10775072-10778571	ATP6V1C2	2:10777585-10777722	SES	2	2	-	ENST00000272238	-15.92	0.0312125	0.992857	78.7878787878788|76.0869565217391	58.974358974359|64.0625	chr2_10775072_10778571_W_ENST00000272238_1
15:20440643-20444226	HERC2P3	15:20443371-20443521	SES	2	2	-	ENST00000424611	-15.92	0.0386447	0.992857	95.2789699570815|89.6	75|78.0487804878049	chr15_20440643_20444226_W_ENST00000424611_1
4:118303880-118308435	PRSS12	4:118305945-118306003	SES	2	2	-	ENST00000515089	-15.91	0.00376614	0.992857	92.8571428571429|94.0298507462687	76.7441860465116|78.3132530120482	chr4_118303880_118308435_W_ENST00000515089_1
16:59094-59418	RHBDF1	16:59299-59349	SES	2	2	-	ENST00000448893	-15.78	0.0332095	0.992857	92.9423459244533|88.6503067484662	72.9977116704805|77.0428015564202	chr16_59094_59418_W_ENST00000448893_1
19:40348725-40365717	PLD3	19:40365553-40365585	SES	2	2	-	ENST00000392032	-15.75	0.0130175	0.992857	42.9090909090909|44.5378151260504	29.5918367346939|26.3473053892216	chr19_40348725_40365717_W_ENST00000392032_1
6:29604989-29606896	GABBR1	6:29605569-29605696	MES	2	2	-	ENST00000355973	-15.74	0.0262271	0.992857	86.6666666666667|89.0625	69.811320754717|74.4292237442922	chr6_29604989_29606896_W_ENST00000355973_1
7:2539544-2541484	BRAT1	7:2540895-2540978	IR	2	2	-	ENST00000493232	-15.73	0.0142117	0.992857	64.4067796610169|67.6470588235294	51.2820512820513|49.3150684931507	chr7_2540895_2540978_R_ENST00000493232_1
16:70467472-70468848	FUK	16:70466882-70467966	A5SS	2	2	-	ENST00000571487	-15.72	0.00720291	0.992857	73.6842105263158|71.1538461538462	57.1428571428571|56.25	chr16_70467472_70468848_S_ENST00000571487_1
14:103679546-103700654	KLC1	14:103687081-103687211	MES	2	2	-	ENST00000334553	-15.67	0.0390063	0.992857	38.7478849407783|35.230352303523	18.6567164179104|23.9776951672862	chr14_103679546_103700654_W_ENST00000334553_1
16:24920248-24930783	ARHGAP17	16:24919393-24920260	A3SS	2	2	-	ENST00000303665	-15.59	0.0169904	0.992857	44.7852760736196|44.559585492228	27.027027027027|31.1377245508982	chr16_24920248_24930783_S_ENST00000303665_1
22:31833981-31838684	DEPDC5	22:31836972-31837155	SES	2	2	-	ENST00000382111	-15.46	0.0325218	0.992857	76.530612244898|73.5849056603774	57.1428571428571|62.043795620438	chr22_31833981_31838684_W_ENST00000382111_1
19:1877508-1880115	ABHD17A	19:1877688-1878663	IR	2	2	-	ENST00000588598	-15.26	0.0245384	0.992857	94.9367088607595|90.1639344262295	77.7777777777778|76.8115942028985	chr19_1877688_1878663_R_ENST00000588598_1
9:5054790-5055668	JAK2	9:5054563-5054884	A5SS	2	2	-	ENST00000381652	-15.24	0.00864488	0.992857	80|81.25	66.6666666666667|64.1025641025641	chr9_5054790_5055668_S_ENST00000381652_1
17:65536554-65537323	AXIN2	17:65536869-65537063	SES	2	2	-	ENST00000307078	-15.21	0.0132105	0.992857	74.1176470588235|72.4489795918367	59.6330275229358|56.5217391304348	chr17_65536554_65537323_W_ENST00000307078_1
7:129611825-129657345	NRF1	7:129657343-129657574	A3SS	2	2	-	ENST00000223190	-15	0.00037928	0.803753	70.5882352941177|70.9677419354839	56|55.5555555555556	chr7_129611825_129657345_S_ENST00000223190_1
19:40365586-40366383	PLD3	19:40365718-40365930	SES	2	2	-	ENST00000392032	-14.97	0.0238914	0.992857	80.4347826086957|84.7457627118644	66.6666666666667|68.5714285714286	chr19_40365586_40366383_W_ENST00000392032_1
7:2537881-2539351	BRAT1	7:2538945-2539178	IR	2	2	-	ENST00000467558	-14.96	0.0383183	0.992857	27.906976744186|22.2222222222222	9.09090909090909|11.1111111111111	chr7_2538945_2539178_R_ENST00000467558_1
1:222815079-222823883	AC093152.1	1:222815064-222815172	A5SS	2	2	-	ENST00000495684	-14.67	0.0284657	0.992857	50|50.9803921568627	33.3333333333333|38.2978723404255	chr1_222815079_222823883_S_ENST00000495684_1
1:218434449-218436084	TGFB2	1:218435970-218436147	A3SS	2	2	-	ENST00000366929	-14.67	0.0374328	0.992857	93.984962406015|88.1656804733728	76.6666666666667|76.1363636363636	chr1_218434449_218436084_S_ENST00000366929_1
15:57251424-57253264	TCF12	15:57253262-57253468	A3SS	2	2	-	ENST00000267811	-14.59	0.00859796	0.992857	82.0175438596491|84.7107438016529	68.5714285714286|68.9759036144578	chr15_57251424_57253264_S_ENST00000267811_1
3:37834768-37861700	ITGA9-AS1	3:37851424-37851492	SES	2	2	-	ENST00000457661	-14.55	0.0198313	0.992857	39.4495412844037|43.5897435897436	26.7605633802817|27.1739130434783	chr3_37834768_37861700_W_ENST00000457661_1
4:127886729-127887439	PLK4	4:127887396-127887496	A3SS	2	2	-	ENST00000270861	-14.49	0.0410054	0.992857	97.8260869565217|93.8775510204082	79.0697674418605|83.6601307189542	chr4_127886729_127887439_S_ENST00000270861_1
17:82392535-82398195	OGFOD3	17:82394331-82394543	SES	2	2	NMD	ENST00000580445	-14.44	0.0234775	0.992857	49.604743083004|45.1154529307282	32.7217125382263|33.1103678929766	chr17_82392535_82398195_W_ENST00000580445_1
11:125235116-125367845	PKNOX2	11:125351284-125351392	MXS	2	2	-	ENST00000557814	-14.43	0.0208387	0.992857	64.1379310344827|64.1975308641975	47.6190476190476|51.8518518518518	chr11_125235116_125367845_W_ENST00000557814_1
1:201359664-201361912	TNNT2	1:201360453-201361369	SES	2	2	-	ENST00000460780	-14.35	0.0238984	0.992857	64|63.6363636363636	47.2222222222222|51.7241379310345	chr1_201359664_201361912_W_ENST00000460780_1
11:13366783-13372165	ARNTL	11:13369697-13369767	SES	2	2	-	ENST00000497429	-14.33	0.0380379	0.992857	37.8378378378378|33.695652173913	19.4444444444444|23.4375	chr11_13366783_13372165_W_ENST00000497429_1
17:44154665-44155285	C17orf53	17:44154853-44154938	SES	2	2	-	ENST00000245382	-14.32	0.0447061	0.992857	94.3262411347518|88.8888888888889	78.8461538461538|75.7281553398058	chr17_44154665_44155285_W_ENST00000245382_1
11:130226677-130234273	ZBTB44	11:130231716-130233307	IR	2	2	-	ENST00000527478	-14.15	0.0198859	0.992857	97.5708502024291|94.0828402366864	82.7067669172932|80.6451612903226	chr11_130231716_130233307_R_ENST00000527478_1
10:15097410-15102217	RPP38	10:15097382-15097766	A5SS	2	2	-	ENST00000378197	-14.12	0.0387037	0.992857	65.5052264808362|60.6837606837607	47.4308300395257|50.5154639175258	chr10_15097410_15102217_S_ENST00000378197_1
10:102144308-102148371	PPRC1	10:102145020-102145090	MES	2	2	-	ENST00000278070	-14.1	0.0385377	0.992857	86.7647058823529|87.1900826446281	70.0296735905044|75.7174392935982	chr10_102144308_102148371_W_ENST00000278070_1
11:14885918-14891363	CYP2R1	11:14891153-14891640	A5SS	2	2	NMD	ENST00000530609	-14.08	0.00928852	0.992857	28.8888888888889|30.2325581395349	14.2857142857143|16.6666666666667	chr11_14885918_14891363_S_ENST00000530609_1
3:52550818-52561766	PBRM1	3:52554724-52554879	MES	2	2	-	ENST00000296302	-14.08	0.0397214	0.992857	62.0967741935484|67.2897196261682	51.8867924528302|49.3303571428571	chr3_52550818_52561766_W_ENST00000296302_1
11:124877310-124877936	ROBO3	11:124877519-124877752	SES	2	2	-	ENST00000525448	-13.94	0.040732	0.992857	85.1485148514851|82.8571428571429	72.7272727272727|67.3913043478261	chr11_124877310_124877936_W_ENST00000525448_1
16:28835933-28837237	ATXN2L	16:28836177-28836325	IR (overlapping region)	2	2	-	ENST00000336783	-13.88	0.0163262	0.992857	98.0519480519481|96	81.6666666666667|84.6153846153846	chr16_28836177_28836325_R_ENST00000336783_1
3:120641694-120646266	HGD	3:120644319-120644443	MXS	2	2	-	ENST00000283871	-13.79	0.038986	0.992857	100|94.4444444444444	83.0508474576271|83.8235294117647	chr3_120641694_120646266_W_ENST00000283871_1
14:103480491-103502881	MARK3	14:103491777-103492034	MXS	2	2	-	ENST00000216288	-13.78	0.031746	0.992857	93.1543624161074|89.1008174386921	75.8620689655172|78.8399570354458	chr14_103480491_103502881_W_ENST00000216288_1
2:127866997-127873827	AMMECR1L	2:127871249-127871359	MES	2	2	-	ENST00000272647	-13.68	0.00787586	0.992857	81.496062992126|82.8125	67.4418604651163|69.5	chr2_127866997_127873827_W_ENST00000272647_3
15:63057119-63061712	TPM1	15:63059563-63059638	SES	2	2	NMD	ENST00000561395	-13.63	0.0068713	0.992857	98.8704318936877|96.7289719626168	83.7953091684435|84.5508390918065	chr15_63057119_63061712_W_ENST00000561395_1
1:209429409-209432203	MIR205HG	1:209431743-209431825	MXS	2	2	-	ENST00000431096	-13.6	0.0246765	0.992857	39.0243902439024|35	22.5806451612903|24.2424242424242	chr1_209429409_209432203_W_ENST00000431096_1
7:2242277-2242975	NUDT1	7:2242293-2242924	IR	2	2	-	ENST00000454650	-13.52	0.0292919	0.992857	21.7391304347826|18.1818181818182	4.8780487804878|8	chr7_2242293_2242924_R_ENST00000454650_1
11:123726992-123728132	ZNF202	11:123727476-123727595	SES	2	2	-	ENST00000529691	-13.52	0.0452529	0.992857	91.7981072555205|86.4229765013055	74.3119266055046|76.875	chr11_123726992_123728132_W_ENST00000529691_1
15:42735680-42736044	CDAN1	15:42735875-42736078	A5SS	2	2	-	ENST00000356231	-13.51	0.0185961	0.992857	93.0555555555556|94.5454545454545	78.5714285714286|82	chr15_42735680_42736044_S_ENST00000356231_1
16:58392788-58404498	GINS3	16:58403098-58403331	MXS	2	2	-	ENST00000318129	-13.39	0.0434078	0.992857	73.7967914438503|69.7183098591549	60.4060913705584|56.3245823389022	chr16_58392788_58404498_W_ENST00000318129_1
7:131323869-131324302	MKLN1-AS	7:131324252-131324425	A5SS	2	2	-	ENST00000444245	-13.34	0.0176401	0.992857	23.9130434782609|22.8571428571429	8.33333333333333|11.7647058823529	chr7_131323869_131324302_S_ENST00000444245_1
11:61755697-61757082	DKFZP434K028	11:61756406-61757363	A5SS	2	2	-	ENST00000244906	-13.33	0.040973	0.992857	94.1176470588235|89.4736842105263	80|76.9230769230769	chr11_61755697_61757082_S_ENST00000244906_1
12:109939248-109951166	GIT2	12:109947256-109947504	SES	2	2	-	ENST00000361006	-13.32	0.0423911	0.992857	42.654028436019|40.0990099009901	25.531914893617|30.5882352941176	chr12_109939248_109951166_W_ENST00000361006_1
1:25243550-25245301	RSRP1	1:25244225-25244453	IR	2	2	-	ENST00000498238	-13.3	0.0433007	0.992857	96.7741935483871|93.4426229508197	79.4871794871795|84.1379310344828	chr1_25244225_25244453_R_ENST00000498238_1
17:35017607-35026373	RFFL	17:35021371-35021781	SES	2	2	-	ENST00000315249	-13.3	0.0484801	0.992857	68.7074829931973|74.7787610619469	58.6206896551724|58.2568807339449	chr17_35017607_35026373_W_ENST00000315249_1
1:156469021-156477011	MEF2D	1:156475108-156475237	SES	2	2	-	ENST00000360595	-13.23	0.0075535	0.992857	96.958174904943|94.9778434268833	83.3333333333333|82.1378340365682	chr1_156469021_156477011_W_ENST00000360595_1
15:43366809-43369595	ZSCAN29	15:43368923-43369127	SES	2	2	-	ENST00000396976	-13.23	0.0478963	0.992857	91.044776119403|96.875	80|81.4569536423841	chr15_43366809_43369595_W_ENST00000396976_1
11:93726654-93729805	AP001273.1	11:93728822-93729433	IR (overlapping region)	2	2	-	ENST00000624493	-13.22	0.0395814	0.992857	17.2185430463576|19.8675496688742	2.96296296296296|7.69230769230769	chr11_93728822_93729433_R_ENST00000624493_1
3:194617099-194617645	TMEM44	3:194617270-194617635	IR	2	2	-	ENST00000477651	-13.18	0.0384408	0.992857	77.5510204081633|72.4137931034483	62.5|61.1111111111111	chr3_194617270_194617635_R_ENST00000477651_1
15:44535475-44536800	EIF3J-DT	15:44536043-44536358	SES	2	2	-	ENST00000560049	-13.11	0.0346169	0.992857	85.7142857142857|80.9090909090909	70.9090909090909|69.4915254237288	chr15_44535475_44536800_W_ENST00000560049_1
10:45834117-45846686	AGAP4	10:45841653-45841687	MES	2	2	-	ENST00000492347	-13.11	0.0435146	0.992857	61.9047619047619|56.3636363636364	45.4545454545455|46.5909090909091	chr10_45834117_45846686_W_ENST00000492347_1
11:76959014-76978400	AP002498.1	11:76961413-76978619	A5SS	2	2	-	ENST00000530190	-13.04	0.0288355	0.992857	30.7692307692308|29.1666666666667	19.047619047619|14.8148148148148	chr11_76959014_76978400_S_ENST00000530190_1
8:143379509-143380064	RHPN1	8:143379829-143379985	SES	2	2	-	ENST00000522899	-12.96	0.0468832	0.992857	85.2054794520548|79.4520547945205	69.8039215686274|68.9349112426035	chr8_143379509_143380064_W_ENST00000522899_1
6:109403109-109419186	PPIL6	6:109403031-109415667	A3SS	2	2	-	ENST00000440797	-12.95	0.0103354	0.992857	34.7826086956522|33.3333333333333	20|22.2222222222222	chr6_109403109_109419186_S_ENST00000440797_1
6:109400171-109419186	PPIL6	6:109400113-109415667	A3SS	2	2	-	ENST00000417394	-12.95	0.0103354	0.992857	34.7826086956522|33.3333333333333	20|22.2222222222222	chr6_109400171_109419186_S_ENST00000417394_1
6:109392938-109419186	PPIL6	6:109392837-109415667	A3SS	2	2	-	ENST00000520723	-12.95	0.0103354	0.992857	34.7826086956522|33.3333333333333	20|22.2222222222222	chr6_109392938_109419186_S_ENST00000520723_1
17:8143877-8145957	PER1	17:8144760-8144993	SES	2	2	-	ENST00000581082	-12.89	0.0155651	0.992857	44.2307692307692|45.0666666666667	33.3333333333333|30.188679245283	chr17_8143877_8145957_W_ENST00000581082_1
2:127709857-127717154	WDR33	2:127713583-127714021	SES	2	2	-	ENST00000322313	-12.87	0.038552	0.992857	92.6421404682274|89.2703862660944	80.0687285223368|76.1020881670534	chr2_127709857_127717154_W_ENST00000322313_1
17:81511188-81511848	ACTG1	17:81511627-81511762	IR	2	2	-	ENST00000574671	-12.82	0.0339171	0.992857	93.7062937062937|97.8571428571428	81.7073170731707|84.2105263157895	chr17_81511627_81511762_R_ENST00000574671_1
8:42838337-42843023	THAP1	8:42839185-42843305	A5SS	2	2	-	ENST00000345117	-12.8	0.0224492	0.992857	87.603305785124|91.4893617021277	76.5625|76.9230769230769	chr8_42838337_42843023_S_ENST00000345117_1
16:84460288-84461778	ATP2C2	16:84461601-84461713	IR (overlapping region)	2	2	-	ENST00000624933	-12.76	0.0172821	0.992857	12.5|15.1515151515152	0|2.12765957446809	chr16_84461601_84461713_R_ENST00000624933_1
21:33539324-33542586	GART	21:33542548-33542820	A5SS	2	2	-	ENST00000438059	-12.72	0.0348126	0.992857	16|13.7931034482759	0|4.34782608695652	chr21_33539324_33542586_S_ENST00000438059_1
11:20387775-20389743	PRMT3	11:20388018-20389826	A3SS	2	2	-	ENST00000330796	-12.71	0.0302128	0.992857	97.7777777777778|100	84.2105263157895|88.1481481481482	chr11_20387775_20389743_S_ENST00000330796_1
11:31800857-31802703	PAX6	11:31801561-31801776	SES	2	2	-	ENST00000241001	-12.65	0.0334595	0.992857	91.7647058823529|87.0246085011186	76.8888888888889|76.5923566878981	chr11_31800857_31802703_W_ENST00000241001_1
12:64866904-64875000	TBC1D30	12:64870602-64870808	SES	2	2	-	ENST00000539867	-12.64	0.00249312	0.992857	88.7179487179487|88.5869565217391	75.3846153846154|76.6423357664234	chr12_64866904_64875000_W_ENST00000539867_1
18:62275474-62280645	RELCH	18:62280360-62280442	MXS	2	2	-	ENST00000398130	-12.59	0.0471763	0.992857	66.9491525423729|72.5609756097561	57.5757575757576|56.7567567567568	chr18_62275474_62280645_W_ENST00000398130_1
15:74890072-74890654	MPI	15:74890202-74890526	IR	2	2	-	ENST00000567570	-12.5	0.00698823	0.992857	31.7073170731707|31.25	20|17.9487179487179	chr15_74890202_74890526_R_ENST00000567570_1
17:35844477-35845038	TAF15	17:35844987-35845010	IR	2	2	-	ENST00000604841	-12.49	0.0134891	0.992857	95.7512953367876|94.4262295081967	81.2971342383107|83.910196445276	chr17_35844987_35845010_R_ENST00000604841_1
12:71624182-71626259	ZFC3H1	12:71624104-71624292	A3SS	2	2	-	ENST00000378743	-12.48	0.00686158	0.992857	96.6386554621849|98.6842105263158	85|85.3658536585366	chr12_71624182_71626259_S_ENST00000378743_1
1:37689884-37690215	C1orf109	1:37690002-37690509	A5SS	2	2	-	ENST00000486637	-12.42	0.00133397	0.979721	34.2105263157895|33.6585365853659	21.1538461538462|21.875	chr1_37689884_37690215_S_ENST00000486637_1
17:31249120-31258343	NF1	17:31252938-31253000	MXS	2	2	-	ENST00000358273	-12.29	0.0235121	0.992857	42.5438596491228|46.3276836158192	31.8181818181818|32.463768115942	chr17_31249120_31258343_W_ENST00000358273_1
1:63525760-63532669	EFCAB7	1:63531820-63532031	SES	2	2	-	ENST00000371088	-12.28	0.0452452	0.992857	83.6363636363636|87.0588235294118	70.9677419354839|75.1592356687898	chr1_63525760_63532669_W_ENST00000371088_1
X:57120632-57121292	SPIN2B	X:57119682-57120634	A3SS	2	2	-	ENST00000275988	-12.24	0.0329868	0.992857	50|53.8461538461538	38.4615384615385|40.9090909090909	chrX_57120632_57121292_S_ENST00000275988_1
20:44912854-44921593	PABPC1L	20:44916756-44916871	MES	2	2	-	ENST00000217073	-12.23	0.0107322	0.992857	98.5|98.4126984126984	87.5|84.9462365591398	chr20_44912854_44921593_W_ENST00000217073_1
1:155217519-155218479	GBAP1	1:155218050-155218387	IR	2	2	-	ENST00000459805	-12.23	0.0473805	0.992857	29.1666666666667|25	16.6666666666667|13.0434782608696	chr1_155218050_155218387_R_ENST00000459805_1
3:9816203-9820545	TTLL3	3:9817645-9817759	MXS	2	2	-	ENST00000452823	-12.16	0.0112415	0.992857	60|58.4905660377358	48.1481481481481|46.031746031746	chr3_9816203_9820545_W_ENST00000452823_1
19:44479410-44484360	ZNF180	19:44479410-44479479	A3SS	2	2	-	ENST00000585514	-11.84	0.0213208	0.992857	20|21.6216216216216	7.40740740740741|10.5263157894737	chr19_44479410_44484360_S_ENST00000585514_1
15:74620226-74624901	CLK3	15:74622120-74622560	SES	2	2	-	ENST00000568605	-11.68	0.0383078	0.992857	96.1977186311787|91.6926272066459	82.9501915708812|81.5837937384899	chr15_74620226_74624901_W_ENST00000568605_1
6:26643729-26659440	ZNF322	6:26658558-26658646	SES	2	2	-	ENST00000415922	-11.67	0.0417421	0.992857	95.3125|90.625	82.051282051282|80.5369127516778	chr6_26643729_26659440_W_ENST00000415922_1
17:81822411-81823311	MCRIP1	17:81822908-81823208	IR	2	2	-	ENST00000455127	-11.66	0.0284748	0.992857	70.1149425287356|66.4444444444444	55.7971014492754|57.4408901251739	chr17_81822908_81823208_R_ENST00000455127_1
X:16702942-16712412	CTPS2	X:16712335-16712652	A5SS	2	2	-	ENST00000359276	-11.62	0.0222605	0.992857	61.7283950617284|58.2278481012658	48.1481481481481|48.5714285714286	chrX_16702942_16712412_S_ENST00000359276_1
7:1153132-1155452	ZFAND2A	7:1152907-1153224	A3SS	2	2	-	ENST00000316495	-11.54	0.014324	0.992857	89.0295358649789|88.135593220339	75.7225433526011|78.3673469387755	chr7_1153132_1155452_S_ENST00000316495_1
11:119027096-119029221	SLC37A4	11:119028194-119028426	MXS	2	2	-	ENST00000529510	-11.54	0.0204303	0.992857	41.3886384129847|39.424280350438	27.5049115913556|30.2204928664073	chr11_119027096_119029221_W_ENST00000529510_1
22:30426717-30427192	MTFP1	22:30426845-30427101	IR (overlapping region)	2	2	-	ENST00000614920	-11.49	0.0486621	0.992857	75|76.1904761904762	61.5384615384615|66.6666666666667	chr22_30426845_30427101_R_ENST00000614920_1
1:53883277-53889712	YIPF1	1:53889244-53889463	MES	2	2	-	ENST00000072644	-11.46	0.049255	0.992857	55.2770448548813|57.6271186440678	42.6315789473684|47.3618090452261	chr1_53883277_53889712_W_ENST00000072644_2
1:246840999-246849614	AHCTF1	1:246843795-246843928	MES	2	2	-	ENST00000326225	-11.39	0.00242974	0.992857	86.2549800796813|87.3708381171068	75.4950495049505|75.3535353535353	chr1_246840999_246849614_W_ENST00000326225_2
2:219216466-219218124	ABCB6	2:219217670-219217807	MES	2	2	-	ENST00000265316	-11.39	0.0285941	0.992857	95.1612903225807|94.4915254237288	81.5|85.378590078329	chr2_219216466_219218124_W_ENST00000265316_2
19:37334783-37347189	HKR1	19:37335200-37335257	MXS	2	2	-	ENST00000589392	-11.39	0.0304065	0.992857	47.4358974358974|45.679012345679	33.3333333333333|37	chr19_37334783_37347189_W_ENST00000589392_1
18:62161386-62186843	PIGN	18:62163531-62163656	MXS	2	2	-	ENST00000400334	-11.36	0.00216072	0.992857	21.3592233009709|21.875	10.7142857142857|9.79020979020979	chr18_62161386_62186843_W_ENST00000400334_1
11:103996246-104163803	PDGFD	11:104000051-104000237	SES	2	2	-	ENST00000302251	-11.32	0.00208582	0.992857	67.1232876712329|67.5675675675676	55.5555555555556|56.4912280701754	chr11_103996246_104163803_W_ENST00000302251_1
14:74903954-74907530	RPS6KL1	14:74906622-74907017	IR	2	2	-	ENST00000555834	-11.22	0.0442392	0.992857	87.5|85.1851851851852	77.2727272727273|72.972972972973	chr14_74906622_74907017_R_ENST00000555834_1
21:25982478-26021839	APP	21:26000015-26000182	MXS	2	2	-	ENST00000357903	-11.18	0.03661	0.992857	81.2109350337774|76.8542932477359	67.5521350546177|68.1595415818442	chr21_25982478_26021839_W_ENST00000357903_1
6:31760217-31761187	MSH5	6:31760788-31760839	SES	2	2	NMD	ENST00000423982	-11.15	0.0216425	0.992857	52.9126213592233|52.4590163934426	39.8876404494382|43.1906614785992	chr6_31760217_31761187_W_ENST00000423982_1
1:35387279-35388909	ZMYM4	1:35387454-35387604	SES	2	2	-	ENST00000314607	-11.14	0.0306283	0.992857	99.0267639902676|96.1988304093567	87.8787878787879|85.0602409638554	chr1_35387279_35388909_W_ENST00000314607_1
12:47739143-47739724	RAPGEF3	12:47739231-47739370	IR (overlapping region)	2	2	-	ENST00000490387	-11.1	0.0279691	0.992857	23.728813559322|20	10.4166666666667|11.1111111111111	chr12_47739231_47739370_R_ENST00000490387_1
12:12116025-12121420	LRP6	12:12120404-12121085	IR (overlapping region)	2	2	-	ENST00000261349	-11.09	0.0446361	0.992857	91.5789473684211|86.7647058823529	78.3783783783784|77.7777777777778	chr12_12120404_12121085_R_ENST00000261349_1
8:143791441-143791990	SCRIB	8:143791876-143791913	SES	2	2	-	ENST00000320476	-11.08	0.0241226	0.992857	83.7316176470588|83.8501291989664	74.466268146883|70.9641255605381	chr8_143791441_143791990_W_ENST00000320476_1
11:13369768-13374094	ARNTL	11:13372166-13372409	SES	2	2	-	ENST00000389707	-10.95	0.028465	0.992857	69.7841726618705|68.5534591194968	60|56.4285714285714	chr11_13369768_13374094_W_ENST00000389707_1
6:73480127-73480674	MTO1	6:73480318-73480367	SES	2	2	-	ENST00000520366	-10.93	0.00308476	0.992857	21.9354838709677|21.7391304347826	11.5044247787611|10.3030303030303	chr6_73480127_73480674_W_ENST00000520366_1
18:13113706-13116376	CEP192	18:13114130-13114251	SES	2	2	-	ENST00000325971	-10.91	0.0308137	0.992857	95.7142857142857|94.7368421052632	82.421875|86.2179487179487	chr18_13113706_13116376_W_ENST00000325971_1
11:85709501-85714412	SYTL2	11:85711113-85711232	SES	2	2	-	ENST00000316356	-10.9	0.0282586	0.992857	100|97.8082191780822	86.4864864864865|89.5223420647149	chr11_85709501_85714412_W_ENST00000316356_1
11:31801777-31806401	PAX6	11:31802704-31802834	SES	2	2	-	ENST00000241001	-10.89	0.00480315	0.992857	90.4306220095694|89.7755610972569	79.8969072164949|78.5310734463277	chr11_31801777_31806401_W_ENST00000241001_1
5:141973743-141983379	RNF14	5:141978303-141978830	MES	2	2	-	ENST00000347642	-10.89	0.023053	0.992857	79.5158286778398|81.6009557945042	70.9876543209877|68.3453237410072	chr5_141973743_141983379_W_ENST00000347642_2
22:50233527-50240224	TUBGCP6	22:50240204-50240367	A5SS	2	2	-	ENST00000248846	-10.87	0.0355479	0.992857	96.7391304347826|98.1818181818182	84.6153846153846|88.5714285714286	chr22_50233527_50240224_S_ENST00000248846_1
6:169662425-169664165	WDR27	6:169663563-169663878	SES	2	2	NMD	ENST00000649303	-10.77	0.0221055	0.992857	58.0508474576271|59.4827586206897	49.4623655913978|46.5384615384615	chr6_169662425_169664165_W_ENST00000649303_1
10:100488099-100489702	SEC31B	10:100488858-100488974	SES	2	2	NMD	ENST00000469546	-10.75	0.0150901	0.992857	57.3333333333333|60	48|47.8260869565217	chr10_100488099_100489702_W_ENST00000469546_1
4:26321049-26386352	RBPJ	4:26362446-26362628	SES	2	2	-	ENST00000355476	-10.72	0.0492439	0.992857	49.5049504950495|46.1538461538462	35.2941176470588|38.9261744966443	chr4_26321049_26386352_W_ENST00000355476_1
5:87338089-87341289	RASA1	5:87337974-87338091	A5SS	2	2	-	ENST00000274376	-10.65	0.0491316	0.992857	97.979797979798|96.8354430379747	84.375|89.1428571428571	chr5_87338089_87341289_S_ENST00000274376_1
7:99560696-99563862	ZNF655	7:99561888-99561973	MES	2	2	-	ENST00000320583	-10.64	0.0343361	0.992857	69.1441441441441|73.0659025787966	60.9665427509294|59.9601593625498	chr7_99560696_99563862_W_ENST00000320583_1
18:2539146-2547354	METTL4	18:2544195-2544286	MES	2	2	-	ENST00000573134	-10.54	0.00609498	0.992857	95.3216374269006|96.4539007092199	84.7457627118644|85.9504132231405	chr18_2539146_2547354_W_ENST00000573134_1
X:107069403-107115351	RBM41	X:107113397-107113468	MXS	2	2	-	ENST00000434854	-10.53	0.0364305	0.992857	45.4545454545455|47.4820143884892	37.7358490566038|34.1317365269461	chrX_107069403_107115351_W_ENST00000434854_1
11:66721263-66728740	SPTBN2	11:66728160-66729226	A5SS	2	2	-	ENST00000527010	-10.44	0.0315843	0.992857	12.7272727272727|11.864406779661	0|3.7037037037037	chr11_66721263_66728740_S_ENST00000527010_1
5:141934587-141938520	DELE1	5:141937198-141937357	SES	2	2	-	ENST00000194118	-10.41	0.0477138	0.992857	93.4593023255814|89.2156862745098	81.9599109131403|79.8994974874372	chr5_141934587_141938520_W_ENST00000194118_1
8:144518042-144519700	LRRC14	8:144519615-144520054	A3SS	2	2	-	ENST00000292524	-10.36	0.0386389	0.992857	18.3098591549296|15.0943396226415	5|7.69230769230769	chr8_144518042_144519700_S_ENST00000292524_1
11:120325369-120329976	TMEM136	11:120327122-120327640	SES	2	2	-	ENST00000314475	-10.33	0.044495	0.992857	70.6422018348624|66.2251655629139	57.6576576576577|58.5585585585586	chr11_120325369_120329976_W_ENST00000314475_1
19:52881942-52888126	ZNF468	19:52876172-52881983	A3SS	2	2	-	ENST00000391781	-10.27	0.0266487	0.992857	69.4444444444444|68	60|56.8965517241379	chr19_52881942_52888126_S_ENST00000391781_1
10:21673920-21713771	MLLT10	10:21681332-21681376	SES	2	2	-	ENST00000420525	-10.25	0.0278894	0.992857	69.5402298850575|73.0337078651685	61.1111111111111|60.9665427509294	chr10_21673920_21713771_W_ENST00000420525_1
17:16462942-16463718	LRRC75A-AS1	17:16463164-16463317	SES	2	2	-	ENST00000483588	-10.23	0.017114	0.992857	40.8163265306122|43.5185185185185	31.8181818181818|32.0512820512821	chr17_16462942_16463718_W_ENST00000483588_1
19:42209841-42217631	DEDD2	19:42216680-42217045	MES	2	2	-	ENST00000336034	-10.1	0.0360609	0.992857	46.8298109010011|43.9370078740157	33.9449541284404|36.624203821656	chr19_42209841_42217631_W_ENST00000336034_2
17:68248087-68248639	AMZ2	17:68248075-68248110	A5SS	2	2	-	ENST00000579724	-10.09	0.00308492	0.992857	22.9508196721311|22.7848101265823	13.3333333333333|12.2222222222222	chr17_68248087_68248639_S_ENST00000579724_1
9:136443901-136446854	SEC16A	9:136445645-136445719	MES	2	2	-	ENST00000277537	-10.09	0.0108396	0.992857	63.355408388521|61.3475177304965	52.5959367945824|51.9181585677749	chr9_136443901_136446854_W_ENST00000277537_2
7:64794572-64831450	ZNF138	7:64815572-64815653	MES	2	2	-	ENST00000440598	-10.09	0.0361068	0.992857	32.3076923076923|33.3333333333333	20.8333333333333|24.6376811594203	chr7_64794572_64831450_W_ENST00000440598_2
10:101580417-101587245	POLL	10:101584878-101584919	MES	2	2	-	ENST00000415897	-10.06	0.00488008	0.992857	35.5223880597015|36.8421052631579	25.8706467661692|26.3698630136986	chr10_101580417_101587245_W_ENST00000415897_3
6:8430158-8435227	SLC35B3	6:8434385-8434430	SES	2	2	NMD	ENST00000648867	-10.01	0.00725288	0.992857	83.6363636363636|84	72.972972972973|74.6478873239437	chr6_8430158_8435227_W_ENST00000648867_1
3:48565202-48565409	COL7A1	3:48565109-48565236	A3SS	2	2	-	ENST00000328333	10.04	0.0249738	0.992857	0|3.2258064516129	11.5384615384615|11.7647058823529	chr3_48565202_48565409_S_ENST00000328333_1
1:246551303-246564345	TFB2M	1:246557381-246557534	MES	2	2	-	ENST00000366514	10.05	0.0435503	0.992857	87.0229007633588|90.8505154639175	97.9638009049774|100	chr1_246551303_246564345_W_ENST00000366514_2
1:154220976-154225083	UBAP2L	1:154220943-154221040	A5SS	2	2	-	ENST00000412596	10.09	0.00178242	0.992857	35.9621451104101|35.2941176470588	45.4545454545455|45.985401459854	chr1_154220976_154225083_S_ENST00000412596_1
8:94411316-94467404	RAD54B	8:94458268-94458436	SES	2	2	-	ENST00000336148	10.12	0.00342472	0.992857	74.3589743589744|74.5664739884393	84|85.1694915254237	chr8_94411316_94467404_W_ENST00000336148_1
1:77859057-77860039	MIGA1	1:77859314-77859386	SES	2	2	-	ENST00000370791	10.12	0.0318152	0.992857	90.2777777777778|87.292817679558	100|97.8142076502732	chr1_77859057_77860039_W_ENST00000370791_1
5:141638861-141639463	RELL2	5:141638955-141639021	SES	2	2	-	ENST00000297164	10.16	0.00461379	0.992857	78.8423153692615|79.5180722891566	89.9408284023669|88.7323943661972	chr5_141638861_141639463_W_ENST00000297164_1
17:29082439-29086437	MYO18A	17:29085604-29085648	SES	2	2	-	ENST00000527372	10.17	0.0127095	0.992857	9.7911227154047|10.7339449541284	19.3763919821826|21.4912280701754	chr17_29082439_29086437_W_ENST00000527372_1
14:20377493-20378023	TEP1	14:20377600-20377662	SES	2	2	NMD	ENST00000556488	10.19	0.0106296	0.992857	52.9616724738676|54.4642857142857	63.1578947368421|64.6511627906977	chr14_20377493_20378023_W_ENST00000556488_1
6:109445863-109446695	MICAL1	6:109446136-109446357	SES	2	2	-	ENST00000456101	10.19	0.0186521	0.992857	41.7613636363636|39.3805309734513	50|51.5151515151515	chr6_109445863_109446695_W_ENST00000456101_1
17:16462942-16463718	LRRC75A-AS1	17:16463167-16463247	SES	2	2	-	ENST00000478103	10.23	0.017114	0.992857	59.1836734693878|56.4814814814815	68.1818181818182|67.948717948718	chr17_16462942_16463718_W_ENST00000478103_1
5:132711055-132715756	KIF3A	5:132710959-132711057	A3SS	2	2	-	ENST00000378735	10.23	0.0269219	0.992857	87.5|90.625	100|98.5915492957747	chr5_132711055_132715756_S_ENST00000378735_1
18:11880989-11885685	GNAL	18:11885044-11885675	IR (overlapping region)	2	2	-	ENST00000334049	10.28	0.0050628	0.992857	20|21.3483146067416	31.25|30.6666666666667	chr18_11885044_11885675_R_ENST00000334049_1
17:39742566-39743054	GRB7	17:39742717-39742897	IR	2	2	-	ENST00000485182	10.31	0.0318009	0.992857	10.1990049751244|10.3030303030303	18.6813186813187|22.4489795918367	chr17_39742717_39742897_R_ENST00000485182_1
5:132703620-132710958	KIF3A	5:132706451-132706459	SES	2	2	-	ENST00000378735	10.47	0.0473505	0.992857	11.1111111111111|8.47457627118644	22.2222222222222|18.3006535947712	chr5_132703620_132710958_W_ENST00000378735_1
13:106557132-106559431	ARGLU1	13:106557559-106557616	SES	2	2	-	ENST00000360629	10.52	0.0256796	0.992857	3.9747064137308|6.38722554890219	14.4776119402985|16.9281978126486	chr13_106557132_106559431_W_ENST00000360629_1
16:67180667-67183261	KIAA0895L	16:67181606-67181697	SES	2	2	-	ENST00000290881	10.57	0.0280513	0.992857	25.5813953488372|28.030303030303	36.046511627907|38.7096774193548	chr16_67180667_67183261_W_ENST00000290881_1
20:17970371-17989938	MGME1	20:17988166-17988298	MXS	2	2	-	ENST00000467391	10.59	0.0213311	0.992857	53.5117056856187|55.5016181229773	63.8795986622074|66.3135593220339	chr20_17970371_17989938_W_ENST00000467391_1
1:35396671-35397376	ZMYM4	1:35397052-35397123	SES	2	2	-	ENST00000470175	10.61	0.00958738	0.992857	0.458715596330275|2.54777070063694	12.1693121693122|12.0521172638436	chr1_35396671_35397376_W_ENST00000470175_1
13:44538889-44573162	TSC22D1	13:44539767-44539936	SES	2	2	NMD	ENST00000486464	10.65	0.0141296	0.992857	64.8648648648649|67.3267326732673	77.0949720670391|76.3963963963964	chr13_44538889_44573162_W_ENST00000486464_1
18:23826800-23827313	LAMA3	18:23826702-23826818	A5SS	2	2	-	ENST00000313654	10.66	0.00822011	0.992857	0|1.92307692307692	11.7647058823529|11.4754098360656	chr18_23826800_23827313_S_ENST00000313654_1
18:48711696-48761389	CTIF	18:48757919-48758405	SES	2	2	-	ENST00000256413	10.74	0.0260437	0.992857	77.4774774774775|75	88.2352941176471|85.7142857142857	chr18_48711696_48761389_W_ENST00000256413_1
11:119027096-119029221	SLC37A4	11:119027628-119027872	MXS	2	2	-	ENST00000526626	10.78	0.0259966	0.992857	57.439134355275|59.9499374217772	70.7269155206287|68.2230869001297	chr11_119027096_119029221_W_ENST00000526626_1
1:120492074-120493157	AC241952.1	1:120491935-120492223	A3SS	2	2	-	ENST00000612480	10.78	0.0409764	0.992857	7.69230769230769|12.1951219512195	20.6896551724138|20.7547169811321	chr1_120492074_120493157_S_ENST00000612480_1
2:113227257-113236600	PAX8	2:113235394-113235503	SES	2	2	-	ENST00000348715	10.82	0.0351492	0.992857	45.1851851851852|41.2698412698413	54.7619047619048|53.3333333333333	chr2_113227257_113236600_W_ENST00000348715_1
10:73796514-73797589	AC022400.6	10:73797272-73797376	IR (overlapping region)	2	2	NMD	ENST00000603027	10.84	0.00943034	0.992857	4.68085106382979|6.47058823529412	16.9811320754717|15.8450704225352	chr10_73797272_73797376_R_ENST00000603027_1
3:129451999-129464634	IFT122	3:129463545-129463626	SES	2	2	-	ENST00000504021	10.88	0.000376396	0.803753	46.6292134831461|46.7625899280576	57.7777777777778|57.3770491803279	chr3_129451999_129464634_W_ENST00000504021_1
12:133037546-133047954	ZNF84	12:133041285-133041482	SES	2	2	-	ENST00000540031	10.9	0.0210317	0.992857	75.8064516129032|72.6415094339623	84.8484848484848|85.3932584269663	chr12_133037546_133047954_W_ENST00000540031_1
20:11890955-11919085	BTBD3	20:11917778-11918601	SES	2	2	-	ENST00000405977	10.96	0.0334113	0.992857	64.7798742138365|68.5106382978723	76.7441860465116|78.4722222222222	chr20_11890955_11919085_W_ENST00000405977_1
2:101059540-101151126	TBC1D8	2:101090209-101090364	SES	2	2	-	ENST00000409318	10.97	0.0424822	0.992857	47.3509933774834|47	55.8139534883721|60.4719764011799	chr2_101059540_101151126_W_ENST00000409318_1
2:97090326-97094700	FAHD2B	2:97091462-97091712	SES	2	2	-	ENST00000272610	10.99	0.0039006	0.992857	74.5562130177515|74.1496598639456	86|84.6846846846847	chr2_97090326_97094700_W_ENST00000272610_1
17:75625661-75626087	MYO15B	17:75625766-75625977	SES	2	2	NMD	ENST00000621743	11.01	0.0011586	0.979721	50|49.2957746478873	60.5263157894737|60.7843137254902	chr17_75625661_75626087_W_ENST00000621743_1
8:143567889-143569440	MROH6	8:143568552-143568719	MES	2	2	-	ENST00000398882	11.03	0.0281859	0.992857	55.0847457627119|55.6603773584906	68.2758620689655|64.5348837209302	chr8_143567889_143569440_W_ENST00000398882_2
1:6462863-6463347	TNFRSF25	1:6462971-6463071	IR	2	2	-	ENST00000453260	11.09	0.00997847	0.992857	32.4675324675325|34.5454545454545	44.1860465116279|45	chr1_6462971_6463071_R_ENST00000453260_1
15:63061274-63062214	TPM1	15:63061713-63061788	SES	2	2	NMD	ENST00000558264	11.14	0.000749444	0.881931	1.22532334921715|1.8357044515833	12.6760563380282|12.6698262243286	chr15_63061274_63062214_W_ENST00000558264_1
13:20583020-20590966	IFT88	13:20589811-20589867	SES	2	2	-	ENST00000319980	11.15	0.0122193	0.992857	87.0967741935484|88.8888888888889	100|98.2758620689655	chr13_20583020_20590966_W_ENST00000319980_1
8:668783-673288	ERICH1	8:668598-668792	A3SS	2	2	-	ENST00000262109	11.17	0.03758	0.992857	77.2727272727273|74.025974025974	85.2941176470588|88.3495145631068	chr8_668783_673288_S_ENST00000262109_1
3:56559595-56566949	CCDC66	3:56560862-56561012	MES	2	2	NMD	ENST00000434467	11.18	0.00972943	0.992857	8.82352941176471|7.84313725490196	20.5128205128205|18.5185185185185	chr3_56559595_56566949_W_ENST00000434467_1
15:45168134-45175218	SHF	15:45171883-45172078	MXS	2	2	-	ENST00000558294	11.2	0.038773	0.992857	31.5992292870906|35.2272727272727	45.9770114942529|43.2432432432432	chr15_45168134_45175218_W_ENST00000558294_1
1:160240371-160262448	DCAF8	1:160243960-160244034	MES	2	2	NMD	ENST00000461888	11.3	0.0118732	0.992857	87.3182552504039|85.5882352941176	96.8641114982578|98.6486486486486	chr1_160240371_160262448_W_ENST00000461888_1
3:9816203-9820545	TTLL3	3:9818555-9818920	MXS	2	2	NMD	ENST00000474948	11.32	0.0146932	0.992857	38.5714285714286|37.7358490566038	48.1481481481481|50.7936507936508	chr3_9816203_9820545_W_ENST00000474948_1
12:6462843-6464889	VAMP1	12:6462677-6462969	A3SS	2	2	-	ENST00000535180	11.32	0.0454898	0.992857	10.3448275862069|6.25	18.1818181818182|21.0526315789474	chr12_6462843_6464889_S_ENST00000535180_1
22:20080686-20085686	DGCR8	22:20080569-20085273	A5SS	2	2	-	ENST00000457069	11.33	0.0283908	0.992857	1.96078431372549|4.76190476190476	13.3333333333333|16.0493827160494	chr22_20080686_20085686_S_ENST00000457069_1
22:41810001-41825697	CCDC134	22:41810207-41810291	MES	2	2	-	ENST00000255784	11.34	0.0146494	0.992857	72.4358974358974|75.1219512195122	85.4625550660793|84.7670250896057	chr22_41810001_41825697_W_ENST00000255784_1
3:129451999-129464634	IFT122	3:129463560-129463626	SES	2	2	-	ENST00000349441	11.38	0.040198	0.992857	58.9887640449438|60.431654676259	73.3333333333333|68.8524590163934	chr3_129451999_129464634_W_ENST00000349441_1
16:656538-657090	WDR90	16:656815-656871	SES	2	2	-	ENST00000547407	11.39	0.0168739	0.992857	42.0382165605096|41.9847328244275	54.9019607843137|51.9047619047619	chr16_656538_657090_W_ENST00000547407_1
1:211365469-211369451	TRAF5	1:211365376-211366491	A5SS	2	2	-	ENST00000261464	11.46	0.0012657	0.979721	2.04081632653061|1.61290322580645	13.6363636363636|12.9411764705882	chr1_211365469_211369451_S_ENST00000261464_1
15:99729732-99733344	LYSMD4	15:99732929-99733028	SES	2	2	-	ENST00000484050	11.46	0.0364341	0.992857	7.01754385964912|4.6875	15.3846153846154|19.2307692307692	chr15_99729732_99733344_W_ENST00000484050_1
7:51136332-51190849	COBL	7:51187914-51187958	MES	2	2	-	ENST00000632460	11.48	0.00441433	0.992857	0|0.961538461538462	11.3636363636364|12.5541125541126	chr7_51136332_51190849_W_ENST00000632460_2
X:107069403-107115351	RBM41	X:107088436-107088839	MXS	2	2	-	ENST00000372479	11.54	0.0274063	0.992857	40|38.8489208633094	52.8301886792453|49.1017964071856	chrX_107069403_107115351_W_ENST00000372479_1
2:24084189-24085181	TP53I3	2:24084332-24084730	IR (overlapping region)	2	2	-	ENST00000238721	11.58	0.0173166	0.992857	18.4466019417476|19.327731092437	28.9855072463768|31.9444444444444	chr2_24084332_24084730_R_ENST00000238721_1
6:33275321-33275883	RPS18	6:33275658-33275796	IR	2	2	-	ENST00000472218	11.58	0.0273125	0.992857	76.271186440678|72.6315789473684	86.7469879518072|85.3211009174312	chr6_33275658_33275796_R_ENST00000472218_1
7:100409545-100416304	ZCWPW1	7:100415975-100416094	SES	2	2	-	ENST00000398027	11.6	0.0285057	0.992857	59.2592592592593|55.2631578947368	68.75|68.9655172413793	chr7_100409545_100416304_W_ENST00000398027_1
4:2937845-2937992	NOP14-AS1	4:2937975-2938142	A3SS	2	2	-	ENST00000505731	11.62	0.0411016	0.992857	64.6153846153846|69.2307692307692	77.7777777777778|79.3103448275862	chr4_2937845_2937992_S_ENST00000505731_1
11:65343838-65345665	DPF2	11:65344580-65344621	MES	2	2	-	ENST00000252268	11.65	0.0095859	0.992857	2.94511378848728|5.24044389642417	15.7894736842105|15.692007797271	chr11_65343838_65345665_W_ENST00000252268_2
10:96057001-96057829	CCNJ	10:96057121-96057247	SES	2	2	-	ENST00000265992	11.69	0.00810282	0.992857	54.0229885057471|52.34375	65.5172413793103|64.2276422764228	chr10_96057001_96057829_W_ENST00000265992_1
3:140963228-140970926	SLC25A36	3:140966348-140966434	MXS	2	2	NMD	ENST00000512023	11.77	0.0284894	0.992857	1.98019801980198|4.05405405405405	13.0434782608696|16.5354330708661	chr3_140963228_140970926_W_ENST00000512023_1
22:50248293-50249102	HDAC10	22:50248366-50248472	MES	2	2	-	ENST00000216271	11.78	0.000964765	0.977308	87.7437325905292|88.030888030888	100|99.3265993265993	chr22_50248293_50249102_W_ENST00000216271_1
11:10502895-10505707	AMPD3	11:10504580-10504659	SES	2	2	NMD	ENST00000529834	11.82	0.034912	0.992857	47.2049689440994|42.7745664739884	57.3033707865169|56.3218390804598	chr11_10502895_10505707_W_ENST00000529834_1
X:107715951-107775779	TSC22D3	X:107775100-107775525	SES	2	2	-	ENST00000315660	11.84	0.0153201	0.992857	15.6596794081381|14.8514851485149	25.668449197861|28.5211267605634	chrX_107715951_107775779_W_ENST00000315660_1
17:82188420-82193755	CCDC57	17:82190433-82193830	A5SS	2	2	-	ENST00000389641	11.93	0.0203002	0.992857	5.45454545454545|5.71428571428571	15.7894736842105|19.2307692307692	chr17_82188420_82193755_S_ENST00000389641_1
6:70773426-70836940	SMAP1	6:70791689-70791769	MES	2	2	-	ENST00000370455	11.95	0.0285115	0.992857	8.46905537459283|10.3926096997691	19.5555555555556|23.2032854209446	chr6_70773426_70836940_W_ENST00000370455_1
17:47891582-47895702	AC018521.5	17:47893899-47895769	A5SS	2	2	-	ENST00000577279	11.97	0.0274698	0.992857	80.7692307692308|84.8101265822785	94.6153846153846|94.8979591836735	chr17_47891582_47895702_S_ENST00000577279_1
19:53522085-53569303	ZNF331	19:53563763-53563792	MES	2	2	-	ENST00000511593	11.99	0.0236972	0.992857	0|3.63636363636364	14.2857142857143|13.3333333333333	chr19_53522085_53569303_W_ENST00000511593_3
10:87814613-87841186	ATAD1	10:87818166-87841343	A5SS	2	2	-	ENST00000495903	12	0.0428355	0.992857	57.1428571428571|59.4936708860759	72.6027397260274|68.0379746835443	chr10_87814613_87841186_S_ENST00000495903_1
11:67999176-67999680	UNC93B1	11:67999376-67999518	IR	2	2	-	ENST00000528096	12.12	0.00203179	0.992857	81.1320754716981|82.2222222222222	93.75|93.8461538461538	chr11_67999376_67999518_R_ENST00000528096_1
10:26751784-26765217	ABI1	10:26755655-26755741	MXS	2	2	-	ENST00000376137	12.21	0.00333565	0.992857	20.6576125804146|22.0608899297424	33.4836527621195|33.6585365853659	chr10_26751784_26765217_W_ENST00000376137_1
20:35556610-35557109	ERGIC3	20:35556749-35556972	IR	2	2	-	ENST00000488384	12.22	0.0485652	0.992857	53.4883720930233|47.9166666666667	63.1578947368421|62.6865671641791	chr20_35556749_35556972_R_ENST00000488384_1
2:200981872-200988261	FAM126B	2:200987365-200987532	SES	2	2	NMD	ENST00000286181	12.33	0.0429035	0.992857	14.7540983606557|20	30|29.4117647058824	chr2_200981872_200988261_W_ENST00000286181_1
X:107715951-107775779	TSC22D3	X:107775100-107775511	SES	2	2	-	ENST00000372384	12.35	0.0205135	0.992857	15.3514180024661|14.8514851485149	25.668449197861|29.2253521126761	chrX_107715951_107775779_W_ENST00000372384_1
3:71047096-71053635	FOXP1	3:71052537-71052626	SES	2	2	NMD	ENST00000327590	12.36	0.0158991	0.992857	84.5637583892617|82.089552238806	96.6666666666667|94.7089947089947	chr3_71047096_71053635_W_ENST00000327590_1
10:26751784-26765217	ABI1	10:26759062-26759238	MES	2	2	-	ENST00000376139	12.37	0.0101624	0.992857	39.5282344531808|38.6416861826698	50.2818489289741|52.6341463414634	chr10_26751784_26765217_W_ENST00000376139_2
12:7098389-7099685	C1RL	12:7098296-7098412	A3SS	2	2	NMD	ENST00000537833	12.4	0.00845315	0.992857	8.8|9.58904109589041	20.5128205128205|22.6666666666667	chr12_7098389_7099685_S_ENST00000537833_1
6:31970606-31972252	DXO	6:31971148-31971319	IR (overlapping region)	2	2	-	ENST00000477826	12.47	0.0201414	0.992857	9.80392156862745|13.0177514792899	23.0769230769231|24.6861924686192	chr6_31971148_31971319_R_ENST00000477826_1
19:17579951-17580905	COLGALT1	19:17580620-17580698	IR	2	2	-	ENST00000593832	12.56	0.0367223	0.992857	67.2727272727273|72.2222222222222	82.3529411764706|82.258064516129	chr19_17580620_17580698_R_ENST00000593832_1
15:57251424-57253261	TCF12	15:57252421-57252492	SES	2	2	-	ENST00000333725	12.57	0.0101319	0.992857	15.3846153846154|13.5021097046413	26.1538461538462|27.8740157480315	chr15_57251424_57253261_W_ENST00000333725_1
5:65652546-65658367	TRAPPC13	5:65655636-65655653	SES	2	2	-	ENST00000399438	12.62	0.0474949	0.992857	66.8085106382979|64.9155722326454	81.1764705882353|75.7925072046109	chr5_65652546_65658367_W_ENST00000399438_1
19:48345355-48363290	TMEM143	19:48360072-48360176	SES	2	2	-	ENST00000293261	12.65	0.0470413	0.992857	65.0602409638554|61.1111111111111	73.6842105263158|77.7777777777778	chr19_48345355_48363290_W_ENST00000293261_1
10:26751784-26765217	ABI1	10:26759062-26759235	MES	2	2	-	ENST00000359188	12.66	0.00077467	0.887463	25.9471050750536|25.2459016393443	38.2187147688839|38.2926829268293	chr10_26751784_26765217_W_ENST00000359188_2
9:14120625-14125634	NFIB	9:14125632-14125766	A5SS	2	2	-	ENST00000380924	12.66	0.0310496	0.992857	85.2941176470588|84.8484848484848	100|95.4545454545455	chr9_14120625_14125634_S_ENST00000380924_1
13:36335833-36346224	SPART	13:36335021-36336359	A3SS	2	2	-	ENST00000438666	12.67	0.008046	0.992857	8.57142857142857|10.3174603174603	22.8571428571429|21.3793103448276	chr13_36335833_36346224_S_ENST00000438666_1
13:49482963-49485629	SETDB2	13:49483464-49483563	SES	2	2	-	ENST00000258672	12.7	0.0425891	0.992857	80.2197802197802|84.9315068493151	96.6101694915254|93.9393939393939	chr13_49482963_49485629_W_ENST00000258672_1
17:34983553-34989465	LIG3	17:34985942-34986131	SES	2	2	NMD	ENST00000588109	12.79	0.013058	0.992857	49.4318181818182|52.3809523809524	63.6363636363636|63.75	chr17_34983553_34989465_W_ENST00000588109_1
15:42548966-42561269	HAUS2	15:42558198-42558290	MES	2	2	-	ENST00000639412	12.89	0.0121543	0.992857	71.9298245614035|70.2448210922787	82.8193832599119|85.1415094339623	chr15_42548966_42561269_W_ENST00000639412_1
17:8143877-8145957	PER1	17:8144751-8144847	SES	2	2	-	ENST00000578089	12.95	0.0123868	0.992857	55.7692307692308|53.8666666666667	66.6666666666667|68.8679245283019	chr17_8143877_8145957_W_ENST00000578089_1
19:35014388-35019190	GRAMD1A	19:35015824-35015967	SES	2	2	NMD	ENST00000600231	12.99	0.000793458	0.887463	86.5894039735099|86.7109634551495	100|99.2779783393502	chr19_35014388_35019190_W_ENST00000600231_1
4:84724595-84733381	WDFY3	4:84726861-84726911	SES	2	2	-	ENST00000295888	13.07	0.0355775	0.992857	61.3526570048309|62.8140703517588	72.7272727272727|77.5784753363229	chr4_84724595_84733381_W_ENST00000295888_1
2:128091383-128097428	UGGT1	2:128091211-128091596	A5SS	2	2	NMD	ENST00000376723	13.13	0.00175076	0.992857	11.6129032258065|12.6050420168067	25|25.4752851711027	chr2_128091383_128097428_S_ENST00000376723_1
1:999526-1000096	HES4	1:999614-999691	IR	2	2	-	ENST00000481869	13.14	0.00242707	0.992857	25|24.4635193133047	37.280701754386|38.4615384615385	chr1_999614_999691_R_ENST00000481869_1
3:197953563-197954147	RPL35A	3:197953661-197954002	IR (overlapping region)	2	2	-	ENST00000474640	13.26	0.0201539	0.992857	69.5652173913043|67.7966101694915	83.6363636363636|80.2469135802469	chr3_197953661_197954002_R_ENST00000474640_1
4:15681969-15686235	FAM200B	4:15684850-15684959	SES	2	2	-	ENST00000507992	13.29	0.0224581	0.992857	6.22222222222222|8.37988826815642	22.3076923076923|18.8775510204082	chr4_15681969_15686235_W_ENST00000507992_1
13:79344795-79354438	RBM26	13:79353153-79353224	SES	2	2	-	ENST00000438737	13.32	0.00736856	0.992857	5.45722713864307|3.55691056910569	18.4729064039409|17.1785028790787	chr13_79344795_79354438_W_ENST00000438737_1
1:29166065-29168502	SRSF4	1:29166729-29166866	SES	2	2	-	ENST00000634348	13.32	0.0450719	0.992857	56|56.5217391304348	66.6666666666667|72.5	chr1_29166065_29168502_W_ENST00000634348_1
12:12130894-12135174	LRP6	12:12131821-12131922	SES	2	2	-	ENST00000543091	13.34	0.0111041	0.992857	42.603550295858|40.1197604790419	55.3846153846154|54.0178571428571	chr12_12130894_12135174_W_ENST00000543091_1
10:73837512-73842168	CAMK2G	10:73839539-73839601	SES	2	2	-	ENST00000322635	13.38	0.0452016	0.992857	2.05066344993969|6.03015075376884	15.2475247524752|19.5902688860435	chr10_73837512_73842168_W_ENST00000322635_1
2:74522772-74523118	DQX1	2:74522856-74523030	SES	2	2	-	ENST00000483555	13.39	0.0193426	0.992857	54.3478260869565|51.063829787234	67.032967032967|65.1612903225806	chr2_74522772_74523118_W_ENST00000483555_1
1:244970444-245059385	EFCAB2	1:245017242-245017326	MXS	2	2	-	ENST00000366523	13.4	0.0288861	0.992857	63.3333333333333|63.7096774193548	74.6031746031746|79.2452830188679	chr1_244970444_245059385_W_ENST00000366523_1
4:186589221-186595688	FAT1	4:186590368-186590403	MXS	2	2	-	ENST00000512772	13.41	0.00735693	0.992857	0.223131275567125|1.21490280777538	13.0864197530864|15.1767151767152	chr4_186589221_186595688_W_ENST00000512772_1
16:5033273-5033926	NAGPA	16:5033729-5033828	IR (overlapping region)	2	2	-	ENST00000568202	13.7	0.000727297	0.881931	11.1111111111111|10.8108108108108	25|24.3243243243243	chr16_5033729_5033828_R_ENST00000568202_1
10:98209900-98231511	R3HCC1L	10:98211307-98211348	SES	2	2	-	ENST00000612478	13.77	0.0309444	0.992857	1.94805194805195|3.90070921985816	14.4144144144144|18.974358974359	chr10_98209900_98231511_W_ENST00000612478_1
17:82193756-82194255	CCDC57	17:82193831-82193981	IR	2	2	-	ENST00000578187	13.89	0.0122543	0.992857	34|35.4838709677419	50|47.2727272727273	chr17_82193831_82193981_R_ENST00000578187_1
22:24610532-24614775	GGT1	22:24611078-24611245	SES	2	2	-	ENST00000412898	13.9	0.0376445	0.992857	62.6666666666667|57.1428571428571	74.0740740740741|73.5294117647059	chr22_24610532_24614775_W_ENST00000412898_1
5:178214886-178229939	PHYKPL	5:178224642-178224729	MES	2	2	NMD	ENST00000493197	13.98	0.0363421	0.992857	76.1638733705773|70.8333333333333	86.8421052631579|88.1226053639847	chr5_178214886_178229939_W_ENST00000493197_5
17:27306883-27310060	WSB1	17:27307744-27309272	SES	2	2	-	ENST00000467843	14.08	0.0132379	0.992857	62.2478386167147|65.0819672131148	76.9230769230769|78.5571142284569	chr17_27306883_27310060_W_ENST00000467843_1
17:5486421-5488822	MIS12	17:5486396-5486684	A5SS	2	2	-	ENST00000573759	14.09	0.00671384	0.992857	26.6304347826087|28.051391862955	40.5172413793103|42.3529411764706	chr17_5486421_5488822_S_ENST00000573759_1
5:95919546-95943001	ELL2	5:95932663-95943049	A5SS	2	2	-	ENST00000237853	14.09	0.0108734	0.992857	2.12765957446809|3.37078651685393	18.1818181818182|15.4929577464789	chr5_95919546_95943001_S_ENST00000237853_1
5:103180189-103184671	PPIP5K2	5:103183234-103183407	SES	2	2	-	ENST00000321521	14.13	0.023429	0.992857	33.0769230769231|35.672514619883	46.7289719626168|50.2873563218391	chr5_103180189_103184671_W_ENST00000321521_1
17:45396932-45397234	AC003070.1	17:45397025-45397179	IR (overlapping region)	2	2	-	ENST00000592389	14.15	0.0379045	0.992857	71.2765957446808|65.6488549618321	82.258064516129|82.967032967033	chr17_45397025_45397179_R_ENST00000592389_1
16:24920261-24930783	ARHGAP17	16:24927684-24927732	MXS	2	2	-	ENST00000571843	14.18	0.0300579	0.992857	55.0151975683891|58.5131894484413	72.7574750830565|69.1394658753709	chr16_24920261_24930783_W_ENST00000571843_1
9:128268525-128273849	GOLGA2	9:128272785-128272865	SES	2	2	-	ENST00000450617	14.25	0.0278957	0.992857	32.1372854914197|30.9426229508197	48.1481481481481|43.4343434343434	chr9_128268525_128273849_W_ENST00000450617_1
7:149550947-149552800	ZNF767P	7:149551655-149551826	SES	2	2	-	ENST00000463567	14.34	0.0338999	0.992857	59.2233009708738|60.2739726027397	71.4285714285714|76.7441860465116	chr7_149550947_149552800_W_ENST00000463567_1
2:65056525-65069398	CEP68	2:65056465-65056528	A5SS	2	2	-	ENST00000260569	14.4	0.0235089	0.992857	44.2622950819672|48.4848484848485	61.5384615384615|60	chr2_65056525_65069398_S_ENST00000260569_1
17:4988130-4988554	INCA1	17:4988226-4988415	IR (overlapping region)	2	2	-	ENST00000355025	14.4	0.0358893	0.992857	76.1194029850746|73.9130434782609	92|86.8421052631579	chr17_4988226_4988415_R_ENST00000355025_1
12:6457406-6457744	TAPBPL	12:6457544-6457668	IR	2	2	-	ENST00000266556	14.4	0.0417496	0.992857	77.5862068965517|82.9694323144105	96.0893854748603|93.2692307692308	chr12_6457544_6457668_R_ENST00000266556_1
7:73593202-73594403	MLXIPL	7:73593984-73594273	IR	2	2	-	ENST00000434326	14.46	0.00795548	0.992857	3.7037037037037|5.55555555555556	18.1818181818182|20	chr7_73593984_73594273_R_ENST00000434326_1
4:119494524-119512350	AC093752.1	4:119497811-119497903	SES	2	2	-	ENST00000498873	14.47	0.0273414	0.992857	73.2394366197183|78.125	90.1960784313726|90.1098901098901	chr4_119494524_119512350_W_ENST00000498873_1
1:58539311-58546702	OMA1	1:58546690-58546758	A5SS	2	2	-	ENST00000419242	14.51	0.00239135	0.992857	3.17460317460317|3.84615384615385	17.3913043478261|18.6440677966102	chr1_58539311_58546702_S_ENST00000419242_1
19:58478182-58480175	ZNF446	19:58479929-58480019	SES	2	2	-	ENST00000622313	14.66	0.015092	0.992857	33.7579617834395|34.1269841269841	50.4132231404959|46.7889908256881	chr19_58478182_58480175_W_ENST00000622313_1
19:35787168-35788822	ARHGAP33	19:35787560-35787643	IR (overlapping region)	2	2	-	ENST00000314737	14.67	0.0433906	0.992857	25.6410256410256|19.3548387096774	36.8421052631579|37.5	chr19_35787560_35787643_R_ENST00000314737_1
9:97625998-97633242	TSTD2	9:97627306-97627612	SES	2	2	NMD	ENST00000375172	14.73	0.0425509	0.992857	46.6101694915254|47.7477477477478	65|58.8235294117647	chr9_97625998_97633242_W_ENST00000375172_1
11:94494036-94498070	ANKRD49	11:94497902-94497964	MES	2	2	NMD	ENST00000544514	14.74	0.00246124	0.992857	11.5606936416185|11.0320284697509	26.7241379310345|25.3571428571429	chr11_94494036_94498070_W_ENST00000544514_2
11:125235116-125367845	PKNOX2	11:125331819-125331925	MXS	2	2	-	ENST00000530517	14.78	0.0203297	0.992857	35.1724137931034|35.8024691358025	52.3809523809524|48.1481481481481	chr11_125235116_125367845_W_ENST00000530517_1
19:58478182-58480175	ZNF446	19:58479930-58480019	SES	2	2	-	ENST00000335841	14.93	0.0293571	0.992857	35.031847133758|35.7142857142857	52.8925619834711|47.7064220183486	chr19_58478182_58480175_W_ENST00000335841_1
16:84181746-84182058	TAF1C	16:84181864-84181941	IR	2	2	-	ENST00000567759	15.07	0.0159566	0.992857	27.0718232044199|25.9259259259259	39.7260273972603|43.4042553191489	chr16_84181864_84181941_R_ENST00000567759_1
6:70475734-70480900	FAM135A	6:70477293-70477332	SES	2	2	NMD	ENST00000194672	15.18	0.0309406	0.992857	52.6315789473684|54.8780487804878	71.4285714285714|66.4429530201342	chr6_70475734_70480900_W_ENST00000194672_1
14:74296450-74302874	ABCD4	14:74297930-74298069	MES	2	2	-	ENST00000356924	15.24	0.0342329	0.992857	70.7964601769911|73.7451737451737	90|85.0187265917603	chr14_74296450_74302874_W_ENST00000356924_1
8:22101708-22102315	FAM160B2	8:22101852-22101975	IR	2	2	-	ENST00000496599	15.28	0.014663	0.992857	46.3768115942029|42.8571428571429	59.2592592592593|60.5263157894737	chr8_22101852_22101975_R_ENST00000496599_1
8:143791441-143791875	SCRIB	8:143791666-143791740	SES	2	2	-	ENST00000356994	15.28	0.0443886	0.992857	27.3131672597865|23.3881163084703	37.9366368805849|43.3184855233853	chr8_143791441_143791875_W_ENST00000356994_1
14:50109714-50114284	VCPKMT	14:50112615-50112719	SES	2	2	NMD	ENST00000491402	15.32	0.0341127	0.992857	57.4074074074074|62.406015037594	73.75|76.7123287671233	chr14_50109714_50114284_W_ENST00000491402_1
3:169782644-169784621	MYNN	3:169783477-169783560	MXS	2	2	-	ENST00000349841	15.59	0.000477845	0.803753	74.5173745173745|75.1987281399046	90.4371584699454|90.4669260700389	chr3_169782644_169784621_W_ENST00000349841_1
17:28612688-28613261	SGK494	17:28613090-28613146	SES	2	2	-	ENST00000461399	15.79	0.0371445	0.992857	42.2222222222222|36	54.5454545454545|55.2631578947368	chr17_28612688_28613261_W_ENST00000461399_1
X:154411891-154412112	DNASE1L1	X:154412007-154412085	IR (overlapping region)	2	2	-	ENST00000309585	15.8	0.0385786	0.992857	75|71.4285714285714	91.6666666666667|86.3636363636364	chrX_154412007_154412085_R_ENST00000309585_1
5:124637907-124639132	ZNF608	5:124638782-124638823	SES	2	2	NMD	ENST00000505686	16.07	0.0181097	0.992857	70.8333333333333|73.6842105263158	86.6666666666667|90	chr5_124637907_124639132_W_ENST00000505686_1
1:92636337-92665938	EVI5	1:92662719-92662865	MES	2	2	-	ENST00000491940	16.1	0.0235797	0.992857	7.75862068965517|8.38709677419355	26.6666666666667|21.6730038022814	chr1_92636337_92665938_W_ENST00000491940_1
19:53109909-53122661	ZNF415	19:53115210-53115307	MES	2	2	-	ENST00000597748	16.14	0.0303361	0.992857	16.6666666666667|14.0845070422535	28.9473684210526|34.0909090909091	chr19_53109909_53122661_W_ENST00000597748_1
8:78698514-78715220	ZC2HC1A	8:78698414-78714700	A5SS	2	2	-	ENST00000263849	16.16	0.00992657	0.992857	15|16.4556962025316	33.3333333333333|30.4347826086957	chr8_78698514_78715220_S_ENST00000263849_1
4:139062058-139073453	ELF2	4:139071866-139072003	SES	2	2	-	ENST00000512627	16.21	0.0191787	0.992857	40.948275862069|44.5283018867925	60.3603603603604|57.5418994413408	chr4_139062058_139073453_W_ENST00000512627_1
5:103184745-103190841	PPIP5K2	5:103186320-103186439	MXS	2	2	-	ENST00000321521	16.24	0.0486684	0.992857	26.1904761904762|32.7354260089686	47.4747474747475|43.9353099730458	chr5_103184745_103190841_W_ENST00000321521_1
16:28879105-28879541	ATP2A1-AS1	16:28878957-28879107	A3SS	2	2	-	ENST00000566956	16.3	0.0054551	0.992857	23.8095238095238|21.4285714285714	38.7096774193548|39.1304347826087	chr16_28879105_28879541_S_ENST00000566956_1
11:62597316-62597712	MTA2	11:62597416-62597602	IR	2	2	-	ENST00000531261	16.31	0.00489274	0.992857	66.6666666666667|68.6046511627907	83.3333333333333|84.5528455284553	chr11_62597416_62597602_R_ENST00000531261_1
16:67180667-67183261	KIAA0895L	16:67181558-67181697	SES	2	2	-	ENST00000561621	16.31	0.0191845	0.992857	38.1395348837209|38.6363636363636	56.9767441860465|52.4193548387097	chr16_67180667_67183261_W_ENST00000561621_1
11:124115483-124117496	VWA5A	11:124116566-124116680	SES	2	2	-	ENST00000449321	16.36	0.0323065	0.992857	9.44881889763779|10.7692307692308	29.4117647058824|23.5294117647059	chr11_124115483_124117496_W_ENST00000449321_1
1:32830068-32834033	S100PBP	1:32832333-32834061	A3SS	2	2	-	ENST00000356689	16.39	0.0180084	0.992857	2.32558139534884|6.77966101694915	21.0526315789474|20.8333333333333	chr1_32830068_32834033_S_ENST00000356689_1
14:102251996-102283477	MOK	14:102265823-102265912	MXS	2	2	NMD	ENST00000562292	16.4	0.0399727	0.992857	20.8333333333333|19.6969696969697	40|33.3333333333333	chr14_102251996_102283477_W_ENST00000562292_1
11:770550-771426	GATD1	11:771213-771332	IR	2	2	-	ENST00000532320	16.69	0.00170364	0.992857	72.1311475409836|73.1707317073171	88.8888888888889|89.7959183673469	chr11_771213_771332_R_ENST00000532320_1
6:109447073-109449783	MICAL1	6:109447578-109447680	IR	2	2	-	ENST00000465904	16.93	0.0224233	0.992857	30.4347826086957|27.2727272727273	43.75|47.8260869565217	chr6_109447578_109447680_R_ENST00000465904_1
11:31801777-31802703	PAX6	11:31801871-31801912	SES	2	2	-	ENST00000379107	17	0.0102469	0.992857	12.3222748815166|14.6341463414634	29.1866028708134|31.7725752508361	chr11_31801777_31802703_W_ENST00000379107_1
12:52948829-52949714	KRT8	12:52949456-52949585	SES	2	2	-	ENST00000549198	17.08	0.0409478	0.992857	27.7310924369748|28.3524904214559	48.6713286713287|41.566265060241	chr12_52948829_52949714_W_ENST00000549198_1
16:70454631-70468848	FUK	16:70454595-70467472	A5SS	2	2	-	ENST00000571514	17.21	0.002985	0.992857	25.2631578947368|26.9230769230769	42.8571428571429|43.75	chr16_70454631_70468848_S_ENST00000571514_1
5:139279130-139282738	SNHG4	5:139279935-139280058	SES	2	2	-	ENST00000506188	17.23	0.00825274	0.992857	57.6923076923077|60	77.1428571428572|75	chr5_139279130_139282738_W_ENST00000506188_1
11:95778958-95779606	FAM76B	11:95779078-95779135	SES	2	2	NMD	ENST00000398187	17.23	0.0179485	0.992857	16.8674698795181|13.0281690140845	30.8411214953271|33.5180055401662	chr11_95778958_95779606_W_ENST00000398187_1
11:31800857-31801870	PAX6	11:31801762-31801776	SES	2	2	-	ENST00000379115	17.33	0.020961	0.992857	15.7258064516129|20.7142857142857	36.0759493670886|35.0230414746544	chr11_31800857_31801870_W_ENST00000379115_1
5:176529731-176530206	RNF44	5:176529819-176530081	IR	2	2	-	ENST00000508478	17.4	0.0285061	0.992857	13.1313131313131|7.40740740740741	28.5714285714286|26.7605633802817	chr5_176529819_176530081_R_ENST00000508478_1
17:78796495-78798399	USP36	17:78795653-78797879	A3SS	2	2	-	ENST00000542802	17.5	0.000395089	0.803753	39.3939393939394|39.7260273972603	56.7567567567568|57.3684210526316	chr17_78796495_78798399_S_ENST00000542802_1
10:42594700-42614281	ZNF33B	10:42594595-42613969	A3SS	2	2	-	ENST00000486187	17.5	0.0434759	0.992857	3.77358490566038|11.2359550561798	24.4444444444444|25.5639097744361	chr10_42594700_42614281_S_ENST00000486187_2
16:1963653-1964365	RPS2	16:1963840-1964275	IR (overlapping region)	2	2	-	ENST00000531065	17.76	0.0436758	0.992857	79.5180722891566|73.469387755102	91.8918918918919|96.6216216216216	chr16_1963840_1964275_R_ENST00000531065_1
20:38421006-38422241	SNHG17	20:38421099-38422086	IR	2	2	-	ENST00000414142	17.85	0.039545	0.992857	33.3333333333333|35.3658536585366	48.6842105263158|55.7142857142857	chr20_38421099_38422086_R_ENST00000414142_1
12:111457360-111470107	ATXN2	12:111464662-111464715	MXS	2	2	-	ENST00000377617	17.88	0.0355314	0.992857	50.4651162790698|55.8241758241758	68.8311688311688|73.2203389830509	chr12_111457360_111470107_W_ENST00000377617_1
11:95778955-95779606	FAM76B	11:95779078-95779135	SES	2	2	-	ENST00000545654	17.9	0.0338142	0.992857	14.4144144144144|14.5077720207254	28.9855072463768|35.7414448669202	chr11_95778955_95779606_W_ENST00000545654_1
6:112064998-112068204	WISP3	6:112066969-112067032	SES	2	2	-	ENST00000409166	17.97	0.0191233	0.992857	34.2857142857143|29.2682926829268	49.4949494949495|50	chr6_112064998_112068204_W_ENST00000409166_1
15:63060940-63062214	TPM1	15:63061713-63061788	MXS	2	2	-	ENST00000267996	18.07	0.00288349	0.992857	1.14902506963788|1.52127406703114	20.3595154357171|18.4506209343584	chr15_63060940_63062214_W_ENST00000267996_1
10:25934329-25935743	MYO3A	10:25934229-25934527	A5SS	2	2	-	ENST00000265944	18.11	0.0003716	0.803753	23.3333333333333|22.8571428571429	41.4634146341463|40.9523809523809	chr10_25934329_25935743_S_ENST00000265944_1
13:75804542-75817160	LMO7	13:75809154-75809183	MXS	2	2	-	ENST00000341547	18.16	0.0491175	0.992857	43.6689930209372|41.3892314015619	56.6666666666667|64.7100930565497	chr13_75804542_75817160_W_ENST00000341547_1
10:96057001-96057829	CCNJ	10:96057124-96057247	SES	2	2	-	ENST00000403870	18.21	0.0468549	0.992857	59.7701149425287|55.46875	79.3103448275862|72.3577235772358	chr10_96057001_96057829_W_ENST00000403870_1
14:75032180-75038339	MLH3	14:75033419-75033490	SES	2	2	-	ENST00000355774	18.39	0.038493	0.992857	58.0952380952381|65.5172413793103	80.3921568627451|80	chr14_75032180_75038339_W_ENST00000355774_1
5:69311205-69320236	CCDC125	5:69313985-69314043	SES	2	2	-	ENST00000383374	18.42	0.0443732	0.992857	40.1459854014599|40.9523809523809	62.962962962963|54.9738219895288	chr5_69311205_69320236_W_ENST00000383374_1
1:169854965-169859040	SCYL3	1:169855796-169855957	SES	2	2	-	ENST00000367770	18.49	0.0231115	0.992857	4.60526315789474|9.73451327433628	24.390243902439|26.9230769230769	chr1_169854965_169859040_W_ENST00000367770_1
12:916344-916820	RAD52	12:916484-916638	IR	2	2	-	ENST00000463750	18.63	0.0394726	0.992857	19.6078431372549|26.4705882352941	40|43.3333333333333	chr12_916484_916638_R_ENST00000463750_1
15:69423330-69426069	KIF23	15:69425282-69425323	SES	2	2	-	ENST00000558585	18.63	0.045472	0.992857	25.1162790697674|29.2610837438424	42.2680412371134|49.3791786055396	chr15_69423330_69426069_W_ENST00000558585_1
5:179606903-179607659	RUFY1	5:179607486-179607581	IR	2	2	-	ENST00000503583	18.7	0.0223226	0.992857	77.7777777777778|72.4137931034483	92.8571428571429|94.7368421052632	chr5_179607486_179607581_R_ENST00000503583_1
19:50996215-51001097	KLK8	19:50997751-50997884	SES	2	2	-	ENST00000347619	18.73	0.0171354	0.992857	43.6170212765958|48.4848484848485	65.2777777777778|64.2857142857143	chr19_50996215_51001097_W_ENST00000347619_1
6:30326996-30328888	TRIM39	6:30327652-30327696	SES	2	2	-	ENST00000440271	18.76	0.0466551	0.992857	14.5833333333333|20.5128205128205	39.2857142857143|33.3333333333333	chr6_30326996_30328888_W_ENST00000440271_1
2:9543286-9555508	ADAM17	2:9543696-9543760	SES	2	2	-	ENST00000649972	18.81	0.0149797	0.992857	0.952380952380952|5.35714285714286	21.2121212121212|22.7272727272727	chr2_9543286_9555508_W_ENST00000649972_1
12:52905028-52949714	KRT8	12:52949456-52949517	SES	2	2	-	ENST00000548998	18.89	0.0428728	0.992857	31.7736670293798|24.3186582809224	48.502994011976|45.372460496614	chr12_52905028_52949714_W_ENST00000548998_1
17:54952113-54961118	COX11	17:54953661-54953759	SES	2	2	-	ENST00000573912	18.98	0.000175395	0.803753	11.1111111111111|11.3636363636364	30.4347826086957|30	chr17_54952113_54961118_W_ENST00000573912_1
3:172755375-172756982	ECT2	3:172755483-172755575	SES	2	2	-	ENST00000366090	19.15	0.0074602	0.992857	60.0710900473934|62.4167459562322	81.5686274509804|79.2106725958866	chr3_172755375_172756982_W_ENST00000366090_1
17:30599979-30607551	SMURF2P1-LRRC37BP1	17:30599904-30600917	A5SS	2	2	-	ENST00000398849	19.2	0.0446455	0.992857	6|13.6363636363636	30.7692307692308|27.2727272727273	chr17_30599979_30607551_S_ENST00000398849_1
13:106377085-106377907	LINC00460	13:106377200-106378582	A3SS	2	2	-	ENST00000642946	19.21	0.00959245	0.992857	72|69.811320754717	91.6666666666667|88.5714285714286	chr13_106377085_106377907_S_ENST00000642946_1
2:233273053-233274675	ATG16L1	2:233273721-233273777	SES	2	2	-	ENST00000373525	19.35	0.000563845	0.803753	48.2625482625483|49.0990990990991	67.8391959798995|68.2203389830508	chr2_233273053_233274675_W_ENST00000373525_1
1:62543746-62552731	DOCK7	1:62544947-62545039	SES	2	2	-	ENST00000251157	19.44	0.0100066	0.992857	6.40394088669951|2.72373540856031	23.3333333333333|24.6819338422392	chr1_62543746_62552731_W_ENST00000251157_1
1:148433644-148436443	LINC01138	1:148435146-148435232	SES	2	2	-	ENST00000639159	19.54	0.0267585	0.992857	65.8536585365854|70.3703703703704	90|85.2941176470588	chr1_148433644_148436443_W_ENST00000639159_1
10:63193110-63193472	JMJD1C	10:63193152-63193344	IR	2	2	-	ENST00000483298	19.67	0.0049672	0.992857	4.02684563758389|3.84615384615385	25|22.2222222222222	chr10_63193152_63193344_R_ENST00000483298_1
9:132264986-132269614	SETX	9:132269403-132269489	MXS	2	2	-	ENST00000436441	19.67	0.0441454	0.992857	42.2018348623853|49.7109826589595	63.5782747603834|67.6656151419558	chr9_132264986_132269614_W_ENST00000436441_1
7:92242138-92245789	KRIT1	7:92244002-92244149	MES	2	2	-	ENST00000394505	19.78	0.0331486	0.992857	49.6240601503759|45.5357142857143	64.2857142857143|70.440251572327	chr7_92242138_92245789_W_ENST00000394505_1
X:3818704-3822373	BX890604.2	X:3820026-3822580	A5SS	2	2	-	ENST00000471090	19.81	0.025688	0.992857	0|4.76190476190476	24.390243902439|20	chrX_3818704_3822373_S_ENST00000471090_1
13:110715529-110719228	ING1	13:110714982-110716008	A5SS	2	2	-	ENST00000375774	19.93	0.00423147	0.992857	36.6925064599483|35.8722358722359	54.978354978355|57.4468085106383	chr13_110715529_110719228_S_ENST00000375774_1
4:82829059-82844385	SEC31A	4:82830937-82830975	MES	2	2	-	ENST00000503937	19.98	0.0152739	0.992857	23.4628627643876|26.8449197860963	43.298969072165|46.9776119402985	chr4_82829059_82844385_W_ENST00000503937_1
19:57490186-57492855	ZNF419	19:57491468-57491597	SES	2	2	-	ENST00000347466	20.88	0.026916	0.992857	24.5901639344262|27.1186440677966	50|43.4782608695652	chr19_57490186_57492855_W_ENST00000347466_1
7:100604189-100605090	PCOLCE	7:100603959-100604217	A5SS	2	2	-	ENST00000223061	21.28	0.021626	0.992857	6.25|0	25|23.8095238095238	chr7_100604189_100605090_S_ENST00000223061_1
19:9811718-9818544	FBXL12	19:9813231-9813274	MXS	2	2	-	ENST00000589626	21.49	0.0446921	0.992857	4.48430493273543|12.4197002141328	27.4193548387097|32.4675324675325	chr19_9811718_9818544_W_ENST00000589626_1
12:52948829-52949714	KRT8	12:52949456-52949578	SES	2	2	-	ENST00000551318	21.79	0.0137226	0.992857	40.6512605042017|45.3065134099617	65.8741258741259|63.6546184738956	chr12_52948829_52949714_W_ENST00000551318_1
17:50974948-50977107	SPAG9	17:50975863-50975901	SES	2	2	-	ENST00000510283	21.87	0.0424442	0.992857	3.71819960861057|4.25531914893617	21.2121212121212|30.5084745762712	chr17_50974948_50977107_W_ENST00000510283_1
19:19570300-19599291	PBX4	19:19570586-19570833	SES	2	2	-	ENST00000251203	21.98	0.0482143	0.992857	55.1724137931034|55.5555555555556	72.3404255319149|82.3529411764706	chr19_19570300_19599291_W_ENST00000251203_1
8:144518042-144519614	LRRC14	8:144518749-144518815	SES	2	2	-	ENST00000529022	22.34	0.0152805	0.992857	66.6666666666667|63.8297872340426	90|85.1851851851852	chr8_144518042_144519614_W_ENST00000529022_1
2:102387001-102390058	IL18R1	2:102390056-102390217	A3SS	2	2	-	ENST00000233957	22.69	0.00654578	0.992857	28.5714285714286|25.9259259259259	48.6486486486487|51.219512195122	chr2_102387001_102390058_S_ENST00000233957_1
5:132750817-132752181	SEPT8	5:132750998-132751693	IR (overlapping region)	2	2	-	ENST00000378719	22.82	0.0184143	0.992857	50|45	72.2222222222222|68.4210526315789	chr5_132750998_132751693_R_ENST00000378719_1
17:75778072-75779772	H3F3B	17:75778883-75779661	IR	2	2	-	ENST00000586518	22.88	0.0195884	0.992857	22.3684210526316|25	43.5897435897436|49.5327102803738	chr17_75778883_75779661_R_ENST00000586518_1
17:17180089-17184822	MPRIP	17:17180607-17180669	SES	2	2	-	ENST00000341712	23.09	0.0439517	0.992857	40.0357932413938|50.0383645730571	68.3844217384866|67.87395523105	chr17_17180089_17184822_W_ENST00000341712_1
12:121240870-121245139	CAMKK2	12:121244573-121244615	SES	2	2	-	ENST00000324774	23.25	0.0330573	0.992857	2.87769784172662|5.10204081632653	31.4285714285714|23.0483271375465	chr12_121240870_121245139_W_ENST00000324774_1
10:69895577-69902747	COL13A1	10:69897475-69897531	MXS	2	2	-	ENST00000354547	23.33	0.0348108	0.992857	13.5338345864662|21.0526315789474	38.2022471910112|43.0379746835443	chr10_69895577_69902747_W_ENST00000354547_1
12:79805769-79807225	PPP1R12A	12:79806166-79806297	SES	2	2	-	ENST00000553081	23.49	0.0458419	0.992857	20.6896551724138|31.1053984575836	49.2537313432836|49.5145631067961	chr12_79805769_79807225_W_ENST00000553081_1
1:156475238-156477011	MEF2D	1:156476494-156476514	SES	2	2	-	ENST00000348159	23.65	0.0166132	0.992857	6.11702127659574|10.6707317073171	29.957805907173|34.1258741258741	chr1_156475238_156477011_W_ENST00000348159_1
2:161160485-161161284	TANK	2:161160349-161160486	A5SS	2	2	-	ENST00000402568	23.73	0.0175087	0.992857	45|46.9387755102041	66.6666666666667|72.7272727272727	chr2_161160485_161161284_S_ENST00000402568_1
10:26751784-26765217	ABI1	10:26755655-26755741	MES	2	2	-	ENST00000376139	23.9	0.00239279	0.992857	32.8091493924232|34.8946135831382	58.2863585118377|57.2195121951219	chr10_26751784_26765217_W_ENST00000376139_1
6:122423687-122431429	HSF2	6:122427903-122427956	SES	2	2	-	ENST00000368455	24.48	0.0270316	0.992857	43.0656934306569|37.3913043478261	67.6767676767677|61.734693877551	chr6_122423687_122431429_W_ENST00000368455_1
3:52617539-52627272	PBRM1	3:52624897-52624941	SES	2	2	-	ENST00000409114	24.75	0.030115	0.992857	29.0909090909091|36.0824742268041	60|54.6728971962617	chr3_52617539_52627272_W_ENST00000409114_1
3:197854446-197865422	LRCH3	3:197858834-197858905	SES	2	2	-	ENST00000334859	24.85	0.00639337	0.992857	47.4074074074074|47.816091954023	74.4525547445255|70.479704797048	chr3_197854446_197865422_W_ENST00000334859_1
3:58306418-58310308	RPP14	3:58306262-58306651	A5SS	2	2	-	ENST00000445193	24.98	0.0450383	0.992857	19.5121951219512|23.9130434782609	51.7241379310345|41.6666666666667	chr3_58306418_58310308_S_ENST00000445193_1
X:45061420-45063421	KDM6A	X:45062647-45062748	SES	2	2	-	ENST00000377967	25.12	0.00365408	0.992857	42.5641025641026|43.8202247191011	69.6969696969697|66.9230769230769	chrX_45061420_45063421_W_ENST00000377967_1
1:156245782-156246250	PAQR6	1:156245988-156246122	IR	2	2	-	ENST00000335852	25.47	0.0302468	0.992857	11.1111111111111|8	39.2857142857143|30.7692307692308	chr1_156245988_156246122_R_ENST00000335852_1
5:177093138-177093496	FGFR4	5:177093332-177093405	IR	2	2	-	ENST00000508139	25.54	0.0158503	0.992857	1.78571428571429|5.26315789473684	26.3157894736842|31.8181818181818	chr5_177093332_177093405_R_ENST00000508139_1
6:30326996-30328888	TRIM39	6:30327647-30327696	SES	2	2	-	ENST00000428404	25.62	0.0369788	0.992857	14.5833333333333|24.3589743589744	46.4285714285714|43.75	chr6_30326996_30328888_W_ENST00000428404_1
10:113158070-113165554	TCF7L2	10:113158667-113158717	MXS	2	2	-	ENST00000538897	26.78	0.0490235	0.992857	9.72644376899696|22.0183486238532	42.2535211267606|43.0594900849858	chr10_113158070_113165554_W_ENST00000538897_1
11:47724779-47731373	FNBP4	11:47725737-47725836	SES	2	2	-	ENST00000525792	26.96	0.0102018	0.992857	12.4454148471616|17.4563591022444	43.030303030303|40.7917383820998	chr11_47724779_47731373_W_ENST00000525792_1
2:99429946-99434331	REV1	2:99431740-99434448	A5SS	2	2	-	ENST00000393445	27.19	0.0491157	0.992857	18.6046511627907|26	54.5454545454545|44.4444444444444	chr2_99429946_99434331_S_ENST00000393445_1
12:52948829-52949714	KRT8	12:52949456-52949517	SES	2	2	-	ENST00000619952	27.52	0.0141321	0.992857	47.7941176470588|42.5287356321839	74.6853146853147|70.6827309236948	chr12_52948829_52949714_W_ENST00000619952_1
8:22101708-22102315	FAM160B2	8:22102063-22102174	IR	2	2	-	ENST00000496599	28.36	0.0113066	0.992857	44.3037974683544|48	76.9230769230769|72.0930232558139	chr8_22102063_22102174_R_ENST00000496599_1
5:102961230-102990271	PAM	5:102974116-102974436	SES	2	2	NMD	ENST00000345721	28.72	0.00937847	0.992857	25.5855855855856|27.9693486590038	58.0310880829015|52.9616724738676	chr5_102961230_102990271_W_ENST00000345721_1
20:59806195-59836504	PHACTR3	20:59806041-59836370	A5SS	2	2	-	ENST00000355648	29.04	0.0459692	0.992857	33.3333333333333|45	70.9677419354839|65.4545454545455	chr20_59806195_59836504_S_ENST00000355648_3
1:9736043-9741093	CLSTN1	1:9737498-9737554	SES	2	2	-	ENST00000361311	29.45	0.00300872	0.992857	2.60377358490566|5.56464811783961	34.1869398207426|32.8767123287671	chr1_9736043_9741093_W_ENST00000361311_1
2:30148092-30156627	YPEL5	2:30155850-30155910	SES	2	2	-	ENST00000402708	30.43	0.00671535	0.992857	20.4819277108434|24.6575342465753	51.6129032258064|54.3859649122807	chr2_30148092_30156627_W_ENST00000402708_1
13:32371101-32376669	BRCA2	13:32375343-32375406	SES	2	2	NMD	ENST00000528762	30.63	0.0477768	0.992857	2.32558139534884|14.207650273224	35.2941176470588|42.4892703862661	chr13_32371101_32376669_W_ENST00000528762_1
22:35778079-35809779	RBFOX2	22:35781600-35781746	SES	2	2	-	ENST00000397303	30.93	0.000239828	0.803753	63.9570552147239|64.9025069637883	95.2853598014888|95.4415954415954	chr22_35778079_35809779_W_ENST00000397303_1
15:56642998-56654197	ZNF280D	15:56642952-56653600	A3SS	2	2	-	ENST00000267807	31.14	0.0135324	0.992857	8|14.6341463414634	44|40.9090909090909	chr15_56642998_56654197_S_ENST00000267807_1
10:73713333-73718014	AC022400.3	10:73716118-73718165	A5SS	2	2	-	ENST00000399449	31.69	0.0270085	0.992857	16.1290322580645|11.1111111111111	50|40.625	chr10_73713333_73718014_S_ENST00000399449_1
1:25823019-25823747	MTFR1L	1:25823129-25823237	IR (overlapping region)	2	2	-	ENST00000494293	32.58	0.0366025	0.992857	45.4545454545455|34.4827586206897	69.2307692307692|75.8620689655172	chr1_25823129_25823237_R_ENST00000494293_1
6:31636733-31637136	PRRC2A	6:31636951-31637041	IR	2	2	-	ENST00000462617	32.64	0.0150228	0.992857	50|44	76.9230769230769|82.3529411764706	chr6_31636951_31637041_R_ENST00000462617_1
17:8576670-8577235	MYH10	17:8576643-8576672	A3SS	2	2	-	ENST00000360416	32.95	0.0171368	0.992857	22.2222222222222|30.9090909090909	60|59.0361445783133	chr17_8576670_8577235_S_ENST00000360416_1
17:16023673-16025171	TTC19	17:16024583-16025016	IR	2	2	-	ENST00000481107	33.66	0.0372623	0.992857	44.4444444444444|54.9019607843137	79.1666666666667|87.5	chr17_16024583_16025016_R_ENST00000481107_1
11:94601980-94607438	PIWIL4	11:94603984-94604056	SES	2	2	-	ENST00000299001	33.94	0.0126934	0.992857	61.9047619047619|55.5555555555556	94.8717948717949|90.4761904761905	chr11_94601980_94607438_W_ENST00000299001_1
4:86888276-86891455	C4orf36	4:86890048-86890158	SES	2	2	NMD	ENST00000512468	33.97	0.0172135	0.992857	31.5789473684211|26.4150943396226	59.2592592592593|66.6666666666667	chr4_86888276_86891455_W_ENST00000512468_1
12:79805769-79807225	PPP1R12A	12:79806166-79806333	SES	2	2	-	ENST00000261207	34.02	0.0438754	0.992857	31.0344827586207|44.7300771208226	74.6268656716418|69.1747572815534	chr12_79805769_79807225_W_ENST00000261207_1
X:49281462-49281983	PPP1R3F	X:49281981-49282063	A3SS	2	2	-	ENST00000055335	35.04	0.0490649	0.992857	48.8888888888889|65	92.3076923076923|91.6666666666667	chrX_49281462_49281983_S_ENST00000055335_1
2:30148542-30156627	YPEL5	2:30155850-30155910	SES	2	2	-	ENST00000379520	35.26	0.0469361	0.992857	20|20.952380952381	47.8260869565217|63.6363636363636	chr2_30148542_30156627_W_ENST00000379520_1
1:243185779-243186422	CEP170	1:243186073-243186258	IR	2	2	-	ENST00000336415	40.77	0.0177331	0.992857	30|40.3846153846154	77.7777777777778|74.1379310344828	chr1_243186073_243186258_R_ENST00000336415_1
22:35746562-35761201	RBFOX2	22:35759888-35760032	MES	2	2	-	ENST00000438146	41.83	0.015098	0.992857	59.5108695652174|49.1304347826087	95.8481613285884|96.4577656675749	chr22_35746562_35761201_W_ENST00000438146_2
2:215391815-215394527	FN1	2:215392931-215393203	SES	2	2	-	ENST00000323926	44.92	0.000737283	0.881931	4.31372549019608|4.57516339869281	48.1481481481481|50.5747126436782	chr2_215391815_215394527_W_ENST00000323926_1
X:155065790-155070693	MTCP1	X:155065906-155066057	SES	2	2	-	ENST00000369476	45.56	0.043057	0.992857	9.09090909090909|14.2857142857143	47.8260869565217|66.6666666666667	chrX_155065790_155070693_W_ENST00000369476_1

## Sheet: BxPC3-KO-g-1_PSIsigma_r10_ir3.s
Event Region	Gene Symbol	Target Exon	Event Type	N	T	Exon Type	Reference Transcript	Î”PSI (%)	T-test p-value	FDR (BH)	N Values	T Values	Database ID
22:35781747-35840191	RBFOX2	22:35809780-35810004	SES	3	3	-	ENST00000405409	-31.6	4.52325e-06	0.138908	94.1901408450704|92.156862745098|94.7895791583166	63.0824372759857|61.5942028985507|61.6666666666667	chr22_35781747_35840191_W_ENST00000405409_1
12:49645904-49646885	FMNL3	12:49646639-49646753	SES	3	3	-	ENST00000550488	-38.73	2.33662e-05	0.434075	84.7826086956522|88.3720930232558|86.2903225806452	48.0176211453744|50|45.2513966480447	chr12_49645904_49646885_W_ENST00000550488_1
18:58710073-58714082	MALT1	18:58710921-58710953	SES	3	3	-	ENST00000348428	-21.05	4.36427e-05	0.434075	97.7358490566038|95.7446808510638|96.2962962962963	76.3888888888889|76.5486725663717|73.7012987012987	chr18_58710073_58714082_W_ENST00000348428_1
13:75804542-75817160	LMO7	13:75809154-75809183	MXS	3	3	-	ENST00000341547	-32.69	4.83682e-05	0.434075	87.9180151024811|85.7971014492754|84.648493543759	50.6079027355623|55.52016985138|54.1666666666667	chr13_75804542_75817160_W_ENST00000341547_1
5:141587198-141618797	DIAPH1	5:141588224-141588250	SES	3	3	NMD	ENST00000523100	-31.51	5.33135e-05	0.434075	88.5550154661953|91.6005291005291|90.485343584815	55.8435852372584|59.4444444444444|60.8158883521202	chr5_141587198_141618797_W_ENST00000523100_1
6:142438365-142443336	ADGRG6	6:142440908-142440953	SES	3	3	-	ENST00000230173	-31.03	5.48071e-05	0.434075	98.4375|97.5247524752475|99.0712074303406	70.3225806451613|64.6153846153846|67.005076142132	chr6_142438365_142443336_W_ENST00000230173_1
7:22946164-22960255	FAM126A	7:22946952-22947247	SES	3	3	-	ENST00000409923	-36.61	5.73458e-05	0.434075	50.1748251748252|55.9714795008913|56.1567164179104	16.9398907103825|16.8888888888889|18.6385737439222	chr7_22946164_22960255_W_ENST00000409923_1
22:35781747-35938846	RBFOX2	22:35809780-35810004	SES	3	3	-	ENST00000408983	-33.85	6.43911e-05	0.434075	99.5249406175772|99.7237569060773|99.5348837209302	69.140625|65.7004830917874|62.396694214876	chr22_35781747_35938846_W_ENST00000408983_1
11:12862315-12864837	TEAD1	11:12864686-12865539	A3SS	3	3	-	ENST00000525312	-24.87	6.7793e-05	0.434075	80.3493449781659|79.0960451977401|81.9587628865979	55|57.8947368421053|53.90625	chr11_12862315_12864837_S_ENST00000525312_1
19:17209710-17210714	MYO9B	19:17210333-17210380	SES	3	3	-	ENST00000397274	-33.73	7.53856e-05	0.434075	97.1711456859972|98.1651376146789|97.9381443298969	61.9651347068146|62.1052631578947|68.026101141925	chr19_17209710_17210714_W_ENST00000397274_1
11:125086019-125088118	SLC37A2	11:125086204-125086260	SES	3	3	-	ENST00000308074	-21.79	8.63241e-05	0.450046	90.6205923836389|92.4802110817942|94.5544554455445	71.826280623608|69.3617021276596|71.0900473933649	chr11_125086019_125088118_W_ENST00000308074_1
6:142438365-142443340	ADGRG6	6:142443337-142446254	A3SS	3	3	-	ENST00000367608	30.86	0.000102713	0.46672	1.32013201320132|1.75|0.655737704918033	28.4653465346535|35.2490421455939|32.5814536340852	chr6_142438365_142443340_S_ENST00000367608_1
12:88507138-88516333	KITLG	12:88515534-88515617	SES	3	3	NMD	ENST00000646633	-17.39	0.000143339	0.46672	83.2764505119454|85.2670349907919|82.3754789272031	65.5683690280066|67.9924242424242|65.1832460732984	chr12_88507138_88516333_W_ENST00000646633_1
10:26751784-26765217	ABI1	10:26759062-26759238	MES	3	3	-	ENST00000376139	-17.39	0.00018383	0.470446	37.4622356495468|38.3612662942272|38.9830508474576	19.3602693602694|23.3128834355828|19.9675324675325	chr10_26751784_26765217_W_ENST00000376139_2
10:110130487-110133325	ADD3	10:110132305-110132400	SES	3	3	-	ENST00000356080	12.02	0.000227759	0.511786	74.7457627118644|74.4749596122779|73.134328358209	84.5161290322581|87.007299270073|86.8995633187773	chr10_110130487_110133325_W_ENST00000356080_1
14:35539691-35549109	RALGAPA1	14:35548508-35548538	MXS	3	3	-	ENST00000382366	-21.73	0.000265238	0.545648	69.1082802547771|68.5714285714286|67.3992673992674	43.4065934065934|49.2805755395683|47.1976401179941	chr14_35539691_35549109_W_ENST00000382366_1
4:40934700-41013582	APBB2	4:40944865-40945073	SES	3	3	-	ENST00000513611	19.41	0.000288232	0.545648	30.9701492537313|32.7402135231317|30.1449275362319	48.2758620689655|53.2710280373832|50.5291005291005	chr4_40934700_41013582_W_ENST00000513611_1
11:85959061-85981128	PICALM	11:85978070-85978093	MES	3	3	-	ENST00000530692	-19.92	0.000291136	0.545648	76.1904761904762|77.1559984668455|81.582895723931	58.0216707444949|58.9206066012489|58.2201086956522	chr11_85959061_85981128_W_ENST00000530692_4
19:10315331-10315759	FDX2	19:10315554-10315704	IR (overlapping region)	3	3	-	ENST00000486454	-18.22	0.000304166	0.545648	44.1860465116279|44.8275862068966|45.9016393442623	26.530612244898|29.4117647058824|24.3243243243243	chr19_10315554_10315704_R_ENST00000486454_1
10:26751784-26765217	ABI1	10:26755655-26755741	MES	3	3	-	ENST00000376139	-20.68	0.000349276	0.596759	39.2749244712991|37.6163873370577|39.3220338983051	14.983164983165|21.0122699386503|18.1818181818182	chr10_26751784_26765217_W_ENST00000376139_1
17:35768380-35778887	MMP28	17:35773180-35773404	MES	3	3	NMD	ENST00000619655	-14.36	0.000349781	0.596759	96.3350785340314|95.8904109589041|98.2507288629738	84.115523465704|80.5333333333333|82.7586206896552	chr17_35768380_35778887_W_ENST00000619655_2
11:70108405-70111706	ANO1	11:70111126-70111191	SES	3	3	-	ENST00000530480	-13.99	0.00037155	0.611259	48.4285231497127|51.3981358189081|50.3809523809524	35.2187028657617|35.1227869788692|37.8907242693774	chr11_70108405_70111706_W_ENST00000530480_1
4:47914142-47914704	NIPAL1	4:47914206-47914549	IR (overlapping region)	3	3	-	ENST00000513724	-12.6	0.0004362	0.638095	58.1395348837209|58.8235294117647|58.6206896551724	47.7272727272727|43.75|46.2962962962963	chr4_47914206_47914549_R_ENST00000513724_1
1:29039427-29064981	EPB41	1:29053104-29053312	SES	3	3	NMD	ENST00000642643	20.4	0.000437912	0.638095	37.2781065088757|30.8108108108108|34.5029239766082	53.8888888888889|55.2238805970149|54.6762589928058	chr1_29039427_29064981_W_ENST00000642643_1
20:36198042-36212271	EPB41L1	20:36209488-36209898	SES	3	3	-	ENST00000202028	-26.21	0.000463909	0.647567	57.811320754717|60.594315245478|64.8616125150421	32.8859060402685|37.6288659793814|34.1085271317829	chr20_36198042_36212271_W_ENST00000202028_1
19:42371483-42376250	MEGF8	19:42375507-42377786	A3SS	3	3	-	ENST00000251268	27.54	0.000497278	0.649791	62.1621621621622|62.8571428571429|60	87.8048780487805|85.7142857142857|94.1176470588235	chr19_42371483_42376250_S_ENST00000251268_1
9:129909000-129924959	FNBP1	9:129923844-129924026	MES	3	3	-	ENST00000446176	-14.43	0.000516058	0.649791	37.3333333333333|35.6521739130435|39.1304347826087	24.9201277955272|22.0543806646526|21.8430034129693	chr9_129909000_129924959_W_ENST00000446176_2
3:37083807-37094791	LRRFIP2	3:37091467-37091538	SES	3	3	-	ENST00000336686	-20.3	0.000581906	0.649791	53.393085787452|56.7084078711986|57.3770491803279	34.2857142857143|38.7687188019967|33.5211267605634	chr3_37083807_37094791_W_ENST00000336686_1
3:33560972-33570726	CLASP2	3:33563964-33563966	SES	3	3	-	ENST00000359576	-22.41	0.000626256	0.649791	92.156862745098|93.9209726443769|90.6976744186046	70.7317073170732|65.8333333333333|72.972972972973	chr3_33560972_33570726_W_ENST00000359576_1
4:40934700-40944864	APBB2	4:40935077-40935139	SES	3	3	-	ENST00000295974	-36.46	0.000688608	0.660842	92.5170068027211|98.5559566787004|97.2527472527473	65.1933701657459|53.5353535353535|60.2040816326531	chr4_40934700_40944864_W_ENST00000295974_1
15:77182041-77252366	PEAK1	15:77178790-77239890	A3SS	3	3	-	ENST00000312493	10.54	0.000761318	0.687642	0|0|1.75438596491228	12.962962962963|9.61538461538462|10.8108108108108	chr15_77182041_77252366_S_ENST00000312493_1
19:16513110-16517229	C19orf44	19:16514550-16514663	SES	3	2	NMD	ENST00000593380	23.31	0.000844053	0.715295	33.3333333333333|34.1463414634146|30.4347826086957	57.1428571428571|54.7619047619048	chr19_16513110_16517229_W_ENST00000593380_1
2:128155588-128157251	UGGT1	2:128156392-128156415	SES	3	3	-	ENST00000259253	-28.57	0.000922429	0.73246	70.7317073170732|80.1980198019802|72.6027397260274	45.979381443299|48.4777517564403|43.3663366336634	chr2_128155588_128157251_W_ENST00000259253_1
8:27444272-27450748	PTK2B	8:27445794-27445919	SES	3	3	-	ENST00000346049	-14.96	0.000946322	0.73246	98.9583333333333|97.5806451612903|98.7586206896552	81.3253012048193|82.3529411764706|86.7330016583748	chr8_27444272_27450748_W_ENST00000346049_1
3:172754661-172756982	ECT2	3:172755295-172755374	SES	3	3	-	ENST00000232458	12.38	0.000948773	0.73246	71.875|68.6310063463282|72.7085478887745	82.2837951301427|84.6407927332783|83.418553688824	chr3_172754661_172756982_W_ENST00000232458_1
3:168032853-168041391	GOLIM4	3:168040786-168040869	MES	3	3	-	ENST00000470487	-39.92	0.000956613	0.73246	73.639661426844|82.2033898305085|88.6029411764706	40.1396160558464|40|44.5364238410596	chr3_168032853_168041391_W_ENST00000470487_2
21:25982478-26021839	APP	21:25997360-25997416	MES	3	3	-	ENST00000346798	-11.7	0.000962912	0.73246	37.5638091885231|36.7655845449114|33.6082096389958	24.2534942820839|23.2675261885576|25.3206182176915	chr21_25982478_26021839_W_ENST00000346798_1
1:153775319-153776727	SLC27A3	1:153776165-153776517	IR	3	3	-	ENST00000468403	-11.05	0.00102815	0.740022	12.5|12.5|12	0|0|3.84615384615385	chr1_153776165_153776517_R_ENST00000468403_1
9:128266326-128267457	GOLGA2	9:128267194-128267274	SES	3	3	-	ENST00000421699	20.4	0.00113285	0.770172	26.4367816091954|31.3725490196078|33.0871491875923	48.8514548238897|53.4916201117318|49.7528830313015	chr9_128266326_128267457_W_ENST00000421699_1
1:225501071-225507950	ENAH	1:225504991-225505053	SES	3	3	-	ENST00000358675	-13.73	0.0011497	0.770172	32.3343848580442|27.3390036452005|30.672748004561	14.9700598802395|16.6060606060606|17.5767918088737	chr1_225501071_225507950_W_ENST00000358675_1
3:9911598-9913955	IL17RE	3:9911926-9914024	A3SS	3	3	-	ENST00000383814	-14.01	0.00116416	0.770172	13.3333333333333|17.6470588235294|14.2857142857143	0|3.2258064516129|0	chr3_9911598_9913955_S_ENST00000383814_1
19:55386570-55392100	RPL28	19:55386694-55387284	IR	3	3	-	ENST00000426763	12.98	0.00117977	0.770172	42.7509293680297|42.3728813559322|40.251572327044	52.0547945205479|55.8558558558559|56.4102564102564	chr19_55386694_55387284_R_ENST00000426763_1
19:49812336-49813132	FUZ	19:49812447-49812736	SES	3	3	NMD	ENST00000525800	10.29	0.00122877	0.770172	14.1414141414141|14.8648648648649|15.5963302752294	23.5294117647059|24.468085106383|27.4725274725275	chr19_49812336_49813132_W_ENST00000525800_1
3:172755375-172756982	ECT2	3:172755483-172755575	SES	3	3	-	ENST00000366090	-25.46	0.00128597	0.779081	52.9469548133595|61.100569259962|54.4857768052516	34.1592920353982|30.5100182149362|27.4903474903475	chr3_172755375_172756982_W_ENST00000366090_1
13:42308610-42313893	AKAP11	13:42313047-42313130	SES	3	3	-	ENST00000025301	-25.46	0.00129738	0.779081	50.6465517241379|47.9115479115479|49.2447129909366	22.8215767634855|19.0588235294118|29.5404814004376	chr13_42308610_42313893_W_ENST00000025301_1
15:42448706-42466052	ZNF106	15:42456958-42457158	MES	3	3	-	ENST00000564754	-11.52	0.00131294	0.779081	91.2671232876712|92.5149700598802|93.0635838150289	81.4432989690722|82.6530612244898|78.1818181818182	chr15_42448706_42466052_W_ENST00000564754_2
12:57604859-57606189	DTX3	12:57605989-57606029	MXS	3	3	-	ENST00000551835	-10.46	0.00133414	0.779081	15.0943396226415|15.9420289855072|12.2641509433962	3.33333333333333|3.2258064516129|5.35714285714286	chr12_57604859_57606189_W_ENST00000551835_1
10:26751784-26765217	ABI1	10:26755655-26755741	MXS	3	3	-	ENST00000376137	-15.6	0.00138516	0.794991	29.7583081570997|26.4432029795158|28.9830508474576	9.76430976430976|15.6441717791411|12.987012987013	chr10_26751784_26765217_W_ENST00000376137_1
11:119101018-119101860	DPAGT1	11:119101139-119101323	IR	2	2	-	ENST00000460183	-18.1	0.00146837	0.794991	82.1428571428571|83.3333333333333	65|64.2857142857143	chr11_119101139_119101323_R_ENST00000460183_1
15:52247015-52248699	MYO5C	15:52247458-52247592	SES	3	3	NMD	ENST00000558902	-15.5	0.00150147	0.794991	96.6666666666667|100|94.2857142857143	82.4561403508772|79.2452830188679|82.7586206896552	chr15_52247015_52248699_W_ENST00000558902_1
12:132861635-132870723	CHFR	12:132869619-132869798	SES	3	3	-	ENST00000450056	-13.59	0.0016067	0.821682	75.3846153846154|79.3969849246231|78.2918149466192	66.1710037174721|64.5161290322581|61.6279069767442	chr12_132861635_132870723_W_ENST00000450056_1
12:2864753-2866392	FOXM1	12:2865355-2865399	SES	3	3	-	ENST00000342628	-19.48	0.00165634	0.821682	91.5615906886518|93.5032894736842|95.1044386422977	76.4094955489614|69.1693290734824|76.1506276150628	chr12_2864753_2866392_W_ENST00000342628_1
11:70420511-70422951	CTTN	11:70422940-70422995	A3SS	3	3	-	ENST00000346329	14.98	0.00169403	0.821682	35.6365357311879|29.4943820224719|34.7870182555781	49.3530499075786|47.5177304964539|47.9942000966651	chr11_70420511_70422951_S_ENST00000346329_1
3:168032853-168041391	GOLIM4	3:168036836-168036994	MXS	3	3	-	ENST00000309027	22.86	0.00171756	0.821682	58.8875453446191|50.5084745762712|49.4485294117647	77.1378708551483|74.9532710280374|75.3311258278146	chr3_168032853_168041391_W_ENST00000309027_1
1:178454649-178457682	RASAL2	1:178456700-178456899	SES	3	3	-	ENST00000433130	11.19	0.00175159	0.821682	68.5267857142857|64.8484848484848|66.4788732394366	75.6756756756757|78.8571428571429|78.8863109048724	chr1_178454649_178457682_W_ENST00000433130_1
7:30019124-30022664	FKBP14	7:30020213-30020304	SES	3	3	NMD	ENST00000412494	19.98	0.00176427	0.821682	15.2542372881356|18.1538461538462|20.655737704918	39.4190871369295|33.6898395721925|40.8866995073892	chr7_30019124_30022664_W_ENST00000412494_1
16:489001-496823	RAB11FIP3	16:491134-491268	SES	3	3	-	ENST00000412256	-19.1	0.0017836	0.821682	50.4950495049505|51.7241379310345|50.188679245283	29.2096219931272|36.7816091954023|29.1139240506329	chr16_489001_496823_W_ENST00000412256_1
3:172754661-172756982	ECT2	3:172755298-172755374	SES	3	3	-	ENST00000417960	11.73	0.00182329	0.821682	24.5192307692308|20.3082502266546|22.9660144181256	32.9135180520571|33.7737407101569|36.3038714390066	chr3_172754661_172756982_W_ENST00000417960_1
8:127185771-127187784	CASC19	8:127185529-127186233	A3SS	3	3	-	ENST00000641153	-10.4	0.00182962	0.821682	20.8333333333333|21.5909090909091|17.6470588235294	10.3092783505155|8.15217391304348|10.4166666666667	chr8_127185771_127187784_S_ENST00000641153_1
14:64737376-64741035	PLEKHG3	14:64738742-64738855	SES	3	3	-	ENST00000247226	13.33	0.00190677	0.821682	67.4686192468619|64.8611111111111|66.3888888888889	76.2747138397503|81.7102137767221|80.7215332581736	chr14_64737376_64741035_W_ENST00000247226_1
7:117131961-117136080	ST7	7:117134124-117134192	SES	3	3	-	ENST00000265437	-23.03	0.00194043	0.821682	67.9577464788732|72.0101781170484|72.5563909774436	44.1955193482688|45.8461538461538|53.4042553191489	chr7_117131961_117136080_W_ENST00000265437_1
14:64738138-64738741	PLEKHG3	14:64738015-64738224	A5SS	3	3	-	ENST00000471182	-11.5	0.00196552	0.821682	15.4362416107383|16.5178571428571|17.7631578947368	7.82608695652174|2.92397660818713|4.45859872611465	chr14_64738138_64738741_S_ENST00000471182_1
3:9689083-9701789	MTMR14	3:9697711-9697866	MES	3	3	-	ENST00000296003	-14.98	0.00197946	0.821682	45.6647398843931|44.6280991735537|48.5875706214689	34.7368421052632|29.5454545454545|29.6551724137931	chr3_9689083_9701789_W_ENST00000296003_2
7:30019124-30026311	FKBP14	7:30022665-30022816	SES	3	3	-	ENST00000222803	-11.68	0.00199087	0.821682	91.6666666666667|88.3582089552239|87.9310344827586	75.4237288135593|78.5|79	chr7_30019124_30026311_W_ENST00000222803_1
22:35781744-35840191	RBFOX2	22:35809780-35810004	MXS	3	3	-	ENST00000262829	-22.45	0.00199847	0.821682	95.6291390728477|94.6727549467276|96.3611859838275	76.7379679144385|66.951566951567|75.609756097561	chr22_35781744_35840191_W_ENST00000262829_1
7:22946164-22960255	FAM126A	7:22947033-22947247	SES	3	3	-	ENST00000498833	-17.3	0.00200437	0.821682	21.3286713286713|28.5204991087344|28.3582089552239	8.7431693989071|8|9.56239870340357	chr7_22946164_22960255_W_ENST00000498833_1
6:31835452-31837339	C6orf48	6:31837236-31837435	A3SS	3	3	-	ENST00000375633	10.63	0.00205581	0.824018	54.4867193108399|56.8126520681265|59.6	67.6864244741874|67.8947368421053|67.199148029819	chr6_31835452_31837339_S_ENST00000375633_1
19:17579951-17580905	COLGALT1	19:17580620-17580698	IR	3	3	-	ENST00000593832	-16.53	0.00206959	0.824018	78.5714285714286|82.1428571428571|75	62.5|60|63.6363636363636	chr19_17580620_17580698_R_ENST00000593832_1
16:24920261-24930783	ARHGAP17	16:24927684-24927732	MXS	3	3	-	ENST00000571843	-17	0.00213056	0.828211	58.2582582582583|55.2542372881356|56.3636363636364	37.9084967320261|36.8965517241379|44.078947368421	chr16_24920261_24930783_W_ENST00000571843_1
6:44223956-44227262	SLC29A1	6:44226061-44226167	SES	3	3	-	ENST00000645692	10.46	0.00235546	0.846218	74.8858447488584|75.4545454545455|72.2222222222222	82.4858757062147|86.4197530864197|85.0267379679144	chr6_44223956_44227262_W_ENST00000645692_1
14:64214471-64216247	SYNE2	14:64215286-64215354	SES	3	3	-	ENST00000358025	-23.42	0.00238629	0.846218	73.6434108527132|84.2424242424242|76.6467065868264	57.396449704142|53.7234042553192|53.1645569620253	chr14_64214471_64216247_W_ENST00000358025_1
11:12862315-12881004	TEAD1	11:12864838-12864900	MES	2	3	-	ENST00000527575	23.48	0.00242488	0.846218	21.4723926380368|21.5686274509804	48.3490566037736|41.7661097852029|44.880174291939	chr11_12862315_12881004_W_ENST00000527575_1
2:201203767-201209069	CASP10	2:201208075-201208183	SES	3	3	-	ENST00000360132	-20.28	0.00243498	0.846536	64|67.4418604651163|63.7931034482759	48.9795918367347|45.7627118644068|39.6551724137931	chr2_201203767_201209069_W_ENST00000360132_1
5:132227222-132227789	P4HA2	5:132227539-132227794	A5SS	2	3	-	ENST00000417528	29.81	0.00245894	0.851653	6.25|13.0434782608696	38.2352941176471|42.3076923076923|37.8378378378378	chr5_132227222_132227789_S_ENST00000417528_1
11:70419857-70422939	CTTN	11:70421470-70421580	MES	3	3	-	ENST00000301843	-14.62	0.00265206	0.85918	56.2845151314336|63.5026737967914|58.1351981351981	44.6835987946621|44.0355643368733|45.3490965871068	chr11_70419857_70422939_W_ENST00000301843_2
3:9391827-9397423	THUMPD3-AS1	3:9395506-9395579	SES	3	3	-	ENST00000469846	12.59	0.00267327	0.85918	7.69230769230769|11.9402985074627|11.5384615384615	21.3333333333333|25.609756097561|22	chr3_9391827_9397423_W_ENST00000469846_1
X:100702108-100731417	SYTL4	X:100704810-100731534	A5SS	3	3	-	ENST00000276141	16.15	0.00292121	0.882387	13.3333333333333|10.3448275862069|18.6046511627907	31.4814814814815|29.6296296296296|29.6296296296296	chrX_100702108_100731417_S_ENST00000276141_1
12:991323-1027747	ERC1	12:991238-991487	A5SS	3	3	NMD	ENST00000347735	11.15	0.00300988	0.887837	40.2985074626866|35.2272727272727|35.2941176470588	48.1818181818182|47.2972972972973|48.780487804878	chr12_991323_1027747_S_ENST00000347735_1
16:68346281-68352247	PRMT7	16:68347211-68347294	MES	3	3	-	ENST00000339507	-11.51	0.00306415	0.895087	80.045871559633|85.3731343283582|80.2105263157895	69.634703196347|70.3791469194313|71.0900473933649	chr16_68346281_68352247_W_ENST00000339507_1
21:46555519-46557753	DIP2A	21:46556092-46556402	IR	2	3	-	ENST00000481883	-29.76	0.00314548	0.902772	36.3636363636364|44.4444444444444	11.1111111111111|8.33333333333333|12.5	chr21_46556092_46556402_R_ENST00000481883_1
11:62690787-62691342	BSCL2	11:62690874-62691074	IR (overlapping region)	3	3	-	ENST00000463679	-21.12	0.00333901	0.916505	22.2222222222222|30|21.7391304347826	7.14285714285714|3.44827586206897|0	chr11_62690874_62691074_R_ENST00000463679_1
13:106377085-106377907	LINC00460	13:106377200-106378582	A3SS	3	3	-	ENST00000642946	21.27	0.00337132	0.916505	60.8695652173913|66.6666666666667|57.1428571428571	81.8181818181818|80|86.6666666666667	chr13_106377085_106377907_S_ENST00000642946_1
22:35781744-35938846	RBFOX2	22:35809780-35810004	SES	3	3	-	ENST00000359369	-24.6	0.0035122	0.916505	99.6710526315789|100|99.554234769688	78.2608695652174|67.2240802675585|79.9363057324841	chr22_35781744_35938846_W_ENST00000359369_1
11:61720251-61722858	DAGLA	11:61720679-61720890	SES	3	3	-	ENST00000257215	17.68	0.00353576	0.916505	67.9245283018868|67.5675675675676|61.4457831325301	87.1794871794872|80.8219178082192|81.9672131147541	chr11_61720251_61722858_W_ENST00000257215_1
19:48633656-48634507	DBP	19:48634349-48634526	A5SS	3	3	-	ENST00000593500	-12.73	0.00355209	0.916505	34.4827586206897|34.7826086956522|28.5714285714286	19.047619047619|20|20.5882352941176	chr19_48633656_48634507_S_ENST00000593500_1
16:68232577-68232815	ESRP2	16:68232718-68232760	IR	3	2	-	ENST00000251366	-25.76	0.00355887	0.916505	70.9677419354839|66.6666666666667|72.7272727272727	47.0588235294118|41.6666666666667	chr16_68232718_68232760_R_ENST00000251366_1
19:9614104-9619431	ZNF561	19:9618091-9618166	MES	3	3	-	ENST00000444611	11.45	0.00357192	0.916505	38.7464387464387|34.8|33.3333333333333	45.8715596330275|46.448087431694|48.9082969432314	chr19_9614104_9619431_W_ENST00000444611_2
8:22533019-22540614	PPP3CC	8:22539469-22539498	SES	3	3	-	ENST00000240139	17.79	0.00358774	0.916505	20.414201183432|28.9256198347107|27.4193548387097	41.41689373297|45.6747404844291|43.026706231454	chr8_22533019_22540614_W_ENST00000240139_1
20:47658393-47659696	SULF2	20:47659399-47659452	SES	3	3	-	ENST00000359930	-10.98	0.00372624	0.918771	65.7142857142857|59.9743150684932|61.8996027446732	50.2868068833652|51.9014849692141|52.4706867671692	chr20_47658393_47659696_W_ENST00000359930_1
22:17822171-17831853	MICAL3	22:17822947-17823060	MXS	3	3	-	ENST00000498573	-11.95	0.00373522	0.918771	75.103734439834|76.605504587156|76.5124555160142	65.3225806451613|66.6666666666667|60.3846153846154	chr22_17822171_17831853_W_ENST00000498573_1
4:40934700-41013582	APBB2	4:40944865-40945070	SES	3	3	-	ENST00000506352	18.11	0.00380402	0.925326	25|16.7259786476868|20	35.9195402298851|42.0560747663551|38.0952380952381	chr4_40934700_41013582_W_ENST00000506352_1
3:48643678-48644215	CELSR3	3:48643554-48643681	A3SS	3	3	-	ENST00000164024	-20.94	0.00386643	0.925471	45.4545454545455|51.7241379310345|40.9090909090909	23.3333333333333|28.125|23.8095238095238	chr3_48643678_48644215_S_ENST00000164024_1
1:29053313-29064981	EPB41	1:29060422-29060484	MES	3	3	NMD	ENST00000643155	-16.5	0.00392252	0.925471	51.5463917525773|59.1489361702128|58	42.2535211267606|37.3493975903614|39.5833333333333	chr1_29053313_29064981_W_ENST00000643155_2
17:43545274-43545668	ETV4	17:43545368-43545557	IR (overlapping region)	3	3	-	ENST00000585508	10.4	0.00392854	0.925471	4.70588235294118|5.26315789473684|8.33333333333333	18.8679245283019|16.3636363636364|14.2857142857143	chr17_43545368_43545557_R_ENST00000585508_1
8:144055185-144055787	OPLAH	8:144055029-144055189	A3SS	3	3	-	ENST00000618853	-12.73	0.00393514	0.925471	94.7368421052632|100|100	85.7142857142857|87.5|83.3333333333333	chr8_144055185_144055787_S_ENST00000618853_1
10:27060541-27063987	ANKRD26	10:27061144-27061242	SES	3	3	-	ENST00000376087	-42.06	0.00405005	0.925807	68.9655172413793|78.7234042553192|58.5365853658537	34.1085271317829|25.7142857142857|20.2127659574468	chr10_27060541_27063987_W_ENST00000376087_1
12:68611044-68641037	RAP1B	12:68610908-68611052	A5SS	3	3	-	ENST00000538283	-22.98	0.00414762	0.925807	53.8461538461538|54.5454545454545|54.5454545454545	36.8421052631579|33.3333333333333|23.8095238095238	chr12_68611044_68641037_S_ENST00000538283_1
1:28407464-28459084	PHACTR4	1:28457832-28457859	MXS	3	3	NMD	ENST00000493669	-12.54	0.0041523	0.925807	41.5094339622642|36.0759493670886|37.6262626262626	23.3766233766234|28.169014084507|26.0387811634349	chr1_28407464_28459084_W_ENST00000493669_1
8:33511967-33513109	TTI2	8:33512713-33512959	IR	3	3	-	ENST00000360742	14.61	0.00424478	0.925807	67.5675675675676|70.8333333333333|68.6274509803922	87.1794871794872|84.375|79.3103448275862	chr8_33512713_33512959_R_ENST00000360742_1
11:85959061-85981128	PICALM	11:85976623-85976682	MES	2	3	-	ENST00000526961	-11.14	0.00431107	0.925807	84.6301264852434|86.6466616654164	73.2261447046487|76.3157894736842|73.9470108695652	chr11_85959061_85981128_W_ENST00000526961_2
16:24920248-24930783	ARHGAP17	16:24919393-24920260	A3SS	3	3	-	ENST00000303665	15.81	0.00436927	0.930478	41.2121212121212|47.4820143884892|43.9024390243902	60.2564102564103|63.3802816901408|56.3758389261745	chr16_24920248_24930783_S_ENST00000303665_1
10:26751784-26765217	ABI1	10:26759062-26759235	MES	3	3	-	ENST00000359188	-12.98	0.00448244	0.938551	26.5861027190332|28.4916201117318|29.3220338983051	13.4680134680135|19.3251533742331|12.6623376623377	chr10_26751784_26765217_W_ENST00000359188_2
2:85326508-85327685	TGOLN2	2:85327274-85327483	IR	3	2	-	ENST00000282120	11.02	0.00462449	0.946488	63.4095634095634|60|61.3861386138614	73.5083532219571|71.7325227963526	chr2_85327274_85327483_R_ENST00000282120_1
X:139728963-139737915	ATP11C	X:139731651-139731755	MXS	3	3	-	ENST00000327569	-13.12	0.00464582	0.946488	84.0909090909091|88.3018867924528|82.6086956521739	69.3877551020408|74.6887966804979|71.5719063545151	chrX_139728963_139737915_W_ENST00000327569_1
16:2116645-2117488	PKD1	16:2116833-2117053	SES	3	3	-	ENST00000262304	-13.36	0.00465487	0.946488	98.1132075471698|95.1219512195122|100	88|81.8181818181818|83.3333333333333	chr16_2116645_2117488_W_ENST00000262304_1
3:152447774-152459270	MBNL1	3:152455542-152455577	MES	3	3	-	ENST00000282488	15.31	0.00466924	0.946488	65.5634357762017|57.4204946996466|64.8543689320388	77.2391125718981|77.3101555352242|79.2313982011447	chr3_152447774_152459270_W_ENST00000282488_1
11:33698515-33710205	AL049629.2	11:33702668-33702737	SES	3	3	NMD	ENST00000527926	14.35	0.00468472	0.946488	8.0338266384778|7.62829403606103|7.16981132075472	26.605504587156|18.0161943319838|21.2464589235127	chr11_33698515_33710205_W_ENST00000527926_1
6:35259728-35281055	ZNF76	6:35259672-35259841	A5SS	3	3	-	ENST00000373953	18.39	0.00477569	0.950279	23.0769230769231|27.2727272727273|33.3333333333333	44.1176470588235|48.5714285714286|46.1538461538462	chr6_35259728_35281055_S_ENST00000373953_1
2:121430178-121447336	CLASP1	2:121445449-121445496	MXS	3	3	-	ENST00000541377	11.84	0.00495133	0.958322	28.7958115183246|22.7777777777778|23.3830845771144	38.3966244725738|35.3211009174312|36.7567567567568	chr2_121430178_121447336_W_ENST00000541377_1
1:29053313-29064981	EPB41	1:29060422-29060484	MXS	3	3	-	ENST00000356093	-28.17	0.00519362	0.963063	80.4123711340206|80.8510638297872|84.5	59.6244131455399|43.9759036144578|57.6388888888889	chr1_29053313_29064981_W_ENST00000356093_1
15:69423330-69426069	KIF23	15:69425282-69425323	SES	3	3	-	ENST00000558585	-15.2	0.00522803	0.963063	47.8466635115949|49.7725204731574|49.6240601503759	28.8164665523156|37.9310344827586|34.8878923766816	chr15_69423330_69426069_W_ENST00000558585_1
19:40348725-40365717	PLD3	19:40365553-40365585	SES	3	3	-	ENST00000392032	13.5	0.00570746	0.975999	74.4186046511628|70|67.2727272727273	86.4406779661017|84.1269841269841|81.6326530612245	chr19_40348725_40365717_W_ENST00000392032_1
2:201195949-201209069	CASP10	2:201208075-201208183	MXS	3	3	-	ENST00000346817	-12.2	0.00573552	0.975999	60.6060606060606|68.3333333333333|63.953488372093	52.3076923076923|51.4285714285714|52.5641025641026	chr2_201195949_201209069_W_ENST00000346817_1
5:103184745-103190841	PPIP5K2	5:103187314-103187376	MES	3	3	-	ENST00000358359	-10.87	0.00580296	0.975999	23.7442922374429|28.4023668639053|26.1194029850746	14.7619047619048|12.8491620111732|18.0327868852459	chr5_103184745_103190841_W_ENST00000358359_2
17:19783906-19795621	ULK2	17:19785937-19786005	SES	3	3	-	ENST00000575432	-19.58	0.00608649	0.975999	69.5652173913043|69.5652173913043|70.3703703703704	50|56.7567567567568|44	chr17_19783906_19795621_W_ENST00000575432_1
1:31679686-31680041	COL16A1	1:31679804-31679851	SES	3	2	-	ENST00000373672	-14.49	0.00624889	0.975999	20|18.75|23.4042553191489	4.76190476190476|7.69230769230769	chr1_31679686_31680041_W_ENST00000373672_1
8:38419736-38423024	FGFR1	8:38421797-38421941	SES	2	3	-	ENST00000341462	18.74	0.00631244	0.975999	73.3333333333333|68.8888888888889	92.7710843373494|86.9565217391304|89.8305084745763	chr8_38419736_38423024_W_ENST00000341462_1
1:9736043-9741093	CLSTN1	1:9737498-9737554	SES	3	3	-	ENST00000361311	-10.44	0.00643689	0.975999	13.2450331125828|19.8411081686698|18.170185540627	6.50531832896562|7.19952399841333|6.23512613041409	chr1_9736043_9741093_W_ENST00000361311_1
16:2076586-2079031	TSC2	16:2077598-2077726	SES	3	3	-	ENST00000219476	-21.18	0.00651953	0.975999	42.4686192468619|49.7975708502024|37.5647668393782	24.1379310344828|18.1159420289855|24.0356083086053	chr16_2076586_2079031_W_ENST00000219476_1
5:111507443-111512390	STARD4	5:111512385-111512510	A5SS	3	3	-	ENST00000296632	-11.82	0.0065352	0.975999	83.3333333333333|83.1168831168831|88.8888888888889	75.7142857142857|72.7272727272727|71.4285714285714	chr5_111507443_111512390_S_ENST00000296632_1
6:144821019-144827610	UTRN	6:144827348-144827386	SES	3	3	-	ENST00000367526	-27.89	0.00660627	0.975999	82.0224719101124|68.5131195335277|69.4656488549618	42.5806451612903|51.7730496453901|41.9889502762431	chr6_144821019_144827610_W_ENST00000367526_1
1:35832186-35833989	AGO4	1:35832437-35832570	SES	2	3	-	ENST00000373210	14.3	0.00667365	0.975999	83.3333333333333|81.8181818181818	94.8717948717949|100|95.7446808510638	chr1_35832186_35833989_W_ENST00000373210_1
19:40348725-40366418	PLD3	19:40365553-40365585	MXS	3	3	-	ENST00000356508	10.89	0.00679021	0.975999	33.5820895522388|40.5128205128205|36.0824742268041	47.8571428571429|48.5507246376812|46.4454976303318	chr19_40348725_40366418_W_ENST00000356508_1
9:65720093-65731801	CBWD5	9:65731630-65731698	SES	3	3	-	ENST00000377392	13.48	0.00681694	0.975999	80|86.2068965517241|82.2222222222222	93.75|95.1219512195122|100	chr9_65720093_65731801_W_ENST00000377392_1
7:44076630-44079570	POLM	7:44078756-44078811	SES	3	2	NMD	ENST00000430942	-10.5	0.00683245	0.975999	77.9661016949153|75|78.5714285714286	65.7894736842105|67.5675675675676	chr7_44076630_44079570_W_ENST00000430942_1
20:44938192-44939125	PABPC1L	20:44938674-44938748	SES	3	3	-	ENST00000255136	10.77	0.00685142	0.975999	79.5918367346939|85.9649122807018|83.3333333333333	95.4545454545455|93.75|92	chr20_44938192_44939125_W_ENST00000255136_1
X:111736880-111752789	ALG13	X:111744668-111744904	SES	3	3	NMD	ENST00000470971	-13.76	0.00698922	0.975999	93.1034482758621|87.8787878787879|85.1851851851852	76.4705882352941|72.2222222222222|76.1904761904762	chrX_111736880_111752789_W_ENST00000470971_1
1:53271347-53275630	LRP8	1:53272604-53272642	MXS	3	3	-	ENST00000475501	-19.33	0.00716276	0.975999	61.9909502262443|55.5045871559633|51.310861423221	32.7464788732394|40.2843601895735|37.7952755905512	chr1_53271347_53275630_W_ENST00000475501_1
16:87494236-87496989	AC092720.1	16:87495519-87495713	SES	3	3	-	ENST00000562466	11.72	0.00727942	0.975999	62.5|69.6969696969697|66.6666666666667	76.5957446808511|77.4193548387097|80	chr16_87494236_87496989_W_ENST00000562466_1
16:23700705-23702151	ERN2	16:23700959-23701114	SES	3	3	-	ENST00000256797	-18.75	0.00732172	0.975999	75|75|68.4931506849315	60|50|52.2388059701493	chr16_23700705_23702151_W_ENST00000256797_1
4:141720567-141721923	IL15	4:141721059-141721177	SES	3	3	-	ENST00000477265	22.03	0.0073715	0.975999	16.1290322580645|22.8571428571429|20.6349206349206	34.6938775510204|48.1481481481481|42.8571428571429	chr4_141720567_141721923_W_ENST00000477265_1
6:17787876-17794571	KIF13A	6:17789872-17789910	MES	3	3	-	ENST00000259711	-14.37	0.00766871	0.975999	70.7520891364902|77.112676056338|71.5210355987055	55.9701492537313|62.8415300546448|57.4766355140187	chr6_17787876_17794571_W_ENST00000259711_1
18:58920634-58979054	ZNF532	18:58934433-58934614	MES	3	3	-	ENST00000336078	11.83	0.00769652	0.975999	62.6237623762376|65.6126482213439|63.1944444444444	75|72.1830985915493|79.7250859106529	chr18_58920634_58979054_W_ENST00000336078_1
X:23733218-23743124	ACOT9	X:23734341-23734367	MES	3	3	-	ENST00000379303	-11.45	0.00786064	0.975999	71.9205298013245|66.7953667953668|68.9604685212299	54.20054200542|59.605026929982|59.5065312046444	chrX_23733218_23743124_W_ENST00000379303_1
19:11229036-11233202	DOCK6	19:11229298-11229390	MXS	3	3	-	ENST00000590680	12.35	0.00793161	0.975999	46.3276836158192|46.6666666666667|49.2481203007519	62.6728110599078|55.1470588235294|61.4814814814815	chr19_11229036_11233202_W_ENST00000590680_1
17:29568047-29568508	TP53I13	17:29568061-29568277	IR (overlapping region)	3	3	-	ENST00000578749	-10.84	0.00796881	0.975999	87.5|87.5|91.4285714285714	76.6666666666667|81.4814814814815|75.7575757575758	chr17_29568061_29568277_R_ENST00000578749_1
8:143684543-143690056	ZNF707	8:143689204-143689301	MXS	3	3	-	ENST00000358656	17.35	0.00822232	0.975999	36.9047619047619|44.2857142857143|39.1304347826087	61.1111111111111|59.3220338983051|51.9230769230769	chr8_143684543_143690056_W_ENST00000358656_1
8:92886736-92954405	TRIQK	8:92891989-92892066	SES	3	3	-	ENST00000518400	-14	0.00823511	0.975999	51.685393258427|56.0747663551402|53.0120481927711	42.2018348623853|34.453781512605|42.1052631578947	chr8_92886736_92954405_W_ENST00000518400_1
1:207767013-207770362	CD46	1:207768773-207770320	IR	2	2	-	ENST00000469535	-29.13	0.00841492	0.975999	96.6666666666667|96.969696969697	70.3703703703704|65	chr1_207768773_207770320_R_ENST00000469535_1
6:130049394-130051248	L3MBTL3	6:130049756-130049830	SES	3	3	-	ENST00000361794	-17.05	0.00841901	0.975999	65.546218487395|58.2089552238806|56.4102564102564	47.2826086956522|41.2213740458015|40.5063291139241	chr6_130049394_130051248_W_ENST00000361794_1
17:17180089-17184822	MPRIP	17:17180607-17180669	SES	3	3	-	ENST00000341712	-17.93	0.00854769	0.975999	26.2723154809486|36.8421052631579|37.8314870762001	14.8922483113541|16.257225433526|16.007326007326	chr17_17180089_17184822_W_ENST00000341712_1
6:130867582-130885095	EPB41L2	6:130869812-130870126	SES	3	3	-	ENST00000530481	16.2	0.00883071	0.975999	31.25|22.0858895705521|24.3421052631579	38.1625441696113|44.5045045045045|43.6077057793345	chr6_130867582_130885095_W_ENST00000530481_1
2:181917006-181918597	ITPRID2	2:181918323-181918470	SES	2	3	-	ENST00000491866	16.14	0.00884276	0.975999	12.5|6.66666666666667	27.2727272727273|23.4375|26.4705882352941	chr2_181917006_181918597_W_ENST00000491866_1
15:99129367-99135589	SYNM	15:99131814-99132749	IR	3	3	-	ENST00000336292	11.29	0.00885121	0.975999	85|78.9473684210526|85.2941176470588	93.3333333333333|93.1034482758621|96.6666666666667	chr15_99131814_99132749_R_ENST00000336292_1
10:73438421-73444724	PPP3CB	10:73439872-73439901	SES	3	3	-	ENST00000394829	19.72	0.00906434	0.975999	58.8235294117647|52.7638190954774|62.5954198473283	80.9523809523809|71.7391304347826|80.6629834254144	chr10_73438421_73444724_W_ENST00000394829_1
5:178767336-178772428	AACSP1	5:178768470-178768664	SES	3	2	-	ENST00000503486	-37.87	0.00915885	0.975999	56.7567567567568|66.6666666666667|50	20.8333333333333|19.047619047619	chr5_178767336_178772428_W_ENST00000503486_1
20:3889729-3891243	PANK2	20:3889387-3889933	A5SS	3	3	-	ENST00000643504	18.11	0.00920708	0.975999	30.7692307692308|40|36	52|59.0909090909091|50	chr20_3889729_3891243_S_ENST00000643504_1
3:132694966-132697259	NPHP3-ACAD11	3:132696731-132696813	SES	3	3	NMD	ENST00000471702	-18.97	0.00931578	0.975999	89.7435897435898|97.4358974358974|100	81.8181818181818|73.134328358209|75.3086419753086	chr3_132694966_132697259_W_ENST00000471702_1
X:96685191-96738585	DIAPH2	X:96735758-96735790	SES	3	3	-	ENST00000324765	-31.61	0.00939365	0.975999	87.7862595419847|81.5028901734104|79.0123456790123	63.2911392405063|42.7385892116183|47.4285714285714	chrX_96685191_96738585_W_ENST00000324765_1
X:16702942-16712721	CTPS2	X:16712412-16712936	A5SS	3	3	-	ENST00000380241	-11.86	0.00958381	0.975999	17.8082191780822|19.4444444444444|13.5593220338983	6.94444444444444|1.38888888888889|6.89655172413793	chrX_16702942_16712721_S_ENST00000380241_1
3:3148188-3150539	TRNT1	3:3149094-3149233	SES	3	3	NMD	ENST00000434583	21.69	0.00968911	0.975999	69.0909090909091|65.7142857142857|56.5217391304348	81.8181818181818|90.9090909090909|83.6734693877551	chr3_3148188_3150539_W_ENST00000434583_1
17:29115841-29118044	MYO18A	17:29116444-29116455	SES	3	3	-	ENST00000527372	13.32	0.00985134	0.975999	45.0617283950617|50|44.6601941747573	57.843137254902|57.3333333333333|64.5161290322581	chr17_29115841_29118044_W_ENST00000527372_1
19:34677797-34678736	ZNF302	19:34677662-34677833	A5SS	3	3	-	ENST00000457781	-10.6	0.00988126	0.975999	34.8484848484849|37.7049180327869|34.0425531914894	28.3783783783784|25|21.4285714285714	chr19_34677797_34678736_S_ENST00000457781_1
8:92886736-92954405	TRIQK	8:92891989-92892074	SES	3	3	-	ENST00000517540	-14.23	0.00995071	0.975999	51.685393258427|57.0093457943925|55.421686746988	44.0366972477064|35.2941176470588|42.1052631578947	chr8_92886736_92954405_W_ENST00000517540_1
9:65700338-65720040	CBWD5	9:65708902-65708958	MXS	3	3	-	ENST00000489273	-17.36	0.00997281	0.975999	47.2222222222222|55|48.2758620689655	37.5|27.5862068965517|33.3333333333333	chr9_65700338_65720040_W_ENST00000489273_1
15:63327234-63338818	CA12	15:63328098-63328130	SES	3	3	-	ENST00000178638	-14.39	0.0100024	0.975999	87.5|90.3225806451613|96.078431372549	74.496644295302|75.7009345794392|80.5309734513274	chr15_63327234_63338818_W_ENST00000178638_1
17:81936748-81937257	PYCR1	17:81936862-81937241	IR	3	3	-	ENST00000337943	-12.27	0.0100625	0.975999	49.0566037735849|42.3076923076923|41.8918918918919	30.7692307692308|34.7826086956522|30.8823529411765	chr17_81936862_81937241_R_ENST00000337943_1
14:73297286-73355625	NUMB	14:73316390-73316422	MES	3	3	-	ENST00000355058	-12.94	0.010106	0.975999	47.3829201101928|43.1034482758621|46.969696969697	30.4772234273319|30.3395399780942|37.8125	chr14_73297286_73355625_W_ENST00000355058_1
2:241138795-241149413	PASK	2:241142837-241143074	MES	2	3	-	ENST00000234040	-16.72	0.0102179	0.975999	100|93.3962264150943	81.981981981982|77.9411764705882|80	chr2_241138795_241149413_W_ENST00000234040_3
6:130865635-130885095	EPB41L2	6:130869812-130870126	MXS	3	3	-	ENST00000527659	13.58	0.0102881	0.978103	27.4380165289256|19.438444924406|20.0413223140496	33.9253996447602|38.8086642599278|34.910277324633	chr6_130865635_130885095_W_ENST00000527659_1
8:42272206-42305186	IKBKB	8:42293443-42293568	MES	3	3	NMD	ENST00000520320	-10.37	0.0102949	0.978103	47.2972972972973|51.2|43.6170212765958	36.969696969697|38.0645161290323|35.9756097560976	chr8_42272206_42305186_W_ENST00000520320_2
15:101966224-101972900	WASH3P	15:101972583-101972694	MXS	3	3	-	ENST00000557932	-16.39	0.0103491	0.979907	77.6595744680851|79.2452830188679|83.1578947368421	57.3333333333333|67.7777777777778|65.7894736842105	chr15_101966224_101972900_W_ENST00000557932_1
7:102541663-102566581	POLR2J3	7:102543525-102543697	MES	3	3	-	ENST00000504677	19.17	0.0109215	0.990951	17.0731707317073|11.9047619047619|20.4545454545455	32|42.5925925925926|32.3529411764706	chr7_102541663_102566581_W_ENST00000504677_1
11:60939639-60943688	SLC15A3	11:60941122-60941290	MXS	3	2	-	ENST00000537307	-25.2	0.0109411	0.990951	32|31.8181818181818|41.9354838709677	11.5384615384615|8.57142857142857	chr11_60939639_60943688_W_ENST00000537307_1
11:60939639-60943688	SLC15A3	11:60942035-60942145	MXS	3	2	NMD	ENST00000541505	25.2	0.0109411	0.990951	68|68.1818181818182|58.0645161290323	88.4615384615385|91.4285714285714	chr11_60939639_60943688_W_ENST00000541505_1
5:160259772-160311857	CCNJL	5:160280525-160280738	SES	3	3	-	ENST00000257536	11.17	0.0109562	0.990951	82.5|76|82.8571428571429	90|93.75|91.1111111111111	chr5_160259772_160311857_W_ENST00000257536_1
18:8376462-8378414	PTPRM	18:8376598-8378264	IR	3	2	-	ENST00000577827	20.36	0.010958	0.990951	20|20|12.5	40|35.7142857142857	chr18_8376598_8378264_R_ENST00000577827_1
19:52917932-52923368	ZNF888	19:52917859-52917997	A3SS	3	3	-	ENST00000596623	-18.22	0.0109887	0.99183	26.6666666666667|36|26.6666666666667	16.6666666666667|10|8	chr19_52917932_52923368_S_ENST00000596623_1
4:174283944-174299071	CEP44	4:174297966-174298062	SES	3	3	-	ENST00000503780	17.88	0.011247	0.99183	66.1290322580645|59.4594594594595|61.3636363636364	78.75|75|86.8421052631579	chr4_174283944_174299071_W_ENST00000503780_1
19:53149368-53158679	ZNF347	19:53153733-53153793	SES	3	3	-	ENST00000452676	10.16	0.0114462	0.99183	81.9444444444444|75|75.9259259259259	89.0909090909091|87.6712328767123|86.5853658536585	chr19_53149368_53158679_W_ENST00000452676_1
19:45770641-45771567	DMPK	19:45770971-45771060	MES	3	3	NMD	ENST00000588522	-13.06	0.0116042	0.99183	53|56.5217391304348|57.8512396694215	38.8349514563107|47.6190476190476|41.747572815534	chr19_45770641_45771567_W_ENST00000588522_1
16:2076586-2079034	TSC2	16:2077598-2077726	SES	3	3	-	ENST00000642365	-14.18	0.0116312	0.99183	28.1368821292776|31.6901408450704|21.627408993576	12.289156626506|11.1428571428571|15.473441108545	chr16_2076586_2079034_W_ENST00000642365_1
19:54153715-54155681	CNOT3	19:54153841-54153943	IR	3	3	-	ENST00000617930	14.25	0.0116953	0.99183	57.1428571428571|53.8461538461538|55.5555555555556	75|70|64.2857142857143	chr19_54153841_54153943_R_ENST00000617930_1
10:45533290-45594234	MARCH8	10:45533110-45590575	A3SS	3	3	-	ENST00000319836	12.03	0.0117023	0.99183	9.43396226415094|10.7142857142857|5.12820512820513	20|16.9811320754717|24.390243902439	chr10_45533290_45594234_S_ENST00000319836_1
2:181915216-181918675	ITPRID2	2:181916428-181918322	IR	3	2	-	ENST00000491720	-13.01	0.0117615	0.991938	84|89.7959183673469|88.6363636363636	73.6842105263158|75.2577319587629	chr2_181916428_181918322_R_ENST00000491720_1
11:88309319-88334936	CTSC	11:88312388-88312554	SES	3	3	-	ENST00000227266	10.21	0.0119388	0.991938	71.4992577931717|64.302393461763|64.7305075876504	76.7903364969802|77.109634551495|77.2672672672673	chr11_88309319_88334936_W_ENST00000227266_1
17:17180089-17188327	MPRIP	17:17184823-17192648	A3SS	3	3	-	ENST00000395811	17.68	0.0119764	0.991938	72.507869884575|61.0749185667753|60.1174934725849	83.6825396825397|81.6961130742049|81.3523131672598	chr17_17180089_17188327_S_ENST00000395811_1
14:20315619-20316226	CCNB1IP1	14:20315780-20316408	A5SS	3	3	-	ENST00000554047	-17.67	0.0122174	0.996599	50|60|55.5555555555556	40.7407407407407|40|31.8181818181818	chr14_20315619_20316226_S_ENST00000554047_1
5:103180189-103184671	PPIP5K2	5:103183234-103183407	SES	3	3	-	ENST00000321521	-12.41	0.0123001	0.996599	25.0996015936255|29.9465240641711|34.2281879194631	18.3574879227053|18.5654008438819|15.1260504201681	chr5_103180189_103184671_W_ENST00000321521_1
3:15795307-15797970	ANKRD28	3:15796405-15797979	A5SS	3	3	-	ENST00000461696	11.16	0.0123605	0.998038	11.4035087719298|16.2790697674419|13.5802469135802	28.7128712871287|24.7933884297521|21.2389380530973	chr3_15795307_15797970_S_ENST00000461696_1
2:98604192-98608397	COA5	2:98608307-98608492	A5SS	3	3	-	ENST00000328709	-10.48	0.0124222	0.998557	93.5185185185185|93.1818181818182|92.5619834710744	79.5918367346939|80.8695652173913|87.3684210526316	chr2_98604192_98608397_S_ENST00000328709_1
1:225922204-225923079	PYCR2	1:225922384-225923000	IR (overlapping region)	3	2	-	ENST00000446534	-18.15	0.0124354	0.998557	89.4736842105263|89.3617021276596|89.1304347826087	75.6756756756757|66.6666666666667	chr1_225922384_225923000_R_ENST00000446534_1
6:31760217-31761187	MSH5	6:31760788-31760839	SES	2	3	NMD	ENST00000423982	14.4	0.012515	0.998557	33.3333333333333|37.5	46.8085106382979|50|52.6315789473684	chr6_31760217_31761187_W_ENST00000423982_1
22:42693998-42720796	A4GALT	22:42695575-42695631	SES	3	3	-	ENST00000381278	13.31	0.01264	0.998697	30.8823529411765|34.2465753424658|33.7349397590361	44.6601941747573|51.9230769230769|42.2222222222222	chr22_42693998_42720796_W_ENST00000381278_1
19:34365026-34365388	GPI	19:34365091-34365259	IR	3	2	-	ENST00000646312	-28.81	0.0126965	0.998697	63.6363636363636|76.9230769230769|69.5652173913043	44|38.4615384615385	chr19_34365091_34365259_R_ENST00000646312_1
5:137267056-137499178	SPOCK1	5:137498373-137498558	SES	3	3	-	ENST00000394945	-16.61	0.0128999	1	53.8461538461538|43.5897435897436|54.7619047619048	32|37.037037037037|33.3333333333333	chr5_137267056_137499178_W_ENST00000394945_1
19:11229036-11233202	DOCK6	19:11232185-11232289	MXS	3	3	-	ENST00000587656	-22.43	0.0129652	1	36.1581920903955|44.8484848484849|42.8571428571429	13.8248847926267|27.9411764705882|14.8148148148148	chr19_11229036_11233202_W_ENST00000587656_1
1:29053313-29097806	EPB41	1:29064982-29065158	SES	3	3	-	ENST00000347529	18.22	0.0129943	1	47.979797979798|42.6605504587156|37.1584699453552	55.7077625570776|65.7894736842105|60.9467455621302	chr1_29053313_29097806_W_ENST00000347529_1
11:93729948-93731216	TAF1D	11:93730149-93730230	IR (overlapping region)	3	3	NMD	ENST00000323981	-17.08	0.0129946	1	38.3333333333333|32.9787234042553|40	16.0493827160494|17.2413793103448|26.7857142857143	chr11_93730149_93730230_R_ENST00000323981_1
5:145936695-145937822	SH3RF2	5:145937819-145938306	A3SS	3	2	-	ENST00000359120	-27.09	0.0130292	1	75|62.5|66.6666666666667	43.4782608695652|38.4615384615385	chr5_145936695_145937822_S_ENST00000359120_1
17:28688670-28689561	SUPT6H	17:28688840-28689353	IR	2	3	-	ENST00000583972	-22.83	0.0130938	1	60|54.5454545454545	30|33.3333333333333|40	chr17_28688840_28689353_R_ENST00000583972_1
2:240500566-240512801	ANKMY1	2:240511861-240512001	MES	3	3	-	ENST00000403283	-11.34	0.0133835	1	20|24.1379310344828|19.2307692307692	11.4285714285714|12.5|5.40540540540541	chr2_240500566_240512801_W_ENST00000403283_2
9:70324144-70347065	SMC5	9:70346605-70346649	MES	3	3	-	ENST00000361138	-11.12	0.013504	1	54.4715447154472|55.5785123966942|54.4364508393285	40.5723905723906|48.8888888888889|41.6528925619835	chr9_70324144_70347065_W_ENST00000361138_2
12:132084400-132103996	EP400P1	12:132091395-132091516	MES	3	3	-	ENST00000389560	-20.36	0.013685	1	26.1904761904762|18.1818181818182|30.4347826086957	0|10.8695652173913|2.85714285714286	chr12_132084400_132103996_W_ENST00000389560_2
17:15999824-16000245	TTC19	17:16000033-16000117	IR	3	3	-	ENST00000497842	-10.11	0.0139095	1	26.4705882352941|25|21.9512195121951	18.3673469387755|11.9047619047619|12.8205128205128	chr17_16000033_16000117_R_ENST00000497842_1
4:112620191-112631929	ZGRF1	4:112623817-112623876	MXS	3	3	-	ENST00000264370	11.32	0.013984	1	80.2469135802469|80.2631578947368|75	86.7256637168142|88.9908256880734|93.75	chr4_112620191_112631929_W_ENST00000264370_1
6:28225331-28227011	ZSCAN9	6:28225292-28225366	A5SS	3	3	-	ENST00000252207	-10.71	0.0140228	1	73.5294117647059|75|67.8571428571429	59.375|64|60.8695652173913	chr6_28225331_28227011_S_ENST00000252207_1
10:3144971-3148622	PITRM1-AS1	10:3148064-3148167	IR (overlapping region)	3	3	-	ENST00000430356	23.26	0.0140251	1	46.1538461538462|58.8235294117647|40	72.7272727272727|71.4285714285714|70.5882352941177	chr10_3148064_3148167_R_ENST00000430356_1
13:100301604-100307191	PCCA	13:100302924-100302996	SES	3	3	NMD	ENST00000636420	-10.19	0.0143819	1	54.9295774647887|52.2727272727273|49.3506493506493	40|45.7142857142857|40.2777777777778	chr13_100301604_100307191_W_ENST00000636420_1
13:45340712-45341158	TPT1	13:45340786-45341037	IR (overlapping region)	2	2	-	ENST00000379055	11.75	0.0145807	1	72.2222222222222|75	85|85.7142857142857	chr13_45340786_45341037_R_ENST00000379055_1
11:124876466-124878131	ROBO3	11:124876933-124877266	IR	3	3	-	ENST00000527245	13.17	0.0146075	1	0|8.33333333333333|4.54545454545455	16.6666666666667|21.4285714285714|14.2857142857143	chr11_124876933_124877266_R_ENST00000527245_1
16:84459259-84460893	ATP2C2-AS1	16:84459593-84460653	IR (overlapping region)	3	3	-	ENST00000565700	16.02	0.0146595	1	26.3157894736842|33.8461538461538|25.3968253968254	38.8888888888889|47.3684210526316|47.3684210526316	chr16_84459593_84460653_R_ENST00000565700_1
15:40539356-40557215	CCDC32	15:40553437-40554127	SES	3	3	NMD	ENST00000559291	-28.68	0.0147637	1	78.2051282051282|91.1111111111111|69.7368421052632	53.4883720930233|44.6808510638298|54.8387096774194	chr15_40539356_40557215_W_ENST00000559291_1
15:40532303-40557215	CCDC32	15:40553595-40554127	SES	3	3	NMD	ENST00000559153	-15.81	0.0148392	1	39.1025641025641|34.1666666666667|36.3013698630137	16.9117647058824|17.3553719008264|27.8688524590164	chr15_40532303_40557215_W_ENST00000559153_1
11:870500-883199	CHID1	11:870419-882516	A3SS	3	3	-	ENST00000528521	-22.31	0.0150216	1	85.1851851851852|100|95.3488372093023	75|64.7058823529412|73.9130434782609	chr11_870500_883199_S_ENST00000528521_1
12:121513403-121520984	KDM2B	12:121516469-121516520	SES	3	3	-	ENST00000541318	-10.47	0.0150303	1	12.962962962963|6.34920634920635|14.2857142857143	2.1978021978022|0|0	chr12_121513403_121520984_W_ENST00000541318_1
3:113948191-113948768	ZDHHC23	3:113948686-113948963	A3SS	3	3	NMD	ENST00000478793	21.92	0.0150739	1	20|27.906976744186|20.5128205128205	40|54.1666666666667|40	chr3_113948191_113948768_S_ENST00000478793_1
12:132570541-132571306	FBRSL1	12:132571068-132571136	SES	3	3	-	ENST00000650108	12.85	0.0153019	1	49.7695852534562|47.1014492753623|47.1111111111111	54.8571428571429|62.962962962963|64.7058823529412	chr12_132570541_132571306_W_ENST00000650108_1
6:30068206-30068698	PPP1R11	6:30068354-30068589	IR	3	3	-	ENST00000376758	-14.1	0.0153366	1	37.5|36.3636363636364|31.25	26.6666666666667|17.3913043478261|18.75	chr6_30068354_30068589_R_ENST00000376758_1
6:42259724-42264703	TRERF1	6:42263320-42263568	SES	3	3	-	ENST00000372922	-18	0.0156345	1	61.6822429906542|76.4367816091954|69.2307692307692	50.7537688442211|53.5545023696682|49.0291262135922	chr6_42259724_42264703_W_ENST00000372922_1
2:187547164-187547543	AC007319.1	2:187547483-187547707	A3SS	3	3	-	ENST00000412276	-18.29	0.0157971	1	44.4444444444444|53.3333333333333|43.4782608695652	23.8095238095238|35|27.5862068965517	chr2_187547164_187547543_S_ENST00000412276_1
2:91637034-91655367	LSP1P4	2:91654920-91654997	SES	3	3	-	ENST00000608018	-19.11	0.0158222	1	47.0588235294118|56.989247311828|45.859872611465	24.5098039215686|33.695652173913|34.375	chr2_91637034_91655367_W_ENST00000608018_1
18:50269812-50272676	MBD1	18:50271468-50272738	A5SS	3	3	-	ENST00000587605	17.79	0.0158724	1	52.1739130434783|37.7777777777778|43.1034482758621	59.4594594594595|64.1025641025641|62.8571428571429	chr18_50269812_50272676_S_ENST00000587605_1
9:121989771-122039271	TTLL11	9:122031723-122031856	SES	3	3	-	ENST00000321582	19.41	0.0158921	1	26.8041237113402|22.2222222222222|27.1739130434783	39.2405063291139|41.3333333333333|53.8461538461538	chr9_121989771_122039271_W_ENST00000321582_1
11:125609434-125609898	STT3A	11:125609590-125609709	IR	3	3	-	ENST00000534472	-22.26	0.016149	1	75|70|66.6666666666667	50|38.8888888888889|56	chr11_125609590_125609709_R_ENST00000534472_1
1:90005093-90010087	ZNF326	1:90007344-90010286	A3SS	2	2	-	ENST00000394583	-41.51	0.0161829	1	56.25|53.8461538461538	18.75|8.33333333333333	chr1_90005093_90010087_S_ENST00000394583_1
2:237577383-237590466	RAB17	2:237578004-237578155	MXS	3	2	-	ENST00000409822	-19.06	0.0163514	1	54.1666666666667|46.4285714285714|46.1538461538462	27.2727272727273|32.4324324324324	chr2_237577383_237590466_W_ENST00000409822_1
3:132605206-132626690	NPHP3-ACAD11	3:132618634-132618772	MES	3	3	NMD	ENST00000471702	-10.23	0.0164766	1	94.1176470588235|95.5882352941177|100	83.8383838383838|90|85.1851851851852	chr3_132605206_132626690_W_ENST00000471702_1
19:53148813-53153732	ZNF347	19:53149241-53149367	SES	3	3	-	ENST00000452676	10.09	0.0165439	1	75.9259259259259|77.9661016949153|82.051282051282	86.6666666666667|87.2340425531915|92.3076923076923	chr19_53148813_53153732_W_ENST00000452676_1
12:56158358-56158711	MYL6	12:56158405-56158680	IR (overlapping region)	3	3	-	ENST00000549566	-16.82	0.0167706	1	28.5714285714286|20|27.906976744186	2.4390243902439|13.3333333333333|10.2564102564103	chr12_56158405_56158680_R_ENST00000549566_1
17:40181239-40181694	RAPGEFL1	17:40181487-40181615	IR	2	2	-	ENST00000538981	12.14	0.0168646	1	80|78.5714285714286	90|92.8571428571429	chr17_40181487_40181615_R_ENST00000538981_1
5:77077896-77087110	ZBED3	5:77078594-77078728	SES	3	3	-	ENST00000255198	10.59	0.0168853	1	88.0952380952381|84.4827586206897|93.3333333333333	97.6744186046512|100|100	chr5_77077896_77087110_W_ENST00000255198_1
2:74456273-74459642	INO80B-WBP1	2:74457334-74457860	SES	3	3	NMD	ENST00000452361	-10.95	0.0171793	1	67.0833333333333|60.1156069364162|57.9925650557621	49.8039215686275|51.3274336283186|51.219512195122	chr2_74456273_74459642_W_ENST00000452361_1
2:74456273-74459642	INO80B-WBP1	2:74457334-74457538	SES	3	3	NMD	ENST00000441673	-10.95	0.0171793	1	67.0833333333333|60.1156069364162|57.9925650557621	49.8039215686275|51.3274336283186|51.219512195122	chr2_74456273_74459642_W_ENST00000441673_1
7:99512592-99525812	ZKSCAN5	7:99519827-99519909	MXS	3	3	NMD	ENST00000454175	13.78	0.0171838	1	30.5084745762712|33.6448598130841|40.5172413793103	46.3414634146341|52.4271844660194|47.244094488189	chr7_99512592_99525812_W_ENST00000454175_1
9:106930690-106935502	ZNF462	9:106932446-106932549	MXS	3	3	-	ENST00000277225	11.84	0.0173966	1	76.0869565217391|77.0833333333333|70.5882352941177	90.9090909090909|83.695652173913|84.6846846846847	chr9_106930690_106935502_W_ENST00000277225_1
1:29039427-29064981	EPB41	1:29053107-29053312	SES	3	3	-	ENST00000482464	14.78	0.0175272	1	13.6094674556213|10.8108108108108|8.7719298245614	21.6666666666667|32.8358208955224|23.021582733813	chr1_29039427_29064981_W_ENST00000482464_1
11:86344603-86345638	HIKESHI	11:86345199-86345583	IR	3	2	-	ENST00000533986	-10.85	0.0178297	1	91.304347826087|96.7741935483871|94.1176470588235	84.6153846153846|81.8181818181818	chr11_86345199_86345583_R_ENST00000533986_1
1:116027023-116031402	SLC22A15	1:116031366-116031581	A3SS	3	2	-	ENST00000369503	-35.08	0.0180123	1	60|70|58.8235294117647	35.7142857142857|20	chr1_116027023_116031402_S_ENST00000369503_1
7:100153400-100154010	LAMTOR4	7:100153518-100153849	IR	3	3	-	ENST00000441173	11.83	0.0180953	1	22.5806451612903|22.2222222222222|27.2727272727273	30.7692307692308|37.5|39.2857142857143	chr7_100153518_100153849_R_ENST00000441173_1
11:13310060-13354300	ARNTL	11:13326413-13326467	MES	3	3	-	ENST00000389707	-11.43	0.0184033	1	34.2592592592593|29.2929292929293|35.7142857142857	24.7706422018349|17.2839506172839|22.9166666666667	chr11_13310060_13354300_W_ENST00000389707_1
9:113580893-113582242	RGS3	9:113581006-113582071	IR (overlapping region)	2	3	-	ENST00000485822	29.59	0.0186871	1	10|13.0434782608696	40|50|33.3333333333333	chr9_113581006_113582071_R_ENST00000485822_1
7:7567073-7572435	MIOS	7:7568026-7568123	MES	3	3	-	ENST00000340080	-16.02	0.018908	1	88.6255924170616|100|94.1489361702128	79.8245614035088|73.1182795698925|81.7757009345794	chr7_7567073_7572435_W_ENST00000340080_2
1:151368320-151369712	SELENBP1	1:151369004-151369189	MES	2	3	-	ENST00000368868	10.13	0.018912	1	57.3170731707317|60	71.6981132075472|66.6666666666667|68	chr1_151368320_151369712_W_ENST00000368868_1
2:72143989-72144415	CYP26B1	2:72144214-72144336	IR	3	3	-	ENST00000461519	-12.46	0.0191403	1	87.8787878787879|78.3783783783784|86.6666666666667	73.8095238095238|69.2307692307692|72.5	chr2_72144214_72144336_R_ENST00000461519_1
1:1421006-1421132	ANKRD65	1:1421099-1421769	A5SS	2	3	-	ENST00000427211	16.06	0.0192764	1	5.55555555555556|6.66666666666667	18.1818181818182|21.0526315789474|27.2727272727273	chr1_1421006_1421132_S_ENST00000427211_1
2:215391815-215394527	FN1	2:215392931-215393203	SES	3	3	-	ENST00000323926	-10.4	0.0192924	1	18.5185185185185|14.6341463414634|16.6666666666667	10.1123595505618|1.53846153846154|6.97674418604651	chr2_215391815_215394527_W_ENST00000323926_1
12:56160321-56161386	MYL6	12:56160626-56160670	SES	3	3	-	ENST00000348108	-16.15	0.0192929	1	45.590625846654|57.9380833720488|56.881243063263	38.7401156223005|34.1329378925331|39.0931043734907	chr12_56160321_56161386_W_ENST00000348108_1
2:3534256-3536723	AC108488.1	2:3536447-3536873	A5SS	2	3	-	ENST00000422961	10.48	0.0194686	1	28.5714285714286|27.7777777777778	42.1052631578947|36.3636363636364|37.5	chr2_3534256_3536723_S_ENST00000422961_2
1:53271347-53280586	LRP8	1:53275631-53275753	MXS	3	3	-	ENST00000354412	13.68	0.0195508	1	46.4285714285714|51.1520737327189|54.7945205479452	66.793893129771|59.0909090909091|67.5213675213675	chr1_53271347_53280586_W_ENST00000354412_1
16:70478651-70479578	FUK	16:70478797-70479403	SES	3	3	-	ENST00000464499	12.56	0.0196695	1	45.945945945946|51.1627906976744|42.2222222222222	57.4468085106383|56.4102564102564|63.1578947368421	chr16_70478651_70479578_W_ENST00000464499_1
7:39781886-39782734	LINC00265	7:39781689-39781896	A5SS	3	3	-	ENST00000448955	14.09	0.0196962	1	33.3333333333333|23.0769230769231|31.25	47.0588235294118|40|42.8571428571429	chr7_39781886_39782734_S_ENST00000448955_1
17:57652162-57676986	MSI2	17:57674972-57675126	SES	3	3	-	ENST00000284073	-11.16	0.0198136	1	87.2448979591837|89.1025641025641|89.261744966443	72.5274725274725|82.5503355704698|77.0588235294118	chr17_57652162_57676986_W_ENST00000284073_1
3:33373161-33373577	FBXL2	3:33373241-33373355	SES	2	2	NMD	ENST00000421391	11.66	0.0199842	1	41.6666666666667|38.7096774193548	51.063829787234|52.6315789473684	chr3_33373161_33373577_W_ENST00000421391_1
6:140816231-140898187	AL035446.2	6:140816132-140846305	A3SS	3	3	-	ENST00000650553	-11.75	0.020107	1	48.8262910798122|40.2366863905325|45.1063829787234	32.2115384615385|36.6120218579235|30.1020408163265	chr6_140816231_140898187_S_ENST00000650553_1
1:40541711-40544415	ZNF684	1:40544397-40545037	A3SS	3	3	-	ENST00000372697	-12.69	0.020303	1	16.1290322580645|10.7142857142857|20.6896551724138	3.2258064516129|6.25|0	chr1_40541711_40544415_S_ENST00000372697_1
2:201195949-201209069	CASP10	2:201203730-201203766	MXS	3	3	-	ENST00000313728	16.24	0.0203323	1	24.2424242424242|28.3333333333333|13.953488372093	36.9230769230769|38.5714285714286|39.7435897435897	chr2_201195949_201209069_W_ENST00000313728_1
22:19970744-19971885	ARVCF	22:19971216-19971335	SES	3	3	-	ENST00000263207	20.39	0.0208855	1	20.7207207207207|6.66666666666667|11.7117117117117	28.0898876404494|31.7073170731707|40.4761904761905	chr22_19970744_19971885_W_ENST00000263207_1
6:31760840-31761471	MSH5	6:31761185-31761262	SES	3	3	-	ENST00000375703	-13.64	0.0209039	1	66.6666666666667|70.8333333333333|75	62.0689655172414|57.1428571428571|52.3809523809524	chr6_31760840_31761471_W_ENST00000375703_1
7:72948328-72951440	POM121	7:72949103-72949312	IR (overlapping region)	3	3	-	ENST00000395270	12.97	0.0209661	1	61.4035087719298|69.6969696969697|68	74.5454545454545|82.5|80.9523809523809	chr7_72949103_72949312_R_ENST00000395270_1
8:132825035-132825341	PHF20L1	8:132825158-132825263	IR	3	2	-	ENST00000315808	-13.99	0.0212239	1	50|44.4444444444444|47.0588235294118	36.3636363636364|30	chr8_132825158_132825263_R_ENST00000315808_1
14:102232535-102233789	MOK	14:102232709-102233687	IR	3	3	NMD	ENST00000521766	12.86	0.0214335	1	32.2784810126582|33.3333333333333|29.8850574712644	46.5346534653465|49.3506493506493|38.1818181818182	chr14_102232709_102233687_R_ENST00000521766_1
1:7785587-7788044	PER3	1:7786721-7786836	SES	3	3	-	ENST00000361923	-12.25	0.0215997	1	93.3333333333333|92.9292929292929|92.1875	84.0764331210191|73.9130434782609|83.7209302325581	chr1_7785587_7788044_W_ENST00000361923_1
4:74748150-74755858	BTC	4:74750573-74750719	SES	3	3	-	ENST00000395743	20.25	0.0221549	1	52|41.4634146341463|44.6808510638298	73.3333333333333|57.5757575757576|68	chr4_74748150_74755858_W_ENST00000395743_1
12:47216690-47235372	PCED1B	12:47235007-47236660	A3SS	2	3	-	ENST00000546455	-20.56	0.0221565	1	73.3333333333333|80	60|58.3333333333333|50	chr12_47216690_47235372_S_ENST00000546455_1
5:77427035-77433084	WDR41	5:77432893-77433287	A5SS	3	3	-	ENST00000512033	20.9	0.02219	1	57.8947368421053|64.2857142857143|61.5384615384615	78.5714285714286|92.8571428571429|75	chr5_77427035_77433084_S_ENST00000512033_1
6:17764947-17771907	KIF13A	6:17771114-17771218	SES	3	3	-	ENST00000259711	13.93	0.0223134	1	64.804469273743|75|69.8675496688742	88.7240356083086|80.7580174927114|81.986143187067	chr6_17764947_17771907_W_ENST00000259711_1
4:15686236-15689101	FAM200B	4:15686463-15688550	IR	2	2	-	ENST00000422728	11.88	0.0225167	1	29.8701298701299|29.1666666666667	39.622641509434|43.1818181818182	chr4_15686463_15688550_R_ENST00000422728_1
6:73519883-73521018	EEF1A1	6:73520057-73520361	IR	2	3	-	ENST00000316292	-10.39	0.0229879	1	66.1157024793389|60	51.4705882352941|53.416149068323|53.125	chr6_73520057_73520361_R_ENST00000316292_1
9:5765076-5765788	ERMP1	9:5765573-5765661	IR (overlapping region)	3	3	NMD	ENST00000462592	10.54	0.0231917	1	4.12371134020619|9.87654320987654|2.24719101123596	16.2790697674419|18.9873417721519|12.6126126126126	chr9_5765573_5765661_R_ENST00000462592_1
12:62565381-62566321	MON2	12:62566014-62566031	SES	3	3	-	ENST00000393630	-17.69	0.0232348	1	87.3949579831933|76.7441860465116|74.2574257425743	64.7509578544061|64.5320197044335|56.0344827586207	chr12_62565381_62566321_W_ENST00000393630_1
19:49355207-49355958	TEAD2	19:49355312-49355419	SES	3	3	-	ENST00000593945	12.43	0.0233557	1	77.7777777777778|72.0430107526882|73.6842105263158	84.6938775510204|92.9411764705882|83.1683168316832	chr19_49355207_49355958_W_ENST00000593945_1
6:130049394-130051248	L3MBTL3	6:130049651-130049830	SES	3	3	-	ENST00000526087	-10.63	0.0235613	1	28.9915966386555|35.8208955223881|30.7692307692308	24.4565217391304|22.1374045801527|17.0886075949367	chr6_130049394_130051248_W_ENST00000526087_1
12:130791978-130798524	STX2	12:130795995-130796120	SES	3	3	-	ENST00000392373	12.63	0.0235711	1	75.609756097561|71.4285714285714|70.5882352941177	91.304347826087|83.6065573770492|80.5970149253731	chr12_130791978_130798524_W_ENST00000392373_1
11:95778958-95779606	FAM76B	11:95779078-95779135	SES	3	3	NMD	ENST00000398187	17.35	0.0238321	1	17.5324675324675|26.8292682926829|16.6666666666667	33.1395348837209|44.9101796407186|35.0253807106599	chr11_95778958_95779606_W_ENST00000398187_1
3:13481395-13502883	HDAC11	3:13483464-13483564	MXS	3	3	-	ENST00000404040	10.43	0.0241375	1	46.4285714285714|51.7241379310345|45.7142857142857	61.5384615384615|59.6153846153846|54	chr3_13481395_13502883_W_ENST00000404040_1
16:4724832-4734155	ANKS3	16:4726659-4726780	MES	3	3	NMD	ENST00000592077	11.24	0.0242758	1	43.421052631579|46.3768115942029|42.8571428571429	50|60.3174603174603|56.0606060606061	chr16_4724832_4734155_W_ENST00000592077_1
5:428007-432462	AHRR	5:430206-432524	A3SS	3	3	-	ENST00000316418	-14.2	0.0243705	1	30.4347826086957|21.0526315789474|20.3389830508475	8.69565217391304|6.25|14.2857142857143	chr5_428007_432462_S_ENST00000316418_1
12:53192539-53193139	ITGB7	12:53192691-53192910	SES	3	3	-	ENST00000267082	13.75	0.0245195	1	73.3333333333333|83.6734693877551|83.3333333333333	92.8571428571429|97.6190476190476|91.1111111111111	chr12_53192539_53193139_W_ENST00000267082_1
17:82195365-82198336	CCDC57	17:82198314-82198422	A5SS	3	3	-	ENST00000389641	17.91	0.0246027	1	69.6969696969697|76.4705882352941|84.2105263157895	94.1176470588235|90|100	chr17_82195365_82198336_S_ENST00000389641_1
10:73230526-73234816	FAM149B1	10:73232939-73233197	SES	3	3	NMD	ENST00000475829	11.11	0.024634	1	49.2753623188406|41.9753086419753|46.0674157303371	59.8039215686275|52.2222222222222|58.6206896551724	chr10_73230526_73234816_W_ENST00000475829_1
3:183635794-183650295	KLHL24	3:183636221-183636311	MES	2	2	-	ENST00000454652	-10.63	0.024635	1	17.3913043478261|20.6896551724138	8|8.82352941176471	chr3_183635794_183650295_W_ENST00000454652_1
10:125100773-125133511	CTBP2	10:125100587-125111094	A3SS	3	3	-	ENST00000530930	21.29	0.0250041	1	53.0612244897959|38.4615384615385|34.375	66.6666666666667|64|59.0909090909091	chr10_125100773_125133511_S_ENST00000530930_1
19:4099201-4100679	MAP2K2	19:4099852-4099989	IR	2	2	-	ENST00000600584	19.43	0.0250046	1	70.5882352941177|75	94.4444444444444|90	chr19_4099852_4099989_R_ENST00000600584_1
16:67178505-67179814	KIAA0895L	16:67179402-67179562	SES	3	3	-	ENST00000570009	-22.95	0.0252064	1	85.1851851851852|63.6363636363636|76.9230769230769	55.5555555555556|48.7179487179487|52.6315789473684	chr16_67178505_67179814_W_ENST00000570009_1
5:82178588-82276144	ATG10	5:82252562-82252659	SES	3	3	-	ENST00000508814	11.24	0.0255914	1	74.025974025974|70.5882352941177|74.6666666666667	79.4117647058823|89.7058823529412|83.8709677419355	chr5_82178588_82276144_W_ENST00000508814_1
5:146233450-146233743	RBM27	5:146233612-146233647	IR (overlapping region)	2	3	-	ENST00000265271	10.47	0.025619	1	86.9158878504673|80.7692307692308	93.8775510204082|93.1372549019608|95.9183673469388	chr5_146233612_146233647_R_ENST00000265271_1
X:102712553-102713781	GPRASP2	X:102713091-102713217	SES	2	3	-	ENST00000486814	-12.03	0.0256484	1	61.5384615384615|65.7142857142857	51.9230769230769|48.1481481481481|54.7169811320755	chrX_102712553_102713781_W_ENST00000486814_1
1:54187740-54195418	CYB5RL	1:54190738-54190896	SES	3	3	NMD	ENST00000528287	-17.88	0.0257701	1	78.9473684210526|79.3103448275862|64.2857142857143	59.2592592592593|54.8387096774194|54.7945205479452	chr1_54187740_54195418_W_ENST00000528287_1
X:18619967-18625127	CDKL5	X:18623878-18625247	A3SS	2	3	-	ENST00000379989	-41.06	0.0258956	1	75|61.5384615384615	27.7777777777778|38.4615384615385|15.3846153846154	chrX_18619967_18625127_S_ENST00000379989_1
15:40239136-40240598	PAK6	15:40239091-40239802	A5SS	3	3	-	ENST00000455577	-11.3	0.0260858	1	73.3333333333333|67.3076923076923|73.8636363636364	58.8235294117647|65.0793650793651|56.7164179104478	chr15_40239136_40240598_S_ENST00000455577_1
8:38404507-38407332	LETM2	8:38404393-38407039	A5SS	3	2	-	ENST00000528827	33.05	0.0261446	1	46.1538461538462|55.5555555555556|50	73.9130434782609|93.3333333333333	chr8_38404507_38407332_S_ENST00000528827_1
14:20408464-20413404	TEP1	14:20413371-20413429	A5SS	3	3	-	ENST00000556549	-10.35	0.0261555	1	49.2537313432836|46.875|52.6881720430108	38.6363636363636|35.2941176470588|43.8356164383562	chr14_20408464_20413404_S_ENST00000556549_1
4:932541-951206	TMEM175	4:950424-950518	SES	3	3	-	ENST00000515492	-16.57	0.0262757	1	60.6382978723404|71.6666666666667|63.5135135135135	55.5555555555556|44|46.551724137931	chr4_932541_951206_W_ENST00000515492_1
19:9620916-9621231	ZNF561	19:9621050-9621161	IR	3	2	-	ENST00000435550	-13.95	0.0265675	1	86.2068965517241|86.6666666666667|94.1176470588235	73.9130434782609|76.1904761904762	chr19_9621050_9621161_R_ENST00000435550_1
20:25470096-25478922	NINL	20:25476043-25477089	SES	3	3	-	ENST00000278886	-10.13	0.0265973	1	94.2857142857143|92.6829268292683|95	87.1428571428571|78.125|86.3013698630137	chr20_25470096_25478922_W_ENST00000278886_1
3:65364947-65379260	MAGI1	3:65375745-65375948	SES	2	2	-	ENST00000463103	19.72	0.0268087	1	36.3636363636364|35	52.1739130434783|58.6206896551724	chr3_65364947_65379260_W_ENST00000463103_1
1:149082431-149090752	NBPF9	1:149090204-149090894	A5SS	3	3	-	ENST00000615421	20.86	0.0270463	1	17.2413793103448|13.7931034482759|14.7058823529412	30.7692307692308|48.1481481481481|29.4117647058824	chr1_149082431_149090752_S_ENST00000615421_1
12:16367466-16369771	MGST1	12:16369769-16370408	A3SS	3	3	-	ENST00000542256	11.31	0.0270467	1	26.8292682926829|17.9487179487179|16.6666666666667	30.2325581395349|31.8181818181818|33.3333333333333	chr12_16367466_16369771_S_ENST00000542256_1
6:43213568-43215078	CUL9	6:43213797-43213912	SES	3	3	-	ENST00000372647	10.66	0.0271813	1	45.1612903225806|42.8571428571429|50	59.5744680851064|58.3333333333333|52.0833333333333	chr6_43213568_43215078_W_ENST00000372647_1
11:95778955-95779606	FAM76B	11:95779078-95779135	SES	3	3	-	ENST00000545654	16.36	0.0272506	1	15.8730158730159|24.812030075188|16.6666666666667	29.7520661157025|42.8571428571429|33.8345864661654	chr11_95778955_95779606_W_ENST00000545654_1
1:248855636-248856287	ZNF692	1:248855725-248855943	SES	3	3	-	ENST00000478107	16.01	0.0273468	1	42.8571428571429|41.8918918918919|32.258064516129	50|53.8461538461538|61.1764705882353	chr1_248855636_248856287_W_ENST00000478107_1
19:11229036-11233202	DOCK6	19:11232185-11232289	MES	3	3	-	ENST00000585904	-12.79	0.0276626	1	16.3841807909604|28.4848484848485|22.5563909774436	6.91244239631336|11.7647058823529|10.3703703703704	chr19_11229036_11233202_W_ENST00000585904_2
15:101966224-101972900	WASH3P	15:101972596-101972694	MXS	3	3	-	ENST00000558686	-13.39	0.0277173	1	61.7021276595745|52.8301886792453|65.2631578947368	49.3333333333333|45.5555555555556|44.7368421052632	chr15_101966224_101972900_W_ENST00000558686_1
1:20775450-20776750	HP1BP3	1:20776006-20776596	IR	3	3	-	ENST00000487117	-12.34	0.0277202	1	54.7169811320755|59.5|49.6969696969697	46.7105263157895|41.2371134020619|38.961038961039	chr1_20776006_20776596_R_ENST00000487117_1
2:73455296-73519774	ALMS1	2:73489634-73490158	SES	3	3	NMD	ENST00000423048	-11.27	0.0279239	1	62.992125984252|61.6822429906542|66.6666666666667	58.1967213114754|48.0769230769231|51.2605042016807	chr2_73455296_73519774_W_ENST00000423048_1
X:3825232-3826600	BX890604.2	X:3826484-3826729	A5SS	3	3	-	ENST00000648217	-15.54	0.0280609	1	55|43.75|55	40|30.7692307692308|36.3636363636364	chrX_3825232_3826600_S_ENST00000648217_1
20:3964025-4015436	RNF24	20:3974332-3974400	SES	3	3	-	ENST00000545616	-11.3	0.0281841	1	67.7083333333333|59.3023255813954|57.3529411764706	52.112676056338|48.3516483516484|50	chr20_3964025_4015436_W_ENST00000545616_1
3:141586753-141607677	RASA2	3:141586646-141586756	A5SS	3	3	-	ENST00000286364	-12.7	0.0283799	1	42.7272727272727|51.063829787234|38.8888888888889	31|33.7837837837838|29.8076923076923	chr3_141586753_141607677_S_ENST00000286364_1
17:6623572-6628116	KIAA0753	17:6624755-6624861	SES	3	3	-	ENST00000361413	11.12	0.0284157	1	79.8994974874372|84.1269841269841|86.7132867132867	100|92.2222222222222|91.875	chr17_6623572_6628116_W_ENST00000361413_1
7:107749048-107753413	CBLL1	7:107748880-107752618	A5SS	3	3	-	ENST00000222597	-14.29	0.0284217	1	25.6410256410256|16.6666666666667|13.3333333333333	6.89655172413793|5.88235294117647|0	chr7_107749048_107753413_S_ENST00000222597_1
19:34677834-34678736	ZNF302	19:34677689-34677856	A5SS	3	3	-	ENST00000423823	19.92	0.0284888	1	25.7575757575758|19.672131147541|25.531914893617	35.1351351351351|54.1666666666667|41.4285714285714	chr19_34677834_34678736_S_ENST00000423823_1
8:1756083-1759296	CLN8	8:1755781-1759211	A5SS	3	2	-	ENST00000518780	41.85	0.0285165	1	62.5|41.6666666666667|36.3636363636364	91.6666666666667|85.7142857142857	chr8_1756083_1759296_S_ENST00000518780_1
1:248855558-248855946	ZNF692	1:248855636-248855724	IR	3	3	NMD	ENST00000412341	-23.42	0.0285765	1	54.0983606557377|55|41.304347826087	29.6296296296296|16.2162162162162|34.2857142857143	chr1_248855636_248855724_R_ENST00000412341_1
2:127050913-127059010	BIN1	2:127057472-127059155	A5SS	3	3	-	ENST00000348750	-11.3	0.0286309	1	19.5402298850575|13.2075471698113|22.8571428571429	9.72222222222222|8.33333333333333|3.63636363636364	chr2_127050913_127059010_S_ENST00000348750_1
7:70771645-70777102	AUTS2	7:70775357-70775386	MXS	3	3	-	ENST00000406775	10.57	0.0286343	1	55.1948051948052|52.4752475247525|47.1698113207547	58.1818181818182|63.0769230769231|65.3061224489796	chr7_70771645_70777102_W_ENST00000406775_1
5:170968378-171170129	RANBP17	5:171028872-171028989	MXS	3	3	NMD	ENST00000389118	-16.42	0.0290395	1	31.5789473684211|22.7272727272727|25.609756097561	4.41176470588235|18.3333333333333|7.92079207920792	chr5_170968378_171170129_W_ENST00000389118_1
12:130791917-130795994	STX2	12:130790834-130791977	A3SS	3	3	-	ENST00000392373	-15.06	0.0290482	1	93.3333333333333|83.3333333333333|81.25	68.75|76|68	chr12_130791917_130795994_S_ENST00000392373_1
19:8413421-8421788	MARCH2	19:8418537-8418807	SES	2	3	-	ENST00000595142	-20.23	0.0291528	1	51.6129032258064|42	32.258064516129|24.1379310344828|23.3333333333333	chr19_8413421_8421788_W_ENST00000595142_1
8:142701600-142704164	LY6K	8:142701714-142702499	IR	3	3	-	ENST00000522591	12.71	0.0293524	1	20.4545454545455|10|17.1428571428571	30|24.1379310344828|31.5789473684211	chr8_142701714_142702499_R_ENST00000522591_1
19:6466466-6467221	CRB3	19:6466610-6466950	IR	3	3	-	ENST00000598494	13.43	0.0294312	1	48.4848484848485|52|48.0392156862745	56.1643835616438|63.1578947368421|69.4915254237288	chr19_6466610_6466950_R_ENST00000598494_1
5:180795876-180815424	MGAT1	5:180808647-180815567	A5SS	3	3	-	ENST00000514760	29.96	0.0297925	1	9.09090909090909|0|4.34782608695652	50|33.3333333333333|20	chr5_180795876_180815424_S_ENST00000514760_2
12:7097164-7101897	C1RL	12:7099686-7099760	SES	3	3	-	ENST00000543933	-10.56	0.0298005	1	59.6153846153846|58.8235294117647|53.4883720930233	42.1052631578947|50.9090909090909|47.2222222222222	chr12_7097164_7101897_W_ENST00000543933_1
7:76099957-76101233	GTF2IP7	7:76100908-76101408	A5SS	3	3	-	ENST00000436677	18.98	0.0298465	1	31.3725490196078|29.7872340425532|23.8095238095238	36.9565217391304|50.7936507936508|54.1666666666667	chr7_76099957_76101233_S_ENST00000436677_1
6:26365353-26368564	BTN3A2	6:26367990-26368050	SES	3	3	-	ENST00000532865	-14.08	0.0299157	1	84.2105263157895|84|77.3584905660377	63.6363636363636|75|64.7058823529412	chr6_26365353_26368564_W_ENST00000532865_1
14:19068569-19130635	DUXAP9	14:19092916-19093006	SES	3	3	-	ENST00000644980	15.08	0.0300853	1	21.875|11.9047619047619|10.7142857142857	33.3333333333333|32.258064516129|24.1379310344828	chr14_19068569_19130635_W_ENST00000644980_1
3:183635794-183650295	KLHL24	3:183636221-183636311	SES	2	2	-	ENST00000473045	-11.42	0.0303207	1	13.0434782608696|13.7931034482759	4|0	chr3_183635794_183650295_W_ENST00000473045_1
13:19835690-19851354	ZMYM5	13:19838700-19838985	MES	3	3	-	ENST00000337963	21.68	0.030659	1	76.2295081967213|72.9166666666667|58.695652173913	84.4660194174757|90.5882352941177|97.8260869565217	chr13_19835690_19851354_W_ENST00000337963_2
5:179842065-179853377	MRNIP	5:179844152-179844227	MXS	3	2	NMD	ENST00000523737	-14.14	0.0306902	1	62|65.5172413793103|55.8139534883721	47.0588235294118|46.875	chr5_179842065_179853377_W_ENST00000523737_1
11:105025508-105026356	CASP1	11:105025601-105026225	IR	3	3	-	ENST00000533400	13.13	0.031016	1	23.5294117647059|28.3333333333333|19.047619047619	40|30.7692307692308|39.5348837209302	chr11_105025601_105026225_R_ENST00000533400_1
9:111758196-111775790	C9orf84	9:111758695-111758848	SES	3	3	-	ENST00000318737	-19.62	0.0311342	1	83.3333333333333|86.2068965517241|100	64.9122807017544|70|75.7575757575758	chr9_111758196_111775790_W_ENST00000318737_1
8:38419736-38424508	FGFR1	8:38421797-38421941	MXS	2	3	-	ENST00000326324	11.48	0.0312039	1	81.4814814814815|77.5700934579439	93.4131736526946|92.6315789473684|86.986301369863	chr8_38419736_38424508_W_ENST00000326324_1
4:55600576-55607297	NMU	4:55605275-55605349	SES	3	3	-	ENST00000264218	-10.91	0.0312486	1	90.7928388746803|89.9122807017544|88.3211678832117	78.8546255506608|84.3949044585987|73.0612244897959	chr4_55600576_55607297_W_ENST00000264218_1
1:116027023-116031365	SLC22A15	1:116027115-116031581	A3SS	3	2	-	ENST00000369503	16.97	0.0315226	1	20|10|17.6470588235294	35.7142857142857|30	chr1_116027023_116031365_S_ENST00000369503_1
11:57762047-57789036	CTNND1	11:57761797-57762119	A5SS	3	3	-	ENST00000361332	11.96	0.0316364	1	7.40740740740741|0|0	18.1818181818182|9.09090909090909|16	chr11_57762047_57789036_S_ENST00000361332_1
19:45640417-45642778	EML2	19:45641767-45641878	IR (overlapping region)	3	3	-	ENST00000588420	-16.47	0.0320097	1	72.2222222222222|84.6153846153846|76.4705882352941	68.4210526315789|58.3333333333333|57.1428571428571	chr19_45641767_45641878_R_ENST00000588420_1
7:139340518-139371386	LUC7L2	7:139340359-139363453	A5SS	3	3	-	ENST00000541170	-23.88	0.0320773	1	45.1612903225806|27.2727272727273|50	14.2857142857143|14.2857142857143|22.2222222222222	chr7_139340518_139371386_S_ENST00000541170_2
16:29485263-29485859	NPIPB12	16:29485566-29485622	IR	2	2	-	ENST00000458643	18.18	0.0321917	1	24|20	37.5|42.8571428571429	chr16_29485566_29485622_R_ENST00000458643_1
3:38496531-38501354	EXOG	3:38497629-38497778	MXS	3	3	-	ENST00000287675	-12.19	0.0322177	1	77.0833333333333|72.5274725274725|70.873786407767	60.1503759398496|56.25|67.5	chr3_38496531_38501354_W_ENST00000287675_1
16:722582-725293	CCDC78	16:724990-725077	IR	2	2	-	ENST00000482878	-40.65	0.0323289	1	77.7777777777778|81.25	31.5789473684211|46.1538461538462	chr16_724990_725077_R_ENST00000482878_1
9:122204781-122213605	LHX6	9:122209614-122209717	SES	3	3	-	ENST00000394319	12.95	0.0324135	1	22.0338983050847|29.126213592233|35.4330708661417	41.3223140495868|43.956043956044|40.1785714285714	chr9_122204781_122213605_W_ENST00000394319_1
11:59143497-59145856	FAM111A	11:59145420-59145826	IR	3	3	-	ENST00000528737	-11.64	0.0324279	1	43.75|32.7586206896552|37.3134328358209	23.6111111111111|29.4871794871795|25.8064516129032	chr11_59145420_59145826_R_ENST00000528737_1
2:200499085-200506856	KCTD18	2:200504770-200504959	SES	3	3	-	ENST00000447556	11.32	0.0325326	1	52.2222222222222|50.6849315068493|53.3333333333333	56.5217391304348|66.6666666666667|67	chr2_200499085_200506856_W_ENST00000447556_1
16:28986217-28986539	LAT	16:28986385-28986446	SES	3	3	-	ENST00000454369	-13.06	0.0326263	1	57.5757575757576|64.8648648648649|70.8333333333333	54.0983606557377|50|50	chr16_28986217_28986539_W_ENST00000454369_1
8:22116429-22118949	HR	8:22116875-22117039	SES	3	3	-	ENST00000381418	13.93	0.0327016	1	27.5862068965517|26.9230769230769|15	35.2941176470588|40|36	chr8_22116429_22118949_W_ENST00000381418_1
22:29748572-29766948	ZMAT5	22:29766872-29766961	A5SS	3	3	-	ENST00000344318	13.55	0.0329631	1	28.5714285714286|38.4615384615385|37.1428571428571	42.5|51.219512195122|51.1111111111111	chr22_29748572_29766948_S_ENST00000344318_1
2:190628716-190648219	AC006460.2	2:190629751-190629825	MXS	2	3	-	ENST00000638173	-16.22	0.0332635	1	54.0540540540541|48.2758620689655	38.4615384615385|37.2093023255814|29.1666666666667	chr2_190628716_190648219_W_ENST00000638173_1
19:9614104-9619431	ZNF561	19:9618091-9618179	MES	3	3	-	ENST00000495503	12.86	0.0332798	1	71.5099715099715|67.6|63.0630630630631	80.2752293577982|85.792349726776|74.6724890829694	chr19_9614104_9619431_W_ENST00000495503_2
11:93726654-93729805	AP001273.1	11:93729531-93729610	IR (overlapping region)	3	3	-	ENST00000624493	-18.39	0.0334078	1	63.265306122449|47.0588235294118|62	42.5925925925926|34.2105263157895|40.3508771929825	chr11_93729531_93729610_R_ENST00000624493_1
3:56564126-56566949	CCDC66	3:56566594-56566759	SES	3	3	NMD	ENST00000471681	-10.57	0.0335989	1	77.6470588235294|83.3333333333333|77.0491803278689	71.4285714285714|63.4615384615385|71.4285714285714	chr3_56564126_56566949_W_ENST00000471681_1
18:11886622-11886916	MPPE1	18:11886713-11886778	SES	3	3	NMD	ENST00000317251	-13.1	0.0336693	1	73.134328358209|77.7777777777778|72	68.6567164179104|57.3333333333333|57.6271186440678	chr18_11886622_11886916_W_ENST00000317251_1
16:19733828-19788837	IQCK	16:19763848-19764112	MES	3	3	NMD	ENST00000568126	-14.28	0.0340965	1	62.5441696113074|72.5|71.7948717948718	49.6503496503497|60.5504587155963|53.8116591928251	chr16_19733828_19788837_W_ENST00000568126_2
20:25634171-25645530	ZNF337-AS1	20:25634729-25634827	SES	3	3	-	ENST00000428254	-11.72	0.0341765	1	90.3225806451613|90.9090909090909|100	84.6153846153846|78.125|83.3333333333333	chr20_25634171_25645530_W_ENST00000428254_1
3:52414496-52414844	PHF7	3:52414588-52414727	IR	3	3	-	ENST00000473145	-14.74	0.0342478	1	64.7058823529412|53.3333333333333|50	43.75|38.8888888888889|41.1764705882353	chr3_52414588_52414727_R_ENST00000473145_1
16:18339244-18339800	AC126755.1	16:18339368-18339620	SES	3	2	-	ENST00000525846	-11.84	0.0343194	1	76|82.1428571428571|75	64|67.741935483871	chr16_18339244_18339800_W_ENST00000525846_1
2:68782321-68807275	ARHGAP25	2:68787840-68787956	SES	2	2	-	ENST00000409030	-10.96	0.0344654	1	37.037037037037|40	29.0322580645161|26.0869565217391	chr2_68782321_68807275_W_ENST00000409030_1
2:159395835-159397344	BAZ2B	2:159397074-159397100	SES	3	3	-	ENST00000294905	-19.82	0.0345198	1	41.025641025641|60.6666666666667|54.1284403669725	36.986301369863|30.6818181818182|28.695652173913	chr2_159395835_159397344_W_ENST00000294905_1
2:127050913-127059010	BIN1	2:127057473-127057601	MES	3	3	-	ENST00000259238	-11.99	0.0346123	1	31.4285714285714|36.5079365079365|35.5029585798817	22.3776223776224|28.5714285714286|16.5217391304348	chr2_127050913_127059010_W_ENST00000259238_2
15:67703409-67748568	MAP2K5	15:67748231-67748257	MXS	3	3	-	ENST00000395476	-11.1	0.0346785	1	65.8536585365854|65.4088050314465|56.5217391304348	51.7094017094017|48.2926829268293|54.4910179640719	chr15_67703409_67748568_W_ENST00000395476_1
6:30914345-30914804	VARS2	6:30914331-30914469	A5SS	3	3	-	ENST00000541562	10.29	0.0349107	1	9.375|12.7659574468085|13.8461538461538	19.1489361702128|19.4444444444444|28.2608695652174	chr6_30914345_30914804_S_ENST00000541562_1
X:43844646-43882253	MAOB	X:43844506-43856007	A3SS	2	3	-	ENST00000468431	-10.24	0.0349815	1	14.2857142857143|9.52380952380952	0|0|5	chrX_43844646_43882253_S_ENST00000468431_1
22:26482241-26483673	HPS4	22:26482746-26482873	SES	3	3	-	ENST00000479064	10.72	0.0349901	1	10.7438016528926|9.09090909090909|2.97029702970297	21.1538461538462|20.4081632653061|13.4020618556701	chr22_26482241_26483673_W_ENST00000479064_1
15:43694200-43695205	CKMT1A	15:43694711-43695002	SES	3	3	-	ENST00000415044	-20.28	0.0350293	1	63.2352941176471|81.4814814814815|77.7777777777778	56.25|58.0246913580247|47.3684210526316	chr15_43694200_43695205_W_ENST00000415044_1
11:66468281-66472368	PELI3	11:66471242-66471371	SES	3	3	-	ENST00000349459	11.34	0.035057	1	55.2631578947368|65|57.1428571428571	74.2424242424242|67.1875|70	chr11_66468281_66472368_W_ENST00000349459_1
16:3656754-3657186	DNASE1	16:3656964-3657111	SES	2	3	NMD	ENST00000570807	-27.15	0.0352111	1	41.9354838709677|51.3513513513513	21.2121212121212|27.2727272727273|10	chr16_3656754_3657186_W_ENST00000570807_1
12:6673441-6678945	ZNF384	12:6678663-6678710	MES	3	3	-	ENST00000319770	11.07	0.035412	1	58.4093872229465|54.5634920634921|63.7660485021398	72.8295819935691|71.7495987158909|65.359477124183	chr12_6673441_6678945_W_ENST00000319770_2
16:15130792-15131086	PKD1P6	16:15131074-15131499	A5SS	3	3	-	ENST00000424133	12.84	0.0354337	1	45|55.5555555555556|46.4285714285714	58.8235294117647|66.6666666666667|60	chr16_15130792_15131086_S_ENST00000424133_1
3:37808881-37834678	ITGA9-AS1	3:37821014-37821100	SES	2	3	-	ENST00000420870	-19.35	0.0356129	1	90.3225806451613|87.1794871794872	77.4193548387097|65.3846153846154|65.3846153846154	chr3_37808881_37834678_W_ENST00000420870_1
12:8930928-8933864	PHC1	12:8932563-8932831	SES	3	3	NMD	ENST00000540574	15.09	0.0357789	1	30.5084745762712|36.3636363636364|21.2765957446809	40.8163265306122|47.9166666666667|44.6808510638298	chr12_8930928_8933864_W_ENST00000540574_1
2:200858090-200861237	CLK1	2:200859680-200859746	SES	3	3	NMD	ENST00000432425	10.07	0.0358012	1	74.1525423728814|74|76.0683760683761	80.379746835443|90.9465020576132|83.1081081081081	chr2_200858090_200861237_W_ENST00000432425_1
15:59438283-59459932	FAM81A	15:59458550-59458646	SES	3	3	-	ENST00000288228	17.66	0.0358452	1	61.2244897959184|80.8510638297872|70.5882352941177	89.0625|88.5714285714286|88	chr15_59438283_59459932_W_ENST00000288228_1
6:26459829-26463243	BTN2A1	6:26462797-26462897	SES	3	3	NMD	ENST00000377600	12.21	0.0358653	1	50.4273504273504|44.8275862068966|44.5945945945946	61.6161616161616|62.8571428571429|52	chr6_26459829_26463243_W_ENST00000377600_1
12:34022281-34024134	AC046130.1	12:34022899-34023961	IR (overlapping region)	2	3	-	ENST00000501954	-17.14	0.0358885	1	75|70	50|54.5454545454545|61.5384615384615	chr12_34022899_34023961_R_ENST00000501954_1
3:152447774-152459270	MBNL1	3:152456267-152456361	MES	3	3	-	ENST00000282488	11.08	0.035894	1	86.1308116627266|74.2049469964664|79.4174757281553	92.7691043549712|90.1189387008234|90.1062959934587	chr3_152447774_152459270_W_ENST00000282488_2
19:17579951-17580905	COLGALT1	19:17580241-17580698	IR	3	3	-	ENST00000593832	-16.27	0.0359033	1	60.377358490566|67.741935483871|54.2857142857143	41.4634146341463|40.625|51.5151515151515	chr19_17580241_17580698_R_ENST00000593832_1
1:120952786-120953219	LINC00623	1:120952439-120952905	A5SS	3	3	-	ENST00000621058	13	0.0359967	1	3.125|11.1111111111111|13.1578947368421	27.027027027027|17.1428571428571|22.2222222222222	chr1_120952786_120953219_S_ENST00000621058_1
20:58245783-58247506	PPP4R1L	20:58246253-58247321	IR	3	3	-	ENST00000495058	-18.02	0.0360053	1	33.3333333333333|47.6190476190476|35	20.6896551724138|14.2857142857143|26.9230769230769	chr20_58246253_58247321_R_ENST00000495058_1
15:76947421-76948885	RCN2	15:76948553-76948796	IR	2	3	-	ENST00000558598	-13.9	0.0362891	1	45|53.8461538461538	38.4615384615385|34.7826086956522|33.3333333333333	chr15_76948553_76948796_R_ENST00000558598_1
15:42191561-42199895	VPS39	15:42192066-42192098	SES	3	3	-	ENST00000348544	-12.93	0.036581	1	45.910290237467|56.1752988047809|58.9341692789969	38.3647798742138|40.8163265306122|43.0379746835443	chr15_42191561_42199895_W_ENST00000348544_1
10:4835810-4842420	AKR1E2	10:4841785-4841857	MES	3	3	-	ENST00000298375	-18.8	0.0366736	1	58.6466165413534|51.8072289156626|51.4285714285714	28.5714285714286|30.5785123966942|46.3414634146341	chr10_4835810_4842420_W_ENST00000298375_3
6:143960557-143968906	PLAGL1	6:143964787-143964818	SES	2	3	-	ENST00000627449	20.26	0.0367206	1	23.8095238095238|38.2352941176471	50|50|53.8461538461538	chr6_143960557_143968906_W_ENST00000627449_1
17:75288592-75289353	SLC25A19	17:75289089-75289360	A5SS	3	3	-	ENST00000581988	11.34	0.0370654	1	7.69230769230769|15.3846153846154|18.5185185185185	26.0869565217391|27.7777777777778|21.7391304347826	chr17_75288592_75289353_S_ENST00000581988_1
11:35190066-35214851	CD44	11:35206112-35206243	MES	3	3	-	ENST00000428726	-13.33	0.03708	1	65.4117334042836|60.2798708288482|56.9280477196471	44.3598073260894|54.6554669703872|43.6062246278755	chr11_35190066_35214851_W_ENST00000428726_6
22:25351815-25354595	LRP5L	22:25351462-25351902	A3SS	3	3	-	ENST00000402785	-13.46	0.0374773	1	78.7234042553192|71.1111111111111|84.2105263157895	68.75|63.6363636363636|61.2903225806452	chr22_25351815_25354595_S_ENST00000402785_1
9:83666350-83669327	UBQLN1	9:83668632-83669184	IR	3	3	-	ENST00000533705	-16.57	0.0375028	1	70.9677419354839|68.4210526315789|59.2592592592593	50|56.5217391304348|42.4242424242424	chr9_83668632_83669184_R_ENST00000533705_1
19:49115332-49117854	LIN7B	19:49115825-49116024	MES	3	3	NMD	ENST00000595200	13.67	0.0376079	1	0|7.5|10.8695652173913	22.2222222222222|13.6363636363636|23.5294117647059	chr19_49115332_49117854_W_ENST00000595200_1
12:43759017-43760924	IRAK4	12:43758961-43759201	A5SS	3	3	-	ENST00000550386	-12.18	0.0376085	1	21.9512195121951|27.2727272727273|26.3157894736842	12.5|6.97674418604651|19.5121951219512	chr12_43759017_43760924_S_ENST00000550386_1
11:124876933-124878297	ROBO3	11:124877937-124878131	MES	3	3	-	ENST00000525448	17.5	0.0378414	1	3.57142857142857|5|3.125	27.2727272727273|26.9230769230769|10	chr11_124876933_124878297_W_ENST00000525448_4
15:30484687-30493588	AC127502.1	15:30485147-30494007	A3SS	3	3	-	ENST00000564702	10.66	0.0382505	1	21.7391304347826|22.7272727272727|25	38.4615384615385|27.2727272727273|35.7142857142857	chr15_30484687_30493588_S_ENST00000564702_1
2:160112200-160137433	ITGB6	2:160123791-160123888	MES	3	3	-	ENST00000283249	10.62	0.0383603	1	79.2553191489362|84.3843843843844|89.2592592592593	96.742671009772|97.0238095238095|90.9967845659164	chr2_160112200_160137433_W_ENST00000283249_1
8:37766280-37766741	PLPBP	8:37766356-37766481	IR	3	3	-	ENST00000520073	-27.47	0.0384339	1	45|65.2173913043478|45.8333333333333	13.6363636363636|25|35	chr8_37766356_37766481_R_ENST00000520073_1
15:76947421-76948885	RCN2	15:76947518-76948337	IR	2	2	-	ENST00000558598	-19.92	0.0385798	1	72.2222222222222|69.2307692307692	54.5454545454545|47.0588235294118	chr15_76947518_76948337_R_ENST00000558598_1
1:202540242-202562777	PPP1R12B	1:202558877-202558893	SES	3	3	-	ENST00000634903	-21.96	0.03883	1	89.6551724137931|72.7272727272727|87.5	52.9411764705882|70|61.0619469026549	chr1_202540242_202562777_W_ENST00000634903_1
3:48692954-48693335	IP6K2	3:48693180-48693269	IR	3	3	-	ENST00000491686	-10.42	0.0388714	1	93.1034482758621|84|90	80|74.3589743589744|81.4814814814815	chr3_48693180_48693269_R_ENST00000491686_1
19:17486563-17487335	SLC27A1	19:17486958-17487173	IR	3	3	NMD	ENST00000600277	-16.09	0.038923	1	20|30|14.2857142857143	0|7.69230769230769|8.33333333333333	chr19_17486958_17487173_R_ENST00000600277_1
2:237578156-237590466	RAB17	2:237586064-237586157	SES	3	2	-	ENST00000411462	17.15	0.0389638	1	44.4444444444444|51.8518518518518|56	70.8333333333333|65	chr2_237578156_237590466_W_ENST00000411462_1
12:54054362-54054849	HOXC4	12:54053917-54054527	A5SS	2	2	-	ENST00000303406	22.38	0.0390867	1	36.3636363636364|27.2727272727273	54.5454545454545|53.8461538461538	chr12_54054362_54054849_S_ENST00000303406_1
1:70355108-70366443	HHLA3	1:70354836-70355111	A5SS	3	3	-	ENST00000370940	10.24	0.0391212	1	41.0958904109589|41.4893617021277|37.719298245614	44.2622950819672|51.8072289156626|54.9450549450549	chr1_70355108_70366443_S_ENST00000370940_1
4:53492-85730	ZNF595	4:59430-59556	SES	3	3	-	ENST00000609518	-12.38	0.0391844	1	56.7567567567568|58.0645161290323|51.9230769230769	42.1052631578947|50|37.5	chr4_53492_85730_W_ENST00000609518_1
15:64917503-64930821	ANKDD1A	15:64917386-64926171	A5SS	3	2	-	ENST00000483400	30.21	0.0392708	1	25|16.6666666666667|20	61.5384615384615|40	chr15_64917503_64930821_S_ENST00000483400_1
3:50350858-50351560	CYB561D2	3:50350985-50351342	IR (overlapping region)	3	3	-	ENST00000418577	14.42	0.0395204	1	11.3636363636364|7.14285714285714|22.4489795918367	25.531914893617|28.125|30.5555555555556	chr3_50350985_50351342_R_ENST00000418577_1
16:71864243-71867892	ZNF821	16:71864903-71865048	SES	3	2	NMD	ENST00000562808	-23.27	0.0396341	1	80|92|92	59.0909090909091|70.3703703703704	chr16_71864243_71867892_W_ENST00000562808_1
4:185630599-185649466	SORBS2	4:185646700-185646782	SES	3	3	-	ENST00000495932	15.02	0.0397315	1	52.7777777777778|58.8235294117647|55.8139534883721	79.4871794871795|63.4146341463415|69.5652173913043	chr4_185630599_185649466_W_ENST00000495932_1
19:48628278-48630433	SPHK2	19:48628681-48629726	SES	3	3	-	ENST00000599029	-10.7	0.0397329	1	81.8181818181818|81.3953488372093|74.2857142857143	64|72.972972972973|68.4210526315789	chr19_48628278_48630433_W_ENST00000599029_1
15:41841950-41843675	JMJD7-PLA2G4B	15:41842193-41842276	SES	3	3	NMD	ENST00000487292	-10.83	0.040186	1	54.5454545454545|43.75|44.047619047619	37.9310344827586|36.3636363636364|35.5555555555556	chr15_41841950_41843675_W_ENST00000487292_1
5:178214886-178229939	PHYKPL	5:178222355-178222580	MES	3	3	-	ENST00000494126	14.37	0.0402399	1	18.6666666666667|23.2558139534884|16.4705882352941	25.3012048192771|39.7058823529412|36.4864864864865	chr5_178214886_178229939_W_ENST00000494126_1
14:105150912-105151282	JAG2	14:105150991-105151104	SES	3	3	-	ENST00000331782	11.32	0.0403314	1	65.4731457800512|54.585152838428|53.8922155688623	69.8591549295775|69.7624190064795|68.2804674457429	chr14_105150912_105151282_W_ENST00000331782_1
16:3284206-3289392	ZNF263	16:3288454-3288570	MXS	3	3	-	ENST00000575823	-10.87	0.0403331	1	60.9154929577465|53.9325842696629|56.3636363636364	49.6621621621622|40.2234636871508|48.728813559322	chr16_3284206_3289392_W_ENST00000575823_1
6:31758294-31758765	MSH5	6:31758533-31758620	SES	3	3	-	ENST00000450148	-13.2	0.0404015	1	59.1836734693878|61.5384615384615|66.6666666666667	46.5116279069767|56.8181818181818|44.4444444444444	chr6_31758294_31758765_W_ENST00000450148_1
9:34647259-34648114	GALT	9:34647492-34647705	MES	3	3	-	ENST00000556494	-11.83	0.0404284	1	89.8477157360406|91.0994764397906|87.7256317689531	85.3881278538813|74.2222222222222|73.568281938326	chr9_34647259_34648114_W_ENST00000556494_1
4:40630463-40630786	RBM47	4:40630622-40630778	IR	3	3	-	ENST00000505220	-15.52	0.0404373	1	50|55|65.2173913043478	39.2857142857143|37.9310344827586|46.4285714285714	chr4_40630622_40630778_R_ENST00000505220_1
7:87162882-87163617	DMTF1	7:87163333-87163494	IR	3	3	NMD	ENST00000412139	-25.6	0.0405247	1	68.5714285714286|45.4545454545455|50	38.7755102040816|24.4444444444444|24	chr7_87163333_87163494_R_ENST00000412139_1
2:196890912-196893139	PGAP1	2:196892346-196892401	SES	3	3	-	ENST00000354764	-14.44	0.0405726	1	88.2352941176471|80.4878048780488|87.0967741935484	79.1666666666667|67.4698795180723|65.8536585365854	chr2_196890912_196893139_W_ENST00000354764_1
5:179623037-179624669	HNRNPH1	5:179623165-179623280	IR	3	3	-	ENST00000356731	20.12	0.0405893	1	56.5217391304348|61.1111111111111|42.8571428571429	71.4285714285714|81.25|68.1818181818182	chr5_179623165_179623280_R_ENST00000356731_1
17:7932801-7933092	CNTROB	17:7932956-7933310	A3SS	3	2	-	ENST00000570784	-19.29	0.0405983	1	22.7272727272727|30|17.6470588235294	8.33333333333333|0	chr17_7932801_7933092_S_ENST00000570784_1
15:45587877-45605427	BLOC1S6	15:45592135-45592276	MES	2	3	-	ENST00000565409	10.08	0.0409484	1	66.2551440329218|70.4845814977974	75.187969924812|81.786941580756|78.3687943262411	chr15_45587877_45605427_W_ENST00000565409_1
3:23917850-23919552	RPL15	3:23918584-23919202	IR (overlapping region)	2	3	-	ENST00000465786	21.73	0.0410267	1	73.6842105263158|63.1578947368421	92.8571428571429|82.6086956521739|95	chr3_23918584_23919202_R_ENST00000465786_1
8:144790355-144790872	RPL8	8:144790471-144790677	IR	3	3	-	ENST00000534781	19.25	0.0410891	1	42.6229508196721|52|48.2758620689655	60|78.5714285714286|62.0689655172414	chr8_144790471_144790677_R_ENST00000534781_1
6:136269231-136269612	BCLAF1	6:136269304-136269436	IR	3	3	-	ENST00000534792	-11.84	0.0411344	1	38.0952380952381|30.952380952381|29.1666666666667	18.6440677966102|26.6666666666667|17.3913043478261	chr6_136269304_136269436_R_ENST00000534792_1
3:46991947-46993936	NBEAL2	3:46992475-46992555	SES	3	3	-	ENST00000450053	13.06	0.0417864	1	7.80141843971631|16.1290322580645|15.2941176470588	24.5283018867925|32.9113924050633|20.9677419354839	chr3_46991947_46993936_W_ENST00000450053_1
17:1712905-1716129	MIR22HG	17:1713856-1714014	SES	3	3	-	ENST00000608245	-15.67	0.0419415	1	57.1428571428571|61.9047619047619|62.962962962963	35|50|50	chr17_1712905_1716129_W_ENST00000608245_1
3:49017613-49018576	DALRD3	3:49017870-49018399	IR	3	3	-	ENST00000498794	10.24	0.042026	1	22.7272727272727|31.25|27.2727272727273	32.4324324324324|40|39.5348837209302	chr3_49017870_49018399_R_ENST00000498794_1
12:100173112-100173659	GOLGA2P5	12:100173344-100173656	IR (overlapping region)	2	2	-	ENST00000397112	27.93	0.0421522	1	63.6363636363636|53.8461538461538	83.3333333333333|90	chr12_100173344_100173656_R_ENST00000397112_1
20:35559341-35560638	FER1L4	20:35560365-35560539	IR	3	2	-	ENST00000611673	-16.07	0.0421547	1	64.2857142857143|62.5|69.2307692307692	54.5454545454545|44	chr20_35560365_35560539_R_ENST00000611673_1
12:109735822-109773296	FAM222A-AS1	12:109742105-109742165	SES	3	3	-	ENST00000541460	17.95	0.0423928	1	33.3333333333333|17.9487179487179|34.1772151898734	45.4545454545455|41.6666666666667|52.1739130434783	chr12_109735822_109773296_W_ENST00000541460_1
18:24171499-24196124	OSBPL1A	18:24178013-24178195	MES	3	3	-	ENST00000319481	-13.62	0.0424424	1	100|98.804780876494|100	78.2051282051282|85.5633802816901|94.1818181818182	chr18_24171499_24196124_W_ENST00000319481_2
9:65700338-65720040	CBWD5	9:65702970-65703014	MXS	3	3	-	ENST00000430059	12.16	0.0426249	1	52.7777777777778|40|48.2758620689655	62.5|58.6206896551724|56.4102564102564	chr9_65700338_65720040_W_ENST00000430059_1
19:21098312-21116806	ZNF714	19:21098812-21098910	SES	3	3	NMD	ENST00000610902	-12.54	0.0428589	1	72.5409836065574|70.8074534161491|78.6163522012579	66.4516129032258|54.5454545454545|63.3540372670807	chr19_21098312_21116806_W_ENST00000610902_1
15:99228733-99249416	TTC23	15:99241365-99241559	MES	3	3	NMD	ENST00000459771	-10.66	0.042929	1	49.1017964071856|60.5442176870748|52.9411764705882	40.8805031446541|45.625|44.1025641025641	chr15_99228733_99249416_W_ENST00000459771_1
7:75412933-75414884	NSUN5P1	7:75414640-75414798	SES	3	3	-	ENST00000464979	25.52	0.0436775	1	17.3913043478261|41.1764705882353|39.3939393939394	64.5161290322581|50|60	chr7_75412933_75414884_W_ENST00000464979_1
19:17227200-17228255	OCEL1	19:17227840-17228005	SES	3	3	NMD	ENST00000598172	-12.45	0.0440315	1	67.0886075949367|65.5913978494624|60.1626016260163	44.6153846153846|53.7313432835821|57.1428571428571	chr19_17227200_17228255_W_ENST00000598172_1
1:3524247-3595337	MEGF6	1:3579825-3579929	SES	3	2	-	ENST00000356575	-27.63	0.0442341	1	66.6666666666667|48.1481481481481|67.4418604651163	35|31.25	chr1_3524247_3595337_W_ENST00000356575_1
3:38125826-38126700	ACAA1	3:38126353-38126509	IR	2	3	-	ENST00000469559	-12.89	0.044263	1	88.5245901639344|94	76.7857142857143|75|83.3333333333333	chr3_38126353_38126509_R_ENST00000469559_1
7:2239677-2242161	MRM2	7:2239418-2239707	A3SS	3	3	-	ENST00000242257	-10.81	0.0442671	1	71.7073170731707|80.4054054054054|75.6944444444444	70.3883495145631|61.0687022900763|63.9344262295082	chr7_2239677_2242161_S_ENST00000242257_1
9:128845412-128881896	KYAT1	9:128847432-128882053	A5SS	3	3	-	ENST00000302586	-15.1	0.0445995	1	8.51063829787234|25.9259259259259|17.7777777777778	2.04081632653061|4.8780487804878|0	chr9_128845412_128881896_S_ENST00000302586_1
19:9324781-9364861	ZNF559-ZNF177	19:9341102-9341184	SES	2	3	NMD	ENST00000603024	-13.96	0.0446946	1	24|16.6666666666667	7.14285714285714|1.78571428571429|10.2040816326531	chr19_9324781_9364861_W_ENST00000603024_1
X:283489-284166	PLCXD1	X:283479-283520	A5SS	3	3	-	ENST00000447472	-21.62	0.0448885	1	68.75|47.6190476190476|45.4545454545455	30.3030303030303|33.3333333333333|33.3333333333333	chrX_283489_284166_S_ENST00000447472_1
8:42272206-42305186	IKBKB	8:42293443-42293512	MES	3	3	NMD	ENST00000517388	-13.16	0.0451677	1	90.5405405405405|100|84.5744680851064	76.969696969697|80|78.6585365853659	chr8_42272206_42305186_W_ENST00000517388_2
8:48730645-48735093	EFCAB1	8:48731348-48731503	SES	2	2	-	ENST00000262103	15.6	0.0452546	1	25|30	45.4545454545455|40.7407407407407	chr8_48730645_48735093_W_ENST00000262103_1
11:33161782-33188769	CSTF3-DT	11:33178711-33188850	A3SS	2	3	-	ENST00000500025	31.82	0.0452581	1	36.3636363636364|13.3333333333333	50|60|60	chr11_33161782_33188769_S_ENST00000500025_1
7:99519910-99525812	ZKSCAN5	7:99520171-99526418	A3SS	3	3	-	ENST00000454175	-11.32	0.0458244	1	24.4444444444444|25|16.6666666666667	11.3636363636364|5.40540540540541|15.3846153846154	chr7_99519910_99525812_S_ENST00000454175_1
15:89646024-89646829	KIF7	15:89645893-89646026	A3SS	3	3	-	ENST00000394412	18.34	0.045963	1	65.3846153846154|55.5555555555556|45.8333333333333	71.4285714285714|80|70.3703703703704	chr15_89646024_89646829_S_ENST00000394412_1
15:45162378-45163531	DUOX1	15:45162219-45163114	A5SS	3	3	-	ENST00000321429	-10.49	0.0464675	1	20.8333333333333|25|21.875	5.88235294117647|17.8571428571429|12.5	chr15_45162378_45163531_S_ENST00000321429_1
17:44176643-44181622	ASB16-AS1	17:44175973-44177816	A3SS	3	3	-	ENST00000585457	-12.45	0.0467692	1	23.5294117647059|23.5294117647059|34.7826086956522	10.5263157894737|15.7894736842105|18.1818181818182	chr17_44176643_44181622_S_ENST00000585457_1
8:144095039-144096029	CYC1	8:144095674-144095832	IR	3	3	-	ENST00000533444	14.57	0.0468925	1	53.0612244897959|57.1428571428571|62.5	71.4285714285714|65|80	chr8_144095674_144095832_R_ENST00000533444_1
14:102251996-102283477	MOK	14:102265823-102265912	MES	3	3	NMD	ENST00000517537	10.37	0.0469073	1	58.2191780821918|46.0431654676259|50.625	63.5416666666667|61.864406779661|60.5882352941176	chr14_102251996_102283477_W_ENST00000517537_2
19:43828282-43835504	ZNF283	19:43831318-43831381	SES	3	3	-	ENST00000586976	-12.67	0.0472525	1	80.8823529411765|70|76.7857142857143	66.0714285714286|66.6666666666667|56.9230769230769	chr19_43828282_43835504_W_ENST00000586976_1
2:201195949-201208074	CASP10	2:201205882-201205973	MES	3	3	-	ENST00000272879	16.99	0.0472973	1	47.3684210526316|44.2307692307692|50	57.1428571428571|75.609756097561|59.8039215686275	chr2_201195949_201208074_W_ENST00000272879_2
15:43694200-43695205	CKMT1A	15:43694527-43695002	SES	3	3	NMD	ENST00000457648	-18.87	0.0474669	1	61.7647058823529|81.4814814814815|75	56.25|58.0246913580247|47.3684210526316	chr15_43694200_43695205_W_ENST00000457648_1
22:26717460-26774155	MIATNB	22:26718140-26718231	SES	2	2	-	ENST00000440816	15.28	0.0476539	1	7.69230769230769|5.26315789473684	25|18.5185185185185	chr22_26717460_26774155_W_ENST00000440816_1
X:100702108-100704810	SYTL4	X:100703093-100703185	SES	2	3	-	ENST00000372989	-18.91	0.0477072	1	89.6551724137931|74.2424242424242	61.5384615384615|63.5416666666667|64.0449438202247	chrX_100702108_100704810_W_ENST00000372989_1
11:118534356-118535507	TMEM25	11:118534507-118535835	A3SS	2	2	-	ENST00000313236	-24.67	0.0478004	1	86.6666666666667|80	54.1666666666667|63.1578947368421	chr11_118534356_118535507_S_ENST00000313236_1
4:185678823-185775230	SORBS2	4:185684754-185684846	MXS	3	3	-	ENST00000431902	17.28	0.0478387	1	35.7142857142857|40|24.2424242424242	50|44.1176470588235|57.6923076923077	chr4_185678823_185775230_W_ENST00000431902_1
4:6617380-6622401	MAN2B2	4:6617493-6619926	IR	3	3	-	ENST00000505907	-10.45	0.0479045	1	35.5932203389831|26.4150943396226|34	25.7575757575758|17.4603174603175|21.4285714285714	chr4_6617493_6619926_R_ENST00000505907_1
4:2935736-2937751	NOP14-AS1	4:2935546-2936890	A5SS	3	3	-	ENST00000512712	13.55	0.0480804	1	58.3333333333333|58.3333333333333|55.5555555555556	70.5882352941177|79.3103448275862|62.962962962963	chr4_2935736_2937751_S_ENST00000512712_1
1:21597729-21598399	RAP1GAP	1:21597961-21598040	SES	2	3	-	ENST00000542643	10.59	0.0481539	1	46.4285714285714|39.622641509434	53.3333333333333|50.9803921568627|56.5217391304348	chr1_21597729_21598399_W_ENST00000542643_1
17:50538198-50539186	EPN3	17:50538884-50538964	SES	3	3	-	ENST00000268933	11.16	0.0481576	1	67.1052631578947|66.6666666666667|76.4150943396226	79.3548387096774|78.3783783783784|85.9375	chr17_50538198_50539186_W_ENST00000268933_1
11:119395155-119469808	USP2-AS1	11:119409500-119469975	A3SS	2	3	-	ENST00000498979	25.52	0.0483096	1	42.2222222222222|32	69.2307692307692|66.6666666666667|52	chr11_119395155_119469808_S_ENST00000498979_1
16:89222184-89224718	ZNF778	16:89223157-89223283	SES	3	3	-	ENST00000433976	14.19	0.0483389	1	45|47.8260869565217|58.8235294117647	59.2592592592593|66.6666666666667|68.2926829268293	chr16_89222184_89224718_W_ENST00000433976_1
19:57543244-57546456	ZNF550	19:57543651-57544583	SES	3	3	NMD	ENST00000447310	-20.58	0.0487204	1	54.3478260869565|60.5263157894737|76.9230769230769	37.9310344827586|48|44.1176470588235	chr19_57543244_57546456_W_ENST00000447310_1
10:102449837-102451147	C10orf95	10:102450023-102450186	IR (overlapping region)	3	3	-	ENST00000625129	-14.17	0.0488196	1	27.5|17.6470588235294|32.1428571428571	10.7142857142857|16.6666666666667|7.40740740740741	chr10_102450023_102450186_R_ENST00000625129_1
3:126161003-126180799	ALDH1L1	3:126180476-126180802	A5SS	3	3	-	ENST00000393434	-10.22	0.0488819	1	33.3333333333333|24.1379310344828|33.3333333333333	16.1290322580645|21.4285714285714|22.5806451612903	chr3_126161003_126180799_S_ENST00000393434_1
2:216501341-216504086	RPL37A	2:216501841-216502217	IR	2	2	-	ENST00000491306	11.77	0.0489991	1	78.3333333333333|77.0833333333333	92.1052631578947|86.8421052631579	chr2_216501841_216502217_R_ENST00000491306_1
1:120952626-120953219	LINC00623	1:120952439-120952785	A5SS	3	3	-	ENST00000621058	-16.17	0.0492346	1	53.125|38.8888888888889|55.2631578947368	32.4324324324324|28.5714285714286|37.7777777777778	chr1_120952626_120953219_S_ENST00000621058_1
1:173993136-174022261	RC3H1	1:174022096-174022297	A5SS	3	3	-	ENST00000367696	11.55	0.049297	1	66.6666666666667|74.2857142857143|78.2608695652174	87.7551020408163|80|86.1111111111111	chr1_173993136_174022261_S_ENST00000367696_1
4:75916550-75918760	NAAA	4:75916438-75917115	A3SS	3	3	-	ENST00000602782	-17.98	0.0493107	1	47.7272727272727|40|35	31.25|24.390243902439|13.1578947368421	chr4_75916550_75918760_S_ENST00000602782_1
7:72999860-73003020	STAG3L3	7:73000358-73000481	SES	2	2	-	ENST00000423834	22.22	0.0493838	1	14.2857142857143|24.1379310344828	42.8571428571429|40	chr7_72999860_73003020_W_ENST00000423834_1
11:85661066-85665102	CREBZF	11:85663294-85663523	IR	3	3	-	ENST00000527447	-11.11	0.0494287	1	83.984375|83.3333333333333|80.188679245283	73.7704918032787|63.9344262295082|76.4705882352941	chr11_85663294_85663523_R_ENST00000527447_1

## Sheet: 114 events merge
g1-OE	Column2	Column3	ID	Column4	Column5	Column6	g3-OE	Column22	Column33	ID4	Column45	Column56	Column57	114 events	Column27	Column38	ID9	g1	OE	g3	OE2	OE3	OE4	OE5	OE6	OE7	OE8	OE9	OE10	OE11	OE12	OE13	OE14	OE15	OE16	OE17	OE18	OE19	OE20	OE21	OE22	OE23	OE24	OE25	OE26	OE27	OE28	OE29	OE30
g1-OE	19:48342810-48343320	19:48342747-48343451	TMEM14319:48342810-4834332019:48342747-48343451	8.07	-14.45		NLRX1	11:119168922-119169042	11:119168922-119171355	NLRX111:119168922-11916904211:119168922-119171355	13.68	-6.93		KRT8	12:52905028-52949494	12:52905028-52949714	KRT812:52905028-5294949412:52905028-52949714	9.65	-44.56	13.51	-44.56
g1-OE	2:128091383-128091596	2:128091383-128097428	UGGT12:128091383-1280915962:128091383-128097428	-5.34	13.13		PRKRIP1	7:102395977-102396537	7:102376323-102399547	PRKRIP17:102395977-1023965377:102376323-102399547	6.58	-11.51		DTX3	12:57605344-57605731	12:57604859-57606189	DTX312:57605344-5760573112:57604859-57606189	12.71	-29.59	8.4	-29.59
g1-OE	17:43167251-43167262	17:43167251-43170125	AC060780.117:43167251-4316726217:43167251-43170125	19.28	-16.59		EPB41	1:29060422-29060484	1:29053313-29064981	EPB411:29060422-290604841:29053313-29064981	-30.47	9.67		DEPDC5	22:31836972-31836998	22:31833981-31836998	DEPDC522:31836972-3183699822:31833981-31836998	17.67	-27.58	22.64	-27.58
g1-OE	17:5480460-5480543	17:5480460-5481100	DERL217:5480460-548054317:5480460-5481100	13.98	-11.93		ANK1	8:41672427-41672912	8:41672427-41684543	ANK18:41672427-416729128:41672427-41684543	15.09	-14.07		DEPDC5	22:31836972-31837093	22:31833981-31837093	DEPDC522:31836972-3183709322:31833981-31837093	17.67	-27.58	22.64	-27.58
g1-OE	4:55888888-55888932	4:55883929-55890222	EXOC14:55888888-558889324:55883929-55890222	10.27	-9.65		MTCP1	X:155065906-155066057	X:155065790-155070693	MTCP1X:155065906-155066057X:155065790-155070693	-14.8	45.56		KIF7	15:89646024-89646026	15:89646024-89646829	KIF715:89646024-8964602615:89646024-89646829	18.34	-23.88	13.13	-23.88
g1-OE	9:122031723-122031856	9:121989771-122039271	TTLL119:122031723-1220318569:121989771-122039271	19.41	-13.69		ADGRG6	6:142440908-142440953	6:142438365-142443336	ADGRG66:142440908-1424409536:142438365-142443336	-40.18	7.05		MPRIP	17:17184823-17188327	17:17180089-17188327	MPRIP17:17184823-1718832717:17180089-17188327	17.68	-22.08	16.27	-22.08
g1-OE	11:796043-796086	11:795170-796086	SLC25A2211:796043-79608611:795170-796086	-10.13	8.68		SULF2	20:47659399-47659696	20:47658393-47659696	SULF220:47659399-4765969620:47658393-47659696	-12.57	10.59		MYO18A	17:29116444-29116455	17:29115841-29118044	MYO18A17:29116444-2911645517:29115841-29118044	13.32	-21.72	14.8	-21.72
g1-OE	7:35694628-35694800	7:35694184-35695135	HERPUD27:35694628-356948007:35694184-35695135	5.44	-18.13		KITLG	12:88515534-88515617	12:88507138-88516333	KITLG12:88515534-8851561712:88507138-88516333	-18.24	12.32		PLEKHA6	1:204261449-204261508	1:204261449-204264941	PLEKHA61:204261449-2042615081:204261449-204264941	12.29	-20.56	6.43	-20.56
g1-OE	8:144518749-144518815	8:144518042-144519614	LRRC148:144518749-1445188158:144518042-144519614	-16	22.34		UGGT1	2:128091416-128091596	2:128091416-128097428	UGGT12:128091416-1280915962:128091416-128097428	-5.26	13.13		ZNF140	12:133080822-133081072	12:133080552-133081272	ZNF14012:133080822-13308107212:133080552-133081272	6.65	-17.91	10.14	-17.91
g1-OE	17:17180607-17180669	17:17180089-17184822	MPRIP17:17180607-1718066917:17180089-17184822	-17.93	23.09		MYL6	12:56160626-56160670	12:56160321-56161386	MYL612:56160626-5616067012:56160321-56161386	-20.29	12.64		TPM1	15:63061789-63062214	15:63061198-63062277	TPM115:63061789-6306221415:63061198-63062277	15.37	-17.56	7.67	-17.56
g1-OE	6:136866627-136866733	6:136826470-136898141	PEX76:136866627-1368667336:136826470-136898141	-19.12	6.01		GATA2-AS1	3:128489416-128489670	3:128489416-128489778	GATA2-AS13:128489416-1284896703:128489416-128489778	13.43	-6.26		AC060780.1	17:43167251-43167262	17:43167251-43170125	AC060780.117:43167251-4316726217:43167251-43170125	19.28	-16.59	7.35	-16.59
g1-OE	1:225504991-225505053	1:225501071-225507950	ENAH1:225504991-2255050531:225501071-225507950	-13.73	6.65		RALGAPA1	14:35548508-35548538	14:35539691-35549109	RALGAPA114:35548508-3554853814:35539691-35549109	-27.25	13.94		GOLGA2	9:128267194-128267274	9:128266326-128267457	GOLGA29:128267194-1282672749:128266326-128267457	20.4	-15.96	19.68	-15.96
g1-OE	21:33542548-33542586	21:33539324-33542586	GART21:33542548-3354258621:33539324-33542586	7.16	-12.72		PLEKHA7	11:16925526-17013078	11:16871183-17013077	PLEKHA711:16925526-1701307811:16871183-17013077	12.38	-5.29		CD44	11:35189973-35190065	11:35189973-35208104	CD4411:35189973-3519006511:35189973-35208104	11.91	-15.76	14.15	-15.76
g1-OE	10:110132305-110132400	10:110130487-110133325	ADD310:110132305-11013240010:110130487-110133325	12.02	-10.8		TBC1D9B	5:179867496-179867777	5:179867304-179867849	TBC1D9B5:179867496-1798677775:179867304-179867849	17.7	-5.14		ARHGAP17	16:24920248-24920260	16:24920248-24930783	ARHGAP1716:24920248-2492026016:24920248-24930783	15.81	-15.59	18.52	-15.59
g1-OE	19:52881942-52881983	19:52881942-52888126	ZNF46819:52881942-5288198319:52881942-52888126	7.16	-10.27		SNX14	6:85538838-85538864	6:85536925-85541984	SNX146:85538838-855388646:85536925-85541984	-10.54	12.89		DEPDC5	22:31836972-31837155	22:31833981-31838684	DEPDC522:31836972-3183715522:31833981-31838684	7.7	-15.46	7.18	-15.46
g1-OE	7:2538945-2539178	7:2537881-2539351	BRAT17:2538945-25391787:2537881-2539351	7.34	-14.96		CD44	11:35206112-35206243	11:35190066-35214851	CD4411:35206112-3520624311:35190066-35214851	-16.43	14.97		NBPF9	1:149098707-149100930	1:149098707-149101261	NBPF91:149098707-1491009301:149098707-149101261	11.2	-15.06	14.76	-15.06
g1-OE	6:130049756-130049830	6:130049394-130051248	L3MBTL36:130049756-1300498306:130049394-130051248	-17.05	9.15		BRD1	22:49787523-49787887	22:49787523-49794033	BRD122:49787523-4978788722:49787523-49794033	11.18	-8.73		NRF1	7:129657343-129657345	7:129611825-129657345	NRF17:129657343-1296573457:129611825-129657345	6.36	-15	5.31	-15
g1-OE	20:59806195-59836369	20:59806195-59836504	PHACTR320:59806195-5983636920:59806195-59836504	-12.51	29.04		BRD1	22:49787495-49787887	22:49787495-49794033	BRD122:49787495-4978788722:49787495-49794033	11.18	-8.73		ECT2	3:172755295-172755374	3:172754661-172756982	ECT23:172755295-1727553743:172754661-172756982	12.38	-14.63	12.62	-14.63
g1-OE	1:29053107-29053312	1:29039427-29064981	EPB411:29053107-290533121:29039427-29064981	14.78	-5.4		CCNJL	5:160280525-160280948	5:160259772-160311857	CCNJL5:160280525-1602809485:160259772-160311857	-6.25	10.27		CNOT3	19:54153841-54153943	19:54153715-54155681	CNOT319:54153841-5415394319:54153715-54155681	14.25	-13.97	17.83	-13.97
g1-OE	X:102599706-102599711	X:102599573-102599711	ARMCX5-GPRASP2X:102599706-102599711X:102599573-102599711	12.16	-5.36		BABAM1	19:17268756-17268801	19:17267528-17268801	BABAM119:17268756-1726880119:17267528-17268801	5.24	-10.94		TTLL11	9:122031723-122031856	9:121989771-122039271	TTLL119:122031723-1220318569:121989771-122039271	19.41	-13.69	16.44	-13.69
g1-OE	9:65708902-65708958	9:65700338-65720040	CBWD59:65708902-657089589:65700338-65720040	-17.36	14.33		KIAA0895L	16:67181558-67181605	16:67180667-67181605	KIAA0895L16:67181558-6718160516:67180667-67181605	-6.27	15.49		EPB41	1:29053104-29053312	1:29039427-29064981	EPB411:29053104-290533121:29039427-29064981	20.4	-12.8	18.89	-12.8
g1-OE	5:139279935-139280058	5:139279130-139282738	SNHG45:139279935-1392800585:139279130-139282738	-12.12	17.23		KPNA2P3	17:64750009-64751601	17:64750009-64751806	KPNA2P317:64750009-6475160117:64750009-64751806	23.54	-10.75		TAF1C	16:84181464-84181591	16:84181328-84181663	TAF1C16:84181464-8418159116:84181328-84181663	11.98	-11.19	11.89	-11.19
g1-OE	12:52949456-52949517	12:52948829-52949714	KRT812:52949456-5294951712:52948829-52949714	-21.48	27.52		TAF1C	16:84181464-84181591	16:84181328-84181663	TAF1C16:84181464-8418159116:84181328-84181663	11.89	-11.19		KHNYN	14:24440493-24440782	14:24437036-24441834	KHNYN14:24440493-2444078214:24437036-24441834	9.5	-10.95	10.86	-10.95
g1-OE	12:121801572-121801706	12:121799957-121801706	RHOF12:121801572-12180170612:121799957-121801706	-5.24	10.37		ZNF133	20:18290075-18305178	20:18290075-18305667	ZNF13320:18290075-1830517820:18290075-18305667	5.77	-21.15		ADD3	10:110132305-110132400	10:110130487-110133325	ADD310:110132305-11013240010:110130487-110133325	12.02	-10.8	13.4	-10.8
g1-OE	X:107775100-107775511	X:107715951-107775779	TSC22D3X:107775100-107775511X:107715951-107775779	-7.34	12.35		DEPDC5	22:31836972-31837155	22:31833981-31838684	DEPDC522:31836972-3183715522:31833981-31838684	7.18	-15.46		KPNA2P3	17:64750009-64751601	17:64750009-64751806	KPNA2P317:64750009-6475160117:64750009-64751806	22.73	-10.75	23.54	-10.75
g1-OE	11:125110644-125110746	11:125110550-125111538	TMEM21811:125110644-12511074611:125110550-125111538	13.55	-5.97		PPIP5K2	5:103187314-103187376	5:103184745-103190841	PPIP5K25:103187314-1031873765:103184745-103190841	-10	8.32		ARHGAP27P1-BPTFP1-KPNA2P3	17:64750724-64751601	17:64750724-64751806	ARHGAP27P1-BPTFP1-KPNA2P317:64750724-6475160117:64750724-64751806	22.73	-10.75	23.54	-10.75
g1-OE	1:29053104-29053312	1:29039427-29064981	EPB411:29053104-290533121:29039427-29064981	20.4	-12.8		MARK3	14:103498502-103498528	14:103492035-103502881	MARK314:103498502-10349852814:103492035-103502881	-5.72	10.05		PPP3CB	10:73439872-73439901	10:73438421-73444724	PPP3CB10:73439872-7343990110:73438421-73444724	19.72	-10.14	24.01	-10.14
g1-OE	12:88515534-88515617	12:88507138-88516333	KITLG12:88515534-8851561712:88507138-88516333	-17.39	12.32		GTDC1	2:143957195-143957339	2:143952844-144007181	GTDC12:143957195-1439573392:143952844-144007181	19.62	-14.22		CHID1	11:870490-870499	11:870490-883147	CHID111:870490-87049911:870490-883147	11.76	-9.99	15.58	-9.99
g1-OE	X:107775100-107775779	X:107715951-107775779	TSC22D3X:107775100-107775779X:107715951-107775779	-5.73	12.16		ZNF211	19:57634023-57634061	19:57633437-57634628	ZNF21119:57634023-5763406119:57633437-57634628	-10.61	18.59		EXOC1	4:55888888-55888932	4:55883929-55890222	EXOC14:55888888-558889324:55883929-55890222	10.27	-9.65	10.59	-9.65
g1-OE	1:9737498-9737554	1:9736043-9741093	CLSTN11:9737498-97375541:9736043-9741093	-10.44	29.45		TPM1	15:63061789-63062214	15:63061198-63062277	TPM115:63061789-6306221415:63061198-63062277	7.67	-17.56		ITFG2	12:2823944-2824013	12:2823944-2824089	ITFG212:2823944-282401312:2823944-2824089	10.7	-8.43	15.82	-8.43
g1-OE	11:870500-882515	11:870500-883199	CHID111:870500-88251511:870500-883199	-22.31	24.45		HDAC8	X:72567797-72567888	X:72567582-72568030	HDAC8X:72567797-72567888X:72567582-72568030	-8.42	13.2		ECT2	3:172755298-172755374	3:172754661-172756982	ECT23:172755298-1727553743:172754661-172756982	11.73	-8.21	13.75	-8.21
g1-OE	10:121565438-121565636	10:121564580-121565636	FGFR210:121565438-12156563610:121564580-121565636	-10.28	6.34		ARNTL	11:13372166-13372409	11:13369768-13374094	ARNTL11:13372166-1337240911:13369768-13374094	5.71	-10.95		ATG10	5:82252562-82252659	5:82178588-82276144	ATG105:82252562-822526595:82178588-82276144	11.24	-7.7	12.58	-7.7
g1-OE	12:52949495-52949517	12:52949495-52949714	KRT812:52949495-5294951712:52949495-52949714	-16.6	26.8		KRT8	12:52949456-52949517	12:52948829-52949714	KRT812:52949456-5294951712:52948829-52949714	-10.22	27.52		EPB41	1:29064982-29065158	1:29053313-29097806	EPB411:29064982-290651581:29053313-29097806	18.22	-7.57	13.38	-7.57
g1-OE	6:70477293-70477332	6:70475734-70480900	FAM135A6:70477293-704773326:70475734-70480900	-5.04	15.18		ITFG2	12:2823944-2824013	12:2823944-2824089	ITFG212:2823944-282401312:2823944-2824089	15.82	-8.43		CLK4	5:178619838-178619896	5:178618779-178623255	CLK45:178619838-1786198965:178618779-178623255	14.37	-6.24	13.27	-6.24
g1-OE	6:42263320-42263568	6:42259724-42264703	TRERF16:42263320-422635686:42259724-42264703	-18	7.39		EXOG	3:38497629-38497778	3:38496930-38501354	EXOG3:38497629-384977783:38496930-38501354	10.69	-11.12		PHC1	12:8932563-8932831	12:8930928-8933864	PHC112:8932563-893283112:8930928-8933864	15.09	-6.11	13.33	-6.11
g1-OE	2:131508609-131511801	2:131508609-131515601	AC073869.12:131508609-1315118012:131508609-131515601	-25.26	31.92		DHPS	19:12677108-12677291	19:12676106-12677290	DHPS19:12677108-1267729119:12676106-12677290	16.49	-22.57		CASP10	2:201203730-201203766	2:201195949-201209069	CASP102:201203730-2012037662:201195949-201209069	16.24	-5.74	12.04	-5.74
g1-OE	17:64750009-64751601	17:64750009-64751806	KPNA2P317:64750009-6475160117:64750009-64751806	22.73	-10.75		PPP1R12A	12:79806298-79806333	12:79806298-79807225	PPP1R12A12:79806298-7980633312:79806298-79807225	-6.59	31.92		EPB41	1:29053107-29053312	1:29039427-29064981	EPB411:29053107-290533121:29039427-29064981	14.78	-5.4	12.75	-5.4
g1-OE	11:9142846-9143485	11:9142846-9144096	DENND5A11:9142846-914348511:9142846-9144096	-5.64	16.06		ADD3	10:110132305-110132400	10:110130487-110133325	ADD310:110132305-11013240010:110130487-110133325	13.4	-10.8		ABI1	10:26759236-26759238	10:26759236-26765217	ABI110:26759236-2675923810:26759236-26765217	-15.83	5.31	-11.21	5.31
g1-OE	6:30345399-30345466	6:30345298-30345573	RPP216:30345399-303454666:30345298-30345573	12.78	-5.21		SNHG21	15:82756730-82756785	15:82754785-82756903	SNHG2115:82756730-8275678515:82754785-82756903	-12.92	12.64		ANO1	11:70111126-70111191	11:70108405-70111706	ANO111:70111126-7011119111:70108405-70111706	-13.99	5.56	-15.46	5.56
g1-OE	7:129657343-129657345	7:129611825-129657345	NRF17:129657343-1296573457:129611825-129657345	6.36	-15		PLD3	19:40348725-40348768	19:40348725-40365717	PLD319:40348725-4034876819:40348725-40365717	-19.76	9.04		FOXM1	12:2865355-2865399	12:2864753-2866392	FOXM112:2865355-286539912:2864753-2866392	-19.48	5.87	-22.48	5.87
g1-OE	5:178619838-178619896	5:178618779-178623255	CLK45:178619838-1786198965:178618779-178623255	14.37	-6.24		FDX2	19:10315554-10315704	19:10315331-10315759	FDX219:10315554-1031570419:10315331-10315759	-14.12	10.94		FMNL3	12:49646639-49646753	12:49645904-49646885	FMNL312:49646639-4964675312:49645904-49646885	-38.73	5.97	-44.44	5.97
g1-OE	1:147612978-147613199	1:147612978-147614426	BCL91:147612978-1476131991:147612978-147614426	5.35	-20		C19orf12	19:29705274-29705394	19:29702978-29715124	C19orf1219:29705274-2970539419:29702978-29715124	-7.02	33.85		PEX7	6:136866627-136866733	6:136826470-136898141	PEX76:136866627-1368667336:136826470-136898141	-19.12	6.01	-13.3	6.01
g1-OE	13:44539767-44539936	13:44538889-44573162	TSC22D113:44539767-4453993613:44538889-44573162	-6.27	10.65		PLEKHA7	11:16925526-17013989	11:16871183-17013988	PLEKHA711:16925526-1701398911:16871183-17013988	12.38	-5.29		MPZL1	1:167776064-167776166	1:167765750-167787819	MPZL11:167776064-1677761661:167765750-167787819	-12.82	6.16	-17.06	6.16
g1-OE	1:120952626-120952785	1:120952626-120953219	LINC006231:120952626-1209527851:120952626-120953219	-16.17	9.27		MSTO1	1:155613734-155613766	1:155613734-155614058	MSTO11:155613734-1556137661:155613734-155614058	-32.71	7.42		UGGT1	2:128156392-128156415	2:128155588-128157251	UGGT12:128156392-1281564152:128155588-128157251	-28.57	6.51	-36.79	6.51
g1-OE	17:77294774-77307141	17:77294572-77307140	SEPT917:77294774-7730714117:77294572-77307140	-5.37	21.94		UGGT1	2:128091383-128091596	2:128091383-128097428	UGGT12:128091383-1280915962:128091383-128097428	-5.26	13.13		ENAH	1:225504991-225505053	1:225501071-225507950	ENAH1:225504991-2255050531:225501071-225507950	-13.73	6.65	-15.3	6.65
g1-OE	5:103186320-103186439	5:103184745-103190841	PPIP5K25:103186320-1031864395:103184745-103190841	-12.41	16.24		P2RX5	17:3690956-3691027	17:3690681-3691643	P2RX517:3690956-369102717:3690681-3691643	-12.26	13.89		ADGRG6	6:142440908-142440953	6:142438365-142443336	ADGRG66:142440908-1424409536:142438365-142443336	-31.03	7.05	-40.18	7.05
g1-OE	12:49646639-49646753	12:49645904-49646885	FMNL312:49646639-4964675312:49645904-49646885	-38.73	5.97		NLRX1	11:119168895-119169042	11:119168895-119171355	NLRX111:119168895-11916904211:119168895-119171355	13.68	-6.93		VPS39	15:42192066-42192098	15:42191561-42199895	VPS3915:42192066-4219209815:42191561-42199895	-12.93	7.2	-24.75	7.2
g1-OE	11:62597416-62597602	11:62597316-62597712	MTA211:62597416-6259760211:62597316-62597712	-7.95	16.31		DEPDC5	22:31836972-31836998	22:31833981-31836998	DEPDC522:31836972-3183699822:31833981-31836998	22.64	-27.58		APP	21:25997360-25997416	21:25982478-26021839	APP21:25997360-2599741621:25982478-26021839	-11.7	7.23	-14.41	7.23
g1-OE	14:24145897-24146207	14:24145379-24146240	PSME214:24145897-2414620714:24145379-24146240	-13.43	9.36		CEP295	11:93702776-93702919	11:93702638-93706744	CEP29511:93702776-9370291911:93702638-93706744	10.23	-11.75		TRERF1	6:42263320-42263568	6:42259724-42264703	TRERF16:42263320-422635686:42259724-42264703	-18	7.39	-16.99	7.39
g1-OE	22:31836972-31837155	22:31833981-31838684	DEPDC522:31836972-3183715522:31833981-31838684	7.7	-15.46		EZH1	17:42727662-42727763	17:42724425-42728824	EZH117:42727662-4272776317:42724425-42728824	-13.66	7.83		UTRN	6:144827348-144827386	6:144821019-144827610	UTRN6:144827348-1448273866:144821019-144827610	-27.89	7.65	-31.23	7.65
g1-OE	2:91618155-91637033	2:91618155-91655367	LSP1P42:91618155-916370332:91618155-91655367	11.94	-6.3		DEPDC5	22:31836999-31837093	22:31833981-31837093	DEPDC522:31836999-3183709322:31833981-31837093	-23.87	18.63		PPIP5K2	5:103187314-103187376	5:103184745-103190841	PPIP5K25:103187314-1031873765:103184745-103190841	-10.87	8.32	-10	8.32
g1-OE	15:89646024-89646026	15:89646024-89646829	KIF715:89646024-8964602615:89646024-89646829	18.34	-23.88		UTRN	6:144827348-144827386	6:144821019-144827610	UTRN6:144827348-1448273866:144821019-144827610	-31.23	7.65		LMO7	13:75809154-75809183	13:75804542-75817160	LMO713:75809154-7580918313:75804542-75817160	-32.69	8.5	-37.69	8.5
g1-OE	22:31836999-31837093	22:31833981-31837093	DEPDC522:31836999-3183709322:31833981-31837093	-17.75	18.63		ENAH	1:225504991-225505053	1:225501071-225507950	ENAH1:225504991-2255050531:225501071-225507950	-15.3	6.65		BCLAF1	6:136269304-136269436	6:136269231-136269612	BCLAF16:136269304-1362694366:136269231-136269612	-11.84	8.64	-11.12	8.64
g1-OE	19:42310186-42310270	19:42309579-42310813	PRR1919:42310186-4231027019:42309579-42310813	-13.97	10.99		MPZL1	1:167776064-167776166	1:167765750-167787819	MPZL11:167776064-1677761661:167765750-167787819	-17.06	6.16		FMNL1	17:45234832-45234849	17:45234201-45236135	FMNL117:45234832-4523484917:45234201-45236135	-19.94	8.64	-20.47	8.64
g1-OE	X:107775100-107775525	X:107715951-107775779	TSC22D3X:107775100-107775525X:107715951-107775779	-5.65	11.84		CLK4	5:178619838-178619896	5:178618779-178623255	CLK45:178619838-1786198965:178618779-178623255	13.27	-6.24		L3MBTL3	6:130049756-130049830	6:130049394-130051248	L3MBTL36:130049756-1300498306:130049394-130051248	-17.05	9.15	-15.68	9.15
g1-OE	19:11195622-11195820	19:11194591-11197484	KANK219:11195622-1119582019:11194591-11197484	5	-15.47		ADCY7	16:50266588-50266680	16:50266588-50287911	ADCY716:50266588-5026668016:50266588-50287911	-11.44	25.74		AKR1E2	10:4841785-4841857	10:4835810-4842420	AKR1E210:4841785-484185710:4835810-4842420	-18.8	9.19	-24.68	9.19
g1-OE	2:233273721-233273777	2:233273053-233274675	ATG16L12:233273721-2332737772:233273053-233274675	-8.14	10.68		ZNF140	12:133080822-133081072	12:133080552-133081272	ZNF14012:133080822-13308107212:133080552-133081272	10.14	-17.91		EPB41	1:29060422-29060484	1:29053313-29064981	EPB411:29060422-290604841:29053313-29064981	-28.17	9.67	-30.47	9.67
g1-OE	19:40365553-40365717	19:40348725-40365717	PLD319:40365553-4036571719:40348725-40365717	11.17	-12.03		ADNP-AS1	20:50931375-50931449	20:50931055-50944356	ADNP-AS120:50931375-5093144920:50931055-50944356	-7	19.67		SULF2	20:47659399-47659452	20:47658393-47659696	SULF220:47659399-4765945220:47658393-47659696	-10.98	9.75	-12.6	9.75
g1-OE	1:6462971-6463071	1:6462863-6463347	TNFRSF251:6462971-64630711:6462863-6463347	-11.65	11.09		TMEM175	4:948411-948510	4:948155-948510	TMEM1754:948411-9485104:948155-948510	11.34	-8.12		TSC2	16:2077598-2077726	16:2076586-2079034	TSC216:2077598-207772616:2076586-2079034	-14.18	9.86	-15.04	9.86
g1-OE	20:36209488-36209898	20:36198042-36212271	EPB41L120:36209488-3620989820:36198042-36212271	-26.21	16.2		INPP4A	2:98555692-98555808	2:98555692-98559462	INPP4A2:98555692-985558082:98555692-98559462	15.52	-8.11		SULF2	20:47659399-47659696	20:47658393-47659696	SULF220:47659399-4765969620:47658393-47659696	-11.62	10.59	-12.57	10.59
g1-OE	14:105150991-105151104	14:105150912-105151282	JAG214:105150991-10515110414:105150912-105151282	11.32	-17.35		SLAIN2	4:48394576-48394653	4:48383785-48420124	SLAIN24:48394576-483946534:48383785-48420124	-10.77	10.69		TSC22D1	13:44539767-44539936	13:44538889-44573162	TSC22D113:44539767-4453993613:44538889-44573162	-6.27	10.65	-6.57	10.65
g1-OE	2:91628954-91637033	2:91628954-91655367	LSP1P42:91628954-916370332:91628954-91655367	11.94	-6.3		RBFOX2	22:35781744-35781746	22:35781744-35809779	RBFOX222:35781744-3578174622:35781744-35809779	-11.07	56.68		ATG16L1	2:233273721-233273777	2:233273053-233274675	ATG16L12:233273721-2332737772:233273053-233274675	-8.14	10.68	-12.22	10.68
g1-OE	17:78630032-78630316	17:78624316-78630316	LINC0208117:78630032-7863031617:78624316-78630316	-16.54	14.4		EPB41L1	20:36209488-36209898	20:36198042-36212271	EPB41L120:36209488-3620989820:36198042-36212271	-23.46	16.2		AKR1E2	10:4841841-4841857	10:4841841-4842420	AKR1E210:4841841-484185710:4841841-4842420	-15.99	10.75	-21.06	10.75
g1-OE	11:35204512-35204640	11:35190066-35214851	CD4411:35204512-3520464011:35190066-35214851	-11.06	11.9		ATG16L1	2:233272966-233273052	2:233270068-233274675	ATG16L12:233272966-2332730522:233270068-233274675	6.06	-11.66		FDX2	19:10315554-10315704	19:10315331-10315759	FDX219:10315554-1031570419:10315331-10315759	-18.22	10.94	-14.12	10.94
g1-OE	6:158708392-158720856	6:158708392-158725502	SYTL36:158708392-1587208566:158708392-158725502	-12.77	12.71		ZNF397	18:35241072-35241109	18:35241072-35242390	ZNF39718:35241072-3524110918:35241072-35242390	7.43	-23.86		TNFRSF25	1:6462971-6463071	1:6462863-6463347	TNFRSF251:6462971-64630711:6462863-6463347	-11.65	11.09	-12.81	11.09
g1-OE	15:82756730-82756785	15:82754785-82756903	SNHG2115:82756730-8275678515:82754785-82756903	-7.77	12.64		TSC22D1	13:44539767-44539936	13:44538889-44573162	TSC22D113:44539767-4453993613:44538889-44573162	-6.57	10.65		TSC22D3	X:107775100-107775525	X:107715951-107775779	TSC22D3X:107775100-107775525X:107715951-107775779	-5.65	11.84	-5.93	11.84
g1-OE	19:40365553-40365717	19:40348769-40365717	PLD319:40365553-4036571719:40348769-40365717	5.49	-10.03		COLGALT1	19:17580620-17580698	19:17579951-17580905	COLGALT119:17580620-1758069819:17579951-17580905	-8.7	12.56		CD44	11:35204512-35204640	11:35190066-35214851	CD4411:35204512-3520464011:35190066-35214851	-11.06	11.9	-14.08	11.9
g1-OE	12:48818523-48818974	12:48818523-48823343	CACNB312:48818523-4881897412:48818523-48823343	13.79	-14.15		CBWD5	9:65708902-65708958	9:65700338-65720040	CBWD59:65708902-657089589:65700338-65720040	-18.26	14.33		SYTL2	11:85709378-85709500	11:85709378-85714412	SYTL211:85709378-8570950011:85709378-85714412	-6.3	11.9	-5.61	11.9
g1-OE	6:169664287-169665485	6:169664286-169665556	WDR276:169664287-1696654856:169664286-169665556	18.47	-7.91		PPP3CB	10:73439872-73439901	10:73438421-73444724	PPP3CB10:73439872-7343990110:73438421-73444724	24.01	-10.14		PEX7	6:136869890-136870003	6:136826470-136898141	PEX76:136869890-1368700036:136826470-136898141	-16.1	12.06	-14.01	12.06
g1-OE	9:137575709-137576079	9:137574847-137576079	DPH79:137575709-1375760799:137574847-137576079	11.7	-13.7		TRERF1	6:42263320-42263568	6:42259724-42264703	TRERF16:42263320-422635686:42259724-42264703	-16.99	7.39		TSC22D3	X:107775100-107775779	X:107715951-107775779	TSC22D3X:107775100-107775779X:107715951-107775779	-5.73	12.16	-6.58	12.16
g1-OE	13:42313047-42313130	13:42308610-42313893	AKAP1113:42313047-4231313013:42308610-42313893	-25.46	13.86		MYO18A	17:29116444-29116455	17:29115841-29118044	MYO18A17:29116444-2911645517:29115841-29118044	14.8	-21.72		ABI1	10:26755655-26755741	10:26751784-26765217	ABI110:26755655-2675574110:26751784-26765217	-20.68	12.21	-23.75	12.21
g1-OE	21:33542548-33542659	21:33539324-33542659	GART21:33542548-3354265921:33539324-33542659	7.16	-12.72		SPOUT1	9:128821360-128821437	9:128819651-128822833	SPOUT19:128821360-1288214379:128819651-128822833	-11.86	17.39		KITLG	12:88515534-88515617	12:88507138-88516333	KITLG12:88515534-8851561712:88507138-88516333	-17.39	12.32	-18.24	12.32
g1-OE	14:102229367-102229456	14:102229073-102229657	MOK14:102229367-10222945614:102229073-102229657	-11.29	7.5		NAGPA	16:5033729-5033828	16:5033273-5033926	NAGPA16:5033729-503382816:5033273-5033926	-6.83	13.7		TSC22D3	X:107775100-107775511	X:107715951-107775779	TSC22D3X:107775100-107775511X:107715951-107775779	-7.34	12.35	-7.44	12.35
g1-OE	10:45553205-45590574	10:45553205-45594234	MARCH810:45553205-4559057410:45553205-45594234	12.03	-5.66		AKR1E2	10:4841841-4841857	10:4841841-4842420	AKR1E210:4841841-484185710:4841841-4842420	-21.06	10.75		COLGALT1	19:17580620-17580698	19:17579951-17580905	COLGALT119:17580620-1758069819:17579951-17580905	-16.53	12.56	-8.7	12.56
g1-OE	5:103187314-103187376	5:103184745-103190841	PPIP5K25:103187314-1031873765:103184745-103190841	-10.87	8.32		PEX7	6:136866627-136866733	6:136826470-136898141	PEX76:136866627-1368667336:136826470-136898141	-13.3	6.01		MYL6	12:56160626-56160670	12:56160321-56161386	MYL612:56160626-5616067012:56160321-56161386	-16.15	12.64	-20.29	12.64
g1-OE	5:103183234-103183407	5:103180189-103184671	PPIP5K25:103183234-1031834075:103180189-103184671	-12.41	14.13		DOCK7	1:62544947-62545039	1:62543746-62552731	DOCK71:62544947-625450391:62543746-62552731	-5.05	19.44		SNHG21	15:82756730-82756785	15:82754785-82756903	SNHG2115:82756730-8275678515:82754785-82756903	-7.77	12.64	-12.92	12.64
g1-OE	12:133080822-133081072	12:133080552-133081272	ZNF14012:133080822-13308107212:133080552-133081272	6.65	-17.91		TSC22D3	X:107775100-107775779	X:107715951-107775779	TSC22D3X:107775100-107775779X:107715951-107775779	-6.58	12.16		SYTL3	6:158708392-158720856	6:158708392-158725502	SYTL36:158708392-1587208566:158708392-158725502	-12.77	12.71	-14.29	12.71
g1-OE	1:148135886-148137711	1:148135814-148137710	NBPF111:148135886-1481377111:148135814-148137710	29.68	-39.23		POLL	10:101584602-101584919	10:101580417-101587245	POLL10:101584602-10158491910:101580417-101587245	9.63	-19.01		SYTL3	6:158718212-158720856	6:158718212-158725502	SYTL36:158718212-1587208566:158718212-158725502	-12.77	12.71	-14.29	12.71
g1-OE	17:64750724-64751601	17:64750724-64751806	ARHGAP27P1-BPTFP1-KPNA2P317:64750724-6475160117:64750724-64751806	22.73	-10.75		ECT2	3:172755298-172755374	3:172754661-172756982	ECT23:172755298-1727553743:172754661-172756982	13.75	-8.21		SNX14	6:85538838-85538864	6:85536925-85541984	SNX146:85538838-855388646:85536925-85541984	-11.23	12.89	-10.54	12.89
g1-OE	6:43213797-43213912	6:43213568-43215078	CUL96:43213797-432139126:43213568-43215078	10.66	-5.4		TNFRSF25	1:6462971-6463071	1:6462863-6463347	TNFRSF251:6462971-64630711:6462863-6463347	-12.81	11.09		UGGT1	2:128091416-128091596	2:128091416-128097428	UGGT12:128091416-1280915962:128091416-128097428	-5.34	13.13	-5.26	13.13
g1-OE	14:64215286-64215354	14:64214471-64216247	SYNE214:64215286-6421535414:64214471-64216247	-23.42	21.71		NUDT1	7:2242293-2242924	7:2242277-2242975	NUDT17:2242293-22429247:2242277-2242975	6.17	-13.52		UGGT1	2:128091383-128091596	2:128091383-128097428	UGGT12:128091383-1280915962:128091383-128097428	-5.34	13.13	-5.26	13.13
g1-OE	6:142440908-142440953	6:142438365-142443336	ADGRG66:142440908-1424409536:142438365-142443336	-31.03	7.05		TSC22D3	X:107775100-107775511	X:107715951-107775779	TSC22D3X:107775100-107775511X:107715951-107775779	-7.44	12.35		DIAPH1	5:141588224-141588250	5:141587198-141618797	DIAPH15:141588224-1415882505:141587198-141618797	-31.51	13.24	-38.61	13.24
g1-OE	10:73439872-73439901	10:73438421-73444724	PPP3CB10:73439872-7343990110:73438421-73444724	19.72	-10.14		TMEM42	3:44862117-44862527	3:44862117-44864196	TMEM423:44862117-448625273:44862117-44864196	10.77	-11.57		NAGPA	16:5033729-5033828	16:5033273-5033926	NAGPA16:5033729-503382816:5033273-5033926	-6.45	13.7	-6.83	13.7
g1-OE	10:102450023-102450186	10:102449837-102451147	C10orf9510:102450023-10245018610:102449837-102451147	-14.17	9.86		IQCK	16:19763848-19764112	16:19733828-19788837	IQCK16:19763848-1976411216:19733828-19788837	-10.52	9.39		AKAP11	13:42313047-42313130	13:42308610-42313893	AKAP1113:42313047-4231313013:42308610-42313893	-25.46	13.86	-28.73	13.86
g1-OE	10:26759236-26759238	10:26759236-26765217	ABI110:26759236-2675923810:26759236-26765217	-15.83	5.31		FMNL3	12:49646639-49646753	12:49645904-49646885	FMNL312:49646639-4964675312:49645904-49646885	-44.44	5.97		RALGAPA1	14:35548508-35548538	14:35539691-35549109	RALGAPA114:35548508-3554853814:35539691-35549109	-21.73	13.94	-27.25	13.94
g1-OE	10:26755655-26755741	10:26751784-26765217	ABI110:26755655-2675574110:26751784-26765217	-20.68	12.21		SYTL2	11:85709378-85709500	11:85709378-85714412	SYTL211:85709378-8570950011:85709378-85714412	-5.61	11.9		TMEM231	16:75545955-75546077	16:75545955-75555803	TMEM23116:75545955-7554607716:75545955-75555803	-7.53	14.07	-9.99	14.07
g1-OE	2:233273053-233273777	2:233273053-233274675	ATG16L12:233273053-2332737772:233273053-233274675	-8.48	18.73		PLEKHA6	1:204261449-204261508	1:204261449-204264941	PLEKHA61:204261449-2042615081:204261449-204264941	6.43	-20.56		PPIP5K2	5:103183234-103183407	5:103180189-103184671	PPIP5K25:103183234-1031834075:103180189-103184671	-12.41	14.13	-10.68	14.13
g1-OE	1:120952786-120952904	1:120952786-120953219	LINC006231:120952786-1209529041:120952786-120953219	13	-30.02		FMNL1	17:45234832-45234849	17:45234201-45236135	FMNL117:45234832-4523484917:45234201-45236135	-20.47	8.64		ARHGAP17	16:24927684-24927732	16:24920261-24930783	ARHGAP1716:24927684-2492773216:24920261-24930783	-17	14.18	-18.35	14.18
g1-OE	19:35015824-35015967	19:35014388-35019190	GRAMD1A19:35015824-3501596719:35014388-35019190	-13.84	12.99		MEF2D	1:156476494-156476514	1:156475238-156477011	MEF2D1:156476494-1564765141:156475238-156477011	-9.94	23.65		CBWD5	9:65708902-65708958	9:65700338-65720040	CBWD59:65708902-657089589:65700338-65720040	-17.36	14.33	-18.26	14.33
g1-OE	12:48818559-48818974	12:48818559-48823343	CACNB312:48818559-4881897412:48818559-48823343	13.79	-14.15		NBPF9	1:149098707-149100930	1:149098707-149101261	NBPF91:149098707-1491009301:149098707-149101261	14.76	-15.06		LINC02081	17:78630032-78630316	17:78624316-78630316	LINC0208117:78630032-7863031617:78624316-78630316	-16.54	14.4	-8.6	14.4
g1-OE	16:71867893-71868037	16:71865049-71879906	ZNF82116:71867893-7186803716:71865049-71879906	-14.57	8.18		ZBTB48	1:6580050-6580136	1:6580050-6580540	ZBTB481:6580050-65801361:6580050-6580540	17.85	-22.01		CD44	11:35206112-35206243	11:35190066-35214851	CD4411:35206112-3520624311:35190066-35214851	-13.33	14.97	-16.43	14.97
g1-OE	12:9692932-9693948	12:9692932-9694759	CLEC2D12:9692932-969394812:9692932-9694759	-13.24	32.77		KRT8	12:52949495-52949517	12:52949495-52949714	KRT812:52949495-5294951712:52949495-52949714	-10.31	26.8		KIAA0895L	16:67181558-67181605	16:67180667-67181605	KIAA0895L16:67181558-6718160516:67180667-67181605	-6.07	15.49	-6.27	15.49
g1-OE	16:24920248-24920260	16:24920248-24930783	ARHGAP1716:24920248-2492026016:24920248-24930783	15.81	-15.59		PPFIBP1	12:27677064-27677096	12:27676600-27679488	PPFIBP112:27677064-2767709612:27676600-27679488	-13.39	10.28		EPB41L1	20:36209488-36209898	20:36198042-36212271	EPB41L120:36209488-3620989820:36198042-36212271	-26.21	16.2	-23.46	16.2
g1-OE	15:30485148-30493589	15:30484687-30493588	AC127502.115:30485148-3049358915:30484687-30493588	10.66	-9.93		TSC2	16:2079035-2079196	16:2077727-2079275	TSC216:2079035-207919616:2077727-2079275	10.08	-5.21		PPIP5K2	5:103186320-103186439	5:103184745-103190841	PPIP5K25:103186320-1031864395:103184745-103190841	-12.41	16.24	-10.22	16.24
g1-OE	2:201203730-201203766	2:201195949-201209069	CASP102:201203730-2012037662:201195949-201209069	16.24	-5.74		EXOC1	4:55888888-55888932	4:55883929-55890222	EXOC14:55888888-558889324:55883929-55890222	10.59	-9.65		SPOUT1	9:128821360-128821437	9:128819651-128822833	SPOUT19:128821360-1288214379:128819651-128822833	-17.15	17.39	-11.86	17.39
g1-OE	11:796043-796203	11:795170-796203	SLC25A2211:796043-79620311:795170-796203	-10.13	8.68		EPB41	1:29053104-29053312	1:29039427-29064981	EPB411:29053104-290533121:29039427-29064981	18.89	-12.8		DEPDC5	22:31836999-31837093	22:31833981-31837093	DEPDC522:31836999-3183709322:31833981-31837093	-17.75	18.63	-23.87	18.63
g1-OE	16:24927684-24927732	16:24920261-24930783	ARHGAP1716:24927684-2492773216:24920261-24930783	-17	14.18		C6orf203	6:107028798-107028924	6:107028798-107030024	C6orf2036:107028798-1070289246:107028798-107030024	20.34	-23.23		KIF23	15:69425282-69425323	15:69423330-69426069	KIF2315:69425282-6942532315:69423330-69426069	-15.2	18.63	-21.32	18.63
g1-OE	12:52949456-52949578	12:52948829-52949714	KRT812:52949456-5294957812:52948829-52949714	-12.67	21.79		CYHR1	8:144464460-144464612	8:144453461-144464808	CYHR18:144464460-1444646128:144453461-144464808	-15.36	7.92		ATG16L1	2:233273053-233273777	2:233273053-233274675	ATG16L12:233273053-2332737772:233273053-233274675	-8.48	18.73	-11.7	18.73
g1-OE	14:103692359-103692425	14:103687212-103700654	KLC114:103692359-10369242514:103687212-103700654	10.51	-18.72		EXOG	3:38500090-38500164	3:38497690-38501354	EXOG3:38500090-385001643:38497690-38501354	-12.46	17.8		ARNTL	11:13372163-13372165	11:13369768-13372165	ARNTL11:13372163-1337216511:13369768-13372165	-6.56	18.98	-7.28	18.98
g1-OE	17:45234832-45234849	17:45234201-45236135	FMNL117:45234832-4523484917:45234201-45236135	-19.94	8.64		PPIP5K2	5:103183234-103183407	5:103180189-103184671	PPIP5K25:103183234-1031834075:103180189-103184671	-10.68	14.13		ECT2	3:172755483-172755575	3:172755375-172756982	ECT23:172755483-1727555753:172755375-172756982	-25.46	19.15	-26.42	19.15
g1-OE	17:29116444-29116455	17:29115841-29118044	MYO18A17:29116444-2911645517:29115841-29118044	13.32	-21.72		IP6K2	3:48694825-48695089	3:48693521-48695421	IP6K23:48694825-486950893:48693521-48695421	10.25	-11.13		ADNP-AS1	20:50931375-50931449	20:50931055-50944356	ADNP-AS120:50931375-5093144920:50931055-50944356	-6.89	19.67	-7	19.67
g1-OE	19:49115825-49116024	19:49115332-49117854	LIN7B19:49115825-4911602419:49115332-49117854	13.67	-9.56		GPR157	1:9105486-9111276	1:9104635-9111275	GPR1571:9105486-91112761:9104635-9111275	10.63	-8.5		ST7	7:117134124-117134192	7:117131961-117136080	ST77:117134124-1171341927:117131961-117136080	-23.03	20.96	-23.11	20.96
g1-OE	11:117338566-117338668	11:117328209-117344165	CEP16411:117338566-11733866811:117328209-117344165	-7.89	11.43		PUF60	8:143827385-143827536	8:143824400-143828983	PUF608:143827385-1438275368:143824400-143828983	-20.01	6.55		SYNE2	14:64215286-64215354	14:64214471-64216247	SYNE214:64215286-6421535414:64214471-64216247	-23.42	21.71	-34.61	21.71
g1-OE	19:10315554-10315704	19:10315331-10315759	FDX219:10315554-1031570419:10315331-10315759	-18.22	10.94		KRT8	12:52905028-52949494	12:52905028-52949714	KRT812:52905028-5294949412:52905028-52949714	13.51	-44.56		RAB11FIP3	16:491134-491268	16:489001-496823	RAB11FIP316:491134-49126816:489001-496823	-19.1	22.74	-21.06	22.74
g1-OE	11:796043-796113	11:795170-796113	SLC25A2211:796043-79611311:795170-796113	-10.13	8.68		CD44	11:35189973-35190065	11:35189973-35208104	CD4411:35189973-3519006511:35189973-35208104	14.15	-15.76		MAST2	1:46000959-46002805	1:45997800-46002804	MAST21:46000959-460028051:45997800-46002804	-31.17	23.09	-34.38	23.09
g1-OE	19:17580620-17580698	19:17579951-17580905	COLGALT119:17580620-1758069819:17579951-17580905	-16.53	12.56		SYTL3	6:158718212-158720856	6:158718212-158725502	SYTL36:158718212-1587208566:158718212-158725502	-14.29	12.71		MPRIP	17:17180607-17180669	17:17180089-17184822	MPRIP17:17180607-1718066917:17180089-17184822	-17.93	23.09	-16.74	23.09
g1-OE	19:40365553-40365661	19:40348769-40365661	PLD319:40365553-4036566119:40348769-40365661	5.49	-10.03		TANGO2	22:20021135-20021246	22:20021135-20036759	TANGO222:20021135-2002124622:20021135-20036759	11.31	-7.11		ADCY7	16:50266588-50266680	16:50266588-50287911	ADCY716:50266588-5026668016:50266588-50287911	-10.31	25.74	-11.44	25.74
g1-OE	16:67181558-67181605	16:67180667-67181605	KIAA0895L16:67181558-6718160516:67180667-67181605	-6.07	15.49		ABI1	10:26755655-26755741	10:26751784-26765217	ABI110:26755655-2675574110:26751784-26765217	-23.75	12.21		KRT8	12:52949495-52949517	12:52949495-52949714	KRT812:52949495-5294951712:52949495-52949714	-16.6	26.8	-10.31	26.8
g1-OE	16:75545955-75546077	16:75545955-75555803	TMEM23116:75545955-7554607716:75545955-75555803	-7.53	14.07		PEX7	6:136869890-136870003	6:136826470-136898141	PEX76:136869890-1368700036:136826470-136898141	-14.01	12.06		MAST2	1:45997800-46000979	1:45997800-46002804	MAST21:45997800-460009791:45997800-46002804	-29.92	27.5	-31.6	27.5
g1-OE	14:35548508-35548538	14:35539691-35549109	RALGAPA114:35548508-3554853814:35539691-35549109	-21.73	13.94		RPL23AP7	2:113626881-113627038	2:113625730-113627037	RPL23AP72:113626881-1136270382:113625730-113627037	8.98	-12.08		KRT8	12:52949456-52949517	12:52948829-52949714	KRT812:52949456-5294951712:52948829-52949714	-21.48	27.52	-10.22	27.52
g1-OE	1:40544397-40544415	1:40541711-40544415	ZNF6841:40544397-405444151:40541711-40544415	-12.69	13.14		KRT8	12:52949456-52949714	12:52905028-52949714	KRT812:52949456-5294971412:52905028-52949714	12.68	-6.21		PHACTR3	20:59806195-59836369	20:59806195-59836504	PHACTR320:59806195-5983636920:59806195-59836504	-12.51	29.04	-10.18	29.04
g1-OE	1:204261449-204261508	1:204261449-204264941	PLEKHA61:204261449-2042615081:204261449-204264941	12.29	-20.56		ECT2	3:172755295-172755374	3:172754661-172756982	ECT23:172755295-1727553743:172754661-172756982	12.62	-14.63		CLSTN1	1:9737498-9737554	1:9736043-9741093	CLSTN11:9737498-97375541:9736043-9741093	-10.44	29.45	-9.76	29.45
g1-OE	19:21098812-21098814	19:21098312-21098814	ZNF71419:21098812-2109881419:21098312-21098814	-19.27	11.4		ITSN2	2:24271766-24271804	2:24270769-24271804	ITSN22:24271766-242718042:24270769-24271804	6.42	-19.81		FN1	2:215392931-215393203	2:215391815-215394527	FN12:215392931-2153932032:215391815-215394527	-10.4	44.92	-12.22	44.92
g1-OE	10:4841841-4841857	10:4841841-4842420	AKR1E210:4841841-484185710:4841841-4842420	-15.99	10.75		CCDC18	1:93270347-93270814	1:93264902-93278462	CCDC181:93270347-932708141:93264902-93278462	25.34	-12.01		MTCP1	X:155065906-155066057	X:155065790-155070693	MTCP1X:155065906-155066057X:155065790-155070693	-15.02	45.56	-14.8	45.56
g1-OE	10:4839729-4839826	10:4835810-4842420	AKR1E210:4839729-483982610:4835810-4842420	-18.23	8.94		TPT1-AS1	13:45344305-45344328	13:45341631-45344328	TPT1-AS113:45344305-4534432813:45341631-45344328	-20.56	5.38
g1-OE	X:48898351-48898491	X:48897938-48898576	PQBP1X:48898351-48898491X:48897938-48898576	11.66	-7.42		CHID1	11:870490-870499	11:870490-883147	CHID111:870490-87049911:870490-883147	15.58	-9.99
g1-OE	12:57605344-57605731	12:57604859-57606189	DTX312:57605344-5760573112:57604859-57606189	12.71	-29.59		ST7	7:117134124-117134192	7:117131961-117136080	ST77:117134124-1171341927:117131961-117136080	-23.11	20.96
g1-OE	1:46000959-46002805	1:45997800-46002804	MAST21:46000959-460028051:45997800-46002804	-31.17	23.09		AC026412.1	5:1628755-1629630	5:1602736-1632844	AC026412.15:1628755-16296305:1602736-1632844	24.15	-5.26
g1-OE	16:84181464-84181591	16:84181328-84181663	TAF1C16:84181464-8418159116:84181328-84181663	11.98	-11.19		RGS5	1:163319182-163319291	1:163306330-163321621	RGS51:163319182-1633192911:163306330-163321621	10.59	-6.09
g1-OE	5:102974116-102974436	5:102961230-102990271	PAM5:102974116-1029744365:102961230-102990271	-5.66	28.72		TSC22D1	13:44539767-44539923	13:44538889-44573162	TSC22D113:44539767-4453992313:44538889-44573162	-13.84	6.58
g1-OE	19:49475674-49475690	19:49474673-49475690	FLT3LG19:49475674-4947569019:49474673-49475690	13.82	-8.57		SULF2	20:47659399-47659452	20:47658393-47659696	SULF220:47659399-4765945220:47658393-47659696	-12.6	9.75
g1-OE	1:42825623-42825670	1:42817254-42825670	ERMAP1:42825623-428256701:42817254-42825670	12.21	-7.69		PHACTR3	20:59806195-59836369	20:59806195-59836504	PHACTR320:59806195-5983636920:59806195-59836504	-10.18	29.04
g1-OE	16:491134-491268	16:489001-496823	RAB11FIP316:491134-49126816:489001-496823	-19.1	22.74		ZNF589	3:48267915-48270969	3:48260940-48286245	ZNF5893:48267915-482709693:48260940-48286245	10.22	-8.2
g1-OE	1:15505990-15506079	1:15495453-15518109	CASP91:15505990-155060791:15495453-15518109	16.19	-7.12		BPHL	6:3138041-3140509	6:3137494-3152487	BPHL6:3138041-31405096:3137494-3152487	-13.75	6.04
g1-OE	11:13372163-13372165	11:13369768-13372165	ARNTL11:13372163-1337216511:13369768-13372165	-6.56	18.98		SYTL3	6:158708392-158720856	6:158708392-158725502	SYTL36:158708392-1587208566:158708392-158725502	-14.29	12.71
g1-OE	3:126180476-126180799	3:126161003-126180799	ALDH1L13:126180476-1261807993:126161003-126180799	-10.22	5.91		KHNYN	14:24440493-24440782	14:24437036-24441834	KHNYN14:24440493-2444078214:24437036-24441834	10.86	-10.95
g1-OE	1:167776064-167776166	1:167765750-167787819	MPZL11:167776064-1677761661:167765750-167787819	-12.82	6.16		ANK1	8:41672516-41672912	8:41672427-41684543	ANK18:41672516-416729128:41672427-41684543	14.72	-10.95
g1-OE	20:50931375-50931449	20:50931055-50944356	ADNP-AS120:50931375-5093144920:50931055-50944356	-6.89	19.67		PANK4	1:2510749-2510782	1:2510749-2511337	PANK41:2510749-25107821:2510749-2511337	-5.35	10.29
g1-OE	11:88312388-88312554	11:88309319-88334936	CTSC11:88312388-8831255411:88309319-88334936	10.21	-5.35		GIT2	12:109945260-109945349	12:109939248-109947255	GIT212:109945260-10994534912:109939248-109947255	-17.31	9.78
g1-OE	22:31836972-31837093	22:31833981-31837093	DEPDC522:31836972-3183709322:31833981-31837093	17.67	-27.58		BCLAF1	6:136269304-136269436	6:136269231-136269612	BCLAF16:136269304-1362694366:136269231-136269612	-11.12	8.64
g1-OE	13:75809154-75809183	13:75804542-75817160	LMO713:75809154-7580918313:75804542-75817160	-32.69	8.5		ZBTB48	1:6580071-6580136	1:6580071-6580540	ZBTB481:6580071-65801361:6580071-6580540	17.85	-22.01
g1-OE	18:50271469-50272677	18:50269812-50272676	MBD118:50271469-5027267718:50269812-50272676	17.79	-10.19		MPRIP	17:17184823-17188327	17:17180089-17188327	MPRIP17:17184823-1718832717:17180089-17188327	16.27	-22.08
g1-OE	19:5222689-5223297	19:5222221-5238918	PTPRS19:5222689-522329719:5222221-5238918	-12.43	9.2		TSC22D3	X:107775100-107775525	X:107715951-107775779	TSC22D3X:107775100-107775525X:107715951-107775779	-5.93	11.84
g1-OE	1:29064982-29065158	1:29053313-29097806	EPB411:29064982-290651581:29053313-29097806	18.22	-7.57		EPB41	1:29053107-29053312	1:29039427-29064981	EPB411:29053107-290533121:29039427-29064981	12.75	-5.4
g1-OE	1:54190738-54190896	1:54184266-54195418	CYB5RL1:54190738-541908961:54184266-54195418	-18.45	6.33		CSPP1	8:67103037-67103135	8:67095733-67118247	CSPP18:67103037-671031358:67095733-67118247	-15.88	19.24
g1-OE	11:870490-870499	11:870490-883147	CHID111:870490-87049911:870490-883147	11.76	-9.99		ZNF133	20:18298063-18305178	20:18298063-18305667	ZNF13320:18298063-1830517820:18298063-18305667	5.77	-21.15
g1-OE	12:2823944-2824013	12:2823944-2824089	ITFG212:2823944-282401312:2823944-2824089	10.7	-8.43		DEPDC5	22:31837094-31837155	22:31833981-31838684	DEPDC522:31837094-3183715522:31833981-31838684	-10.18	7.92
g1-OE	X:155065906-155066057	X:155065790-155070693	MTCP1X:155065906-155066057X:155065790-155070693	-15.02	45.56		PHC1	12:8932563-8932831	12:8930928-8933864	PHC112:8932563-893283112:8930928-8933864	13.33	-6.11
g1-OE	15:59458550-59458646	15:59438283-59459932	FAM81A15:59458550-5945864615:59438283-59459932	17.66	-7.43		GOLGA2	9:128267194-128267274	9:128266326-128267457	GOLGA29:128267194-1282672749:128266326-128267457	19.68	-15.96
g1-OE	4:2935736-2936890	4:2935736-2937751	NOP14-AS14:2935736-29368904:2935736-2937751	13.55	-8.18		CEP192	18:13105080-13113705	18:13105080-13116373	CEP19218:13105080-1311370518:13105080-13116373	-6.49	14
g1-OE	1:149098707-149100930	1:149098707-149101261	NBPF91:149098707-1491009301:149098707-149101261	11.2	-15.06		POLL	10:101585316-101585478	10:101580417-101587245	POLL10:101585316-10158547810:101580417-101587245	11.31	-18.22
g1-OE	1:149100741-149101262	1:149098707-149101261	NBPF91:149100741-1491012621:149098707-149101261	13.51	-14.14		TRRAP	7:98983460-98983492	7:98983460-98984092	TRRAP7:98983460-989834927:98983460-98984092	10.41	-7.15
g1-OE	11:35206112-35206243	11:35190066-35214851	CD4411:35206112-3520624311:35190066-35214851	-13.33	14.97		ECT2	3:172755483-172755575	3:172755375-172756982	ECT23:172755483-1727555753:172755375-172756982	-26.42	19.15
g1-OE	11:85709378-85709500	11:85709378-85714412	SYTL211:85709378-8570950011:85709378-85714412	-6.3	11.9		KIF7	15:89646024-89646026	15:89646024-89646829	KIF715:89646024-8964602615:89646024-89646829	13.13	-23.88
g1-OE	3:172755298-172755374	3:172754661-172756982	ECT23:172755298-1727553743:172754661-172756982	11.73	-8.21		PBX4	19:19570586-19570686	19:19570300-19570686	PBX419:19570586-1957068619:19570300-19570686	-19.13	16.09
g1-OE	12:52949456-52949585	12:52948829-52949714	KRT812:52949456-5294958512:52948829-52949714	-14.41	17.08		L3MBTL3	6:130049756-130049830	6:130049394-130051248	L3MBTL36:130049756-1300498306:130049394-130051248	-15.68	9.15
g1-OE	5:141588224-141588250	5:141587198-141618797	DIAPH15:141588224-1415882505:141587198-141618797	-31.51	13.24		BABAM1	19:17268756-17268793	19:17267528-17268793	BABAM119:17268756-1726879319:17267528-17268793	5.24	-10.94
g1-OE	7:117134124-117134192	7:117131961-117136080	ST77:117134124-1171341927:117131961-117136080	-23.03	20.96		CLSTN1	1:9737498-9737554	1:9736043-9741093	CLSTN11:9737498-97375541:9736043-9741093	-9.76	29.45
g1-OE	19:45770971-45771060	19:45770641-45771567	DMPK19:45770971-4577106019:45770641-45771567	-13.06	9.72		ARHGAP17	16:24927684-24927732	16:24920261-24930783	ARHGAP1716:24927684-2492773216:24920261-24930783	-18.35	14.18
g1-OE	1:58546690-58546702	1:58539311-58546702	OMA11:58546690-585467021:58539311-58546702	-8.39	14.51		RPUSD1	16:787646-787744	16:787646-788255	RPUSD116:787646-78774416:787646-788255	5.03	-17.92
g1-OE	1:148135886-148143415	1:148135814-148143414	NBPF111:148135886-1481434151:148135814-148143414	29.68	-39.23		ABI1	10:26759236-26759238	10:26759236-26765217	ABI110:26759236-2675923810:26759236-26765217	-11.21	5.31
g1-OE	1:155611689-155611852	1:155611604-155611982	MSTO11:155611689-1556118521:155611604-155611982	11.15	-12.63		TRMT61B	2:28851072-28851098	2:28850406-28851098	TRMT61B2:28851072-288510982:28850406-28851098	-12.98	7.88
g1-OE	2:215392931-215393203	2:215391815-215394527	FN12:215392931-2153932032:215391815-215394527	-10.4	44.92		C4orf36	4:86890048-86890158	4:86888276-86891455	C4orf364:86890048-868901584:86888276-86891455	-5.23	33.97
g1-OE	14:100293378-100295625	14:100293294-100296545	SLC25A2914:100293378-10029562514:100293294-100296545	7.75	-20.47		CYP2R1	11:14891153-14891363	11:14885918-14891363	CYP2R111:14891153-1489136311:14885918-14891363	10.17	-14.08
g1-OE	4:122334441-122334545	4:122334441-122336191	KIAA11094:122334441-1223345454:122334441-122336191	-12.59	5.9		DAZAP1	19:1434737-1434739	19:1433828-1434739	DAZAP119:1434737-143473919:1433828-1434739	-26.15	10.82
g1-OE	12:52905028-52949494	12:52905028-52949714	KRT812:52905028-5294949412:52905028-52949714	9.65	-44.56		AP003108.2	11:61472745-61481782	11:61468715-61481781	AP003108.211:61472745-6148178211:61468715-61481781	-10.63	10.2
g1-OE	2:97091462-97091712	2:97090326-97094700	FAHD2B2:97091462-970917122:97090326-97094700	-10.4	10.99		APP	21:25997360-25997416	21:25982478-26021839	APP21:25997360-2599741621:25982478-26021839	-14.41	7.23
g1-OE	19:53555904-53555908	19:53555904-53569303	ZNF33119:53555904-5355590819:53555904-53569303	6.18	-16.21		TMEM116	12:111936742-111936830	12:111934031-111937159	TMEM11612:111936742-11193683012:111934031-111937159	-8.11	10.63
g1-OE	10:101587383-101587406	10:101587383-101588203	POLL10:101587383-10158740610:101587383-101588203	12.91	-10.26		ANKRD13D	11:67301399-67301487	11:67301282-67301823	ANKRD13D11:67301399-6730148711:67301282-67301823	-10.83	6.06
g1-OE	6:144827348-144827386	6:144821019-144827610	UTRN6:144827348-1448273866:144821019-144827610	-27.89	7.65		EPB41	1:29064982-29065158	1:29053313-29097806	EPB411:29064982-290651581:29053313-29097806	13.38	-7.57
g1-OE	16:66696340-66696426	16:66636582-66696426	CMTM416:66696340-6669642616:66636582-66696426	-14.14	8.21		DIAPH1	5:141588224-141588250	5:141587198-141618797	DIAPH15:141588224-1415882505:141587198-141618797	-38.61	13.24
g1-OE	16:50266588-50266680	16:50266588-50287911	ADCY716:50266588-5026668016:50266588-50287911	-10.31	25.74		PPP1R3E	14:23298548-23298822	14:23298548-23299400	PPP1R3E14:23298548-2329882214:23298548-23299400	-20.25	6.37
g1-OE	16:1778322-1778434	16:1776068-1780627	EME216:1778322-177843416:1776068-1780627	-5.98	11.45		FOXP1	3:71052624-71052626	3:71052624-71053635	FOXP13:71052624-710526263:71052624-71053635	-8.49	22.68
g1-OE	18:13759942-13760208	18:13754148-13762038	RNMT18:13759942-1376020818:13754148-13762038	-7.46	27.27		WDR37	10:1103602-1103836	10:1096247-1124217	WDR3710:1103602-110383610:1096247-1124217	12.13	-6.19
g1-OE	2:128091416-128091596	2:128091416-128097428	UGGT12:128091416-1280915962:128091416-128097428	-5.34	13.13		DTX3	12:57605344-57605731	12:57604859-57606189	DTX312:57605344-5760573112:57604859-57606189	8.4	-29.59
g1-OE	20:47659399-47659452	20:47658393-47659696	SULF220:47659399-4765945220:47658393-47659696	-10.98	9.75		CSNK1G3	5:123605339-123605362	5:123604831-123614341	CSNK1G35:123605339-1236053625:123604831-123614341	-6.21	14.18
g1-OE	12:9693116-9693948	12:9693116-9694759	CLEC2D12:9693116-969394812:9693116-9694759	-13.24	32.77		TSC2	16:2077598-2077726	16:2076586-2079034	TSC216:2077598-207772616:2076586-2079034	-15.04	9.86
g1-OE	9:128267194-128267274	9:128266326-128267457	GOLGA29:128267194-1282672749:128266326-128267457	20.4	-15.96		DUS3L	19:5786920-5787060	19:5786749-5787171	DUS3L19:5786920-578706019:5786749-5787171	-8.87	13.21
g1-OE	17:42022565-42022569	17:42022473-42022569	NKIRAS217:42022565-4202256917:42022473-42022569	16.18	-11.88		NRF1	7:129657343-129657345	7:129611825-129657345	NRF17:129657343-1296573457:129611825-129657345	5.31	-15
g1-OE	15:63061789-63062214	15:63061198-63062277	TPM115:63061789-6306221415:63061198-63062277	15.37	-17.56		SERTAD4	1:210241558-210245799	1:210239609-210245799	SERTAD41:210241558-2102457991:210239609-210245799	12.77	-8.57
g1-OE	11:70111126-70111191	11:70108405-70111706	ANO111:70111126-7011119111:70108405-70111706	-13.99	5.56		ANK1	8:41672530-41672912	8:41672530-41684543	ANK18:41672530-416729128:41672530-41684543	15.09	-14.07
g1-OE	6:136269304-136269436	6:136269231-136269612	BCLAF16:136269304-1362694366:136269231-136269612	-11.84	8.64		WDFY3	4:84726861-84726911	4:84724595-84733381	WDFY34:84726861-847269114:84724595-84733381	-6.99	13.07
g1-OE	17:40034916-40034972	17:40033457-40035116	MED2417:40034916-4003497217:40033457-40035116	-6.27	15.16		FOXM1	12:2865355-2865399	12:2864753-2866392	FOXM112:2865355-286539912:2864753-2866392	-22.48	5.87
g1-OE	8:92891989-92892066	8:92886736-92954405	TRIQK8:92891989-928920668:92886736-92954405	-14	7.96		AC073869.1	2:131501509-131502692	2:131501509-131506311	AC073869.12:131501509-1315026922:131501509-131506311	-10.95	12.13
g1-OE	3:172755295-172755374	3:172754661-172756982	ECT23:172755295-1727553743:172754661-172756982	12.38	-14.63		BRD9	5:869245-869394	5:869120-870472	BRD95:869245-8693945:869120-870472	-13.18	5.29
g1-OE	11:64286510-64286881	11:64285381-64288339	GPR13711:64286510-6428688111:64285381-64288339	10.74	-13.82		ARHGAP17	16:24920248-24920260	16:24920248-24930783	ARHGAP1716:24920248-2492026016:24920248-24930783	18.52	-15.59
g1-OE	6:85538838-85538864	6:85536925-85541984	SNX146:85538838-855388646:85536925-85541984	-11.23	12.89		MPRIP	17:17180607-17180669	17:17180089-17184822	MPRIP17:17180607-1718066917:17180089-17184822	-16.74	23.09
g1-OE	12:2865355-2865399	12:2864753-2866392	FOXM112:2865355-286539912:2864753-2866392	-19.48	5.87		CYTH1	17:78696007-78696009	17:78692494-78698268	CYTH117:78696007-7869600917:78692494-78698268	10.12	-5.57
g1-OE	2:128091398-128091596	2:128091398-128097428	UGGT12:128091398-1280915962:128091398-128097428	-5.34	13.13		VPS39	15:42192066-42192098	15:42191561-42199895	VPS3915:42192066-4219209815:42191561-42199895	-24.75	7.2
g1-OE	19:54153841-54153943	19:54153715-54155681	CNOT319:54153841-5415394319:54153715-54155681	14.25	-13.97		ZNF133	20:18288605-18305178	20:18288605-18305667	ZNF13320:18288605-1830517820:18288605-18305667	5.77	-21.15
g1-OE	18:58934433-58934614	18:58920634-58979054	ZNF53218:58934433-5893461418:58920634-58979054	11.83	-12.49		SYNE2	14:64215286-64215354	14:64214471-64216247	SYNE214:64215286-6421535414:64214471-64216247	-34.61	21.71
g1-OE	8:92891989-92892074	8:92886736-92954405	TRIQK8:92891989-928920748:92886736-92954405	-14.23	8.22		ZNF431	19:21184598-21186005	19:21182623-21196053	ZNF43119:21184598-2118600519:21182623-21196053	-19.4	8
g1-OE	1:45997800-46000979	1:45997800-46002804	MAST21:45997800-460009791:45997800-46002804	-29.92	27.5		CNOT3	19:54153841-54153943	19:54153715-54155681	CNOT319:54153841-5415394319:54153715-54155681	17.83	-13.97
g1-OE	3:52246974-52247228	3:52246813-52247681	PPM1M3:52246974-522472283:52246813-52247681	18.46	-5.44		BCAT2	19:48807756-48808236	19:48807075-48810808	BCAT219:48807756-4880823619:48807075-48810808	6.73	-10.23
g1-OE	17:75289089-75289353	17:75288592-75289353	SLC25A1917:75289089-7528935317:75288592-75289353	11.34	-5.43		CNTROB	17:7949082-7949084	17:7948620-7949084	CNTROB17:7949082-794908417:7948620-7949084	11.94	-5.07
g1-OE	14:24440493-24440782	14:24437036-24441834	KHNYN14:24440493-2444078214:24437036-24441834	9.5	-10.95		ATG16L1	2:233273721-233273777	2:233273053-233274675	ATG16L12:233273721-2332737772:233273053-233274675	-12.22	10.68
g1-OE	21:45265636-45266021	21:45263928-45267713	POFUT221:45265636-4526602121:45263928-45267713	18.68	-6.88		KIF23	15:69425282-69425323	15:69423330-69426069	KIF2315:69425282-6942532315:69423330-69426069	-21.32	18.63
g1-OE	11:85711113-85711232	11:85709501-85714412	SYTL211:85711113-8571123211:85709501-85714412	5.34	-10.9		TTLL11	9:122031723-122031856	9:121989771-122039271	TTLL119:122031723-1220318569:121989771-122039271	16.44	-13.69
g1-OE	1:29060422-29060484	1:29053313-29064981	EPB411:29060422-290604841:29053313-29064981	-28.17	9.67		CCNL2	1:1391554-1391575	1:1391554-1392678	CCNL21:1391554-13915751:1391554-1392678	-16.66	8.72
g1-OE	10:45533290-45590574	10:45533290-45594234	MARCH810:45533290-4559057410:45533290-45594234	12.03	-5.66		MAST2	1:45997800-46000979	1:45997800-46002804	MAST21:45997800-460009791:45997800-46002804	-31.6	27.5
g1-OE	12:56160626-56160670	12:56160321-56161386	MYL612:56160626-5616067012:56160321-56161386	-16.15	12.64		NGLY1	3:25736401-25737333	3:25736309-25737455	NGLY13:25736401-257373333:25736309-25737455	12.19	-14.41
g1-OE	7:70775357-70775386	7:70771645-70777102	AUTS27:70775357-707753867:70771645-70777102	-7.43	17.44		DEPDC5	22:31836972-31837093	22:31833981-31837093	DEPDC522:31836972-3183709322:31833981-31837093	22.64	-27.58
g1-OE	15:69425282-69425323	15:69423330-69426069	KIF2315:69425282-6942532315:69423330-69426069	-15.2	18.63		ARNTL	11:13372163-13372165	11:13369768-13372165	ARNTL11:13372163-1337216511:13369768-13372165	-7.28	18.98
g1-OE	2:128156392-128156415	2:128155588-128157251	UGGT12:128156392-1281564152:128155588-128157251	-28.57	6.51		UGGT1	2:128156392-128156415	2:128155588-128157251	UGGT12:128156392-1281564152:128155588-128157251	-36.79	6.51
g1-OE	5:82252562-82252659	5:82178588-82276144	ATG105:82252562-822526595:82178588-82276144	11.24	-7.7		ANO1	11:70111126-70111191	11:70108405-70111706	ANO111:70111126-7011119111:70108405-70111706	-15.46	5.56
g1-OE	16:2077598-2077726	16:2076586-2079034	TSC216:2077598-207772616:2076586-2079034	-14.18	9.86		PPIP5K2	5:103186320-103186439	5:103184745-103190841	PPIP5K25:103186320-1031864395:103184745-103190841	-10.22	16.24
g1-OE	3:172755483-172755575	3:172755375-172756982	ECT23:172755483-1727555753:172755375-172756982	-25.46	19.15		RPL23AP7	2:113612248-113622161	2:113612248-113625608	RPL23AP72:113612248-1136221612:113612248-113625608	13.33	-6.55
g1-OE	1:144955602-144960398	1:144955602-144995007	SRGAP2B1:144955602-1449603981:144955602-144995007	-9.47	29.99		CASP10	2:201203730-201203766	2:201195949-201209069	CASP102:201203730-2012037662:201195949-201209069	12.04	-5.74
g1-OE	12:8932563-8932831	12:8930928-8933864	PHC112:8932563-893283112:8930928-8933864	15.09	-6.11		FN1	2:215392931-215393203	2:215391815-215394527	FN12:215392931-2153932032:215391815-215394527	-12.22	44.92
g1-OE	22:31836972-31836998	22:31833981-31836998	DEPDC522:31836972-3183699822:31833981-31836998	17.67	-27.58		SLC15A3	11:60941122-60941290	11:60939639-60942034	SLC15A311:60941122-6094129011:60939639-60942034	-13.1	9.88
g1-OE	10:4841785-4841857	10:4835810-4842420	AKR1E210:4841785-484185710:4835810-4842420	-18.8	9.19		ATIC	2:215312391-215312497	2:215312091-215312624	ATIC2:215312391-2153124972:215312091-215312624	-18.21	5.57
g1-OE	16:5033729-5033828	16:5033273-5033926	NAGPA16:5033729-503382816:5033273-5033926	-6.45	13.7		LINC02081	17:78630032-78630316	17:78624316-78630316	LINC0208117:78630032-7863031617:78624316-78630316	-8.6	14.4
g1-OE	20:47659399-47659696	20:47658393-47659696	SULF220:47659399-4765969620:47658393-47659696	-11.62	10.59		ARHGAP27P1-BPTFP1-KPNA2P3	17:64750724-64751601	17:64750724-64751806	ARHGAP27P1-BPTFP1-KPNA2P317:64750724-6475160117:64750724-64751806	23.54	-10.75
g1-OE	1:58546690-58546740	1:58539311-58546740	OMA11:58546690-585467401:58539311-58546740	-8.39	14.51		AKAP11	13:42313047-42313130	13:42308610-42313893	AKAP1113:42313047-4231313013:42308610-42313893	-28.73	13.86
g1-OE	2:178426506-178426661	2:178426506-178430769	AC009948.12:178426506-1784266612:178426506-178430769	-7.28	17.37		PRSS16	6:27252808-27252949	6:27251265-27254985	PRSS166:27252808-272529496:27251265-27254985	11.5	-17.04
g1-OE	11:796043-796107	11:795170-796107	SLC25A2211:796043-79610711:795170-796107	-10.13	8.68		MAST2	1:46000959-46002805	1:45997800-46002804	MAST21:46000959-460028051:45997800-46002804	-34.38	23.09
g1-OE	6:136869890-136870003	6:136826470-136898141	PEX76:136869890-1368700036:136826470-136898141	-16.1	12.06		RELL2	5:141638955-141639021	5:141638861-141639463	RELL25:141638955-1416390215:141638861-141639463	-17.52	10.16
g1-OE	1:149100741-149103301	1:149098707-149103300	NBPF91:149100741-1491033011:149098707-149103300	13.51	-14.14		CCDC51	3:48435016-48435136	3:48435016-48439987	CCDC513:48435016-484351363:48435016-48439987	-8.08	12.84
g1-OE	8:98951519-98951600	8:98950756-98951600	OSR28:98951519-989516008:98950756-98951600	6.55	-17.8		NSUN5P1	7:75415592-75415770	7:75415235-75415980	NSUN5P17:75415592-754157707:75415235-75415980	21.3	-6.92
g1-OE	11:35189973-35190065	11:35189973-35208104	CD4411:35189973-3519006511:35189973-35208104	11.91	-15.76		PER1	17:8144760-8144993	17:8143877-8145957	PER117:8144760-814499317:8143877-8145957	5.2	-12.89
g1-OE	21:25997360-25997416	21:25982478-26021839	APP21:25997360-2599741621:25982478-26021839	-11.7	7.23		AKR1E2	10:4841785-4841857	10:4835810-4842420	AKR1E210:4841785-484185710:4835810-4842420	-24.68	9.19
g1-OE	19:40365553-40365585	19:40348725-40365717	PLD319:40365553-4036558519:40348725-40365717	13.5	-15.75		AC060780.1	17:43167251-43167262	17:43167251-43170125	AC060780.117:43167251-4316726217:43167251-43170125	7.35	-16.59
g1-OE	9:128821360-128821437	9:128819651-128822833	SPOUT19:128821360-1288214379:128819651-128822833	-17.15	17.39		TMEM231	16:75545955-75546077	16:75545955-75555803	TMEM23116:75545955-7554607716:75545955-75555803	-9.99	14.07
g1-OE	15:42192066-42192098	15:42191561-42199895	VPS3915:42192066-4219209815:42191561-42199895	-12.93	7.2		RBFOX2	22:35781600-35781746	22:35778079-35809779	RBFOX222:35781600-3578174622:35778079-35809779	-15.81	30.93
g1-OE	6:158718212-158720856	6:158718212-158725502	SYTL36:158718212-1587208566:158718212-158725502	-12.77	12.71		STK36	2:218696527-218696601	2:218694636-218697038	STK362:218696527-2186966012:218694636-218697038	-5.08	17.62
g1-OE	11:61720868-61720890	11:61720868-61722858	DAGLA11:61720868-6172089011:61720868-61722858	19.19	-5.05		RAB11FIP3	16:491134-491268	16:489001-496823	RAB11FIP316:491134-49126816:489001-496823	-21.06	22.74
g1-OE	17:17184823-17188327	17:17180089-17188327	MPRIP17:17184823-1718832717:17180089-17188327	17.68	-22.08		ATG16L1	2:233273053-233273777	2:233273053-233274675	ATG16L12:233273053-2332737772:233273053-233274675	-11.7	18.73
g1-OE							LMO7	13:75809154-75809183	13:75804542-75817160	LMO713:75809154-7580918313:75804542-75817160	-37.69	8.5
g1-OE							ERCC2	19:45350552-45350640	19:45349837-45351721	ERCC219:45350552-4535064019:45349837-45351721	-12.46	18.2
g1-OE							MYO18A	17:29085604-29085648	17:29082439-29086437	MYO18A17:29085604-2908564817:29082439-29086437	-6.88	10.17
g1-OE							CD44	11:35204512-35204640	11:35190066-35214851	CD4411:35204512-3520464011:35190066-35214851	-14.08	11.9
g1-OE							ATG10	5:82252562-82252659	5:82178588-82276144	ATG105:82252562-822526595:82178588-82276144	12.58	-7.7
g1-OE
g1-OE
g1-OE
g1-OE
g1-OE
g1-OE
g1-OE
g1-OE
g1-OE
g1-OE
g1-OE
g1-OE
g1-OE
g1-OE
g1-OE
g1-OE
g1-OE
g1-OE
g1-OE
g1-OE
g1-OE
g1-OE
g1-OE
g1-OE
g1-OE
g1-OE
g1-OE
g1-OE
g1-OE
g1-OE
g1-OE
g1-OE
g1-OE
g1-OE
g1-OE
g1-OE
g1-OE
g1-OE
g1-OE
g1-OE
g1-OE
g1-OE
g1-OE
g1-OE
g1-OE
g1-OE
g1-OE
g1-OE
g1-OE
g1-OE
g1-OE
g1-OE
g1-OE
g1-OE
g1-OE
g1-OE
g1-OE
g1-OE
g1-OE
g1-OE
g1-OE
g1-OE
g1-OE
g1-OE
g1-OE
g1-OE
g1-OE
g1-OE
g1-OE
g1-OE
g1-OE
g1-OE
g1-OE
g1-OE
g1-OE
g1-OE
g1-OE
g1-OE
g1-OE
g1-OE
g1-OE
g1-OE
g1-OE
g1-OE
g1-OE
g1-OE
g1-OE
g1-OE
g1-OE
g1-OE
g1-OE
g1-OE
g1-OE
g1-OE
g1-OE
g1-OE
g1-OE
g1-OE
g1-OE
g1-OE
g1-OE
g1-OE
g1-OE
g1-OE
g1-OE
g1-OE
g1-OE
g1-OE
g1-OE
g1-OE
g1-OE
g1-OE
g1-OE
g1-OE
g1-OE
g1-OE
g1-OE
g1-OE
g1-OE
g1-OE
g1-OE
g1-OE
g1-OE
g1-OE
g1-OE
g1-OE
g1-OE
g1-OE
g1-OE
g1-OE
g1-OE
g1-OE
g1-OE
g1-OE
g1-OE
g1-OE
g1-OE
g1-OE
g1-OE
g1-OE
g1-OE
g1-OE
g1-OE
g1-OE
g1-OE
g1-OE
g1-OE
g1-OE
g1-OE
g1-OE
g1-OE
g1-OE
g1-OE
g1-OE
g1-OE
g1-OE
g1-OE
g1-OE
g1-OE
g1-OE
g1-OE
g1-OE
g1-OE
g1-OE
g1-OE
g1-OE
g1-OE
g1-OE
g1-OE
g1-OE
g1-OE
g1-OE
g1-OE
g1-OE
g1-OE
g1-OE
g1-OE
g1-OE
g1-OE
g1-OE
g1-OE
g1-OE
g1-OE
g1-OE
g1-OE
g1-OE
g1-OE
g1-OE
g1-OE
g1-OE
g1-OE
g1-OE
g1-OE
g1-OE
g1-OE
g1-OE
g1-OE
g1-OE
g1-OE
g1-OE
g1-OE
g1-OE
g1-OE
g1-OE
g1-OE
g1-OE
g1-OE
g1-OE
g1-OE
g1-OE
g1-OE
g1-OE
g1-OE
g1-OE
g1-OE
g1-OE
g1-OE
g1-OE
g1-OE
g1-OE
g1-OE
g1-OE
g1-OE
g1-OE
g1-OE
g1-OE
g1-OE
g1-OE
g1-OE
g1-OE
g1-OE
g1-OE
g1-OE
g1-OE
g1-OE
g1-OE
g1-OE
g1-OE
g1-OE
g1-OE
g1-OE
g1-OE
g1-OE
g1-OE
g1-OE
g1-OE
g1-OE
g1-OE
g1-OE
g1-OE
g1-OE
g1-OE
g1-OE
g1-OE
g1-OE
g1-OE
g1-OE
g1-OE
g1-OE
g1-OE
g1-OE
g1-OE
g1-OE
g1-OE
g1-OE
g1-OE
g1-OE
g1-OE
g1-OE
g1-OE
g1-OE
g1-OE
g1-OE
g1-OE
g1-OE
g1-OE
g1-OE
g1-OE
g1-OE
g1-OE
g1-OE
g1-OE
g1-OE
g1-OE
g1-OE
g1-OE
g1-OE
g1-OE
g1-OE
g1-OE
g1-OE
g1-OE
g1-OE
g1-OE
g1-OE
g1-OE
g1-OE
g1-OE
g1-OE
g1-OE
g1-OE
g1-OE
g1-OE
g1-OE
g1-OE
g1-OE
g1-OE
g1-OE
g1-OE
g1-OE
g1-OE
g1-OE
g1-OE
g1-OE
g1-OE
g1-OE
g1-OE
g1-OE
g1-OE
g1-OE
g1-OE
g1-OE
g1-OE
g1-OE
g1-OE
g1-OE
g1-OE
g1-OE
g1-OE
g1-OE
g1-OE
g1-OE
g1-OE
g1-OE
g1-OE
g1-OE
g1-OE
g1-OE
g1-OE
g1-OE
g1-OE
g1-OE
g1-OE
g1-OE
g1-OE
g1-OE
g1-OE
g1-OE
g1-OE
g1-OE
g1-OE
g1-OE
g1-OE
g1-OE
g1-OE
g1-OE
g1-OE
g1-OE
g1-OE
g1-OE
g1-OE
g1-OE
g1-OE
g1-OE
g1-OE
g1-OE
g1-OE
g1-OE
g1-OE
g1-OE
g1-OE
g1-OE
g1-OE
g1-OE
g1-OE
g1-OE
g1-OE
g1-OE
g1-OE
g1-OE
g1-OE
g1-OE
g1-OE
g1-OE
g1-OE
g1-OE
g1-OE
g1-OE
g1-OE
g1-OE
g1-OE
g1-OE
g1-OE
g1-OE
g1-OE
g1-OE
g1-OE
g1-OE
g1-OE
g1-OE
g1-OE
g1-OE
g1-OE
g1-OE
g1-OE
g1-OE
g1-OE
g1-OE
g1-OE
g1-OE
g1-OE
g1-OE
g1-OE
g1-OE
g1-OE
g1-OE
g1-OE
g1-OE
g1-OE
g1-OE
g1-OE
g1-OE
g1-OE
g1-OE
g1-OE
g1-OE
g1-OE
g1-OE
g1-OE
g1-OE
g1-OE
g1-OE
g1-OE
g1-OE
g1-OE
g1-OE
g1-OE
g1-OE
g1-OE
g1-OE
g1-OE
g1-OE
g1-OE
g1-OE
g1-OE
g1-OE
g1-OE
g1-OE
g1-OE
g1-OE
g1-OE
g1-OE
g1-OE
g1-OE
g1-OE
g1-OE
g1-OE
g1-OE
g1-OE
g1-OE
g1-OE
g1-OE
g1-OE
g1-OE
g1-OE
g1-OE
g1-OE
g1-OE
g1-OE
g1-OE
g1-OE
g1-OE
g1-OE
g1-OE
g1-OE
g1-OE
g1-OE
g1-OE
g1-OE
g1-OE
g1-OE
g1-OE
g1-OE
g1-OE
g1-OE
g1-OE
g1-OE
g1-OE
g1-OE
g1-OE
g1-OE
g1-OE
g1-OE
g1-OE
g1-OE
g1-OE
g1-OE
g1-OE
g1-OE
g1-OE
g1-OE
g1-OE
g1-OE
g1-OE
g1-OE
g1-OE
g1-OE
g1-OE
g1-OE
g1-OE
g1-OE
g1-OE
g1-OE
g1-OE
g1-OE
g1-OE
g1-OE
g1-OE
g1-OE
g1-OE
g1-OE
g1-OE
g1-OE
g1-OE
g1-OE
g1-OE
g1-OE
g1-OE
g1-OE
g1-OE
g1-OE
g1-OE
g1-OE
g1-OE
g1-OE
g1-OE
g1-OE
g1-OE
g1-OE
g1-OE
g1-OE
g1-OE
g1-OE
g1-OE
g1-OE
g1-OE
g1-OE
g1-OE
g1-OE
g1-OE
g1-OE
g1-OE
g1-OE
g1-OE
g1-OE
g1-OE
g1-OE
g1-OE
g1-OE
g1-OE
g1-OE
g1-OE
g1-OE
g1-OE
g1-OE
g1-OE
g1-OE
g1-OE
g1-OE
g1-OE
g1-OE
g1-OE
g1-OE
g1-OE
g1-OE
g1-OE
g1-OE
g1-OE
g1-OE
g1-OE
g1-OE
g1-OE
g1-OE
g1-OE
g1-OE
g1-OE
g1-OE
g1-OE
g1-OE
g1-OE
g1-OE
g1-OE
g1-OE
g1-OE
g1-OE
g1-OE
g1-OE
g1-OE
g1-OE
g1-OE
g1-OE
g1-OE
g1-OE
g1-OE
g1-OE
g1-OE
g1-OE
g1-OE
g1-OE
g1-OE
g1-OE
g1-OE
g1-OE
g1-OE
g1-OE
g1-OE
g1-OE
g1-OE
g1-OE
g1-OE
g1-OE
g1-OE
g1-OE
g1-OE
g1-OE
g1-OE
g1-OE
g1-OE
g1-OE
g1-OE
g1-OE
g1-OE
g1-OE
g1-OE
g1-OE
g1-OE
g1-OE
g1-OE
g1-OE
g1-OE
g1-OE
g1-OE
g1-OE
g1-OE
g1-OE
g1-OE
g1-OE
g1-OE
g1-OE
g1-OE
g1-OE
g1-OE
g1-OE
g1-OE
g1-OE
g1-OE
g1-OE
g1-OE
g1-OE
g1-OE
g1-OE
g1-OE
g1-OE
g1-OE
g1-OE
g1-OE
g1-OE
g1-OE
g1-OE
g1-OE
g1-OE
g1-OE
g1-OE
g1-OE
g1-OE
g1-OE
g1-OE
g1-OE
g1-OE
g1-OE
g1-OE
g1-OE
g1-OE
g1-OE
g1-OE
g1-OE
g1-OE
g1-OE
g1-OE
g1-OE
g1-OE
g1-OE
g1-OE
g1-OE
g1-OE
g1-OE
g1-OE
g1-OE
g1-OE
g1-OE
g1-OE
g1-OE
g1-OE
g1-OE
g1-OE
g1-OE
g1-OE
g1-OE
g1-OE
g1-OE
g1-OE
g1-OE
g1-OE
g1-OE
g1-OE
g1-OE
g1-OE
g1-OE
g1-OE
g1-OE
g1-OE
g1-OE
g1-OE
g1-OE
g1-OE
g1-OE
g1-OE
g1-OE
g1-OE
g1-OE
g1-OE
g1-OE
g1-OE
g1-OE
g1-OE
g1-OE
g1-OE
g1-OE
g1-OE
g1-OE
g1-OE
g1-OE
g1-OE
g1-OE
g1-OE
g1-OE
g1-OE
g1-OE
g1-OE
g1-OE
g1-OE
g1-OE
g1-OE
g1-OE
g1-OE
g1-OE
g1-OE
g1-OE
g1-OE
g1-OE
g1-OE
g1-OE
g1-OE
g1-OE
g1-OE
g1-OE
g1-OE
g1-OE
g1-OE
g1-OE
g1-OE
g1-OE
g1-OE
g1-OE
g1-OE
g1-OE
g1-OE
g1-OE
g1-OE
g1-OE
g1-OE
g1-OE
g1-OE
g1-OE
g1-OE
g1-OE
g1-OE
g1-OE
g1-OE
g1-OE
g1-OE
g1-OE
g1-OE
g1-OE
g1-OE
g1-OE
g1-OE
g1-OE
g1-OE
g1-OE
g1-OE
g1-OE
g1-OE
g1-OE
g1-OE
g1-OE
g1-OE
g1-OE
g1-OE
g1-OE
g1-OE
g1-OE
g1-OE
g1-OE
g1-OE
g1-OE
g1-OE
g1-OE
g1-OE
g1-OE
g1-OE
g1-OE
g1-OE
g1-OE
g1-OE
g1-OE
g1-OE
g1-OE
g1-OE
g1-OE
g1-OE
g1-OE
g1-OE
g1-OE
g1-OE
g1-OE
g1-OE
g1-OE
g1-OE
g1-OE
g1-OE
g1-OE
g1-OE
g1-OE
g1-OE
g1-OE
g1-OE
g1-OE
g1-OE
g1-OE
g1-OE
g1-OE
g1-OE
g1-OE
g1-OE
g1-OE
g1-OE
g1-OE
g1-OE
g1-OE
g1-OE
g1-OE
g1-OE
g1-OE
g1-OE
g1-OE
g1-OE
g1-OE
g1-OE
g1-OE
g1-OE
g1-OE
g1-OE
g1-OE
g1-OE
g1-OE
g1-OE
g1-OE
g1-OE
g1-OE
g1-OE
g1-OE
g1-OE
g1-OE
g1-OE
g1-OE
g1-OE
g1-OE
g1-OE
g1-OE
g1-OE
g1-OE
g1-OE
g1-OE
g1-OE
g1-OE
g1-OE
g1-OE
g1-OE
g1-OE
g1-OE
g1-OE
g1-OE
g1-OE
g1-OE
g1-OE
g1-OE
g1-OE
g1-OE
g1-OE
g1-OE
g1-OE
g1-OE
g1-OE
g1-OE
g1-OE
g1-OE
g1-OE
g1-OE
g1-OE
g1-OE
g1-OE
g1-OE
g1-OE
g1-OE
g1-OE
g1-OE
g1-OE
g1-OE
g1-OE
g1-OE
g1-OE
g1-OE
g1-OE
g1-OE
g1-OE
g1-OE
g1-OE
g1-OE
g1-OE
g1-OE
g1-OE
g1-OE
g1-OE
g1-OE
g1-OE
g1-OE
g1-OE
g1-OE
g1-OE
g1-OE
g1-OE
g1-OE
g1-OE
g1-OE
g1-OE
g1-OE
g1-OE
g1-OE
g1-OE
g1-OE
g1-OE
g1-OE
g1-OE
g1-OE
g1-OE
g1-OE
g1-OE
g1-OE
g1-OE
g1-OE
g1-OE
g1-OE
g1-OE
g1-OE
g1-OE
g1-OE
g1-OE
g1-OE
g1-OE
g1-OE
g1-OE
g1-OE
g1-OE
g1-OE
g1-OE
g1-OE
g1-OE
g1-OE
g1-OE
g1-OE
g1-OE
g1-OE
g1-OE
g1-OE
g1-OE
g1-OE
g1-OE
g1-OE
g1-OE
g1-OE
g1-OE
g1-OE
g1-OE
g1-OE
g1-OE
g1-OE
g1-OE
g1-OE
g1-OE
g1-OE
g1-OE
g1-OE
g1-OE
g1-OE
g1-OE
g1-OE
g1-OE
g1-OE
g1-OE
g1-OE
g1-OE
g1-OE
g1-OE
g1-OE
g1-OE
g1-OE
g1-OE
g1-OE
g1-OE
g1-OE
g1-OE
g1-OE
g1-OE
g1-OE
g1-OE
g1-OE
g1-OE
g1-OE
g1-OE
g1-OE
g1-OE
g1-OE
g1-OE
g1-OE
g1-OE
g1-OE
g1-OE
g1-OE
g1-OE
g1-OE
g1-OE
g1-OE
g1-OE
g1-OE
g1-OE
g1-OE
g1-OE
g1-OE
g1-OE
g1-OE
g1-OE
g1-OE
g1-OE
g1-OE
g1-OE
g1-OE
g1-OE
g1-OE
g1-OE
g1-OE
g1-OE
g1-OE
g1-OE
g1-OE
g1-OE
g1-OE
g1-OE
g1-OE
g1-OE
g1-OE
g1-OE
g1-OE
g1-OE
g1-OE
g1-OE
g1-OE
g1-OE
g1-OE
g1-OE
g1-OE
g1-OE
g1-OE
g1-OE
g1-OE
g1-OE
g1-OE
g1-OE
g1-OE
g1-OE
g1-OE
g1-OE
g1-OE
g1-OE
g1-OE
g1-OE
g1-OE
g1-OE
g1-OE
g1-OE
g1-OE
g1-OE
g1-OE
g1-OE
g1-OE
g1-OE
g1-OE
g1-OE
g1-OE
g1-OE
g1-OE
g1-OE
g1-OE
g1-OE
g1-OE
g1-OE
g1-OE
g1-OE
g1-OE
g1-OE
g1-OE
g1-OE
g1-OE
g1-OE
g1-OE
g1-OE
g1-OE
g1-OE
g1-OE
g1-OE
g1-OE
g1-OE
g1-OE
g1-OE
g1-OE
g1-OE
g1-OE
g1-OE
g1-OE
g1-OE
g1-OE
g1-OE
g1-OE
g1-OE
g1-OE
g1-OE
g1-OE
g1-OE
g1-OE
g1-OE
g1-OE
g1-OE
g1-OE
g1-OE
g1-OE
g1-OE
g1-OE
g1-OE
g1-OE
g1-OE
g1-OE
g1-OE
g1-OE
g1-OE
g1-OE
g1-OE
g1-OE
g1-OE
g1-OE
g1-OE
g1-OE
g1-OE
g1-OE
g1-OE
g1-OE
g1-OE
g1-OE
g1-OE
g1-OE
g1-OE
g1-OE
g1-OE
g1-OE
g1-OE
g1-OE
g1-OE
g1-OE
g1-OE
g1-OE
g1-OE
g1-OE
g1-OE
g1-OE
g1-OE
g1-OE
g1-OE
g1-OE
g1-OE
g1-OE
g1-OE
g1-OE
g1-OE
g1-OE
g1-OE
g1-OE
g1-OE
g1-OE
g1-OE
g1-OE
g1-OE
g1-OE
g1-OE
g1-OE
g1-OE
g1-OE
g1-OE
g1-OE
g1-OE
g1-OE
g1-OE
g1-OE
g1-OE
g1-OE
g1-OE
g1-OE
g1-OE
g1-OE
g1-OE
g1-OE
g1-OE
g1-OE
g1-OE
g1-OE
g1-OE
g1-OE
g1-OE
g1-OE
g1-OE
g1-OE
g1-OE
g1-OE
g1-OE
g1-OE
g1-OE
g1-OE
g1-OE
g1-OE
g1-OE
g1-OE
g1-OE
g1-OE
g1-OE
g1-OE
g1-OE
g1-OE
g1-OE
g1-OE
g1-OE
g1-OE
g1-OE
g1-OE
g1-OE
g1-OE
g1-OE
g1-OE
g1-OE
g1-OE
g1-OE
g1-OE
g1-OE
g1-OE
g1-OE
g1-OE
g1-OE
g1-OE
g1-OE
g1-OE
g1-OE
g1-OE
g1-OE
g1-OE
g1-OE
g1-OE
g1-OE
g1-OE
g1-OE
g1-OE
g1-OE
g1-OE
g1-OE
g1-OE
g1-OE
g1-OE
g1-OE
g1-OE
g1-OE
g1-OE
g1-OE
g1-OE
g1-OE
g1-OE
g1-OE
g1-OE
g1-OE
g1-OE
g1-OE
g1-OE
g1-OE
g1-OE
g1-OE
g1-OE
g1-OE
g1-OE
g1-OE
g1-OE
g1-OE
g1-OE
g1-OE
g1-OE
g1-OE
g1-OE
g1-OE
g1-OE
g1-OE
g1-OE
g1-OE
g1-OE
g1-OE
g1-OE
g1-OE
g1-OE
g1-OE
g1-OE
g1-OE
g1-OE
g1-OE
g1-OE
g1-OE
g1-OE
g1-OE
g1-OE
g1-OE
g1-OE
g1-OE
g1-OE
g1-OE
g1-OE
g1-OE
g1-OE
g1-OE
g1-OE
g1-OE
g1-OE
g1-OE
g1-OE
g1-OE
g1-OE
g1-OE
g1-OE
g1-OE
g1-OE
g1-OE
g1-OE
g1-OE
g1-OE
g1-OE
g1-OE
g1-OE
g1-OE
g1-OE
g1-OE
g1-OE
g1-OE
g1-OE
g1-OE
g1-OE
g1-OE
g1-OE
g1-OE
g1-OE
g1-OE
g1-OE
g1-OE
g1-OE
g1-OE
g1-OE
g1-OE
g1-OE
g1-OE
g1-OE
g1-OE
g1-OE
g1-OE
g1-OE
g1-OE
g1-OE
g1-OE
g1-OE
g1-OE
g1-OE
g1-OE
g1-OE
g1-OE
g1-OE
g1-OE
g1-OE
g1-OE
g1-OE
g1-OE
g1-OE
g1-OE
g1-OE
g1-OE
g1-OE
g1-OE
g1-OE
g1-OE
g1-OE
g1-OE
g1-OE
g1-OE
g1-OE
g1-OE
g1-OE
g1-OE
g1-OE
g1-OE
g1-OE
g1-OE
g1-OE
g1-OE
g1-OE
g1-OE
g1-OE
g1-OE
g1-OE
g1-OE
g1-OE
g1-OE
g1-OE
g1-OE
g1-OE
g1-OE
g1-OE
g1-OE
g1-OE
g1-OE
g1-OE
g1-OE
g1-OE
g1-OE
g1-OE
g1-OE
g1-OE
g1-OE
g1-OE
g1-OE
g1-OE
g1-OE
g1-OE
g1-OE
g1-OE
g1-OE
g1-OE
g1-OE
g1-OE
g1-OE
g1-OE
g1-OE
g1-OE
g1-OE
g1-OE
g1-OE
g1-OE
g1-OE
g1-OE
g1-OE
g1-OE
g1-OE
g1-OE
g1-OE
g1-OE
g1-OE
g1-OE
g1-OE
g1-OE
g1-OE
g1-OE
g1-OE
g1-OE
g1-OE
g1-OE
g1-OE
g1-OE
g1-OE
g1-OE
g1-OE
g1-OE
g1-OE
g1-OE
g1-OE
g1-OE
g1-OE
g1-OE
g1-OE
g1-OE
g1-OE
g1-OE
g1-OE
g1-OE
g1-OE
g1-OE
g1-OE
g1-OE
g1-OE
g1-OE
g1-OE
g1-OE
g1-OE
g1-OE
g1-OE
g1-OE
g1-OE
g1-OE
g1-OE
g1-OE
g1-OE
g1-OE
g1-OE
g1-OE
g1-OE
g1-OE
g1-OE
g1-OE
g1-OE
g1-OE
g1-OE
g1-OE
g1-OE
g1-OE
g1-OE
g1-OE
g1-OE
g1-OE
g1-OE
g1-OE
g1-OE
g1-OE
g1-OE
g1-OE
g1-OE
g1-OE
g1-OE
g1-OE
g1-OE
g1-OE
g1-OE
g1-OE
g1-OE
g1-OE
g1-OE
g1-OE
g1-OE
g1-OE
g1-OE
g1-OE
g1-OE
g1-OE
g1-OE
g1-OE
g1-OE
g1-OE
g1-OE
g1-OE
g1-OE
g1-OE
g1-OE
g1-OE
g1-OE
g1-OE
g1-OE
g1-OE
g1-OE
g1-OE
g1-OE
g1-OE
g1-OE
g1-OE
g1-OE
g1-OE
g1-OE
g1-OE
g1-OE
g1-OE
g1-OE
g1-OE
g1-OE
g1-OE
g1-OE
g1-OE
g1-OE
g1-OE
g1-OE
g1-OE
g1-OE
g1-OE
g1-OE
g1-OE
g1-OE
g1-OE
g1-OE
g1-OE
g1-OE
g1-OE
g1-OE
g1-OE
g1-OE
g1-OE
g1-OE
g1-OE
g1-OE
g1-OE
g1-OE
g1-OE
g1-OE
g1-OE
g1-OE
g1-OE
g1-OE
g1-OE
g1-OE
g1-OE
g1-OE
g1-OE
g1-OE
g1-OE
g1-OE
g1-OE
g1-OE
g1-OE
g1-OE
g1-OE
g1-OE
g1-OE
g1-OE
g1-OE
g1-OE
g1-OE
g1-OE
g1-OE
g1-OE
g1-OE
g1-OE
g1-OE
g1-OE
g1-OE
g1-OE
g1-OE
g1-OE
g1-OE
g1-OE
g1-OE
g1-OE
g1-OE
g1-OE
g1-OE
g1-OE
g1-OE
g1-OE
g1-OE
g1-OE
g1-OE
g1-OE
g1-OE
g1-OE
g1-OE
g1-OE
g1-OE
g1-OE
g1-OE
g1-OE
g1-OE
g1-OE
g1-OE
g1-OE
g1-OE
g1-OE
g1-OE
g1-OE
g1-OE
g1-OE
g1-OE
g1-OE
g1-OE
g1-OE
g1-OE
g1-OE
g1-OE
g1-OE
g1-OE
g1-OE
g1-OE
g1-OE
g1-OE
g1-OE
g1-OE
g1-OE
g1-OE
g1-OE
g1-OE
g1-OE
g1-OE
g1-OE
g1-OE
g1-OE
g1-OE
g1-OE
g1-OE
g1-OE
g1-OE
g1-OE
g1-OE
g1-OE
g1-OE
g1-OE
g1-OE
g1-OE
g1-OE
g1-OE
g1-OE
g1-OE
g1-OE
g1-OE
g1-OE
g1-OE
g1-OE
g1-OE
g1-OE
g1-OE
g1-OE
g1-OE
g1-OE
g1-OE
g1-OE
g1-OE
g1-OE
g1-OE
g1-OE
g1-OE
g1-OE
g1-OE
g1-OE
g1-OE
g1-OE
g1-OE
g1-OE
g1-OE
g1-OE
g1-OE
g1-OE
g1-OE
g1-OE
g1-OE
g1-OE
g1-OE
g1-OE
g1-OE
[truncated: 198,000+ more rows]
[truncated: 5,000 more columns]

## Sheet: reactome 114 events
Pathway identifier	Pathway name	#Entities found	#Entities total	Entities ratio	Entities pValue	Entities FDR	#Reactions found	#Reactions total	Reactions ratio	Species identifier	Species name	Submitted entities found	Mapped entities	Found reaction identifiers
R-HSA-9012999	RHO GTPase cycle	9	452	0.0389655	0.00505282	0.330792	21	91	0.00690597	9606	Homo sapiens	Q68EM7;O60610;O95466;Q9UEY8;Q6GYQ0;Q8IVF7;Q9H8V3;Q8IZP0;Q6ZUM4	Q68EM7;O60610;O95466;Q9UEY8;Q6GYQ0;Q8IVF7;Q9H8V3;Q8IZP0;Q6ZUM4	R-HSA-9013161;R-HSA-9017507;R-HSA-9013157;R-HSA-9013159;R-HSA-9690493;R-HSA-9018758;R-HSA-9018745;R-HSA-9013145;R-HSA-9013144;R-HSA-9018808;R-HSA-9013437;R-HSA-9013023;R-HSA-9693125;R-HSA-9013009;R-HSA-8980691;R-HSA-9693198;R-HSA-9014295;R-HSA-9013143;R-HSA-9018806;R-HSA-9014294;R-HSA-9013110
R-HSA-9013148	CDC42 GTPase cycle	5	159	0.0137069	0.00580393	0.330792	3	6	0.000455339	9606	Homo sapiens	Q68EM7;O95466;Q8IVF7;Q9H8V3;Q6ZUM4	Q68EM7;O95466;Q8IVF7;Q9H8V3;Q6ZUM4	R-HSA-9013161;R-HSA-9013157;R-HSA-9013159
R-HSA-9013405	RHOD GTPase cycle	3	53	0.00456897	0.00667608	0.330792	2	9	0.000683008	9606	Homo sapiens	Q68EM7;O60610;Q9UEY8	Q68EM7;O60610;Q9UEY8	R-HSA-9013437;R-HSA-9693198
R-HSA-5620916	VxPx cargo-targeting to cilium	2	21	0.00181034	0.0101196	0.330792	7	10	0.000758898	9606	Homo sapiens	Q9NV70;O75154	Q9NV70;O75154	R-HSA-5623525;R-HSA-5623524;R-HSA-5623527;R-HSA-5623521;R-HSA-5623519;R-HSA-5623513;R-HSA-5620921
R-HSA-9013149	RAC1 GTPase cycle	5	185	0.0159483	0.0107274	0.330792	3	6	0.000455339	9606	Homo sapiens	Q68EM7;O95466;Q9H8V3;Q8IZP0;Q6ZUM4	Q68EM7;O95466;Q9H8V3;Q8IZP0;Q6ZUM4	R-HSA-9013145;R-HSA-9013144;R-HSA-9013143
R-HSA-8863678	Neurodegenerative Diseases	2	22	0.00189655	0.0110553	0.330792	3	22	0.00166958	9606	Homo sapiens	Q08379;P05067	Q08379;P05067	R-HSA-8870710;R-HSA-8868260;R-HSA-8863009
R-HSA-8862803	Deregulated CDK5 triggers multiple neurodegenerative pathways in Alzheimer's disease models	2	22	0.00189655	0.0110553	0.330792	3	22	0.00166958	9606	Homo sapiens	Q08379;P05067	Q08379;P05067	R-HSA-8870710;R-HSA-8868260;R-HSA-8863009
R-HSA-9619665	EGR2 and SOX10-mediated initiation of Schwann cell myelination	2	29	0.0025	0.0186019	0.330792	4	26	0.00197314	9606	Homo sapiens	Q86SQ4;P46939	Q86SQ4;P46939	R-HSA-9614273;R-HSA-9619668;R-HSA-9614271;R-HSA-9613644
R-HSA-165181	Inhibition of TSC complex formation by PKB	1	3	0.000258621	0.0212395	0.330792	2	2	0.00015178	9606	Homo sapiens	P49815	P49815	R-HSA-165162;R-HSA-165182
R-HSA-2395516	Electron transport from NADPH to Ferredoxin	1	3	0.000258621	0.0212395	0.330792	1	2	0.00015178	9606	Homo sapiens	Q6P4F2	Q6P4F2	R-HSA-2395512
R-HSA-194315	Signaling by Rho GTPases	10	678	0.0584483	0.0228639	0.330792	42	203	0.0154056	9606	Homo sapiens	Q68EM7;O60610;O95466;Q9UEY8;Q6GYQ0;Q8IVF7;P60660;Q9H8V3;Q8IZP0;Q6ZUM4	Q68EM7;O60610;O95466;Q9UEY8;Q6GYQ0;Q8IVF7;P60660;Q9H8V3;Q8IZP0;Q6ZUM4	R-HSA-5665686;R-HSA-5666070;R-HSA-2029469;R-HSA-2029466;R-HSA-2029465;R-HSA-5665809;R-HSA-9018758;R-HSA-9013145;R-HSA-9013144;R-HSA-5668932;R-HSA-5665989;R-HSA-9013023;R-HSA-9693125;R-HSA-5663232;R-HSA-9013009;R-HSA-8980691;R-HSA-2197690;R-HSA-5665802;R-HSA-9693198;R-HSA-9014295;R-HSA-9013143;R-HSA-9014294;R-HSA-9013161;R-HSA-5668978;R-HSA-442592;R-HSA-419232;R-HSA-5665982;R-HSA-9017507;R-HSA-901…
R-HSA-9716542	Signaling by Rho GTPases, Miro GTPases and RHOBTB3	10	694	0.0598276	0.0263311	0.330792	42	212	0.0160886	9606	Homo sapiens	Q68EM7;O60610;O95466;Q9UEY8;Q6GYQ0;Q8IVF7;P60660;Q9H8V3;Q8IZP0;Q6ZUM4	Q68EM7;O60610;O95466;Q9UEY8;Q6GYQ0;Q8IVF7;P60660;Q9H8V3;Q8IZP0;Q6ZUM4	R-HSA-5665686;R-HSA-5666070;R-HSA-2029469;R-HSA-2029466;R-HSA-2029465;R-HSA-5665809;R-HSA-9018758;R-HSA-9013145;R-HSA-9013144;R-HSA-5668932;R-HSA-5665989;R-HSA-9013023;R-HSA-9693125;R-HSA-5663232;R-HSA-9013009;R-HSA-8980691;R-HSA-2197690;R-HSA-5665802;R-HSA-9693198;R-HSA-9014295;R-HSA-9013143;R-HSA-9014294;R-HSA-9013161;R-HSA-5668978;R-HSA-442592;R-HSA-419232;R-HSA-5665982;R-HSA-9017507;R-HSA-901…
R-HSA-5579026	Defective CYP11A1 causes AICSR	1	4	0.000344828	0.0282198	0.330792	1	1	7.58898e-05	9606	Homo sapiens	Q6P4F2	Q6P4F2	R-HSA-5580269
R-HSA-445355	Smooth Muscle Contraction	2	39	0.00336207	0.0321394	0.330792	5	11	0.000834788	9606	Homo sapiens	P60660;P09493	P60660;P09493	R-HSA-445700;R-HSA-445813;R-HSA-445699;R-HSA-445704;R-HSA-445705
R-HSA-75157	FasL/ CD95L signaling	1	5	0.000431034	0.0351509	0.330792	1	5	0.000379449	9606	Homo sapiens	Q92851	Q92851	R-HSA-141310
R-HSA-9035034	RHOF GTPase cycle	2	42	0.00362069	0.0367682	0.330792	1	3	0.000227669	9606	Homo sapiens	O60610;Q9UEY8	O60610;Q9UEY8	R-HSA-9693125
R-HSA-1566977	Fibronectin matrix formation	1	6	0.000517241	0.0420332	0.330792	3	3	0.000227669	9606	Homo sapiens	P02751	P02751	R-HSA-202723;R-HSA-2327746;R-HSA-2545196
R-HSA-5620920	Cargo trafficking to the periciliary membrane	2	51	0.00439655	0.0520439	0.330792	7	27	0.00204902	9606	Homo sapiens	Q9NV70;O75154	Q9NV70;O75154	R-HSA-5623525;R-HSA-5623524;R-HSA-5623527;R-HSA-5623521;R-HSA-5623519;R-HSA-5623513;R-HSA-5620921
R-HSA-75158	TRAIL signaling	1	8	0.000689655	0.0556526	0.330792	1	6	0.000455339	9606	Homo sapiens	Q92851	Q92851	R-HSA-141316
R-HSA-9639288	Amino acids regulate mTORC1	2	55	0.00474138	0.0594426	0.330792	5	12	0.000910678	9606	Homo sapiens	Q969R8;O75140	Q969R8;O75140	R-HSA-9657619;R-HSA-9640195;R-HSA-9639287;R-HSA-9640254;R-HSA-9640237
R-HSA-195258	RHO GTPase Effectors	5	295	0.025431	0.0607585	0.330792	21	113	0.00857555	9606	Homo sapiens	O60610;O95466;Q8IVF7;P60660;Q8IZP0	O60610;O95466;Q8IVF7;P60660;Q8IZP0	R-HSA-5665686;R-HSA-5666070;R-HSA-2029469;R-HSA-2029466;R-HSA-5668978;R-HSA-442592;R-HSA-419232;R-HSA-2029465;R-HSA-5665809;R-HSA-5665982;R-HSA-5665659;R-HSA-5665767;R-HSA-2130194;R-HSA-5668932;R-HSA-5665989;R-HSA-5663232;R-HSA-5665761;R-HSA-5671919;R-HSA-2197690;R-HSA-419197;R-HSA-5665802
R-HSA-2025928	Calcineurin activates NFAT	1	9	0.000775862	0.0623903	0.330792	2	3	0.000227669	9606	Homo sapiens	P16298	P16298	R-HSA-2025882;R-HSA-2025890
R-HSA-444473	Formyl peptide receptors bind formyl peptides and many other ligands	1	9	0.000775862	0.0623903	0.330792	1	3	0.000227669	9606	Homo sapiens	P05067	P05067	R-HSA-391913
R-HSA-9010642	ROBO receptors bind AKAP5	1	9	0.000775862	0.0623903	0.330792	1	7	0.000531229	9606	Homo sapiens	P16298	P16298	R-HSA-9010645
R-HSA-9725370	Signaling by ALK fusions and activated point mutants	2	57	0.00491379	0.0632704	0.330792	11	29	0.0022008	9606	Homo sapiens	Q8WWI1;P02751	Q8WWI1;P02751	R-HSA-9712084;R-HSA-9700181;R-HSA-9712085;R-HSA-9700193;R-HSA-9701810;R-HSA-9700179;R-HSA-9724099;R-HSA-9712083;R-HSA-9712078;R-HSA-9700190;R-HSA-9712079
R-HSA-9700206	Signaling by ALK in cancer	2	57	0.00491379	0.0632704	0.330792	12	37	0.00280792	9606	Homo sapiens	Q8WWI1;P02751	Q8WWI1;P02751	R-HSA-9712084;R-HSA-9700181;R-HSA-9712085;R-HSA-9700193;R-HSA-9701810;R-HSA-9700179;R-HSA-9700131;R-HSA-9724099;R-HSA-9712083;R-HSA-9712078;R-HSA-9700190;R-HSA-9712079
R-HSA-114608	Platelet degranulation	3	128	0.0110345	0.0644805	0.330792	2	11	0.000834788	9606	Homo sapiens	Q9BWS9;P05067;P02751	Q9BWS9;P05067;P02751	R-HSA-351341;R-HSA-481007
R-HSA-170660	Adenylate cyclase activating pathway	1	10	0.000862069	0.0690806	0.330792	4	4	0.000303559	9606	Homo sapiens	P51828	P51828	R-HSA-170672;R-HSA-170676;R-HSA-170677;R-HSA-170685
R-HSA-1855167	Synthesis of pyrophosphates in the cytosol	1	10	0.000862069	0.0690806	0.330792	2	15	0.00113835	9606	Homo sapiens	O43314	O43314	R-HSA-1855182;R-HSA-1855216
R-HSA-6794361	Neurexins and neuroligins	2	60	0.00517241	0.0691638	0.330792	2	19	0.00144191	9606	Homo sapiens	Q9H4G0;P11171	Q9H4G0;P11171	R-HSA-6797553;R-HSA-6797568
R-HSA-76005	Response to elevated platelet cytosolic Ca2+	3	133	0.0114655	0.0705627	0.330792	2	14	0.00106246	9606	Homo sapiens	Q9BWS9;P05067;P02751	Q9BWS9;P05067;P02751	R-HSA-351341;R-HSA-481007
R-HSA-1632852	Macroautophagy	3	137	0.0118103	0.075609	0.330792	10	87	0.00660241	9606	Homo sapiens	Q9H0Y0;P49815;Q676U5	Q9H0Y0;P49815;Q676U5	R-HSA-5679255;R-HSA-5683588;R-HSA-5682690;R-HSA-5672017;R-HSA-5681999;R-HSA-5683583;R-HSA-5682012;R-HSA-5682893;R-HSA-5682010;R-HSA-5678490
R-HSA-5607763	CLEC7A (Dectin-1) induces NFAT activation	1	11	0.000948276	0.0757237	0.330792	3	6	0.000455339	9606	Homo sapiens	P16298	P16298	R-HSA-2730872;R-HSA-2730849;R-HSA-2730867
R-HSA-5663220	RHO GTPases Activate Formins	3	141	0.0121552	0.0808115	0.330792	10	27	0.00204902	9606	Homo sapiens	O60610;O95466;Q8IVF7	O60610;O95466;Q8IVF7	R-HSA-5665686;R-HSA-5666070;R-HSA-5665767;R-HSA-5665989;R-HSA-5663232;R-HSA-5665761;R-HSA-5665809;R-HSA-5665982;R-HSA-5665802;R-HSA-5665659
R-HSA-6802952	Signaling by BRAF and RAF1 fusions	2	66	0.00568966	0.0814603	0.330792	5	5	0.000379449	9606	Homo sapiens	Q6WCQ1;P02751	Q6WCQ1;P02751	R-HSA-6802935;R-HSA-6802934;R-HSA-6802933;R-HSA-6802932;R-HSA-6802927
[truncated: 315 more rows]
