# Supplementary material for: RBFOX2 modulates a metastatic signature of alternative splicing in pancreatic cancer
Source: Nature. Author manuscript; Available in PMC 2023 Jun 7. (PMC10156590; doi:10.1038/s41586-023-05820-3)
Supplement: 1897967 Supp table 7 [file NIHMS1897967-supplement-1897967_Supp_table_7.xlsx]

## Sheet: comparison
PD patients vs. known RBFOX2 targets	114 gene merge vs known RBFOX2 targets	PD patients vs 114 merge gene	PD patients vs 114 merge genes vs known RBFOX2 target
RHOC	ENAH	ENAH	DEPDC5
CCNL2	CLSTN1	CLSTN1	MPRIP
C1orf43	MPZL1	MPZL1	TPM1
NADK	EPB41	EPB41	EPB41
ATP13A2	ABI1	ABI1	PPP3CB
ASPM	PPP3CB	PPP3CB	ABI1
DENND1B	ADD3	ADD3	FOXM1
SIPA1L2	FOXM1	FOXM1	APP
TRAPPC3	MYL6	MYL6	UTRN
GPBP1L1	AKAP11	AKAP11	BCLAF1
SSBP3	RALGAPA1	RALGAPA1	SULF2
DOCK7	SYNE2	SYNE2	TSC2
EVI5	TPM1	TPM1	ATG16L1
UBE4B	KIF23	KIF23	MYL6
VPS13D	ARHGAP17	ARHGAP17	SNX14
RPRD2	TSC2	TSC2	DIAPH1
EFHD2	RAB11FIP3	RAB11FIP3	RALGAPA1
PLEKHM2	MYO18A	MYO18A	EPB41L1
DCAF6	MPRIP	MPRIP	KIF23
SMG7	FMNL1	FMNL1	SYNE2
ATP2B4	FN1	FN1	RAB11FIP3
EPB41	ATG16L1	ATG16L1	FN1
MACF1	SULF2	SULF2
NT5C2	EPB41L1	EPB41L1
ABLIM1	APP	APP
TIAL1	ECT2	ECT2
ARHGAP21	PPIP5K2	PPIP5K2
ABI1	BCLAF1	BCLAF1
SVIL	SNX14	SNX14
PPP3CB	UTRN	UTRN
FRA10AC1	ST7	ST7
CNNM2	GOLGA2	GOLGA2
ZMYND11	FMNL3	FMNL3
ANAPC16	DEPDC5	DEPDC5
SEC24C	DIAPH1	DIAPH1
ZNF195
CELF1
RNH1
SF1
ARAP1
PICALM
APLP2
CTNND1
MARK2
PPFIA1
CTTN
TBX3
BCAT1
FOXM1
SMARCC2
ZNF384
PPP1R12A
SFSWAP
EP400
SMARCD1
LETMD1
PCBP2
MYL6
MON2
WNK1
ANKRD10
ZDHHC20
RBM26
NBEA
BRF1
RALGAPA1
TRIP11
PPP2R5C
G2E3
KIAA0586
SYNE2
EXD2
SIPA1L1
ZNF410
PCSK6
SEC11A
CASC4
USP8
TPM1
KIF23
TSC2
TNRC6A
SPNS1
RAB11FIP3
DEF8
ITGAE
MED24
KAT2A
SKA2
MED31
EXOC7
ARL16
MPRIP
NBR2
MINK1
BCAS3
TLK2
BPTF
NDEL1
DSC2
IRF3
MED16
DNM2
MYO9B
USF2
LTBP4
MAP2K7
E2F6
CLASP1
SMPD4
FKBP7
FN1
ANKMY1
MAP4K4
BCL2L11
R3HDM1
ITGA6
CDCA7
STK16
MFF
ATG16L1
LRRFIP1
CRIM1
MEIS1
SEMA4F
ASAP2
SULF2
EPB41L1
RBCK1
ARFGAP1
APP
USP25
FAM207A
YBEY
MICAL3
GUSBP11
THOC5
TCF20
PACSIN2
HDAC10
NF2
MTMR3
PPP6R2
MGLL
PLOD2
TNIK
PLD1
ATP13A3
DLG1
LRRFIP2
NME6
IP6K2
PBRM1
UBA3
MBNL1
FLNB
PXK
CRELD1
NEK1
RWDD4
FAT1
ANKRD17
SEC31A
KIAA1109
GAB1
TBC1D1
LIMCH1
TMEM175
RAPGEF6
FNIP1
KIAA1191
TBC1D9B
PAM
FAM53C
TCOF1
RAI14
KIF2A
MAST4
PTPRK
EPB41L2
BCLAF1
FUCA2
LATS1
KIF13A
RGL2
DST
SNX14
CEP57L1
UTRN
FGFR1OP
DDR1
NFYA
SRPK2
ESYT2
FAM126A
TNRC18
CASP2
AGAP3
CCM2
AUTS2
RHBDD2
PTK2
RAB11FIP1
FGFR1
PLAT
STAU2
PCM1
BMP1
PPP3CC
DENND1A
FNBP1
SPTAN1
TMEM141
ACO1
ZCCHC7
ATP11C
SELENBP1
TARS2
GUK1
OSBPL9
MMS19
CREM
SERGEF
ARHGEF12
DDB2
PRDX5
MBNL2
MBIP
LGMN
SAMD4A
PLEKHG3
YLPM1
UBE2Q2
STRADA
MPPE1
VRK3
RBMS1
MOGS
UBR3
ABI2
PIGT
SPECC1L
DEPDC5
PLSCR1
EIF4G1
EIF4A2
DHX30
G3BP2
SEC24B
ADD1
BRD8
DIAPH1
PRELID2
NOP16
FAM193B
BRD9
PARP8
SREK1
SRD5A1
GABBR1
NQO2
FAM135A
SMAP1
DTX2
SUN1
TRRAP
TONSL
ASPH
ZNF7
RAPGEF1
ZFAND5
PRRC2B
UHRF2
OGT
