# Supplementary material for: RBFOX2 modulates a metastatic signature of alternative splicing in pancreatic cancer
Source: Nature. Author manuscript; Available in PMC 2023 Jun 7. (PMC10156590; doi:10.1038/s41586-023-05820-3)
Supplement: 1897967 Supp table 8 [file NIHMS1897967-supplement-1897967_Supp_table_8.xlsx]

## Sheet: MPRIP_included ex 23_S1014
kinase	kinase_group	score_raw	score_log2	score_rank	site_percentile	percentile_rank
BUB1	Other	21.1854	4.405	1	0.991919	1
TSSK1	CAMK	10.5025	3.39266	2	0.97497	6
SSTK	CAMK	10.4241	3.38185	3	0.979295	3
TSSK2	CAMK	8.53547	3.09347	4	0.975734	5
HASPIN	Other	7.4791	2.90286	5	0.982789	2
AMPKA1	CAMK	6.11997	2.61352	6	0.947363	10
AMPKA2	CAMK	4.79451	2.26138	7	0.918707	13
IRAK4	TKL	4.56069	2.18925	8	0.975953	4
RIPK1	TKL	4.37639	2.12974	9	0.974074	7
QIK	CAMK	3.52104	1.816	10	0.939391	12
MELK	CAMK	3.43857	1.78181	11	0.900142	16
WNK4	Other	2.95658	1.56393	12	0.941946	11
NUAK1	CAMK	2.84562	1.50874	13	0.911849	15
NUAK2	CAMK	2.74181	1.45513	14	0.870241	22
CAMK1G	CAMK	2.6184	1.38868	15	0.879458	20
WNK1	Other	2.54899	1.34992	16	0.890182	18
IRE1	Other	2.52426	1.33586	17	0.949438	9
PRKD3	CAMK	2.35827	1.23773	18	0.831539	35
CAMK1A	CAMK	2.04484	1.03198	19	0.847046	30
CAMK1B	CAMK	1.99241	0.994514	20	0.78161	48
HIPK1	CMGC	1.78738	0.837844	21	0.592727	121
HIPK3	CMGC	1.64068	0.714296	22	0.603779	116
MARK2	CAMK	1.59825	0.676496	23	0.89881	17
IRAK1	TKL	1.53075	0.614236	24	0.951818	8
CAMK1D	CAMK	1.43046	0.516481	25	0.796331	43
HIPK4	CMGC	1.39867	0.484056	26	0.619417	111
NLK	CMGC	1.35732	0.440765	27	0.561603	133
PKCI	AGC	1.29042	0.367846	28	0.852506	26
WNK3	Other	1.28995	0.367317	29	0.872273	21
MARK3	CAMK	1.28153	0.357872	30	0.881664	19
MYLK4	CAMK	1.27801	0.353898	31	0.795479	44
MARK4	CAMK	1.25783	0.330938	32	0.854035	25
PRKD2	CAMK	1.23321	0.302417	33	0.766758	56
PKN2	AGC	1.23012	0.298799	34	0.806902	40
NIK	STE	1.22645	0.294491	35	0.72349	74
STK33	CAMK	1.22097	0.288029	36	0.91495	14
CK1A2	CK1	1.20222	0.265704	37	0.748433	64
QSK	CAMK	1.17864	0.237123	38	0.835055	34
ERK2	CMGC	1.16986	0.22634	39	0.64484	102
SIK	CAMK	1.13672	0.184881	40	0.818565	36
CDKL1	CMGC	1.08967	0.123893	41	0.62455	109
MNK2	CAMK	1.0781	0.108497	42	0.812646	38
CHAK1	Alpha	1.07322	0.101949	43	0.84864	28
PAK2	STE	1.07185	0.100105	44	0.816665	37
MARK1	CAMK	1.05963	0.0835636	45	0.8567	24
PAK3	STE	1.03225	0.0457947	46	0.800502	42
CHK1	CAMK	1.01693	0.0242263	47	0.769837	53
IRE2	Other	0.966453	-0.049229	48	0.860129	23
RIPK3	TKL	0.963698	-0.0533476	49	0.851261	27
caMLCK	CAMK	0.945952	-0.0801616	50	0.68944	87
PINK1	Other	0.941455	-0.0870364	51	0.764028	58
YANK3	AGC	0.921157	-0.118482	52	0.706148	81
YANK2	AGC	0.917663	-0.123964	53	0.839904	32
DYRK1B	CMGC	0.911177	-0.134197	54	0.54081	142
BRSK2	CAMK	0.892455	-0.164149	55	0.836213	33
HUNK	CAMK	0.886662	-0.173544	56	0.848378	29
PAK1	STE	0.836953	-0.256782	57	0.761669	59
MNK1	CAMK	0.826378	-0.275126	58	0.776411	49
CHAK2	Alpha	0.817353	-0.290969	59	0.804958	41
CK1D	CK1	0.815626	-0.294021	60	0.462051	178
CHK2	CAMK	0.814989	-0.295148	61	0.773791	50
PKR	Other	0.805446	-0.31214	62	0.840778	31
SKMLCK	CAMK	0.802361	-0.317676	63	0.682014	90
GSK3B	CMGC	0.765457	-0.385606	64	0.230905	252
CDKL5	CMGC	0.758912	-0.397996	65	0.561603	134
CAMK4	CAMK	0.754501	-0.406406	66	0.758087	62
RSK2	AGC	0.731103	-0.451853	67	0.673518	93
smMLCK	CAMK	0.72442	-0.465101	68	0.759157	61
DCAMKL2	CAMK	0.707538	-0.49912	69	0.736813	70
PKCZ	AGC	0.693817	-0.527374	70	0.735416	71
PKCH	AGC	0.679857	-0.556698	71	0.771039	52
PRPK	Other	0.671015	-0.575584	72	0.251458	248
ERK5	CMGC	0.658713	-0.602278	73	0.528754	148
MOK	CMGC	0.644051	-0.634754	74	0.553413	135
PKCD	AGC	0.622035	-0.684932	75	0.680048	91
DCAMKL1	CAMK	0.615177	-0.700926	76	0.663776	97
MST4	STE	0.614914	-0.701544	77	0.705471	82
PKCT	AGC	0.609194	-0.715026	78	0.767762	55
BRSK1	CAMK	0.60832	-0.717098	79	0.772436	51
CDK7	CMGC	0.603366	-0.728895	80	0.562346	132
TTBK2	CK1	0.602649	-0.730609	81	0.737927	69
AURB	Other	0.59532	-0.748262	82	0.766583	57
PAK6	STE	0.589155	-0.763282	83	0.769488	54
MAPKAPK3	CAMK	0.568877	-0.813811	84	0.658753	99
DAPK2	CAMK	0.568069	-0.815861	85	0.522223	151
GSK3A	CMGC	0.56313	-0.828461	86	0.226777	257
PKACG	AGC	0.5622	-0.830845	87	0.706192	80
ULK2	Other	0.540517	-0.887588	88	0.755378	63
P38A	CMGC	0.53696	-0.897114	89	0.530763	147
DYRK3	CMGC	0.535667	-0.900591	90	0.481075	168
SRPK1	CMGC	0.523374	-0.934087	91	0.484788	167
PHKG2	CAMK	0.514886	-0.957676	92	0.794147	45
NIM1	CAMK	0.511105	-0.968309	93	0.728514	73
PKCE	AGC	0.504628	-0.986709	94	0.737993	68
COT	STE	0.50387	-0.988876	95	0.461221	179
PAK5	STE	0.503155	-0.990925	96	0.793033	46
PKCB	AGC	0.498608	-1.00402	97	0.712635	78
RAF1	TKL	0.494382	-1.0163	98	0.54092	141
DYRK2	CMGC	0.47833	-1.06392	99	0.426581	189
MOS	Other	0.469881	-1.08963	100	0.233177	250
RSK3	AGC	0.465829	-1.10213	101	0.648422	101
TTBK1	CK1	0.46027	-1.11945	102	0.806989	39
MRCKB	AGC	0.452885	-1.14278	103	0.717134	76
PKN1	AGC	0.440117	-1.18404	104	0.747057	66
MPSK1	Other	0.436253	-1.19676	105	0.66845	94
SGK3	AGC	0.424352	-1.23667	106	0.635601	105
P90RSK	AGC	0.418247	-1.25757	107	0.563285	129
AURC	Other	0.415017	-1.26876	108	0.712329	79
MLK1	TKL	0.413454	-1.2742	109	0.639052	104
P70S6K	AGC	0.40756	-1.29491	110	0.698373	85
PKG2	AGC	0.407458	-1.29528	111	0.700601	84
CLK3	CMGC	0.404243	-1.3067	112	0.315999	225
ICK	CMGC	0.393237	-1.34653	113	0.286076	236
DYRK1A	CMGC	0.389222	-1.36134	114	0.423436	190
ANKRD3	TKL	0.386149	-1.37277	115	0.583117	126
BMPR2	TKL	0.383219	-1.38376	116	0.0242219	299
P70S6KB	AGC	0.377734	-1.40456	117	0.549066	138
HIPK2	CMGC	0.376183	-1.41049	118	0.449361	182
PKCG	AGC	0.374342	-1.41757	119	0.667205	96
MEKK3	STE	0.373172	-1.42209	120	0.691209	86
NDR1	AGC	0.371593	-1.42821	121	0.600328	118
PIM2	CAMK	0.367176	-1.44546	122	0.593535	120
CRIK	AGC	0.354718	-1.49526	123	0.723315	75
PKCA	AGC	0.354207	-1.49734	124	0.627738	108
DMPK1	AGC	0.353583	-1.49988	125	0.73179	72
CLK4	CMGC	0.344013	-1.53947	126	0.405417	199
MLK3	TKL	0.336485	-1.57139	127	0.688937	88
GRK2	AGC	0.334976	-1.57787	128	0.176324	271
LRRK2	TKL	0.334214	-1.58115	129	0.747931	65
CAMK2G	CAMK	0.332142	-1.59013	130	0.306039	229
NEK2	Other	0.329597	-1.60122	131	0.605504	115
PDHK1	PDHK	0.328092	-1.60783	132	0.339653	217
CDK10	CMGC	0.326678	-1.61406	133	0.507524	158
CK1E	CK1	0.325986	-1.61712	134	0.313924	226
PRKD1	CAMK	0.318156	-1.65219	135	0.516763	156
CDK8	CMGC	0.3172	-1.65654	136	0.522223	152
MAPKAPK5	CAMK	0.311772	-1.68144	137	0.668319	95
GRK6	AGC	0.310606	-1.68684	138	0.40391	200
DLK	TKL	0.305886	-1.70893	139	0.321372	223
PAK4	STE	0.29996	-1.73716	140	0.761559	60
PDHK4	PDHK	0.299355	-1.74007	141	0.138801	281
ULK1	Other	0.297558	-1.74876	142	0.738976	67
PERK	Other	0.295476	-1.75889	143	0.658447	100
CDK14	CMGC	0.293229	-1.7699	144	0.445102	185
CDK18	CMGC	0.288361	-1.79405	145	0.498853	161
PLK4	Other	0.282028	-1.82609	146	0.792246	47
CK1G2	CK1	0.280463	-1.83412	147	0.55136	136
HRI	Other	0.279832	-1.83736	148	0.608125	114
NEK9	Other	0.278237	-1.84561	149	0.517091	155
PKN3	AGC	0.278023	-1.84672	150	0.4484	183
MLK2	TKL	0.271419	-1.8814	151	0.450257	181
PHKG1	CAMK	0.269577	-1.89123	152	0.6242	110
ATR	PIKK	0.266985	-1.90517	153	0.022562	301
SNRK	CAMK	0.266391	-1.90838	154	0.713684	77
CDK17	CMGC	0.263641	-1.92335	155	0.538583	144
KIS	Other	0.260341	-1.94153	156	0.488326	164
CDC7	Other	0.258967	-1.94916	157	0.305428	230
MEK5	STE	0.257645	-1.95654	158	0.545965	139
ERK1	CMGC	0.257508	-1.95731	159	0.472338	171
CK1G1	CK1	0.256888	-1.96079	160	0.533646	146
GRK5	AGC	0.253288	-1.98115	161	0.158611	277
CK1G3	CK1	0.251403	-1.99193	162	0.480812	169
VRK2	CK1	0.250417	-1.9976	163	0.270482	241
DYRK4	CMGC	0.241318	-2.05099	164	0.366976	207
MST3	STE	0.238477	-2.06808	165	0.562368	131
PIM1	CAMK	0.23804	-2.07073	166	0.378115	204
PLK1	Other	0.228563	-2.12934	167	0.468254	174
DAPK3	CAMK	0.220743	-2.17956	168	0.617626	112
CDK12	CMGC	0.220121	-2.18363	169	0.435732	187
CDK9	CMGC	0.216901	-2.20489	170	0.410484	194
NEK3	Other	0.216653	-2.20654	171	0.684001	89
PRP4	CMGC	0.215708	-2.21285	172	0.416861	192
ROCK2	AGC	0.215186	-2.21634	173	0.630687	106
TLK1	Other	0.214709	-2.21955	174	0.584667	125
SRPK3	CMGC	0.213589	-2.22709	175	0.346948	215
CDK19	CMGC	0.213351	-2.2287	176	0.496691	162
PDK1	AGC	0.207384	-2.26962	177	0.502326	160
AKT1	AGC	0.205482	-2.28292	178	0.58838	123
MASTL	AGC	0.199248	-2.32736	179	0.227542	255
SBK	Other	0.197874	-2.33735	180	0.506367	159
GRK3	AGC	0.197585	-2.33946	181	0.264519	244
P38B	CMGC	0.197422	-2.34065	182	0.427848	188
AKT2	AGC	0.19278	-2.37497	183	0.51032	157
MEKK6	STE	0.189838	-2.39716	184	0.600218	119
CDK16	CMGC	0.184168	-2.4409	185	0.487365	165
CLK1	CMGC	0.180991	-2.46601	186	0.343999	216
DRAK1	CAMK	0.180433	-2.47046	187	0.363525	209
MEKK2	STE	0.175854	-2.50755	188	0.46406	176
MRCKA	AGC	0.17543	-2.51103	189	0.587834	124
CDK4	CMGC	0.175419	-2.51112	190	0.406203	198
DAPK1	CAMK	0.175041	-2.51424	191	0.562477	130
RSK4	AGC	0.16793	-2.57407	192	0.475614	170
ALK4	TKL	0.164494	-2.60389	193	0.0623348	294
SRPK2	CMGC	0.162788	-2.61893	194	0.368811	206
TGFBR2	TKL	0.160938	-2.63543	195	0.407972	196
MAP3K15	STE	0.159987	-2.64398	196	0.59264	122
MLK4	TKL	0.15834	-2.65891	197	0.57106	127
ROCK1	AGC	0.155251	-2.68732	198	0.642132	103
MTOR	PIKK	0.152323	-2.71479	199	0.0979142	289
CK1A	CK1	0.150699	-2.73026	200	0.252768	247
NEK1	Other	0.150049	-2.7365	201	0.617517	113
JNK2	CMGC	0.149943	-2.73752	202	0.236519	249
SMG1	PIKK	0.149768	-2.7392	203	0.307153	228
PBK	Other	0.149101	-2.74564	204	0.539762	143
TBK1	Other	0.147691	-2.75934	205	0.297587	233
YSK1	STE	0.147335	-2.76283	206	0.676925	92
PKG1	AGC	0.140852	-2.82775	207	0.704161	83
MSK2	AGC	0.140532	-2.83103	208	0.446107	184
GAK	Other	0.139274	-2.844	209	0.493917	163
MAK	CMGC	0.137876	-2.85856	210	0.356318	214
CDK13	CMGC	0.134574	-2.89353	211	0.319843	224
NEK5	Other	0.132614	-2.9147	212	0.409501	195
ZAK	TKL	0.132369	-2.91736	213	0.462684	177
GCN2	Other	0.131656	-2.92516	214	0.419832	191
RIPK2	TKL	0.128656	-2.95841	215	0.663514	98
MAPKAPK2	CAMK	0.128205	-2.96347	216	0.413367	193
NEK4	Other	0.126759	-2.97984	217	0.53428	145
IKKB	Other	0.123677	-3.01536	218	0.253555	246
MSK1	AGC	0.123373	-3.0189	219	0.443617	186
NEK7	Other	0.122801	-3.0256	220	0.365491	208
NEK8	Other	0.122122	-3.0336	221	0.469324	173
MEK1	STE	0.121515	-3.0408	222	0.0236104	300
CAMK2D	CAMK	0.121432	-3.04178	223	0.270918	240
MEKK1	STE	0.120937	-3.04768	224	0.334804	219
PIM3	CAMK	0.117708	-3.08671	225	0.167238	274
GRK1	AGC	0.117146	-3.09363	226	0.17556	272
P38G	CMGC	0.115176	-3.11809	227	0.291187	235
LKB1	CAMK	0.113248	-3.14244	228	0.375953	205
SGK1	AGC	0.113042	-3.14507	229	0.459714	180
CDK6	CMGC	0.111759	-3.16153	230	0.360992	212
BRAF	TKL	0.105936	-3.23874	231	0.267948	243
JNK3	CMGC	0.101934	-3.2943	232	0.101125	288
PKACB	AGC	0.101886	-3.29498	233	0.484853	166
LATS2	AGC	0.101756	-3.29682	234	0.334869	218
LOK	STE	0.0997234	-3.32592	235	0.4707	172
HGK	STE	0.098043	-3.35044	236	0.464322	175
MINK	STE	0.093697	-3.41585	237	0.542601	140
CDK2	CMGC	0.0931405	-3.42445	238	0.291973	234
JNK1	CMGC	0.0925347	-3.43386	239	0.196986	267
BMPR1B	TKL	0.0916566	-3.44762	240	0.107852	287
PKACA	AGC	0.0911214	-3.45607	241	0.549481	137
P38D	CMGC	0.0902197	-3.47041	242	0.304008	231
CAMK2A	CAMK	0.0877236	-3.51089	243	0.17805	270
TAO2	STE	0.085938	-3.54056	244	0.281795	238
TLK2	Other	0.0844893	-3.56509	245	0.211205	265
MYO3B	STE	0.0840508	-3.5726	246	0.628	107
PLK3	Other	0.0830328	-3.59018	247	0.27616	239
PASK	CAMK	0.0823146	-3.60271	248	0.0784536	291
AKT3	AGC	0.0796505	-3.65017	249	0.521459	154
FAM20C	FAM20	0.0794659	-3.65352	250	0.523315	150
ATM	PIKK	0.0791096	-3.66	251	0.111128	286
CAMKK1	Other	0.0767088	-3.70446	252	0.398515	201
TGFBR1	TKL	0.0763408	-3.7114	253	0.0616141	295
NEK11	Other	0.0758064	-3.72154	254	0.269805	242
LATS1	AGC	0.0752487	-3.73219	255	0.0761822	292
BCKDK	PDHK	0.0752229	-3.73268	256	0.226122	258
CDK1	CMGC	0.0740325	-3.7557	257	0.203604	266
IKKE	Other	0.0737219	-3.76176	258	0.168483	273
CDK5	CMGC	0.0734883	-3.76634	259	0.227738	254
YSK4	STE	0.0721801	-3.79225	260	0.149612	280
NEK6	Other	0.0716301	-3.80329	261	0.213847	263
TAO3	STE	0.0677035	-3.88463	262	0.154308	279
NDR2	AGC	0.0660656	-3.91996	263	0.213061	264
HPK1	STE	0.0656561	-3.92893	264	0.362237	211
EEF2K	Alpha	0.0652097	-3.93877	265	0.397663	202
TTK	Other	0.0627629	-3.99394	266	0.601878	117
ERK7	CMGC	0.0603564	-4.05035	267	0.262903	245
DSTYK	TKL	0.0603184	-4.05126	268	0.191023	268
TNIK	STE	0.058126	-4.10467	269	0.323359	222
BIKE	Other	0.0569118	-4.13513	270	0.52159	153
GRK4	AGC	0.0561295	-4.1551	271	0.165491	275
CAMKK2	Other	0.0549826	-4.18488	272	0.231735	251
DNAPK	PIKK	0.0536806	-4.21945	273	0.0487714	297
VRK1	CK1	0.0518951	-4.26826	274	0.385956	203
BMPR1A	TKL	0.051878	-4.26873	275	0.226865	256
ACVR2A	TKL	0.0515687	-4.27736	276	0.0448837	298
GRK7	AGC	0.0505328	-4.30664	277	0.00594081	303
PRKX	AGC	0.0501223	-4.3184	278	0.406443	197
PLK2	Other	0.048663	-4.36103	279	0.312657	227
AAK1	Other	0.0469767	-4.41191	280	0.567042	128
KHS2	STE	0.0461637	-4.4371	281	0.329191	220
SLK	STE	0.0440445	-4.50489	282	0.299618	232
ALK2	TKL	0.0436946	-4.5164	283	0.0508245	296
CAMK2B	CAMK	0.0432663	-4.53061	284	0.157191	278
MYO3A	STE	0.0425108	-4.55603	285	0.524495	149
KHS1	STE	0.0403981	-4.62957	286	0.283586	237
MST1	STE	0.0358395	-4.8023	287	0.323905	221
MEK2	STE	0.0355365	-4.81455	288	0.216774	260
TAO1	STE	0.0331726	-4.91386	289	0.363481	210
ACVR2B	TKL	0.0320139	-4.96516	290	0.0138255	302
AURA	Other	0.0315885	-4.98445	291	0.228765	253
GCK	STE	0.0302321	-5.04778	292	0.125063	285
CDK3	CMGC	0.0267234	-5.22575	293	0.161756	276
AlphaK3	Other	0.0265651	-5.23433	294	0.217036	259
ASK1	STE	0.0256599	-5.28434	295	0.356885	213
CLK2	CMGC	0.0238478	-5.39	296	0.0824724	290
TAK1	TKL	0.0235505	-5.4081	297	0.181522	269
IKKA	Other	0.0218644	-5.51527	298	0.129562	283
OSR1	STE	0.0173782	-5.84658	299	0.214655	261
MST2	STE	0.0158016	-5.98379	300	0.0667468	293
CK2A2	Other	0.0108459	-6.52671	301	0.130676	282
CK2A1	Other	0.010365	-6.59213	302	0.125565	284
STLK3	STE	0.00620215	-7.33302	303	0.213847	262

## Sheet: MPRIP_included ex 23_S1016
kinase	kinase_group	score_raw	score_log2	score_rank	site_percentile	percentile_rank
AAK1	Other	0.00760224	-7.03936	303	0.178967	292
MYO3B	STE	0.00895254	-6.80349	302	0.175167	293
MYO3A	STE	0.0121336	-6.36484	301	0.243966	285
OSR1	STE	0.0135939	-6.20089	300	0.167981	295
TTK	Other	0.0225703	-5.46943	299	0.350683	260
BIKE	Other	0.0268517	-5.21884	298	0.267184	281
CDK3	CMGC	0.0279196	-5.16258	297	0.171235	294
CDK5	CMGC	0.0329041	-4.92559	296	0.121066	298
ERK7	CMGC	0.0337145	-4.89049	295	0.14721	296
CDK16	CMGC	0.0361154	-4.79124	294	0.218587	288
KHS1	STE	0.0378861	-4.72219	293	0.269848	280
STLK3	STE	0.0401328	-4.63908	292	0.674959	176
HPK1	STE	0.0451594	-4.46883	291	0.273561	276
KHS2	STE	0.0455136	-4.45756	290	0.326308	265
MST2	STE	0.0477062	-4.38968	289	0.324058	267
NEK6	Other	0.047713	-4.38947	288	0.139631	297
TNIK	STE	0.0499603	-4.32307	287	0.285923	271
TAO1	STE	0.0527277	-4.2453	286	0.473386	229
HGK	STE	0.0540904	-4.20848	285	0.304532	268
ASK1	STE	0.0564746	-4.14625	284	0.596636	194
GCK	STE	0.0612498	-4.02915	283	0.278039	273
MEK2	STE	0.0628398	-3.99218	282	0.417058	245
CDK6	CMGC	0.0646595	-3.95099	281	0.272273	278
MINK	STE	0.0658937	-3.92372	280	0.449754	234
NEK1	Other	0.0694082	-3.84875	279	0.438178	236
CDK17	CMGC	0.0702321	-3.83172	278	0.287758	270
PINK1	Other	0.0705875	-3.82444	277	0.0990936	300
NEK4	Other	0.0715729	-3.80444	276	0.397401	250
CDK1	CMGC	0.0722804	-3.79025	275	0.196964	291
DNAPK	PIKK	0.0758725	-3.72028	274	0.0916239	301
P38D	CMGC	0.0766624	-3.70534	273	0.272316	277
BUB1	Other	0.0786217	-3.66893	272	0.429245	241
LKB1	CAMK	0.07889	-3.66401	271	0.27153	279
CDK2	CMGC	0.0789598	-3.66274	270	0.246718	284
MLK3	TKL	0.0803549	-3.63747	269	0.276728	275
CDK13	CMGC	0.0861439	-3.53711	268	0.213301	289
CDK18	CMGC	0.0869424	-3.5238	267	0.302261	269
CAMKK1	Other	0.0869851	-3.52309	266	0.432194	238
FAM20C	FAM20	0.0884876	-3.49838	265	0.546183	206
HRI	Other	0.0901671	-3.47126	264	0.255171	283
ERK1	CMGC	0.0919686	-3.44271	263	0.266288	282
P38B	CMGC	0.0922554	-3.43822	262	0.222365	287
TAK1	TKL	0.0932997	-3.42198	261	0.54306	208
NEK3	Other	0.0941409	-3.40903	260	0.492585	222
PBK	Other	0.0952708	-3.39182	259	0.410964	247
MPSK1	Other	0.0960988	-3.37934	258	0.280638	272
YSK1	STE	0.0961713	-3.37825	257	0.584536	196
HASPIN	Other	0.0991885	-3.33368	256	0.544218	207
AlphaK3	Other	0.0998948	-3.32345	255	0.56975	200
MST1	STE	0.102996	-3.27934	254	0.620334	187
MEKK6	STE	0.107685	-3.21511	253	0.44958	235
NEK5	Other	0.119446	-3.06556	252	0.378814	256
PERK	Other	0.121014	-3.04675	251	0.378377	257
CAMKK2	Other	0.122312	-3.03136	250	0.468319	231
MLK2	TKL	0.122785	-3.02579	249	0.207994	290
MAP3K15	STE	0.124949	-3.00059	248	0.519056	214
CDK12	CMGC	0.13437	-2.89572	247	0.336901	261
GCN2	Other	0.134707	-2.8921	246	0.426275	242
CDK19	CMGC	0.137283	-2.86477	245	0.421688	244
MEKK1	STE	0.137728	-2.8601	244	0.379578	255
VRK1	CK1	0.15121	-2.72537	243	0.701627	167
CDK10	CMGC	0.151439	-2.72319	242	0.408038	248
KIS	Other	0.153074	-2.7077	241	0.377569	258
TLK1	Other	0.154677	-2.69266	240	0.494201	221
TAO2	STE	0.159368	-2.64957	239	0.494245	220
SMG1	PIKK	0.159507	-2.64831	238	0.33594	262
IRE2	Other	0.171298	-2.54542	237	0.508551	217
P38A	CMGC	0.171632	-2.54261	236	0.277558	274
EEF2K	Alpha	0.17186	-2.54069	235	0.673823	177
MEKK2	STE	0.172434	-2.53588	234	0.457377	232
LRRK2	TKL	0.174792	-2.51629	233	0.569946	199
CDK4	CMGC	0.176632	-2.50118	232	0.40736	249
ACVR2B	TKL	0.180364	-2.47102	231	0.423108	243
SLK	STE	0.18325	-2.44812	230	0.637392	184
BMPR1A	TKL	0.190747	-2.39027	229	0.598187	193
CDK9	CMGC	0.19281	-2.37475	228	0.386153	253
NEK8	Other	0.196042	-2.35077	227	0.603582	192
CK2A2	Other	0.200248	-2.32014	226	0.717069	164
ALK2	TKL	0.203654	-2.2958	225	0.487277	224
JNK1	CMGC	0.212653	-2.23343	224	0.389407	252
NEK11	Other	0.213123	-2.23024	223	0.609545	189
LOK	STE	0.216752	-2.20588	222	0.649034	183
ERK5	CMGC	0.218405	-2.19492	221	0.240144	286
CDK7	CMGC	0.219653	-2.1867	220	0.374358	259
ATM	PIKK	0.226733	-2.14094	219	0.393906	251
CK1G2	CK1	0.230206	-2.119	218	0.485093	226
BMPR1B	TKL	0.230227	-2.11887	217	0.429442	240
PRP4	CMGC	0.231493	-2.11096	216	0.436104	237
GAK	Other	0.233356	-2.0994	215	0.686295	170
TAO3	STE	0.233748	-2.09697	214	0.494354	219
DSTYK	TKL	0.238579	-2.06746	213	0.508813	216
CDK8	CMGC	0.245604	-2.02559	212	0.476117	227
MLK4	TKL	0.250263	-1.99849	211	0.683936	172
BCKDK	PDHK	0.251697	-1.99024	210	0.609785	188
MEK5	STE	0.252692	-1.98455	209	0.536617	209
ERK2	CMGC	0.253881	-1.97777	208	0.415442	246
P38G	CMGC	0.254032	-1.97692	207	0.486841	225
MST3	STE	0.256767	-1.96147	206	0.583095	197
JNK3	CMGC	0.268799	-1.8954	205	0.380212	254
TLK2	Other	0.275373	-1.86054	204	0.556143	201
NEK7	Other	0.284281	-1.81461	203	0.603626	191
PLK2	Other	0.288684	-1.79244	202	0.680769	173
CK2A1	Other	0.305745	-1.7096	201	0.765513	151
ACVR2A	TKL	0.314945	-1.66683	200	0.579338	198
PKR	Other	0.321717	-1.63614	199	0.550137	205
JNK2	CMGC	0.32519	-1.62064	198	0.452812	233
YSK4	STE	0.348961	-1.51886	197	0.700579	168
MOS	Other	0.354018	-1.4981	196	0.119624	299
MAK	CMGC	0.356059	-1.48981	195	0.47284	230
TGFBR1	TKL	0.358129	-1.48145	194	0.505843	218
BMPR2	TKL	0.365995	-1.4501	193	0.0151796	303
MTOR	PIKK	0.394692	-1.3412	192	0.325369	266
VRK2	CK1	0.411315	-1.28168	191	0.550704	204
NEK9	Other	0.414903	-1.26915	190	0.633002	185
TGFBR2	TKL	0.416716	-1.26286	189	0.679196	174
BRSK1	CAMK	0.43338	-1.2063	188	0.72799	162
CLK3	CMGC	0.440312	-1.1834	187	0.332598	263
IRE1	Other	0.448307	-1.15744	186	0.709446	166
MLK1	TKL	0.448455	-1.15696	185	0.66465	179
PDHK1	PDHK	0.451062	-1.1486	184	0.525456	212
AURC	Other	0.452481	-1.14407	183	0.723971	163
ZAK	TKL	0.462964	-1.11103	182	0.812974	118
BRAF	TKL	0.464916	-1.10496	181	0.776411	148
DAPK3	CAMK	0.487843	-1.03551	180	0.734848	160
BRSK2	CAMK	0.501405	-0.995952	179	0.764814	152
PDK1	AGC	0.509302	-0.973406	178	0.762084	153
CDK14	CMGC	0.510553	-0.969867	177	0.521918	213
PRPK	Other	0.518922	-0.946411	176	0.0779731	302
MEK1	STE	0.536055	-0.899548	175	0.79205	140
MOK	CMGC	0.541275	-0.885567	174	0.528579	211
IKKE	Other	0.545204	-0.875132	173	0.805286	129
CHAK1	Alpha	0.554726	-0.850152	172	0.736508	159
ALK4	TKL	0.559616	-0.837492	171	0.658884	181
PHKG1	CAMK	0.563292	-0.828046	170	0.749787	156
PDHK4	PDHK	0.565227	-0.823097	169	0.473801	228
ANKRD3	TKL	0.62475	-0.678649	168	0.746336	157
NEK2	Other	0.639518	-0.644942	167	0.738866	158
PLK3	Other	0.644109	-0.634623	166	0.751534	155
MARK2	CAMK	0.677022	-0.562726	165	0.804827	130
CDC7	Other	0.699742	-0.515105	164	0.693917	169
RIPK2	TKL	0.705691	-0.502891	163	0.918358	24
ATR	PIKK	0.707071	-0.500072	162	0.536595	210
MARK3	CAMK	0.719297	-0.475341	161	0.81981	115
MEKK3	STE	0.721559	-0.470811	160	0.861461	75
CHAK2	Alpha	0.73642	-0.441399	159	0.781763	147
HIPK3	CMGC	0.757922	-0.39988	158	0.489877	223
MARK4	CAMK	0.760365	-0.395235	157	0.771672	150
AURA	Other	0.767508	-0.381746	156	0.806399	126
HIPK4	CMGC	0.770868	-0.375445	155	0.509272	215
GSK3A	CMGC	0.775355	-0.36707	154	0.327902	264
RIPK3	TKL	0.799011	-0.323713	153	0.820815	114
NLK	CMGC	0.803712	-0.31525	152	0.429857	239
MASTL	AGC	0.810547	-0.303032	151	0.835798	101
IRAK4	TKL	0.821711	-0.283297	150	0.811095	120
DRAK1	CAMK	0.826871	-0.274265	149	0.795916	137
NUAK2	CAMK	0.827556	-0.27307	148	0.686251	171
CRIK	AGC	0.832214	-0.264973	147	0.805984	128
DMPK1	AGC	0.837491	-0.255855	146	0.824965	107
YANK2	AGC	0.838724	-0.253732	145	0.822322	112
AURB	Other	0.845358	-0.242366	144	0.8038	131
PKCI	AGC	0.850621	-0.233411	143	0.807907	121
PKCB	AGC	0.885551	-0.175353	142	0.799541	135
QIK	CAMK	0.88595	-0.174703	141	0.795217	138
HIPK2	CMGC	0.886752	-0.173398	140	0.553544	202
TBK1	Other	0.886856	-0.173228	139	0.842197	94
GRK4	AGC	0.923794	-0.114357	138	0.839926	95
COT	STE	0.930749	-0.103536	137	0.654319	182
PKCA	AGC	0.936981	-0.093909	136	0.790958	142
QSK	CAMK	0.94151	-0.0869524	135	0.807797	123
SSTK	CAMK	0.981707	-0.0266354	134	0.831058	104
CK1A	CK1	0.989096	-0.015818	133	0.850388	84
PKCT	AGC	0.996152	-0.00556233	132	0.823676	109
PKCG	AGC	1.00729	0.010486	131	0.815726	116
CLK2	CMGC	1.02461	0.0350743	130	0.608365	190
RAF1	TKL	1.03089	0.0438933	129	0.78683	143
ROCK1	AGC	1.03952	0.055916	128	0.847614	90
PKCE	AGC	1.04391	0.0619927	127	0.823436	111
AKT3	AGC	1.07078	0.0986564	126	0.806116	127
SNRK	CAMK	1.08669	0.119942	125	0.892891	44
NDR1	AGC	1.11637	0.15882	124	0.784187	145
CHK1	CAMK	1.11776	0.160606	123	0.78624	144
PKN1	AGC	1.1218	0.165812	122	0.836562	100
PKCZ	AGC	1.13173	0.178528	121	0.812406	119
ULK2	Other	1.15215	0.204326	120	0.907917	29
ROCK2	AGC	1.23159	0.300524	119	0.845168	92
GSK3B	CMGC	1.23426	0.303648	118	0.55184	203
HUNK	CAMK	1.2485	0.320191	117	0.902501	37
MNK2	CAMK	1.27761	0.35345	116	0.832041	103
PKACB	AGC	1.31039	0.389998	115	0.807011	125
MST4	STE	1.31309	0.392969	114	0.836912	99
NDR2	AGC	1.32071	0.40131	113	0.791373	141
DAPK1	CAMK	1.34039	0.422652	112	0.826035	106
WNK4	Other	1.34386	0.426384	111	0.860937	76
PRKD1	CAMK	1.34841	0.431262	110	0.77556	149
ULK1	Other	1.40964	0.495323	109	0.96536	5
PHKG2	CAMK	1.41477	0.500566	108	0.882844	58
NUAK1	CAMK	1.41985	0.505743	107	0.850519	83
RIPK1	TKL	1.42182	0.507737	106	0.866659	73
CK1G3	CK1	1.42365	0.509597	105	0.891056	49
CK1D	CK1	1.46639	0.552265	104	0.906432	32
TSSK2	CAMK	1.47724	0.562904	103	0.833898	102
IKKA	Other	1.48002	0.565614	102	0.883958	57
TSSK1	CAMK	1.48714	0.572537	101	0.828525	105
PRKX	AGC	1.49132	0.576593	100	0.823436	110
STK33	CAMK	1.50323	0.588062	99	0.931834	16
SIK	CAMK	1.54294	0.62568	98	0.848422	88
PKCH	AGC	1.54556	0.628127	97	0.867053	72
smMLCK	CAMK	1.57037	0.651102	96	0.850934	82
CAMK2G	CAMK	1.57497	0.655323	95	0.84792	89
CDKL5	CMGC	1.57903	0.659042	94	0.712591	165
WNK3	Other	1.6149	0.691445	93	0.903134	36
PIM2	CAMK	1.6175	0.693762	92	0.801922	133
GRK5	AGC	1.62236	0.698096	91	0.91246	25
IRAK1	TKL	1.62483	0.700292	90	0.956252	6
MARK1	CAMK	1.62701	0.702219	89	0.896844	42
PRKD3	CAMK	1.63003	0.704895	88	0.797838	136
GRK2	AGC	1.63238	0.706977	87	0.878344	64
CK1G1	CK1	1.64416	0.717352	86	0.928863	17
PKN2	AGC	1.65953	0.730774	85	0.842569	93
DAPK2	CAMK	1.67381	0.743134	84	0.78268	146
PLK1	Other	1.67703	0.745907	83	0.907699	30
HIPK1	CMGC	1.69835	0.764131	82	0.585432	195
AKT2	AGC	1.70729	0.771705	81	0.794998	139
PRKD2	CAMK	1.76051	0.815994	80	0.807011	124
PKACA	AGC	1.77813	0.830364	79	0.839511	96
TTBK2	CK1	1.79335	0.842653	78	0.941247	10
DYRK1B	CMGC	1.79466	0.843709	77	0.628699	186
WNK1	Other	1.9337	0.951361	76	0.855739	77
NIK	STE	1.9436	0.958729	75	0.837305	98
SBK	Other	1.94658	0.960944	74	0.800349	134
PLK4	Other	2.0182	1.01307	73	0.973943	3
PAK4	STE	2.02134	1.01531	72	0.907371	31
MNK1	CAMK	2.04553	1.03247	71	0.873146	67
caMLCK	CAMK	2.10105	1.07111	70	0.807885	122
PAK5	STE	2.12057	1.08445	69	0.899094	40
DYRK1A	CMGC	2.13402	1.09357	68	0.675046	175
SKMLCK	CAMK	2.13779	1.09612	67	0.848793	87
AMPKA2	CAMK	2.14788	1.10291	66	0.849339	86
PAK3	STE	2.20701	1.1421	65	0.876379	66
PKG1	AGC	2.21456	1.14702	64	0.899727	39
CK1E	CK1	2.21748	1.14892	63	0.94721	8
DLK	TKL	2.23614	1.16101	62	0.970012	4
DYRK4	CMGC	2.28605	1.19285	61	0.666354	178
PASK	CAMK	2.30687	1.20594	60	0.891995	46
IKKB	Other	2.33479	1.22329	59	0.932423	15
TTBK1	CK1	2.34052	1.22683	58	0.978377	2
SRPK1	CMGC	2.45232	1.29415	57	0.753041	154
GRK7	AGC	2.4804	1.31057	56	0.824353	108
CHK2	CAMK	2.48853	1.3153	55	0.852244	79
MELK	CAMK	2.48871	1.3154	54	0.872688	68
PIM1	CAMK	2.49033	1.31634	53	0.821776	113
DYRK2	CMGC	2.50027	1.32208	52	0.66157	180
GRK3	AGC	2.51785	1.33219	51	0.908922	27
PIM3	CAMK	2.55969	1.35597	50	0.851239	81
CAMK1A	CAMK	2.5877	1.37167	49	0.86275	74
CAMK4	CAMK	2.60771	1.38279	48	0.886164	50
PKCD	AGC	2.6497	1.40583	47	0.891493	47
SRPK3	CMGC	2.70426	1.43523	46	0.813411	117
NIM1	CAMK	2.73741	1.45281	45	0.947821	7
MYLK4	CAMK	2.77796	1.47403	44	0.868647	71
DCAMKL1	CAMK	2.78992	1.48022	43	0.855695	78
ICK	CMGC	2.79198	1.48129	42	0.728907	161
AMPKA1	CAMK	2.82401	1.49774	41	0.884351	55
PKG2	AGC	2.93378	1.55276	40	0.885836	51
MRCKB	AGC	2.9595	1.56535	39	0.885683	52
GRK1	AGC	2.9693	1.57012	38	0.908878	28
MRCKA	AGC	3.018	1.59359	37	0.891209	48
PAK1	STE	3.0758	1.62096	36	0.89466	43
CAMK2A	CAMK	3.13216	1.64716	35	0.851764	80
YANK3	AGC	3.19972	1.67794	34	0.921219	20
P70S6K	AGC	3.20161	1.6788	33	0.879174	62
PAK2	STE	3.21924	1.68672	32	0.911674	26
PKACG	AGC	3.2299	1.69149	31	0.881075	60
PKN3	AGC	3.27493	1.71146	30	0.903833	35
SRPK2	CMGC	3.28006	1.71372	29	0.837829	97
LATS2	AGC	3.28505	1.71591	28	0.925631	18
CAMK1G	CAMK	3.40131	1.76609	27	0.898635	41
MAPKAPK2	CAMK	3.49475	1.80519	26	0.871159	69
CAMK2D	CAMK	3.53618	1.82219	25	0.920411	22
P70S6KB	AGC	3.56666	1.83457	24	0.868887	70
CAMK2B	CAMK	3.68654	1.88227	23	0.878912	63
MSK1	AGC	3.72489	1.8972	22	0.877034	65
LATS1	AGC	3.79662	1.92472	21	0.922027	19
DYRK3	CMGC	3.9605	1.98568	20	0.802599	132
CAMK1B	CAMK	4.02107	2.00758	19	0.884242	56
AKT1	AGC	4.02926	2.01052	18	0.884373	54
MAPKAPK5	CAMK	4.03292	2.01182	17	0.921219	21
MAPKAPK3	CAMK	4.08031	2.02868	16	0.892148	45
CDKL1	CMGC	4.31253	2.10854	15	0.850257	85
DCAMKL2	CAMK	4.3421	2.11839	14	0.934476	14
GRK6	AGC	4.54934	2.18566	13	0.936704	11
CAMK1D	CAMK	4.56452	2.19046	12	0.880769	61
CLK4	CMGC	4.73026	2.24192	11	0.847548	91
CK1A2	CK1	5.3299	2.41411	10	0.988075	1
PAK6	STE	5.41704	2.43751	9	0.941378	9
RSK4	AGC	5.62385	2.49156	8	0.901387	38
SGK1	AGC	5.69433	2.50953	7	0.882625	59
RSK3	AGC	5.79665	2.53522	6	0.905515	33
CLK1	CMGC	6.76065	2.75716	5	0.884657	53
RSK2	AGC	7.05961	2.81959	4	0.904663	34
SGK3	AGC	7.37767	2.88316	3	0.919712	23
MSK2	AGC	7.91029	2.98373	2	0.935896	12
P90RSK	AGC	10.5035	3.39279	1	0.934869	13

## Sheet: MPRIP__included ex 23_S1022
kinase	kinase_group	score_raw	score_log2	score_rank	site_percentile	percentile_rank
PLK2	Other	4.99805	2.32137	1	0.948629	3
PLK3	Other	3.8447	1.94287	2	0.950661	2
CK1G3	CK1	2.89568	1.5339	3	0.95385	1
TGFBR1	TKL	2.59683	1.37675	4	0.896232	9
CAMK2B	CAMK	2.23763	1.16197	5	0.827738	18
CAMK2G	CAMK	2.02339	1.01678	6	0.884373	11
ACVR2A	TKL	1.85417	0.890774	7	0.893284	10
BMPR2	TKL	1.59411	0.672747	8	0.941051	4
ALK2	TKL	1.55183	0.633967	9	0.876903	12
GRK4	AGC	1.52395	0.607819	10	0.905471	8
GRK3	AGC	1.47537	0.561073	11	0.83488	16
CK1D	CK1	1.47007	0.555883	12	0.907153	7
GRK2	AGC	1.42036	0.506256	13	0.847483	15
GCN2	Other	1.27422	0.349619	14	0.930414	5
GRK6	AGC	1.22737	0.295571	15	0.775647	25
ACVR2B	TKL	1.21441	0.280261	16	0.849121	13
TLK1	Other	1.15364	0.206191	17	0.916982	6
CK1A2	CK1	1.04044	0.0571965	18	0.699618	37
CAMK2D	CAMK	1.03408	0.048341	19	0.751054	30
CAMK2A	CAMK	0.94659	-0.0791883	20	0.677602	44
MAPKAPK5	CAMK	0.912686	-0.13181	21	0.810222	20
MAPKAPK2	CAMK	0.907207	-0.140496	22	0.731025	33
PDHK4	PDHK	0.870996	-0.199263	23	0.751775	29
ALK4	TKL	0.836197	-0.258084	24	0.807666	22
IKKB	Other	0.816048	-0.293273	25	0.743257	31
CK1E	CK1	0.814939	-0.295236	26	0.693131	41
PRPK	Other	0.79784	-0.325828	27	0.440603	92
GRK5	AGC	0.77291	-0.371628	28	0.694856	40
TBK1	Other	0.745168	-0.424363	29	0.817036	19
BMPR1A	TKL	0.732745	-0.448616	30	0.809042	21
CK1G1	CK1	0.718984	-0.475968	31	0.805023	23
CAMK1B	CAMK	0.712822	-0.488386	32	0.553697	72
BMPR1B	TKL	0.703873	-0.506612	33	0.739063	32
MEKK3	STE	0.675314	-0.56637	34	0.848444	14
IKKE	Other	0.644115	-0.634611	35	0.828961	17
CHK1	CAMK	0.634897	-0.655405	36	0.676532	45
ATM	PIKK	0.630895	-0.664528	37	0.706061	35
DLK	TKL	0.57863	-0.789287	38	0.625904	53
GSK3B	CMGC	0.576643	-0.79425	39	0.0817298	265
PRKD1	CAMK	0.559759	-0.837121	40	0.628022	52
CK1A	CK1	0.555823	-0.847303	41	0.692345	42
MTOR	PIKK	0.523522	-0.933678	42	0.417648	96
PDHK1	PDHK	0.518722	-0.946968	43	0.601966	60
YSK4	STE	0.463844	-1.10829	44	0.770864	27
GSK3A	CMGC	0.458912	-1.12371	45	0.169466	204
MAPKAPK3	CAMK	0.456323	-1.13187	46	0.620684	56
IKKA	Other	0.438257	-1.19015	47	0.689724	43
GRK7	AGC	0.433183	-1.20695	48	0.368156	119
TSSK2	CAMK	0.421919	-1.24496	49	0.623829	55
CK1G2	CK1	0.420605	-1.24946	50	0.673933	46
TLK2	Other	0.409489	-1.2881	51	0.668057	48
PLK1	Other	0.406724	-1.29788	52	0.629617	51
TGFBR2	TKL	0.39994	-1.32215	53	0.668494	47
TTBK1	CK1	0.379788	-1.39673	54	0.775953	24
TTBK2	CK1	0.374001	-1.41889	55	0.625489	54
MLK1	TKL	0.37002	-1.43432	56	0.603123	59
FAM20C	FAM20	0.340821	-1.55291	57	0.763198	28
MST4	STE	0.339532	-1.55838	58	0.57224	64
MEK1	STE	0.327409	-1.61084	59	0.497193	81
DSTYK	TKL	0.326919	-1.613	60	0.590106	62
MOS	Other	0.326468	-1.61498	61	0.0952059	254
HRI	Other	0.32041	-1.64201	62	0.650672	49
ATR	PIKK	0.312396	-1.67855	63	0.0536639	284
RIPK1	TKL	0.31189	-1.68089	64	0.560446	69
WNK1	Other	0.308776	-1.69537	65	0.493	83
NUAK2	CAMK	0.269962	-1.88917	66	0.414808	99
NIK	STE	0.269712	-1.89051	67	0.119581	234
caMLCK	CAMK	0.269444	-1.89194	68	0.118008	235
YANK3	AGC	0.264902	-1.91647	69	0.274304	155
PHKG2	CAMK	0.256758	-1.96152	70	0.714972	34
LATS2	AGC	0.242808	-2.04211	71	0.521284	74
RAF1	TKL	0.240057	-2.05855	72	0.275265	154
MEKK2	STE	0.234903	-2.08986	73	0.571519	65
CAMK4	CAMK	0.232303	-2.10592	74	0.575975	63
MSK2	AGC	0.232126	-2.10702	75	0.562237	68
WNK3	Other	0.231437	-2.11131	76	0.486557	84
PRKD3	CAMK	0.226565	-2.142	77	0.511761	78
DNAPK	PIKK	0.226417	-2.14295	78	0.373397	118
NEK7	Other	0.221183	-2.17669	79	0.53155	73
NLK	CMGC	0.221072	-2.17741	80	0.126199	229
GRK1	AGC	0.213848	-2.22534	81	0.324298	131
HUNK	CAMK	0.211791	-2.23929	82	0.4688	90
VRK2	CK1	0.21106	-2.24428	83	0.198012	186
PASK	CAMK	0.20446	-2.29011	84	0.3051	139
COT	STE	0.197165	-2.34252	85	0.210921	179
CDC7	Other	0.195005	-2.35842	86	0.215005	176
RSK2	AGC	0.193263	-2.37136	87	0.390543	110
DAPK2	CAMK	0.18947	-2.39996	88	0.0378727	295
ANKRD3	TKL	0.189021	-2.40338	89	0.317571	135
CDKL1	CMGC	0.188531	-2.40713	90	0.0807033	266
PRKD2	CAMK	0.1885	-2.40736	91	0.476029	88
TSSK1	CAMK	0.188397	-2.40815	92	0.481883	86
SMG1	PIKK	0.18479	-2.43604	93	0.406509	102
CAMK1G	CAMK	0.181117	-2.465	94	0.55896	70
ICK	CMGC	0.178137	-2.48894	95	0.121459	233
AURA	Other	0.177964	-2.49035	96	0.59039	61
IRAK1	TKL	0.175349	-2.5117	97	0.603495	58
MSK1	AGC	0.174173	-2.5214	98	0.514142	76
PKR	Other	0.16965	-2.55936	99	0.291034	146
CK2A2	Other	0.169244	-2.56282	100	0.698198	38
CK2A1	Other	0.163012	-2.61695	101	0.702763	36
P90RSK	AGC	0.155191	-2.68788	102	0.308223	138
ERK5	CMGC	0.154552	-2.69384	103	0.14199	222
BCKDK	PDHK	0.151501	-2.7226	104	0.439183	93
MLK2	TKL	0.151305	-2.72447	105	0.263733	159
YANK2	AGC	0.150655	-2.73068	106	0.349132	124
RIPK2	TKL	0.149683	-2.74002	107	0.695905	39
DCAMKL2	CAMK	0.149456	-2.74221	108	0.415354	98
MASTL	AGC	0.149348	-2.74325	109	0.133668	225
ERK2	CMGC	0.146093	-2.77504	110	0.293961	144
CAMK1D	CAMK	0.144051	-2.79535	111	0.51305	77
MYLK4	CAMK	0.140062	-2.83587	112	0.478301	87
NEK9	Other	0.137064	-2.86708	113	0.313247	136
RIPK3	TKL	0.136255	-2.87562	114	0.435492	94
NEK6	Other	0.135868	-2.87972	115	0.375035	116
DRAK1	CAMK	0.126542	-2.98231	116	0.259867	162
MLK3	TKL	0.126099	-2.98737	117	0.408627	100
PERK	Other	0.122841	-3.02513	118	0.383291	113
MEKK1	STE	0.12025	-3.05589	119	0.333013	129
ULK2	Other	0.118749	-3.07402	120	0.3395	128
GAK	Other	0.117989	-3.08328	121	0.404215	104
SKMLCK	CAMK	0.117955	-3.08369	122	0.202555	184
AlphaK3	Other	0.115639	-3.11229	123	0.606334	57
MEK5	STE	0.114939	-3.12106	124	0.197947	187
PIM3	CAMK	0.114624	-3.12502	125	0.162105	208
RSK3	AGC	0.114233	-3.12995	126	0.353041	120
P38A	CMGC	0.111967	-3.15886	127	0.177766	199
JNK2	CMGC	0.111937	-3.15924	128	0.159441	210
MNK2	CAMK	0.111032	-3.17096	129	0.448531	91
PKN3	AGC	0.110253	-3.18111	130	0.161188	209
NDR1	AGC	0.109684	-3.18858	131	0.326155	130
smMLCK	CAMK	0.109665	-3.18883	132	0.35077	123
NDR2	AGC	0.109408	-3.19221	133	0.2968	142
JNK3	CMGC	0.108685	-3.20177	134	0.114208	241
DCAMKL1	CAMK	0.108457	-3.20481	135	0.300841	140
PINK1	Other	0.105408	-3.24594	136	0.168985	205
NUAK1	CAMK	0.103391	-3.27382	137	0.400546	105
SSTK	CAMK	0.102693	-3.2836	138	0.501518	79
KIS	Other	0.0980648	-3.35012	139	0.285901	149
SRPK3	CMGC	0.098013	-3.35088	140	0.179644	197
ZAK	TKL	0.0957669	-3.38433	141	0.348651	125
TAO2	STE	0.0944286	-3.40463	142	0.312198	137
CHK2	CAMK	0.0936575	-3.41646	143	0.485749	85
PIM1	CAMK	0.0936227	-3.417	144	0.149307	217
VRK1	CK1	0.0931745	-3.42392	145	0.564857	67
BIKE	Other	0.0865111	-3.53097	146	0.642219	50
MAP3K15	STE	0.085666	-3.54513	147	0.404325	103
AMPKA1	CAMK	0.0847952	-3.55987	148	0.252441	164
MARK4	CAMK	0.0845173	-3.56461	149	0.212668	178
P70S6KB	AGC	0.0845023	-3.56487	150	0.133799	224
PHKG1	CAMK	0.0845004	-3.5649	151	0.392945	108
ULK1	Other	0.0842654	-3.56892	152	0.382309	114
WNK4	Other	0.0837525	-3.57772	153	0.292039	145
MEK2	STE	0.0829261	-3.59203	154	0.520869	75
MLK4	TKL	0.0808829	-3.62802	155	0.389866	111
JNK1	CMGC	0.0808702	-3.62825	156	0.168854	206
CDK8	CMGC	0.0799782	-3.64425	157	0.210222	181
MARK2	CAMK	0.0789459	-3.66299	158	0.378858	115
TAO3	STE	0.0771656	-3.6959	159	0.1815	195
IRE1	Other	0.0769462	-3.70001	160	0.296494	143
LATS1	AGC	0.0768421	-3.70196	161	0.0784755	268
MST2	STE	0.0766572	-3.70544	162	0.4707	89
PAK3	STE	0.0756618	-3.72429	163	0.319384	133
CAMK1A	CAMK	0.0745614	-3.74543	164	0.498089	80
ERK1	CMGC	0.0742523	-3.75142	165	0.225314	173
PKN2	AGC	0.0739973	-3.75638	166	0.276117	153
DYRK4	CMGC	0.073759	-3.76104	167	0.186568	192
CDKL5	CMGC	0.0700754	-3.83495	168	0.0868188	261
IRE2	Other	0.0688475	-3.86045	169	0.29905	141
PAK1	STE	0.068649	-3.86462	170	0.265502	158
STLK3	STE	0.066847	-3.90299	171	0.773725	26
BRAF	TKL	0.0663996	-3.91268	172	0.146904	218
PKCD	AGC	0.0649779	-3.94391	173	0.180867	196
HIPK3	CMGC	0.06424	-3.96038	174	0.175123	200
P38B	CMGC	0.0642124	-3.96101	175	0.123403	231
MEKK6	STE	0.0623084	-4.00443	176	0.31827	134
SBK	Other	0.0618263	-4.01564	177	0.28066	151
MST3	STE	0.0597986	-4.06375	178	0.229289	172
ERK7	CMGC	0.0582497	-4.10161	179	0.25563	163
AMPKA2	CAMK	0.0566559	-4.14163	180	0.22064	174
MINK	STE	0.0559838	-4.15885	181	0.406814	101
PAK2	STE	0.0558638	-4.16194	182	0.250366	165
PDK1	AGC	0.0552908	-4.17682	183	0.109119	244
MARK1	CAMK	0.0550533	-4.18303	184	0.3452	126
TAK1	TKL	0.0542664	-4.2038	185	0.383466	112
MELK	CAMK	0.0534859	-4.2247	186	0.272906	156
PAK6	STE	0.0518078	-4.27069	187	0.374337	117
CLK3	CMGC	0.051358	-4.28327	188	0.0492956	288
HGK	STE	0.050681	-4.30241	189	0.287802	148
CHAK2	Alpha	0.0497988	-4.32774	190	0.0828874	264
CDK2	CMGC	0.0496813	-4.33115	191	0.132838	226
MPSK1	Other	0.048412	-4.36849	192	0.155291	214
ASK1	STE	0.0483459	-4.37046	193	0.556602	71
PLK4	Other	0.047943	-4.38253	194	0.418587	95
AAK1	Other	0.0478694	-4.38475	195	0.570951	66
MST1	STE	0.0466983	-4.42049	196	0.398056	107
CLK4	CMGC	0.0463638	-4.43086	197	0.094223	256
PRP4	CMGC	0.0460872	-4.43949	198	0.022693	299
SNRK	CAMK	0.0459132	-4.44495	199	0.398165	106
PIM2	CAMK	0.0458045	-4.44837	200	0.122769	232
PAK4	STE	0.045686	-4.4521	201	0.493764	82
AURB	Other	0.0454885	-4.45835	202	0.322769	132
NEK11	Other	0.0451005	-4.47071	203	0.153303	216
DYRK1A	CMGC	0.0445501	-4.48843	204	0.101605	251
CAMKK1	Other	0.0433848	-4.52666	205	0.26074	160
NEK2	Other	0.0416677	-4.58493	206	0.16975	203
NIM1	CAMK	0.0403802	-4.63021	207	0.178836	198
PKACG	AGC	0.0401339	-4.63903	208	0.217276	175
P70S6K	AGC	0.0391835	-4.67361	209	0.290619	147
QIK	CAMK	0.03733	-4.74352	210	0.198253	185
DYRK2	CMGC	0.0368566	-4.76193	211	0.0605002	280
NEK4	Other	0.0366357	-4.77061	212	0.250169	166
DAPK1	CAMK	0.0360967	-4.79199	213	0.181915	194
CDK13	CMGC	0.0354648	-4.81747	214	0.0711587	272
SRPK1	CMGC	0.0345382	-4.85566	215	0.0661352	277
TNIK	STE	0.0343715	-4.86264	216	0.203211	183
BRSK1	CAMK	0.0342605	-4.86731	217	0.260456	161
CDK7	CMGC	0.0341603	-4.87153	218	0.0895053	258
P38G	CMGC	0.0327151	-4.9339	219	0.0490117	290
LOK	STE	0.03161	-4.98347	220	0.235252	170
TAO1	STE	0.0313991	-4.99313	221	0.351818	122
PKACA	AGC	0.0309003	-5.01623	222	0.352583	121
IRAK4	TKL	0.0307872	-5.02153	223	0.213847	177
MNK1	CAMK	0.0301573	-5.05135	224	0.206159	182
AURC	Other	0.0300582	-5.0561	225	0.242416	167
PAK5	STE	0.0293798	-5.08903	226	0.390717	109
MARK3	CAMK	0.0293239	-5.09178	227	0.210309	180
CDK19	CMGC	0.0281457	-5.15094	228	0.129278	227
DAPK3	CAMK	0.0280797	-5.15433	229	0.142361	221
PKACB	AGC	0.0277744	-5.1701	230	0.237108	169
NEK8	Other	0.0275265	-5.18303	231	0.115671	238
GCK	STE	0.0270747	-5.20691	232	0.107459	247
DMPK1	AGC	0.026679	-5.22815	233	0.284132	150
NEK5	Other	0.0264769	-5.23912	234	0.0757672	269
HPK1	STE	0.0260371	-5.26329	235	0.168854	207
NEK3	Other	0.0258107	-5.27589	236	0.238899	168
HIPK4	CMGC	0.0252865	-5.30549	237	0.0412144	292
SLK	STE	0.0251295	-5.31448	238	0.188271	190
CLK1	CMGC	0.0248345	-5.33151	239	0.104619	250
SIK	CAMK	0.0246532	-5.34208	240	0.185825	193
CDK12	CMGC	0.024093	-5.37524	241	0.0718139	271
YSK1	STE	0.0237308	-5.39709	242	0.276226	152
BRSK2	CAMK	0.0233167	-5.42249	243	0.231692	171
CHAK1	Alpha	0.0218211	-5.51813	244	0.126592	228
EEF2K	Alpha	0.0217013	-5.52608	245	0.123534	230
TTK	Other	0.0216766	-5.52772	246	0.341029	127
PKCH	AGC	0.0215292	-5.53756	247	0.154264	215
AKT2	AGC	0.0214209	-5.54483	248	0.0806596	267
CDK1	CMGC	0.0213082	-5.55245	249	0.0151141	301
CDK16	CMGC	0.0210902	-5.56728	250	0.143191	219
CAMKK2	Other	0.0208762	-5.582	251	0.0659823	278
SRPK2	CMGC	0.0207686	-5.58945	252	0.0669433	276
DYRK3	CMGC	0.0205773	-5.6028	253	0.0917549	257
CDK18	CMGC	0.0199306	-5.64887	254	0.109053	245
PKG2	AGC	0.0198236	-5.65663	255	0.186633	191
MRCKA	AGC	0.0196944	-5.66607	256	0.172917	201
RSK4	AGC	0.0196397	-5.67008	257	0.0839358	263
P38D	CMGC	0.0193181	-5.69391	258	0.0492083	289
HIPK1	CMGC	0.0192185	-5.70136	259	0.0580321	282
PKN1	AGC	0.0183136	-5.77094	260	0.266397	157
PKCA	AGC	0.0182129	-5.77889	261	0.110211	242
CDK17	CMGC	0.017862	-5.80696	262	0.0889374	259
KHS1	STE	0.0174019	-5.84461	263	0.143038	220
NEK1	Other	0.0171797	-5.86315	264	0.158807	211
LRRK2	TKL	0.0170641	-5.87289	265	0.0378071	296
CDK9	CMGC	0.0169684	-5.881	266	0.0618762	279
SGK3	AGC	0.0168423	-5.89177	267	0.0869717	260
PKCT	AGC	0.0160727	-5.95924	268	0.197161	188
QSK	CAMK	0.0158321	-5.981	269	0.0735175	270
CDK5	CMGC	0.0153992	-6.021	270	0.0554985	283
PKCG	AGC	0.014838	-6.07456	271	0.108988	246
CLK2	CMGC	0.0145611	-6.10173	272	0.0501911	287
PKG1	AGC	0.0145463	-6.1032	273	0.417364	97
MRCKB	AGC	0.0142972	-6.12812	274	0.135044	223
OSR1	STE	0.0138981	-6.16896	275	0.172065	202
LKB1	CAMK	0.0135453	-6.20607	276	0.0271486	298
CDK14	CMGC	0.0131807	-6.24543	277	0.096975	252
PKCB	AGC	0.0126972	-6.29935	278	0.0962324	253
DYRK1B	CMGC	0.0126901	-6.30015	279	0.0278039	297
STK33	CAMK	0.0125143	-6.32028	280	0.095184	255
KHS2	STE	0.0123825	-6.33556	281	0.116501	236
AKT1	AGC	0.0114111	-6.45341	282	0.105974	249
CDK4	CMGC	0.0108928	-6.52048	283	0.0683193	275
CRIK	AGC	0.0105573	-6.56562	284	0.158174	212
HIPK2	CMGC	0.0105137	-6.57159	285	0.0519821	285
PRKX	AGC	0.0103433	-6.59516	286	0.157322	213
MYO3A	STE	0.00901417	-6.79359	287	0.189254	189
CDK6	CMGC	0.00805539	-6.95583	288	0.0707655	273
MAK	CMGC	0.00757067	-7.04536	289	0.0690182	274
PKCI	AGC	0.00747877	-7.06298	290	0.116064	237
HASPIN	Other	0.00718002	-7.1218	291	0.107328	248
SGK1	AGC	0.00691853	-7.17532	292	0.0209894	300
PKCE	AGC	0.00620342	-7.33272	293	0.109119	243
PKCZ	AGC	0.00575306	-7.44145	294	0.0404062	293
ROCK1	AGC	0.00536724	-7.5416	295	0.114841	240
MYO3B	STE	0.00526006	-7.57071	296	0.115125	239
ROCK2	AGC	0.00505356	-7.62849	297	0.048138	291
CDK3	CMGC	0.0047481	-7.71843	298	0.00220596	303
PBK	Other	0.00417935	-7.9025	299	0.0148957	302
AKT3	AGC	0.00409094	-7.93335	300	0.0860981	262
MOK	CMGC	0.00384241	-8.02377	301	0.0512832	286
CDK10	CMGC	0.00250663	-8.64003	302	0.0600197	281
BUB1	Other	0.00223051	-8.80841	303	0.03796	294

## Sheet: MPRIP__included ex 23-T1025_
kinase	kinase_group	score_raw	score_log2	score_rank	site_percentile	percentile_rank
MST2	STE	2.85489	1.51343	1	0.989647	1
MST1	STE	2.65391	1.40812	2	0.986961	2
ZAK	TKL	2.00927	1.00667	3	0.972655	5
YSK4	STE	1.73836	0.79773	4	0.957846	8
MYO3A	STE	1.73429	0.794348	5	0.974752	4
RIPK2	TKL	1.52313	0.607035	6	0.970056	6
ANKRD3	TKL	1.38116	0.465882	7	0.925696	17
TAK1	TKL	1.17944	0.238103	8	0.968723	7
MEKK3	STE	1.07996	0.110977	9	0.928077	14
CK2A2	Other	1.07918	0.109937	10	0.853074	35
MINK	STE	1.0328	0.04656	11	0.946511	10
AlphaK3	Other	0.993617	-0.00923871	12	0.936704	12
CHAK2	Alpha	0.980274	-0.0287431	13	0.843027	42
STLK3	STE	0.963815	-0.0531723	14	0.983423	3
BRAF	TKL	0.952462	-0.0702669	15	0.925871	16
MEK1	STE	0.9501	-0.0738492	16	0.94769	9
HGK	STE	0.941259	-0.0873358	17	0.925915	15
CK2A1	Other	0.938077	-0.0922221	18	0.847199	38
GRK5	AGC	0.913361	-0.130743	19	0.763307	52
EEF2K	Alpha	0.824779	-0.277921	20	0.917615	20
MEK5	STE	0.821698	-0.28332	21	0.918904	19
TLK1	Other	0.809211	-0.305412	22	0.874347	30
CAMK2G	CAMK	0.757755	-0.400196	23	0.676138	81
TNIK	STE	0.748436	-0.418048	24	0.89182	26
NEK8	Other	0.743183	-0.428211	25	0.886972	27
MEKK1	STE	0.742602	-0.429339	26	0.883324	29
CDK2	CMGC	0.717285	-0.479381	27	0.626384	93
YSK1	STE	0.716209	-0.481548	28	0.914797	22
PDHK1	PDHK	0.705462	-0.50336	29	0.745441	55
VRK2	CK1	0.684346	-0.547202	30	0.806967	48
BMPR2	TKL	0.683567	-0.548845	31	0.460151	154
MOS	Other	0.66854	-0.580914	32	0.424637	168
GCK	STE	0.661533	-0.596115	33	0.869062	31
MYO3B	STE	0.644303	-0.63419	34	0.920585	18
GRK6	AGC	0.6418	-0.639805	35	0.620378	95
DLK	TKL	0.631035	-0.664208	36	0.662619	83
CAMKK2	Other	0.627555	-0.672185	37	0.899814	25
MLK2	TKL	0.626002	-0.675761	38	0.73013	61
HRI	Other	0.616118	-0.698722	39	0.825401	47
MASTL	AGC	0.613791	-0.704182	40	0.739216	57
MST3	STE	0.598079	-0.741592	41	0.779251	51
NEK4	Other	0.59659	-0.745188	42	0.866834	33
PRP4	CMGC	0.594014	-0.751432	43	0.600415	101
MEKK2	STE	0.593961	-0.751559	44	0.848793	36
NIK	STE	0.588456	-0.764993	45	0.448815	158
PLK1	Other	0.576055	-0.795722	46	0.720673	64
GSK3B	CMGC	0.575985	-0.795897	47	0.0813585	279
DRAK1	CAMK	0.567438	-0.817464	48	0.709337	67
TAO2	STE	0.566387	-0.82014	49	0.842852	43
LATS1	AGC	0.565711	-0.821862	50	0.532292	121
NEK3	Other	0.556717	-0.844985	51	0.86026	34
KHS1	STE	0.554611	-0.850451	52	0.844687	41
ASK1	STE	0.553548	-0.85322	53	0.934782	13
HPK1	STE	0.549788	-0.863053	54	0.839161	44
MLK1	TKL	0.548503	-0.866429	55	0.726286	62
LRRK2	TKL	0.547131	-0.870043	56	0.845932	39
OSR1	STE	0.525291	-0.928811	57	0.91471	23
CAMKK1	Other	0.523102	-0.934837	58	0.884023	28
TGFBR1	TKL	0.52199	-0.937906	59	0.633024	92
VRK1	CK1	0.518488	-0.947617	60	0.917265	21
ACVR2B	TKL	0.514049	-0.960022	61	0.72408	63
PINK1	Other	0.512875	-0.963321	62	0.604215	100
DAPK2	CAMK	0.510455	-0.970145	63	0.470285	150
CHAK1	Alpha	0.505866	-0.983173	64	0.719035	66
NEK11	Other	0.492114	-1.02294	65	0.833723	45
PRPK	Other	0.490819	-1.02674	66	0.0571803	286
JNK3	CMGC	0.488377	-1.03393	67	0.530392	122
GAK	Other	0.486847	-1.03846	68	0.831102	46
MARK1	CAMK	0.476628	-1.06906	69	0.757235	53
PDHK4	PDHK	0.474012	-1.077	70	0.356143	184
MEK2	STE	0.465113	-1.10435	71	0.939565	11
MLK4	TKL	0.458058	-1.1264	72	0.804477	49
CAMK1B	CAMK	0.458017	-1.12653	73	0.356798	183
TAO3	STE	0.456586	-1.13104	74	0.697565	72
PKR	Other	0.45383	-1.13978	75	0.679786	79
PLK3	Other	0.446576	-1.16302	76	0.68173	77
ERK7	CMGC	0.435612	-1.19888	77	0.610112	98
GRK4	AGC	0.430942	-1.21443	78	0.680878	78
GRK2	AGC	0.427243	-1.22687	79	0.297827	207
NEK1	Other	0.423637	-1.2391	80	0.845189	40
MARK2	CAMK	0.421909	-1.245	81	0.733581	60
TAO1	STE	0.412805	-1.27647	82	0.868079	32
BMPR1A	TKL	0.409429	-1.28831	83	0.738561	58
ALK4	TKL	0.404992	-1.30403	84	0.479611	148
KHS2	STE	0.401219	-1.31754	85	0.794736	50
CAMK2D	CAMK	0.393702	-1.34482	86	0.54852	115
ACVR2A	TKL	0.393613	-1.34515	87	0.646565	90
ALK2	TKL	0.391515	-1.35286	88	0.678235	80
ATR	PIKK	0.382723	-1.38563	89	0.130916	268
NEK2	Other	0.382537	-1.38633	90	0.636584	91
ATM	PIKK	0.380917	-1.39245	91	0.562739	111
RAF1	TKL	0.37333	-1.42148	92	0.434444	163
MARK4	CAMK	0.372532	-1.42456	93	0.606181	99
TTK	Other	0.358105	-1.48155	94	0.900295	24
GSK3A	CMGC	0.357029	-1.48589	95	0.107721	275
MLK3	TKL	0.356194	-1.48927	96	0.702435	70
YANK3	AGC	0.355452	-1.49227	97	0.384012	179
caMLCK	CAMK	0.349238	-1.51772	98	0.250628	220
PERK	Other	0.347754	-1.52386	99	0.705318	69
CDK6	CMGC	0.34487	-1.53587	100	0.529912	123
PDK1	AGC	0.341553	-1.54982	101	0.659408	84
NEK5	Other	0.339232	-1.55966	102	0.686884	75
JNK1	CMGC	0.338312	-1.56357	103	0.485814	143
PLK2	Other	0.337252	-1.5681	104	0.707786	68
DNAPK	PIKK	0.335988	-1.57352	105	0.51388	129
NEK9	Other	0.332731	-1.58757	106	0.568527	110
ULK2	Other	0.330196	-1.5986	107	0.625816	94
MEKK6	STE	0.323503	-1.62815	108	0.733603	59
CHK1	CAMK	0.318735	-1.64957	109	0.517134	128
MST4	STE	0.311946	-1.68063	110	0.553107	114
CDK1	CMGC	0.311382	-1.68324	111	0.521262	126
STK33	CAMK	0.308574	-1.69631	112	0.7191	65
CAMK2B	CAMK	0.303972	-1.71799	113	0.508922	133
BMPR1B	TKL	0.300162	-1.73619	114	0.522813	125
PASK	CAMK	0.299984	-1.73704	115	0.427083	166
smMLCK	CAMK	0.298055	-1.74635	116	0.612996	97
CK1D	CK1	0.292974	-1.77116	117	0.015267	303
BIKE	Other	0.290929	-1.78126	118	0.8484	37
CAMK2A	CAMK	0.289361	-1.78906	119	0.433439	164
NLK	CMGC	0.288519	-1.79326	120	0.172371	249
GRK7	AGC	0.282275	-1.82483	121	0.239423	227
MAP3K15	STE	0.282228	-1.82507	122	0.741902	56
CDK5	CMGC	0.278252	-1.84554	123	0.466048	152
MARK3	CAMK	0.275631	-1.85919	124	0.675767	82
DAPK3	CAMK	0.270945	-1.88393	125	0.651371	89
IRAK1	TKL	0.266825	-1.90604	126	0.691427	74
P38D	CMGC	0.266219	-1.90932	127	0.495839	141
TLK2	Other	0.266209	-1.90937	128	0.545987	116
CAMK1D	CAMK	0.264718	-1.91747	129	0.613716	96
YANK2	AGC	0.256532	-1.96279	130	0.509599	132
ULK1	Other	0.256257	-1.96434	131	0.702304	71
QIK	CAMK	0.253274	-1.98123	132	0.575538	107
PBK	Other	0.252137	-1.98772	133	0.68553	76
P38B	CMGC	0.250835	-1.99519	134	0.476226	149
RIPK1	TKL	0.238846	-2.06585	135	0.494682	142
HUNK	CAMK	0.23496	-2.08952	136	0.500098	140
BCKDK	PDHK	0.234598	-2.09174	137	0.588009	105
QSK	CAMK	0.225272	-2.15026	138	0.573463	108
LKB1	CAMK	0.221772	-2.17285	139	0.59786	104
LOK	STE	0.221268	-2.17613	140	0.653074	87
PKN2	AGC	0.219547	-2.1874	141	0.506804	135
CDK13	CMGC	0.218611	-2.19356	142	0.437348	162
CDK3	CMGC	0.214353	-2.22194	143	0.543628	117
ERK5	CMGC	0.212921	-2.23161	144	0.232216	231
IRE2	Other	0.210301	-2.24947	145	0.557235	112
CK1G2	CK1	0.206452	-2.27612	146	0.446413	159
COT	STE	0.206161	-2.27816	147	0.22029	235
FAM20C	FAM20	0.204605	-2.28909	148	0.697281	73
SLK	STE	0.202393	-2.30477	149	0.659364	85
DSTYK	TKL	0.20219	-2.30622	150	0.465786	153
ICK	CMGC	0.199214	-2.32761	151	0.141575	264
DCAMKL2	CAMK	0.195023	-2.35828	152	0.483018	146
DAPK1	CAMK	0.194422	-2.36273	153	0.582593	106
SNRK	CAMK	0.189938	-2.3964	154	0.658949	86
P38A	CMGC	0.189693	-2.39826	155	0.302501	203
NEK7	Other	0.186106	-2.4258	156	0.482429	147
ERK2	CMGC	0.185393	-2.43134	157	0.345179	187
IRAK4	TKL	0.183482	-2.44629	158	0.537032	119
CDKL1	CMGC	0.182836	-2.45138	159	0.0757235	281
RIPK3	TKL	0.180424	-2.47053	160	0.500775	139
CDK4	CMGC	0.178455	-2.48637	161	0.409479	170
CAMK1G	CAMK	0.175967	-2.50662	162	0.553303	113
PKN3	AGC	0.174481	-2.51886	163	0.294835	208
WNK3	Other	0.170659	-2.55081	164	0.406705	171
P38G	CMGC	0.166407	-2.58721	165	0.386677	176
PIM2	CAMK	0.160034	-2.64355	166	0.418281	169
IKKE	Other	0.156263	-2.67795	167	0.401376	174
GRK1	AGC	0.156229	-2.67826	168	0.240297	226
GRK3	AGC	0.156023	-2.68017	169	0.195981	242
MRCKA	AGC	0.155871	-2.68158	170	0.568833	109
MPSK1	Other	0.154598	-2.6934	171	0.397401	175
TBK1	Other	0.152687	-2.71135	172	0.3089	201
CDK14	CMGC	0.15245	-2.71359	173	0.346773	186
P70S6KB	AGC	0.151563	-2.72201	174	0.299399	206
PKCH	AGC	0.151434	-2.72324	175	0.509687	131
PKCA	AGC	0.149119	-2.74546	176	0.451371	156
SIK	CAMK	0.14821	-2.75428	177	0.528099	124
CDK16	CMGC	0.148061	-2.75574	178	0.454821	155
JNK2	CMGC	0.147871	-2.75759	179	0.232631	230
CAMK4	CAMK	0.146801	-2.76806	180	0.484591	145
CAMK1A	CAMK	0.145282	-2.78307	181	0.599629	103
TTBK1	CK1	0.142942	-2.8065	182	0.599891	102
SMG1	PIKK	0.14125	-2.82367	183	0.280332	213
PKCI	AGC	0.140626	-2.83006	184	0.51886	127
CDK17	CMGC	0.139451	-2.84217	185	0.428743	165
CK1A2	CK1	0.138745	-2.84949	186	0.0217102	300
CDK9	CMGC	0.137964	-2.85764	187	0.317244	197
PLK4	Other	0.13351	-2.90498	188	0.65172	88
CDK12	CMGC	0.127927	-2.96661	189	0.326111	192
TSSK2	CAMK	0.123857	-3.01325	190	0.377919	181
HIPK3	CMGC	0.123564	-3.01667	191	0.244491	223
IKKB	Other	0.122967	-3.02365	192	0.252332	218
MELK	CAMK	0.12207	-3.03422	193	0.424877	167
TTBK2	CK1	0.121261	-3.04381	194	0.352539	185
AAK1	Other	0.121107	-3.04564	195	0.746183	54
NIM1	CAMK	0.120625	-3.05139	196	0.405504	172
DCAMKL1	CAMK	0.117206	-3.09289	197	0.31744	196
CDKL5	CMGC	0.115771	-3.11066	198	0.155073	261
PKCD	AGC	0.11474	-3.12357	199	0.293611	209
PKCE	AGC	0.114739	-3.12357	200	0.504685	136
P70S6K	AGC	0.114334	-3.12868	201	0.503899	137
CDC7	Other	0.112693	-3.14952	202	0.0961887	276
NEK6	Other	0.111872	-3.16008	203	0.322202	193
AMPKA1	CAMK	0.108685	-3.20178	204	0.304816	202
SSTK	CAMK	0.107785	-3.21377	205	0.509774	130
PIM1	CAMK	0.104358	-3.26038	206	0.171322	251
CHK2	CAMK	0.102547	-3.28565	207	0.5032	138
CDK8	CMGC	0.102401	-3.2877	208	0.27236	216
PIM3	CAMK	0.102397	-3.28776	209	0.141662	263
ERK1	CMGC	0.100795	-3.3105	210	0.285137	211
DYRK1B	CMGC	0.0998157	-3.32459	211	0.246238	221
SKMLCK	CAMK	0.0993773	-3.33094	212	0.167151	255
WNK4	Other	0.0989947	-3.3365	213	0.32705	190
PKCT	AGC	0.0985878	-3.34245	214	0.485618	144
GCN2	Other	0.0968068	-3.36875	215	0.343824	188
MTOR	PIKK	0.0964966	-3.37338	216	0.0444032	290
PKN1	AGC	0.0962919	-3.37644	217	0.533144	120
NUAK2	CAMK	0.0905422	-3.46527	218	0.158392	259
CDK10	CMGC	0.0888611	-3.4923	219	0.337359	189
PKCG	AGC	0.0886723	-3.49537	220	0.385563	178
TGFBR2	TKL	0.0876777	-3.51165	221	0.233963	228
CK1G3	CK1	0.0859428	-3.54048	222	0.164705	257
PKCB	AGC	0.0858907	-3.54135	223	0.374904	182
ROCK1	AGC	0.078783	-3.66597	224	0.53725	118
PAK2	STE	0.0787551	-3.66648	225	0.326526	191
ROCK2	AGC	0.0786835	-3.66779	226	0.450519	157
IRE1	Other	0.0785575	-3.67011	227	0.300775	205
SBK	Other	0.076884	-3.70117	228	0.321153	194
IKKA	Other	0.0749194	-3.73852	229	0.317091	198
BRSK2	CAMK	0.0728094	-3.77973	230	0.439489	161
MYLK4	CAMK	0.0728039	-3.77984	231	0.319297	195
CDK18	CMGC	0.0725566	-3.78475	232	0.273146	214
DYRK2	CMGC	0.071772	-3.80043	233	0.138997	265
CK1E	CK1	0.0705531	-3.82515	234	0.0264934	297
BRSK1	CAMK	0.0699308	-3.83793	235	0.404521	173
PKCZ	AGC	0.0698294	-3.84002	236	0.272906	215
DYRK1A	CMGC	0.0667186	-3.90577	237	0.155378	260
DMPK1	AGC	0.0653118	-3.93651	238	0.468625	151
HASPIN	Other	0.0652473	-3.93794	239	0.444884	160
DYRK4	CMGC	0.0639288	-3.96739	240	0.166037	256
AMPKA2	CAMK	0.0634919	-3.97728	241	0.240821	225
BUB1	Other	0.0624451	-4.00127	242	0.385738	177
MAPKAPK3	CAMK	0.061352	-4.02674	243	0.230119	232
PHKG2	CAMK	0.0608499	-4.0386	244	0.508201	134
NDR1	AGC	0.0589393	-4.08463	245	0.198515	241
MRCKB	AGC	0.0579874	-4.10812	246	0.383073	180
CDK19	CMGC	0.0565367	-4.14467	247	0.245299	222
MAPKAPK5	CAMK	0.0533667	-4.22792	248	0.311194	199
HIPK1	CMGC	0.0532477	-4.23114	249	0.137905	266
PRKD1	CAMK	0.0530184	-4.23736	250	0.180954	245
MSK2	AGC	0.0519161	-4.26767	251	0.208125	239
PHKG1	CAMK	0.0504637	-4.30861	252	0.302348	204
WNK1	Other	0.0502738	-4.31405	253	0.131899	267
PAK3	STE	0.0492231	-4.34452	254	0.233373	229
TSSK1	CAMK	0.0481798	-4.37543	255	0.212187	238
AURA	Other	0.0478798	-4.38444	256	0.310211	200
SGK3	AGC	0.0472968	-4.40212	257	0.218085	236
SRPK3	CMGC	0.046864	-4.41538	258	0.0701977	282
CLK3	CMGC	0.0452179	-4.46696	259	0.0413891	292
PAK1	STE	0.0420474	-4.57184	260	0.170558	253
CDK7	CMGC	0.0418971	-4.577	261	0.109272	274
MAPKAPK2	CAMK	0.0418077	-4.58009	262	0.226668	233
LATS2	AGC	0.0405155	-4.62538	263	0.172786	248
PRKD3	CAMK	0.0402354	-4.63539	264	0.172349	250
MSK1	AGC	0.0364612	-4.7775	265	0.19264	244
HIPK4	CMGC	0.0358531	-4.80176	266	0.0653926	283
AKT1	AGC	0.0344699	-4.85852	267	0.258403	217
NUAK1	CAMK	0.0322314	-4.95539	268	0.171104	252
P90RSK	AGC	0.0316536	-4.98149	269	0.0433767	291
AKT2	AGC	0.0315844	-4.98464	270	0.125412	270
MNK1	CAMK	0.0295305	-5.08165	271	0.203254	240
AURB	Other	0.0282796	-5.1441	272	0.225314	234
DYRK3	CMGC	0.0280297	-5.1569	273	0.118576	273
MOK	CMGC	0.0273788	-5.1908	274	0.170121	254
PKACG	AGC	0.0259435	-5.26848	275	0.145353	262
HIPK2	CMGC	0.0247866	-5.3343	276	0.122114	272
MAK	CMGC	0.0240342	-5.37877	277	0.160205	258
SGK1	AGC	0.0235905	-5.40565	278	0.127684	269
CK1A	CK1	0.0235016	-5.4111	279	0.0280878	296
CRIK	AGC	0.0234135	-5.41651	280	0.288828	210
KIS	Other	0.0220392	-5.50378	281	0.096145	277
PKG2	AGC	0.0208143	-5.58628	282	0.193557	243
PRKD2	CAMK	0.0206836	-5.59537	283	0.123053	271
MNK2	CAMK	0.0200085	-5.64325	284	0.175123	247
CLK4	CMGC	0.0199017	-5.65096	285	0.0255761	299
PAK6	STE	0.019862	-5.65385	286	0.213651	237
NDR2	AGC	0.0192286	-5.7006	287	0.0792181	280
RSK2	AGC	0.0183372	-5.76908	288	0.0212952	302
SRPK1	CMGC	0.0167294	-5.90147	289	0.0216446	301
RSK3	AGC	0.0153908	-6.02179	290	0.0446871	289
SRPK2	CMGC	0.0140787	-6.15034	291	0.0407339	293
PAK4	STE	0.0131406	-6.24982	292	0.282887	212
CLK1	CMGC	0.0122231	-6.35424	293	0.0545375	287
PAK5	STE	0.0117301	-6.41364	294	0.243748	224
CK1G1	CK1	0.0114978	-6.44249	295	0.0360817	294
AKT3	AGC	0.00986805	-6.66302	296	0.178421	246
CLK2	CMGC	0.00952102	-6.71467	297	0.030949	295
RSK4	AGC	0.00869828	-6.84505	298	0.0261439	298
PKACB	AGC	0.00743794	-7.07088	299	0.0640166	284
AURC	Other	0.00738079	-7.08201	300	0.0633177	285
PKACA	AGC	0.00630709	-7.30881	301	0.0893306	278
PKG1	AGC	0.00451322	-7.79163	302	0.252179	219
PRKX	AGC	0.00268659	-8.54001	303	0.044709	288

## Sheet: MPRIP skipped ex 23_S1014
kinase	kinase_group	score_raw	score_log2	score_rank	site_percentile	percentile_rank
CK2A2	Other	0.00425786	-7.87566	303	0.0221688	300
CK2A1	Other	0.00632971	-7.30364	302	0.0524626	294
STLK3	STE	0.0135663	-6.20383	301	0.418718	225
IKKA	Other	0.0229414	-5.4459	300	0.134826	282
PLK2	Other	0.0252284	-5.30881	299	0.186873	276
BMPR1A	TKL	0.0310789	-5.00792	298	0.104554	287
ACVR2B	TKL	0.0316224	-4.98291	297	0.01293	303
MST2	STE	0.0337557	-4.88872	296	0.223567	268
TAK1	TKL	0.0339917	-4.87867	295	0.262881	260
MEK2	STE	0.0340329	-4.87693	294	0.203757	272
ALK2	TKL	0.0371303	-4.75126	293	0.0322595	297
FAM20C	FAM20	0.0372429	-4.74689	292	0.367806	239
TGFBR1	TKL	0.0392371	-4.67164	291	0.0132576	302
AURA	Other	0.0423114	-4.56281	290	0.286535	256
DNAPK	PIKK	0.04258	-4.55368	289	0.0309708	298
GRK4	AGC	0.0432505	-4.53114	288	0.120847	285
CAMK2B	CAMK	0.0441724	-4.50071	287	0.1599	279
VRK1	CK1	0.0450334	-4.47286	286	0.3452	242
TLK2	Other	0.048584	-4.36338	285	0.102392	288
IKKE	Other	0.0487329	-4.35896	284	0.0982199	290
ACVR2A	TKL	0.0521688	-4.26067	283	0.0465218	295
OSR1	STE	0.0536767	-4.21956	282	0.488741	203
P38D	CMGC	0.0538519	-4.21486	281	0.200612	274
CLK2	CMGC	0.0613154	-4.02761	280	0.176477	277
JNK1	CMGC	0.0631691	-3.98464	279	0.119035	286
PLK3	Other	0.0641753	-3.96184	278	0.220007	269
ATM	PIKK	0.0665394	-3.90965	277	0.0827345	292
CDK3	CMGC	0.0674157	-3.89077	276	0.374599	237
ASK1	STE	0.0686597	-3.86439	275	0.639642	148
AAK1	Other	0.0752652	-3.73187	274	0.663471	142
AlphaK3	Other	0.0790499	-3.66109	273	0.50569	200
MST1	STE	0.0806922	-3.63143	272	0.553456	182
PKG1	AGC	0.0876037	-3.51287	271	0.655892	146
NDR2	AGC	0.0890767	-3.48881	270	0.261352	262
GCK	STE	0.0896738	-3.47917	269	0.384689	231
LATS1	AGC	0.0911675	-3.45534	268	0.0992028	289
GRK7	AGC	0.092917	-3.42791	267	0.0354701	296
BIKE	Other	0.0930861	-3.42529	266	0.659561	144
GRK1	AGC	0.0934697	-3.41936	265	0.130043	283
TAO1	STE	0.10156	-3.2996	264	0.626297	152
BMPR1B	TKL	0.102847	-3.28143	263	0.137949	281
PKACA	AGC	0.104571	-3.25744	262	0.569444	175
ERK7	CMGC	0.105491	-3.24481	261	0.380146	234
BCKDK	PDHK	0.107769	-3.21399	260	0.326111	247
TBK1	Other	0.108603	-3.20287	259	0.202468	273
YSK4	STE	0.110937	-3.17219	258	0.302501	252
KHS1	STE	0.11314	-3.14382	257	0.52716	192
JNK3	CMGC	0.113752	-3.13603	256	0.124626	284
DSTYK	TKL	0.119701	-3.06249	255	0.334717	245
P38G	CMGC	0.120333	-3.05489	254	0.302785	251
MEK1	STE	0.121248	-3.04397	253	0.0233483	299
CAMKK2	Other	0.122173	-3.03301	252	0.467948	215
SLK	STE	0.12322	-3.02069	251	0.544807	186
SMG1	PIKK	0.123412	-3.01845	250	0.225467	266
P38B	CMGC	0.124163	-3.00969	249	0.308005	249
PASK	CAMK	0.124719	-3.00325	248	0.16453	278
CDK13	CMGC	0.125417	-2.9952	247	0.301933	253
LATS2	AGC	0.126622	-2.9814	246	0.379338	235
CAMK2D	CAMK	0.126913	-2.97809	245	0.280944	257
KHS2	STE	0.134592	-2.89334	244	0.579819	165
GRK3	AGC	0.13537	-2.88502	243	0.159375	280
CAMKK1	Other	0.137793	-2.85942	242	0.565163	180
CDK19	CMGC	0.138879	-2.8481	241	0.424135	224
JNK2	CMGC	0.141039	-2.82584	240	0.219679	270
CAMK2A	CAMK	0.1422	-2.814	239	0.274107	258
KIS	Other	0.143158	-2.80432	238	0.363765	240
CK1A	CK1	0.143758	-2.79829	237	0.242984	265
DAPK1	CAMK	0.146942	-2.76668	236	0.526155	194
HPK1	STE	0.148462	-2.75183	235	0.575538	170
CDK2	CMGC	0.149289	-2.74382	234	0.417866	226
PIM3	CAMK	0.149698	-2.73987	233	0.217735	271
CK1G2	CK1	0.150494	-2.73222	232	0.337032	244
CDK8	CMGC	0.150922	-2.72813	231	0.367893	238
BRSK1	CAMK	0.151484	-2.72277	230	0.557213	181
MSK1	AGC	0.15456	-2.69376	229	0.490401	202
CDK9	CMGC	0.155891	-2.68139	228	0.341815	243
IKKB	Other	0.157779	-2.66402	227	0.308376	248
ALK4	TKL	0.160351	-2.6407	226	0.0575516	293
GCN2	Other	0.160903	-2.63574	225	0.471246	212
PRKX	AGC	0.16263	-2.62034	224	0.593863	158
CDK12	CMGC	0.164054	-2.60776	223	0.378683	236
PBK	Other	0.173347	-2.52827	222	0.584078	163
CDK1	CMGC	0.174613	-2.51777	221	0.424156	223
TLK1	Other	0.175925	-2.50697	220	0.530785	191
TAO3	STE	0.176028	-2.50612	219	0.405832	228
SGK1	AGC	0.178112	-2.48914	218	0.546489	185
EEF2K	Alpha	0.180361	-2.47104	217	0.685989	131
MARK2	CAMK	0.180914	-2.46662	216	0.571912	172
MEKK1	STE	0.184684	-2.43687	215	0.484176	206
LKB1	CAMK	0.185947	-2.42703	214	0.537381	189
GAK	Other	0.18663	-2.42174	213	0.619461	154
MAPKAPK2	CAMK	0.189773	-2.39765	212	0.484547	205
DAPK3	CAMK	0.191645	-2.38349	211	0.591198	160
PKACB	AGC	0.195271	-2.35645	210	0.59288	159
PDK1	AGC	0.206446	-2.27616	209	0.501103	201
RIPK2	TKL	0.207202	-2.27089	208	0.756645	94
TAO2	STE	0.207726	-2.26725	207	0.582593	164
MINK	STE	0.208237	-2.2637	206	0.740002	103
NEK7	Other	0.214043	-2.22403	205	0.522551	197
BRAF	TKL	0.21433	-2.22209	204	0.513356	198
MYO3A	STE	0.216299	-2.2089	203	0.830272	67
CDK6	CMGC	0.21933	-2.18883	202	0.469411	213
SBK	Other	0.219431	-2.18816	201	0.525238	195
CDC7	Other	0.225614	-2.14807	200	0.258818	263
PRP4	CMGC	0.227563	-2.13567	199	0.431582	222
TGFBR2	TKL	0.229331	-2.1245	198	0.511084	199
MAP3K15	STE	0.230015	-2.1202	197	0.693	128
CDK5	CMGC	0.230385	-2.11788	196	0.43405	221
MAK	CMGC	0.230418	-2.11768	195	0.417298	227
PLK1	Other	0.23349	-2.09857	194	0.474282	211
MSK2	AGC	0.235201	-2.08804	193	0.565294	179
MASTL	AGC	0.24071	-2.05463	192	0.305711	250
MAPKAPK5	CAMK	0.241272	-2.05127	191	0.624812	153
VRK2	CK1	0.24169	-2.04877	190	0.253664	264
CDK4	CMGC	0.242371	-2.04471	189	0.45943	217
PDHK1	PDHK	0.242599	-2.04336	188	0.193906	275
BRSK2	CAMK	0.245575	-2.02576	187	0.658884	145
ATR	PIKK	0.254023	-1.97697	186	0.0164028	301
AKT3	AGC	0.254778	-1.97269	185	0.678017	135
DYRK4	CMGC	0.267897	-1.90025	184	0.382811	233
GRK6	AGC	0.268523	-1.89688	183	0.362237	241
TTK	Other	0.271613	-1.88038	182	0.869979	41
NEK6	Other	0.278838	-1.8425	181	0.579513	166
CK1G1	CK1	0.286552	-1.80313	180	0.56667	177
PLK4	Other	0.286556	-1.80311	179	0.794758	80
SRPK2	CMGC	0.288145	-1.79513	178	0.476138	209
CK1G3	CK1	0.288469	-1.79351	177	0.524495	196
ROCK1	AGC	0.298202	-1.74564	176	0.726832	112
ROCK2	AGC	0.298788	-1.7428	175	0.682385	133
MRCKA	AGC	0.304176	-1.71702	174	0.668014	138
HGK	STE	0.324487	-1.62377	173	0.777962	86
CAMK2G	CAMK	0.326962	-1.61281	172	0.298045	254
MTOR	PIKK	0.328772	-1.60484	171	0.27046	259
NEK3	Other	0.328877	-1.60438	170	0.770252	87
TNIK	STE	0.329938	-1.59973	169	0.766277	90
RSK4	AGC	0.33225	-1.58966	168	0.605242	155
LOK	STE	0.335793	-1.57436	167	0.736333	104
MARK1	CAMK	0.337359	-1.56764	166	0.702326	123
DRAK1	CAMK	0.345915	-1.53151	165	0.569357	176
SRPK3	CMGC	0.346875	-1.52751	164	0.458425	218
MARK4	CAMK	0.347168	-1.5263	163	0.588424	162
P38A	CMGC	0.34925	-1.51767	162	0.452463	219
MYO3B	STE	0.350083	-1.51423	161	0.862553	49
GRK5	AGC	0.351502	-1.5084	160	0.297739	255
MARK3	CAMK	0.354093	-1.4978	159	0.719209	114
NEK1	Other	0.358968	-1.47807	158	0.816337	72
YSK1	STE	0.365854	-1.45066	157	0.837851	58
HUNK	CAMK	0.369893	-1.43482	156	0.63737	149
GRK2	AGC	0.371476	-1.42866	155	0.224528	267
SNRK	CAMK	0.381947	-1.38856	154	0.768461	88
PAK4	STE	0.386413	-1.37178	153	0.786961	82
NEK11	Other	0.389405	-1.36066	152	0.780889	84
CRIK	AGC	0.391599	-1.35255	151	0.734476	105
MEKK6	STE	0.393707	-1.3448	150	0.778093	85
PDHK4	PDHK	0.401254	-1.31741	149	0.261396	261
ZAK	TKL	0.405263	-1.30307	148	0.786131	83
CLK1	CMGC	0.415792	-1.26607	147	0.475265	210
PRKD1	CAMK	0.41614	-1.26486	146	0.570624	173
NEK5	Other	0.428155	-1.22379	145	0.748171	101
QSK	CAMK	0.429518	-1.21921	144	0.692825	129
PKG2	AGC	0.431068	-1.21401	143	0.707568	119
DMPK1	AGC	0.436771	-1.19505	142	0.757279	93
ERK1	CMGC	0.437923	-1.19125	141	0.549612	183
NEK8	Other	0.450239	-1.15124	140	0.801114	77
MPSK1	Other	0.451473	-1.14729	139	0.677121	136
BMPR2	TKL	0.459036	-1.12332	138	0.089549	291
PKACG	AGC	0.471986	-1.08318	137	0.682123	134
NEK4	Other	0.475564	-1.07229	136	0.828809	68
DLK	TKL	0.485975	-1.04105	135	0.543519	187
HIPK2	CMGC	0.486562	-1.0393	134	0.480485	207
LRRK2	TKL	0.507439	-0.978694	133	0.833461	62
MEKK2	STE	0.516456	-0.953282	132	0.816053	73
DAPK2	CAMK	0.518236	-0.948319	131	0.478344	208
SGK3	AGC	0.518328	-0.948064	130	0.665917	140
CDK7	CMGC	0.521515	-0.939218	129	0.539347	188
PIM1	CAMK	0.523319	-0.934239	128	0.578748	168
NEK9	Other	0.533174	-0.907323	127	0.70178	124
P70S6K	AGC	0.534469	-0.903823	126	0.728536	110
PERK	Other	0.542992	-0.880998	125	0.816556	71
CLK4	CMGC	0.54303	-0.880896	124	0.487867	204
MEK5	STE	0.552352	-0.856339	123	0.834291	61
DYRK1A	CMGC	0.554184	-0.851563	122	0.466441	216
ULK1	Other	0.555692	-0.847642	121	0.866135	45
MOS	Other	0.563043	-0.828684	120	0.326941	246
PIM2	CAMK	0.579778	-0.786427	119	0.670634	137
MRCKB	AGC	0.589787	-0.761733	118	0.746751	102
TTBK1	CK1	0.603937	-0.72753	117	0.848225	55
SIK	CAMK	0.612015	-0.708361	116	0.749438	99
CK1E	CK1	0.618125	-0.69403	115	0.578836	167
ICK	CMGC	0.627426	-0.672483	114	0.387419	230
MLK2	TKL	0.627664	-0.671935	113	0.730894	108
ANKRD3	TKL	0.632722	-0.660356	112	0.750464	98
AKT2	AGC	0.63677	-0.651155	111	0.699945	125
HRI	Other	0.637173	-0.650242	110	0.8325	65
DYRK2	CMGC	0.64132	-0.640884	109	0.46928	214
P70S6KB	AGC	0.645967	-0.630469	108	0.650082	147
AKT1	AGC	0.653619	-0.613478	107	0.73238	107
NDR1	AGC	0.658729	-0.602244	106	0.706913	121
TTBK2	CK1	0.671745	-0.574013	105	0.762717	92
PKN3	AGC	0.709101	-0.495936	104	0.68944	130
NEK2	Other	0.720066	-0.473798	103	0.763307	91
PAK5	STE	0.721336	-0.471257	102	0.824244	69
RSK3	AGC	0.725407	-0.463137	101	0.714273	117
ERK5	CMGC	0.730023	-0.453986	100	0.547013	184
RAF1	TKL	0.744312	-0.426021	99	0.685705	132
NIM1	CAMK	0.750638	-0.41381	98	0.797663	79
MLK4	TKL	0.780945	-0.356707	97	0.879568	37
CDK17	CMGC	0.789995	-0.340085	96	0.6363	151
PRPK	Other	0.799253	-0.323277	95	0.443027	220
CHK1	CAMK	0.81688	-0.291805	94	0.727968	111
P90RSK	AGC	0.817405	-0.290877	93	0.696626	126
MAPKAPK3	CAMK	0.832735	-0.264071	92	0.71744	115
HIPK4	CMGC	0.851211	-0.232411	91	0.526941	193
ULK2	Other	0.880281	-0.183964	90	0.863886	48
GSK3A	CMGC	0.914925	-0.128274	89	0.383488	232
CDKL5	CMGC	0.920297	-0.119829	88	0.604237	156
MEKK3	STE	0.920602	-0.119351	87	0.904532	32
CK1D	CK1	0.930246	-0.104315	86	0.595457	157
DCAMKL1	CAMK	0.93481	-0.0972553	85	0.729868	109
SRPK1	CMGC	0.93913	-0.090603	84	0.590521	161
DYRK3	CMGC	0.946346	-0.0795605	83	0.566124	178
YANK3	AGC	0.951681	-0.0714503	82	0.714601	116
CDK10	CMGC	0.965339	-0.0508919	81	0.63689	150
MST3	STE	0.969942	-0.0440299	80	0.860828	50
GSK3B	CMGC	0.983834	-0.0235138	79	0.389145	229
CAMK1D	CAMK	1.01549	0.0221807	78	0.767893	89
AURC	Other	1.03227	0.0458148	77	0.814634	74
AURB	Other	1.04316	0.0609643	76	0.822802	70
PHKG1	CAMK	1.06714	0.0937537	75	0.833002	64
CAMK4	CAMK	1.10785	0.147767	74	0.800699	78
RSK2	AGC	1.12104	0.164839	73	0.733297	106
DYRK1B	CMGC	1.14414	0.194265	72	0.56975	174
SKMLCK	CAMK	1.1558	0.208894	71	0.752757	97
DCAMKL2	CAMK	1.16249	0.217217	70	0.801398	76
caMLCK	CAMK	1.16908	0.225373	69	0.722311	113
CLK3	CMGC	1.18196	0.241176	68	0.536267	190
PKR	Other	1.18345	0.242997	67	0.907131	31
CK1A2	CK1	1.20253	0.266074	66	0.748477	100
PKN1	AGC	1.23332	0.30255	65	0.844097	57
MYLK4	CAMK	1.23382	0.303137	64	0.792181	81
WNK3	Other	1.24249	0.313231	63	0.866004	46
smMLCK	CAMK	1.31153	0.391246	62	0.831146	66
COT	STE	1.32362	0.404492	61	0.756645	95
MLK1	TKL	1.3252	0.406208	60	0.908136	29
HIPK3	CMGC	1.33577	0.417676	59	0.571978	171
MOK	CMGC	1.37315	0.457493	58	0.666659	139
CHK2	CAMK	1.38325	0.468058	57	0.812733	75
PAK2	STE	1.43831	0.524373	56	0.846587	56
CDK18	CMGC	1.46044	0.546405	55	0.663383	143
NLK	CMGC	1.46516	0.551062	54	0.578705	169
YANK2	AGC	1.5007	0.585637	53	0.916719	21
PAK6	STE	1.53314	0.616489	52	0.86406	47
PINK1	Other	1.53469	0.617949	51	0.866441	43
PAK1	STE	1.5359	0.619081	50	0.833373	63
PHKG2	CAMK	1.54127	0.624116	49	0.889134	35
STK33	CAMK	1.58241	0.66212	48	0.935743	13
CHAK2	Alpha	1.60681	0.684202	47	0.915868	23
PAK3	STE	1.61097	0.687933	46	0.849077	54
CDKL1	CMGC	1.64274	0.716108	45	0.708616	118
CAMK1B	CAMK	1.69357	0.760064	44	0.755422	96
CAMK1A	CAMK	1.72031	0.782671	43	0.835536	59
MST4	STE	1.77252	0.825803	42	0.874566	40
PKCA	AGC	1.78876	0.838958	41	0.86963	42
IRAK1	TKL	1.80477	0.851817	40	0.9637	7
NUAK1	CAMK	2.02137	1.01533	39	0.883696	36
NUAK2	CAMK	2.03504	1.02506	38	0.834596	60
PKCD	AGC	2.08997	1.06348	37	0.866354	44
NIK	STE	2.17083	1.11825	36	0.860347	51
CDK16	CMGC	2.1975	1.13586	35	0.706148	122
ERK2	CMGC	2.26293	1.17819	34	0.693742	127
MLK3	TKL	2.30259	1.20326	33	0.946511	12
AMPKA2	CAMK	2.3468	1.23069	32	0.857748	52
QIK	CAMK	2.45208	1.29401	31	0.911936	26
CDK14	CMGC	2.48419	1.31278	30	0.707568	120
SSTK	CAMK	2.51826	1.33243	29	0.915147	24
AMPKA1	CAMK	2.62812	1.39403	28	0.877602	39
PKCB	AGC	2.78341	1.47685	27	0.918532	19
HIPK1	CMGC	2.86039	1.51621	26	0.664322	141
PKCG	AGC	2.88744	1.52979	25	0.915999	22
PKCT	AGC	2.90497	1.53852	24	0.914055	25
PKCZ	AGC	2.91169	1.54186	23	0.917113	20
PKN2	AGC	2.93965	1.55565	22	0.900295	34
PKCE	AGC	2.98961	1.57996	21	0.909687	28
MNK2	CAMK	3.02578	1.59731	20	0.907808	30
PRKD2	CAMK	3.04332	1.60565	19	0.857399	53
PKCH	AGC	3.06875	1.61765	18	0.923818	17
RIPK1	TKL	3.13172	1.64695	17	0.954505	11
CHAK1	Alpha	3.32448	1.73313	16	0.963023	8
MELK	CAMK	3.60771	1.85108	15	0.903942	33
PKCI	AGC	3.61416	1.85366	14	0.931899	15
WNK4	Other	3.68332	1.88101	13	0.957148	9
IRE2	Other	3.70998	1.89141	12	0.969597	6
TSSK1	CAMK	3.79192	1.92293	11	0.920695	18
WNK1	Other	3.98246	1.99366	10	0.934389	14
CAMK1G	CAMK	4.11892	2.04227	9	0.911871	27
PRKD3	CAMK	4.26807	2.09358	8	0.878213	38
MNK1	CAMK	4.36167	2.12488	7	0.929584	16
RIPK3	TKL	4.58297	2.19628	6	0.981107	5
TSSK2	CAMK	5.4825	2.45483	5	0.955575	10
IRE1	Other	8.04456	3.00801	4	0.988905	4
IRAK4	TKL	10.0882	3.33459	3	0.994299	2
HASPIN	Other	20.8352	4.38095	2	0.994059	3
BUB1	Other	35.0107	5.12972	1	0.995217	1

## Sheet: MPRIP skipped ex 23 _S1016
kinase	kinase_group	score_raw	score_log2	score_rank	site_percentile	percentile_rank
PKCD	AGC	12.8941	3.68864	1	0.981588	2
PKCA	AGC	12.5603	3.6508	2	0.978443	3
MST4	STE	12.1061	3.59767	3	0.987223	1
PKCG	AGC	11.047	3.46558	4	0.976433	4
SRPK2	CMGC	8.85367	3.14628	5	0.917855	48
RSK2	AGC	8.27562	3.04887	6	0.914513	51
PKN3	AGC	7.90359	2.98251	7	0.96726	10
PKN2	AGC	7.82747	2.96855	8	0.962499	15
PKCE	AGC	7.70884	2.94651	9	0.95564	18
CDKL1	CMGC	7.31385	2.87063	10	0.919777	47
PHKG2	CAMK	7.19538	2.84707	11	0.968505	9
PKCH	AGC	6.93661	2.79423	12	0.964552	13
PIM1	CAMK	6.93476	2.79385	13	0.913465	53
PKCB	AGC	6.7396	2.75266	14	0.965163	11
SGK3	AGC	6.66198	2.73595	15	0.914011	52
RSK4	AGC	6.40658	2.67955	16	0.908616	56
CAMK2A	CAMK	6.3984	2.67771	17	0.921765	45
MRCKB	AGC	6.22408	2.63786	18	0.927443	38
PRKD2	CAMK	5.908	2.56267	19	0.909359	55
SGK1	AGC	5.87331	2.55417	20	0.884329	79
PIM3	CAMK	5.27011	2.39783	21	0.922464	43
PKCT	AGC	5.19479	2.37707	22	0.94638	24
P70S6KB	AGC	5.11361	2.35434	23	0.897368	69
PAK6	STE	4.83222	2.27269	24	0.936267	33
PKCI	AGC	4.78107	2.25733	25	0.946118	25
MSK2	AGC	4.74923	2.24769	26	0.901562	60
SRPK1	CMGC	4.7344	2.24318	27	0.840865	127
LATS1	AGC	4.69722	2.23181	28	0.940352	29
CLK1	CMGC	4.4358	2.14919	29	0.843857	124
RSK3	AGC	4.25763	2.09005	30	0.884154	80
CHK2	CAMK	4.22064	2.07746	31	0.884438	78
PKACG	AGC	4.0601	2.02151	32	0.897805	68
PKN1	AGC	4.021	2.00755	33	0.922901	42
CAMK2D	CAMK	4.01925	2.00692	34	0.931571	36
NIK	STE	3.98025	1.99286	35	0.953522	20
PRKD3	CAMK	3.88914	1.95945	36	0.871224	91
AKT2	AGC	3.75615	1.90925	37	0.861352	101
P90RSK	AGC	3.75279	1.90796	38	0.862946	95
MAPKAPK3	CAMK	3.74009	1.90307	39	0.885137	77
GRK7	AGC	3.73069	1.89944	40	0.880004	86
AKT1	AGC	3.64419	1.8656	41	0.877362	88
IKKB	Other	3.54534	1.82592	42	0.971039	7
CAMK1B	CAMK	3.5375	1.82273	43	0.866965	92
CDKL5	CMGC	3.49144	1.80382	44	0.836213	134
SRPK3	CMGC	3.48867	1.80268	45	0.842525	125
CAMK1G	CAMK	3.47639	1.79759	46	0.899902	63
MRCKA	AGC	3.42452	1.7759	47	0.898984	66
CLK4	CMGC	3.32812	1.73471	48	0.806116	156
P70S6K	AGC	3.27759	1.71264	49	0.880638	85
MYLK4	CAMK	3.24689	1.69906	50	0.882735	82
SLK	STE	3.17734	1.66782	51	0.97497	5
PKCZ	AGC	3.17421	1.6664	52	0.923971	40
PIM2	CAMK	3.14353	1.65239	53	0.864191	93
ICK	CMGC	3.13315	1.64762	54	0.753063	181
ROCK2	AGC	3.09517	1.63002	55	0.912329	54
MAPKAPK2	CAMK	2.78373	1.47702	56	0.852266	108
NEK2	Other	2.77587	1.47294	57	0.955204	19
GRK6	AGC	2.60629	1.382	58	0.885574	76
CK1G1	CK1	2.59418	1.37528	59	0.964814	12
CAMK1D	CAMK	2.58617	1.37082	60	0.840821	128
WNK1	Other	2.47818	1.30928	61	0.886972	74
CAMK1A	CAMK	2.4669	1.3027	62	0.859954	104
PRKX	AGC	2.45084	1.29328	63	0.859452	105
CK1G3	CK1	2.41869	1.27423	64	0.941968	28
CAMK2B	CAMK	2.40635	1.26684	65	0.835732	135
DCAMKL2	CAMK	2.35936	1.23839	66	0.879808	87
MSK1	AGC	2.35808	1.23761	67	0.840952	126
LOK	STE	2.35479	1.2356	68	0.959244	17
ROCK1	AGC	2.27278	1.18446	69	0.899006	65
RAF1	TKL	2.25538	1.17337	70	0.939478	30
CK1A2	CK1	2.24715	1.1681	71	0.904052	57
LATS2	AGC	2.2112	1.14483	72	0.887998	72
TTBK2	CK1	2.19866	1.13662	73	0.961953	16
DRAK1	CAMK	2.1886	1.13001	74	0.933428	35
PHKG1	CAMK	2.14591	1.10159	75	0.901059	61
PKG2	AGC	2.11842	1.08299	76	0.862204	98
YSK4	STE	2.11224	1.07877	77	0.968964	8
MTOR	PIKK	2.09146	1.06451	78	0.845604	120
MAPKAPK5	CAMK	2.07476	1.05295	79	0.877012	89
MST3	STE	2.02587	1.01854	80	0.93784	32
AKT3	AGC	1.96276	0.972887	81	0.848509	116
PKACA	AGC	1.90327	0.928477	82	0.845058	121
PKACB	AGC	1.85697	0.892951	83	0.836235	133
CDK14	CMGC	1.84142	0.88082	84	0.675767	204
HPK1	STE	1.82843	0.870605	85	0.952342	22
PASK	CAMK	1.82322	0.866488	86	0.860413	103
KHS2	STE	1.82064	0.864449	87	0.945594	26
DLK	TKL	1.79908	0.847263	88	0.947559	23
MNK1	CAMK	1.7975	0.845992	89	0.862204	99
TTBK1	CK1	1.78381	0.834961	90	0.964159	14
DCAMKL1	CAMK	1.76294	0.817984	91	0.80996	152
NDR1	AGC	1.7601	0.815658	92	0.839882	131
SBK	Other	1.7402	0.799255	93	0.792596	161
CAMK2G	CAMK	1.72871	0.789695	94	0.862466	97
PAK1	STE	1.72455	0.786222	95	0.844622	122
HIPK1	CMGC	1.63546	0.7097	96	0.580037	227
SIK	CAMK	1.62003	0.696017	97	0.852703	107
caMLCK	CAMK	1.58694	0.666244	98	0.760205	175
PRKD1	CAMK	1.51532	0.599624	99	0.792552	162
NUAK2	CAMK	1.51416	0.598515	100	0.792552	163
TAO3	STE	1.5098	0.594354	101	0.922354	44
NLK	CMGC	1.49103	0.57631	102	0.582505	225
MELK	CAMK	1.48858	0.57394	103	0.821099	144
MST1	STE	1.48465	0.570125	104	0.973201	6
MLK1	TKL	1.41554	0.501356	105	0.915758	50
NUAK1	CAMK	1.40543	0.491008	106	0.849339	113
WNK3	Other	1.39941	0.48482	107	0.883892	81
ANKRD3	TKL	1.39526	0.48053	108	0.927203	39
DAPK2	CAMK	1.39334	0.478551	109	0.75243	182
CK1E	CK1	1.38395	0.468789	110	0.863623	94
TBK1	Other	1.37086	0.455085	111	0.892257	70
CLK3	CMGC	1.32634	0.407445	112	0.559637	238
COT	STE	1.32188	0.402594	113	0.756208	179
QIK	CAMK	1.31102	0.390688	114	0.845823	119
smMLCK	CAMK	1.29884	0.377221	115	0.830337	139
CAMK4	CAMK	1.29729	0.375502	116	0.818347	147
MNK2	CAMK	1.28342	0.359994	117	0.832369	137
YANK3	AGC	1.27414	0.349518	118	0.781697	168
PKR	Other	1.26737	0.341842	119	0.91661	49
AMPKA1	CAMK	1.26431	0.338355	120	0.790259	165
GRK1	AGC	1.26358	0.337519	121	0.790237	166
GCK	STE	1.26284	0.336676	122	0.939172	31
IKKE	Other	1.25744	0.330495	123	0.900076	62
KHS1	STE	1.24081	0.311282	124	0.930086	37
WNK4	Other	1.22792	0.296218	125	0.848575	115
MEKK3	STE	1.21587	0.281992	126	0.943104	27
CLK2	CMGC	1.19463	0.256567	127	0.632041	213
GSK3A	CMGC	1.15917	0.213093	128	0.45777	256
NEK9	Other	1.15468	0.207496	129	0.882036	84
PAK3	STE	1.14081	0.190061	130	0.812581	151
DYRK1A	CMGC	1.13426	0.181753	131	0.566605	232
IKKA	Other	1.12834	0.1742	132	0.8503	110
PDHK4	PDHK	1.12425	0.16896	133	0.862619	96
GSK3B	CMGC	1.1101	0.150694	134	0.475309	253
CHK1	CAMK	1.10375	0.142411	135	0.784362	167
ULK2	Other	1.07975	0.110697	136	0.898438	67
PAK2	STE	1.06925	0.0965969	137	0.816315	149
AURB	Other	1.04481	0.0632394	138	0.822955	143
AURC	Other	1.03789	0.0536541	139	0.815114	150
HIPK3	CMGC	1.02982	0.0423944	140	0.535153	246
AMPKA2	CAMK	1.02897	0.0411969	141	0.760664	174
CK1D	CK1	1.01972	0.0281793	142	0.682756	198
PDHK1	PDHK	1.0166	0.0237587	143	0.860959	102
CHAK2	Alpha	1.01566	0.0224185	144	0.84947	112
DAPK1	CAMK	1.00784	0.0112628	145	0.796899	159
RIPK1	TKL	0.998824	-0.00169748	146	0.807972	154
NEK11	Other	0.994259	-0.00830639	147	0.935306	34
PAK5	STE	0.989897	-0.0146497	148	0.849732	111
GRK5	AGC	0.986864	-0.0190766	149	0.791329	164
HIPK4	CMGC	0.984413	-0.0226641	150	0.555051	240
CRIK	AGC	0.977091	-0.0334346	151	0.819329	146
PDK1	AGC	0.975253	-0.0361518	152	0.887015	73
PLK1	Other	0.953763	-0.068298	153	0.829857	141
NIM1	CAMK	0.923442	-0.114907	154	0.830709	138
STK33	CAMK	0.915099	-0.128	155	0.886535	75
ATR	PIKK	0.911143	-0.134251	156	0.69798	196
TAK1	TKL	0.892935	-0.163373	157	0.952932	21
CHAK1	Alpha	0.89214	-0.164658	158	0.819854	145
DSTYK	TKL	0.837957	-0.255051	159	0.806334	155
DMPK1	AGC	0.829048	-0.270472	160	0.823589	142
CDK10	CMGC	0.825414	-0.27681	161	0.618303	215
TNIK	STE	0.823252	-0.280594	162	0.90285	58
NDR2	AGC	0.806667	-0.309954	163	0.707306	195
DYRK3	CMGC	0.797049	-0.327259	164	0.538233	242
SKMLCK	CAMK	0.787416	-0.344801	165	0.677842	202
TAO2	STE	0.786747	-0.346029	166	0.891842	71
PKG1	AGC	0.773842	-0.36989	167	0.839008	132
MARK1	CAMK	0.748252	-0.418403	168	0.81684	148
GRK2	AGC	0.74359	-0.427421	169	0.599978	221
MLK3	TKL	0.738724	-0.436892	170	0.84021	129
RIPK3	TKL	0.733226	-0.447671	171	0.804914	157
MINK	STE	0.722297	-0.469336	172	0.920367	46
MAK	CMGC	0.701878	-0.510708	173	0.567085	231
ULK1	Other	0.697688	-0.519345	174	0.899705	64
NEK7	Other	0.690373	-0.534553	175	0.83001	140
HIPK2	CMGC	0.689399	-0.536589	176	0.523337	250
MOS	Other	0.687551	-0.540462	177	0.441193	258
DNAPK	PIKK	0.683624	-0.548725	178	0.726439	189
BCKDK	PDHK	0.677619	-0.561455	179	0.849055	114
HUNK	CAMK	0.677586	-0.561525	180	0.792836	160
NEK8	Other	0.675337	-0.56632	181	0.872819	90
PLK4	Other	0.662472	-0.594069	182	0.901846	59
YANK2	AGC	0.639091	-0.645906	183	0.763045	172
MST2	STE	0.636789	-0.651113	184	0.923075	41
QSK	CAMK	0.631547	-0.663038	185	0.751665	183
PRPK	Other	0.624567	-0.679073	186	0.187922	297
MEK1	STE	0.609152	-0.715126	187	0.844076	123
IRAK4	TKL	0.605738	-0.723233	188	0.765535	171
CDC7	Other	0.598537	-0.740489	189	0.639139	212
MARK4	CAMK	0.589522	-0.762383	190	0.719122	192
ERK2	CMGC	0.580671	-0.784206	191	0.573681	228
NEK4	Other	0.579859	-0.786225	192	0.862138	100
IRE1	Other	0.568694	-0.814274	193	0.758807	177
ZAK	TKL	0.552567	-0.855779	194	0.846413	117
MOK	CMGC	0.549829	-0.862945	195	0.531222	248
TGFBR2	TKL	0.533321	-0.906923	196	0.740242	186
YSK1	STE	0.519878	-0.943754	197	0.882691	83
GRK3	AGC	0.502488	-0.992839	198	0.564617	234
PAK4	STE	0.495179	-1.01398	199	0.809173	153
CDK18	CMGC	0.489943	-1.02931	200	0.564726	233
HGK	STE	0.474931	-1.07421	201	0.845888	118
DYRK1B	CMGC	0.474834	-1.07451	202	0.460369	255
DYRK2	CMGC	0.466243	-1.10085	203	0.422977	262
BMPR2	TKL	0.46022	-1.1196	204	0.0909905	302
DAPK3	CAMK	0.455302	-1.13511	205	0.725696	190
MARK3	CAMK	0.448967	-1.15532	206	0.758392	178
AURA	Other	0.442357	-1.17672	207	0.744065	185
MLK2	TKL	0.435259	-1.20005	208	0.614415	218
CDK9	CMGC	0.427695	-1.22535	209	0.537075	245
TSSK2	CAMK	0.427674	-1.22542	210	0.62645	214
LRRK2	TKL	0.423249	-1.24042	211	0.799672	158
MEK5	STE	0.418663	-1.25614	212	0.746183	184
NEK5	Other	0.401561	-1.31631	213	0.732249	187
CDK4	CMGC	0.394866	-1.34056	214	0.529846	249
EEF2K	Alpha	0.393384	-1.34599	215	0.834007	136
CK1A	CK1	0.391808	-1.35178	216	0.56429	235
MLK4	TKL	0.388253	-1.36493	217	0.775057	170
MARK2	CAMK	0.388112	-1.36546	218	0.719144	191
RIPK2	TKL	0.385301	-1.37594	219	0.851174	109
TAO1	STE	0.380189	-1.39521	220	0.857552	106
TSSK1	CAMK	0.378618	-1.40118	221	0.615857	216
CDK12	CMGC	0.36042	-1.47225	222	0.520367	251
SNRK	CAMK	0.358981	-1.47802	223	0.759528	176
CDK16	CMGC	0.338844	-1.56131	224	0.5599	237
GAK	Other	0.322415	-1.63301	225	0.75492	180
ERK5	CMGC	0.321344	-1.63781	226	0.363853	278
TLK2	Other	0.320901	-1.6398	227	0.59941	222
MEKK2	STE	0.319559	-1.64584	228	0.67806	201
BRSK1	CAMK	0.314002	-1.67115	229	0.681096	199
MASTL	AGC	0.311369	-1.6833	230	0.426319	260
TLK1	Other	0.303621	-1.71965	231	0.677427	203
NEK1	Other	0.296098	-1.75585	232	0.777176	169
MEKK6	STE	0.293711	-1.76753	233	0.709599	193
HASPIN	Other	0.287603	-1.79785	234	0.762957	173
JNK2	CMGC	0.28565	-1.80768	235	0.419701	264
CDK7	CMGC	0.275755	-1.85854	236	0.420072	263
BRSK2	CAMK	0.270543	-1.88607	237	0.67509	205
MEKK1	STE	0.26744	-1.90271	238	0.615595	217
PLK3	Other	0.264779	-1.91714	239	0.561843	236
CDK17	CMGC	0.262423	-1.93003	240	0.53808	243
ERK1	CMGC	0.260179	-1.94242	241	0.474588	254
HRI	Other	0.258442	-1.95209	242	0.584384	224
BRAF	TKL	0.251345	-1.99226	243	0.572524	229
SSTK	CAMK	0.250865	-1.99502	244	0.64709	209
MAP3K15	STE	0.245221	-2.02785	245	0.708485	194
BUB1	Other	0.244128	-2.03429	246	0.643595	211
IRE2	Other	0.243567	-2.03761	247	0.592923	223
ATM	PIKK	0.235657	-2.08524	248	0.405722	270
P38A	CMGC	0.234495	-2.09237	249	0.355881	279
NEK6	Other	0.234289	-2.09364	250	0.53155	247
MYO3A	STE	0.233854	-2.09632	251	0.840122	130
NEK3	Other	0.226585	-2.14188	252	0.693699	197
ALK4	TKL	0.222241	-2.1698	253	0.154767	301
PERK	Other	0.221882	-2.17213	254	0.570602	230
CDK13	CMGC	0.219526	-2.18754	255	0.4382	259
IRAK1	TKL	0.212678	-2.23326	256	0.644119	210
CK2A1	Other	0.212589	-2.23386	257	0.731069	188
DYRK4	CMGC	0.207132	-2.27137	258	0.342907	281
VRK2	CK1	0.190444	-2.39256	259	0.162389	300
SMG1	PIKK	0.189194	-2.40206	260	0.418652	265
TGFBR1	TKL	0.185961	-2.42692	261	0.264912	291
P38G	CMGC	0.183468	-2.4464	262	0.411663	266
JNK3	CMGC	0.174175	-2.52139	263	0.242918	292
BMPR1B	TKL	0.172933	-2.53171	264	0.31993	284
CDK1	CMGC	0.161251	-2.63262	265	0.406946	268
ACVR2A	TKL	0.161179	-2.63327	266	0.342842	282
CAMKK2	Other	0.159945	-2.64435	267	0.558043	239
FAM20C	FAM20	0.154336	-2.69586	268	0.651371	207
GRK4	AGC	0.147876	-2.75754	269	0.393317	273
ALK2	TKL	0.145805	-2.77789	270	0.372873	275
CK2A2	Other	0.144389	-2.79197	271	0.679589	200
P38B	CMGC	0.144162	-2.79424	272	0.349984	280
CDK2	CMGC	0.139022	-2.84662	273	0.400961	271
CDK6	CMGC	0.137915	-2.85815	274	0.395239	272
ERK7	CMGC	0.134556	-2.89372	275	0.425991	261
CAMKK1	Other	0.132149	-2.91977	276	0.553566	241
PBK	Other	0.12667	-2.98086	277	0.49217	252
GCN2	Other	0.124714	-3.00331	278	0.406509	269
AlphaK3	Other	0.11343	-3.14013	279	0.601813	220
PINK1	Other	0.111747	-3.1617	280	0.181457	299
LKB1	CAMK	0.109924	-3.18542	281	0.366736	277
MYO3B	STE	0.105125	-3.24983	282	0.674741	206
CDK8	CMGC	0.104836	-3.25379	283	0.278301	289
CK1G2	CK1	0.104175	-3.26292	284	0.22064	293
CDK5	CMGC	0.100849	-3.30973	285	0.280485	288
MEK2	STE	0.0975518	-3.35769	286	0.580408	226
ACVR2B	TKL	0.0965291	-3.37289	287	0.204696	295
JNK1	CMGC	0.0945768	-3.40237	288	0.201529	296
MPSK1	Other	0.0897163	-3.47849	289	0.265174	290
VRK1	CK1	0.0847748	-3.56022	290	0.538015	244
BMPR1A	TKL	0.0842077	-3.5699	291	0.370755	276
CDK3	CMGC	0.079438	-3.65403	292	0.407011	267
ASK1	STE	0.0728148	-3.77962	293	0.651021	208
CDK19	CMGC	0.0686095	-3.86545	294	0.282167	287
KIS	Other	0.0665708	-3.90897	295	0.21507	294
PLK2	Other	0.0665417	-3.9096	296	0.379972	274
PRP4	CMGC	0.0601723	-4.05476	297	0.055018	303
P38D	CMGC	0.0490807	-4.3487	298	0.182986	298
TTK	Other	0.0339652	-4.8798	299	0.451371	257
BIKE	Other	0.0306644	-5.02729	300	0.311259	286
OSR1	STE	0.0303644	-5.04148	301	0.342558	283
STLK3	STE	0.0287278	-5.12141	302	0.602555	219
AAK1	Other	0.0159805	-5.96754	303	0.319537	285

## Sheet: MPRIP skipped ex 23_S1032
kinase	kinase_group	score_raw	score_log2	score_rank	site_percentile	percentile_rank
CAMK2G	CAMK	3.0733	1.61979	1	0.935066	1
CAMK1G	CAMK	2.46006	1.2987	2	0.874347	11
WNK1	Other	2.44234	1.28826	3	0.88553	6
PINK1	Other	2.35889	1.23811	4	0.926351	4
TSSK2	CAMK	1.75291	0.809753	5	0.855564	12
NEK6	Other	1.655	0.726829	6	0.92823	3
CAMK1B	CAMK	1.42407	0.510022	7	0.727968	45
CAMK2A	CAMK	1.40673	0.492341	8	0.740941	44
NEK7	Other	1.40134	0.486806	9	0.933188	2
IRE2	Other	1.17626	0.234206	10	0.884329	7
STK33	CAMK	1.13624	0.184269	11	0.907655	5
DSTYK	TKL	1.0437	0.0617063	12	0.844512	16
MLK3	TKL	1.01846	0.0263922	13	0.88055	9
RAF1	TKL	0.998379	-0.00234112	14	0.778137	31
NEK2	Other	0.964989	-0.0514156	15	0.820116	21
NEK9	Other	0.953224	-0.0691122	16	0.845823	15
NIK	STE	0.947796	-0.0773521	17	0.643049	66
DNAPK	PIKK	0.921958	-0.117227	18	0.791132	28
CK1A2	CK1	0.903108	-0.147029	19	0.64733	64
ATM	PIKK	0.896243	-0.158038	20	0.784274	29
QIK	CAMK	0.892292	-0.164412	21	0.796003	27
PLK3	Other	0.867783	-0.204594	22	0.79893	26
HRI	Other	0.838689	-0.253793	23	0.88304	8
COT	STE	0.820004	-0.286297	24	0.615267	73
YANK2	AGC	0.807453	-0.308549	25	0.81483	22
MLK1	TKL	0.800557	-0.320924	26	0.824593	19
GRK6	AGC	0.775323	-0.367131	27	0.670154	58
CK1D	CK1	0.745533	-0.423655	28	0.375101	178
RIPK3	TKL	0.743732	-0.427146	29	0.807426	24
WNK4	Other	0.714746	-0.484497	30	0.762171	36
PRPK	Other	0.698257	-0.51817	31	0.291296	214
GCN2	Other	0.684678	-0.546502	32	0.835579	18
smMLCK	CAMK	0.666642	-0.585015	33	0.748608	41
CAMK2D	CAMK	0.646279	-0.629771	34	0.658884	63
caMLCK	CAMK	0.642109	-0.63911	35	0.582789	89
BRAF	TKL	0.632567	-0.660709	36	0.854035	13
BMPR2	TKL	0.624403	-0.679451	37	0.357606	187
PRKD3	CAMK	0.61683	-0.697054	38	0.687081	52
PKN2	AGC	0.613043	-0.705939	39	0.704903	48
IRE1	Other	0.602593	-0.730744	40	0.769925	33
GRK5	AGC	0.602371	-0.731277	41	0.576128	93
MEKK3	STE	0.601151	-0.7342	42	0.822737	20
MAPKAPK3	CAMK	0.588537	-0.764795	43	0.664716	61
CDK16	CMGC	0.556827	-0.8447	44	0.60688	77
MOS	Other	0.545672	-0.873894	45	0.309272	204
PDHK4	PDHK	0.543736	-0.879022	46	0.44543	142
GRK2	AGC	0.534211	-0.90452	47	0.419723	157
ULK2	Other	0.530439	-0.914742	48	0.750311	40
PERK	Other	0.527077	-0.923913	49	0.809676	23
ANKRD3	TKL	0.525133	-0.929245	50	0.691405	50
GSK3B	CMGC	0.514387	-0.959075	51	0.0441193	293
ATR	PIKK	0.505802	-0.983354	52	0.299334	208
CAMKK1	Other	0.497688	-1.00669	53	0.876488	10
WNK3	Other	0.495791	-1.0122	54	0.682997	55
CAMK2B	CAMK	0.489322	-1.03114	55	0.597445	81
MELK	CAMK	0.487966	-1.03515	56	0.669106	59
YANK3	AGC	0.476385	-1.0698	57	0.494507	121
CDKL1	CMGC	0.476119	-1.07061	58	0.346183	190
TLK1	Other	0.474224	-1.07636	59	0.781282	30
PKR	Other	0.468701	-1.09326	60	0.69075	51
PKN3	AGC	0.456023	-1.13282	61	0.588992	85
NUAK2	CAMK	0.454767	-1.1368	62	0.551927	99
GSK3A	CMGC	0.454649	-1.13717	63	0.166954	262
MARK3	CAMK	0.44884	-1.15573	64	0.758349	38
NEK5	Other	0.446229	-1.16414	65	0.759004	37
CAMKK2	Other	0.445897	-1.16522	66	0.842852	17
CHK1	CAMK	0.432322	-1.20982	67	0.590259	83
MARK1	CAMK	0.428814	-1.22157	68	0.740941	43
NEK1	Other	0.427826	-1.2249	69	0.846828	14
PDHK1	PDHK	0.422752	-1.24212	70	0.48802	124
NEK4	Other	0.408562	-1.29137	71	0.800874	25
NEK8	Other	0.394408	-1.34224	72	0.775756	32
PRKD2	CAMK	0.38681	-1.3703	73	0.603691	79
DYRK2	CMGC	0.381741	-1.38933	74	0.394299	168
PLK1	Other	0.38015	-1.39536	75	0.610265	76
SNRK	CAMK	0.379293	-1.39861	76	0.767653	34
MEK5	STE	0.368281	-1.44112	77	0.698351	49
DRAK1	CAMK	0.364462	-1.45616	78	0.584908	88
MLK2	TKL	0.364117	-1.45753	79	0.552605	98
NLK	CMGC	0.362639	-1.4634	80	0.219679	245
MST4	STE	0.361693	-1.46716	81	0.587616	86
SRPK1	CMGC	0.356069	-1.48977	82	0.413345	160
FAM20C	FAM20	0.351129	-1.50993	83	0.766845	35
MAPKAPK5	CAMK	0.347697	-1.5241	84	0.68636	53
MASTL	AGC	0.345947	-1.53138	85	0.476553	127
CAMK4	CAMK	0.343996	-1.53954	86	0.646282	65
RIPK1	TKL	0.342961	-1.54388	87	0.58209	90
PKCI	AGC	0.32574	-1.61821	88	0.668909	60
PASK	CAMK	0.312976	-1.67588	89	0.440865	145
BUB1	Other	0.30974	-1.69087	90	0.684657	54
ULK1	Other	0.309077	-1.69396	91	0.748477	42
MARK4	CAMK	0.294524	-1.76354	92	0.543934	100
CAMK1D	CAMK	0.293874	-1.76673	93	0.629136	70
MTOR	PIKK	0.288068	-1.79552	94	0.233919	235
PIM1	CAMK	0.286374	-1.80403	95	0.428	149
CK1E	CK1	0.285385	-1.80902	96	0.268254	220
GRK3	AGC	0.284773	-1.81211	97	0.380408	177
DAPK2	CAMK	0.282643	-1.82295	98	0.151469	267
CDK14	CMGC	0.282294	-1.82473	99	0.43962	146
MYLK4	CAMK	0.280238	-1.83528	100	0.616599	72
GRK1	AGC	0.277611	-1.84886	101	0.398187	166
SIK	CAMK	0.272246	-1.87701	102	0.63488	69
CAMK1A	CAMK	0.264463	-1.91886	103	0.674216	57
NDR1	AGC	0.25727	-1.95865	104	0.522267	109
AMPKA1	CAMK	0.255775	-1.96705	105	0.496647	120
RSK2	AGC	0.255563	-1.96825	106	0.461898	137
DYRK3	CMGC	0.251347	-1.99225	107	0.391351	171
NIM1	CAMK	0.25102	-1.99413	108	0.578421	91
MAPKAPK2	CAMK	0.250203	-1.99883	109	0.533559	102
MEK1	STE	0.245489	-2.02627	110	0.298002	209
MLK4	TKL	0.245474	-2.02636	111	0.679786	56
SKMLCK	CAMK	0.24536	-2.02703	112	0.388271	174
PKCD	AGC	0.236527	-2.07992	113	0.466419	133
TSSK1	CAMK	0.235555	-2.08587	114	0.525915	107
SRPK3	CMGC	0.235026	-2.08911	115	0.368636	182
ALK4	TKL	0.234581	-2.09184	116	0.177373	259
P90RSK	AGC	0.234524	-2.09219	117	0.416905	159
DYRK4	CMGC	0.233635	-2.09767	118	0.362477	184
PKCH	AGC	0.231591	-2.11035	119	0.59336	82
ZAK	TKL	0.226006	-2.14557	120	0.637611	68
HIPK3	CMGC	0.223764	-2.15995	121	0.319974	197
HIPK4	CMGC	0.221216	-2.17648	122	0.292432	213
PKN1	AGC	0.218481	-2.19442	123	0.659474	62
IKKB	Other	0.217198	-2.20292	124	0.390521	172
PIM2	CAMK	0.212249	-2.23617	125	0.483302	126
MEKK2	STE	0.208784	-2.25992	126	0.526373	106
DLK	TKL	0.204018	-2.29323	127	0.156842	266
SSTK	CAMK	0.201748	-2.30937	128	0.612515	75
BMPR1B	TKL	0.192605	-2.37628	129	0.361232	185
GRK4	AGC	0.192086	-2.38017	130	0.464563	136
HIPK1	CMGC	0.189401	-2.40048	131	0.290313	215
LRRK2	TKL	0.185937	-2.42711	132	0.590106	84
MSK2	AGC	0.185224	-2.43266	133	0.511805	114
CDKL5	CMGC	0.184708	-2.43668	134	0.242175	230
ICK	CMGC	0.184699	-2.43675	135	0.127924	280
HUNK	CAMK	0.183286	-2.44783	136	0.425598	153
PKCE	AGC	0.182321	-2.45545	137	0.584995	87
PKCG	AGC	0.180628	-2.46891	138	0.528099	105
IRAK4	TKL	0.178892	-2.48284	139	0.531353	103
NUAK1	CAMK	0.177795	-2.49171	140	0.522769	108
MEKK1	STE	0.175705	-2.50877	141	0.466266	134
P70S6KB	AGC	0.175653	-2.5092	142	0.345331	191
ACVR2A	TKL	0.175298	-2.51212	143	0.37355	179
PKCZ	AGC	0.175088	-2.51385	144	0.453642	139
AMPKA2	CAMK	0.174074	-2.52223	145	0.446631	141
YSK4	STE	0.173883	-2.52381	146	0.475374	128
IRAK1	TKL	0.173686	-2.52545	147	0.601507	80
QSK	CAMK	0.172269	-2.53727	148	0.517702	112
MST3	STE	0.170823	-2.54943	149	0.472447	131
ALK2	TKL	0.16955	-2.56022	150	0.425598	154
NEK3	Other	0.168562	-2.56865	151	0.628153	71
CHAK1	Alpha	0.167697	-2.57607	152	0.491689	123
RIPK2	TKL	0.166801	-2.5838	153	0.717375	47
PRKD1	CAMK	0.166313	-2.58803	154	0.384449	175
LKB1	CAMK	0.166262	-2.58847	155	0.499443	119
MARK2	CAMK	0.165463	-2.59542	156	0.553151	97
CHAK2	Alpha	0.164256	-2.60598	157	0.340155	192
MYO3B	STE	0.162164	-2.62448	158	0.758327	39
NEK11	Other	0.161592	-2.62957	159	0.514863	113
VRK2	CK1	0.161423	-2.63108	160	0.116676	284
PLK2	Other	0.156272	-2.67787	161	0.563198	95
CDC7	Other	0.155976	-2.6806	162	0.159201	265
CHK2	CAMK	0.155848	-2.68179	163	0.575997	94
DCAMKL2	CAMK	0.155388	-2.68606	164	0.425685	152
PAK6	STE	0.152885	-2.70948	165	0.578224	92
PHKG2	CAMK	0.148514	-2.75133	166	0.642765	67
ERK5	CMGC	0.148437	-2.75208	167	0.13227	275
MNK2	CAMK	0.147104	-2.76509	168	0.500513	118
CDK18	CMGC	0.146595	-2.7701	169	0.391657	170
TGFBR2	TKL	0.146409	-2.77193	170	0.381064	176
MNK1	CAMK	0.138898	-2.8479	171	0.474369	129
SMG1	PIKK	0.13864	-2.85059	172	0.272578	219
BRSK1	CAMK	0.136995	-2.86781	173	0.538714	101
BRSK2	CAMK	0.135493	-2.88371	174	0.555553	96
CDK2	CMGC	0.135322	-2.88553	175	0.393622	169
SBK	Other	0.12967	-2.94709	176	0.422977	155
P38A	CMGC	0.127294	-2.97376	177	0.205482	247
PRP4	CMGC	0.12718	-2.97506	178	0.249973	226
PKCA	AGC	0.127151	-2.97538	179	0.417167	158
IKKE	Other	0.124269	-3.00846	180	0.315234	199
TAO2	STE	0.123044	-3.02275	181	0.402883	163
BCKDK	PDHK	0.122634	-3.02757	182	0.3675	183
AKT2	AGC	0.119736	-3.06208	183	0.401398	164
TGFBR1	TKL	0.11911	-3.06963	184	0.137949	272
PKCB	AGC	0.118317	-3.07927	185	0.441848	144
P70S6K	AGC	0.113115	-3.14414	186	0.502217	117
MOK	CMGC	0.111139	-3.16957	187	0.321874	196
MYO3A	STE	0.108438	-3.20506	188	0.719886	46
SRPK2	CMGC	0.107471	-3.21798	189	0.292978	212
ACVR2B	TKL	0.107003	-3.22427	190	0.237283	233
TNIK	STE	0.10639	-3.23256	191	0.484875	125
CK1G2	CK1	0.10558	-3.24359	192	0.224812	240
MPSK1	Other	0.104781	-3.25455	193	0.300251	207
PKCT	AGC	0.102846	-3.28144	194	0.493568	122
PHKG1	CAMK	0.100694	-3.31195	195	0.427564	151
CDK17	CMGC	0.0983006	-3.34666	196	0.35623	188
RSK3	AGC	0.0976439	-3.35633	197	0.316894	198
LOK	STE	0.0974795	-3.35876	198	0.466113	135
TBK1	Other	0.0970307	-3.36541	199	0.174555	260
CK1G3	CK1	0.0938832	-3.41299	200	0.186175	255
ERK2	CMGC	0.0923401	-3.4369	201	0.204456	248
DCAMKL1	CAMK	0.0921633	-3.43966	202	0.267511	221
HGK	STE	0.0905527	-3.4651	203	0.442328	143
PIM3	CAMK	0.0904993	-3.46595	204	0.121765	283
DMPK1	AGC	0.0903863	-3.46775	205	0.529366	104
TTBK1	CK1	0.0893071	-3.48508	206	0.505843	116
LATS2	AGC	0.0891056	-3.48834	207	0.308289	205
CDK1	CMGC	0.0888958	-3.49174	208	0.25303	225
PKACG	AGC	0.0874995	-3.51458	209	0.372589	180
CK2A2	Other	0.0863355	-3.5339	210	0.605853	78
DYRK1B	CMGC	0.0863215	-3.53414	211	0.226209	239
CK2A1	Other	0.0852309	-3.55248	212	0.614022	74
MINK	STE	0.0820124	-3.60801	213	0.506563	115
TTBK2	CK1	0.08031	-3.63828	214	0.262138	223
TLK2	Other	0.0797583	-3.64822	215	0.197619	251
P38B	CMGC	0.0796224	-3.65068	216	0.179076	258
GAK	Other	0.0787835	-3.66596	217	0.190543	253
CLK4	CMGC	0.075731	-3.72297	218	0.162411	263
BMPR1A	TKL	0.0756522	-3.72447	219	0.339107	193
PAK2	STE	0.0749882	-3.73719	220	0.314208	201
MRCKA	AGC	0.0746329	-3.74404	221	0.432216	148
PDK1	AGC	0.0742846	-3.75079	222	0.167675	261
EEF2K	Alpha	0.0727316	-3.78127	223	0.427891	150
YSK1	STE	0.0719634	-3.79659	224	0.518773	111
JNK2	CMGC	0.0709355	-3.81735	225	0.0708747	288
AlphaK3	Other	0.0705726	-3.82475	226	0.474369	130
AKT1	AGC	0.0703028	-3.83027	227	0.390499	173
DYRK1A	CMGC	0.0691443	-3.85425	228	0.161494	264
SLK	STE	0.0691145	-3.85487	229	0.404346	162
TAK1	TKL	0.0678605	-3.88128	230	0.448771	140
MSK1	AGC	0.0666908	-3.90637	231	0.310189	203
RSK4	AGC	0.0652426	-3.93804	232	0.27509	218
NDR2	AGC	0.0647666	-3.94861	233	0.210069	246
MEK2	STE	0.0636182	-3.97442	234	0.42171	156
HASPIN	Other	0.0624122	-4.00203	235	0.434531	147
LATS1	AGC	0.0623486	-4.0035	236	0.0569182	290
MST2	STE	0.0615472	-4.02216	237	0.401179	165
TAO3	STE	0.060307	-4.05153	238	0.132139	276
GRK7	AGC	0.0602604	-4.05265	239	0.0108332	298
KIS	Other	0.0596017	-4.0685	240	0.197838	250
MST1	STE	0.059376	-4.07398	241	0.46738	132
HPK1	STE	0.0586818	-4.09094	242	0.334433	194
HIPK2	CMGC	0.0576525	-4.11647	243	0.220225	244
AURB	Other	0.0571322	-4.12955	244	0.369641	181
PAK1	STE	0.0568434	-4.13686	245	0.227258	237
PAK3	STE	0.0561726	-4.15399	246	0.259168	224
CK1A	CK1	0.0554597	-4.17242	247	0.101736	286
CLK3	CMGC	0.0507206	-4.30129	248	0.0484657	292
SGK3	AGC	0.0487323	-4.35898	249	0.223021	242
AURA	Other	0.0484425	-4.36758	250	0.312963	202
BIKE	Other	0.047607	-4.39268	251	0.461439	138
DAPK1	CAMK	0.0467641	-4.41845	252	0.239183	232
TTK	Other	0.0451153	-4.47024	253	0.521437	110
GCK	STE	0.0448448	-4.47892	254	0.202031	249
DAPK3	CAMK	0.0431799	-4.5335	255	0.236431	234
ERK7	CMGC	0.0407279	-4.61784	256	0.182178	257
CDK10	CMGC	0.0400384	-4.64247	257	0.242481	229
ERK1	CMGC	0.0388647	-4.68539	258	0.129169	279
MRCKB	AGC	0.0372806	-4.74543	259	0.294136	211
PRKX	AGC	0.0359317	-4.7986	260	0.347952	189
CDK5	CMGC	0.0354219	-4.81922	261	0.129256	278
CLK1	CMGC	0.0337724	-4.88801	262	0.133494	274
CK1G1	CK1	0.033638	-4.89376	263	0.122835	282
CDK6	CMGC	0.0335614	-4.89705	264	0.185235	256
PAK5	STE	0.0330402	-4.91963	265	0.410353	161
TAO1	STE	0.0326589	-4.93638	266	0.360271	186
JNK3	CMGC	0.031481	-4.98937	267	0.00279568	303
KHS1	STE	0.0298468	-5.06628	268	0.223567	241
MEKK6	STE	0.0297771	-5.06965	269	0.186742	254
PKACB	AGC	0.029627	-5.07695	270	0.248182	228
PBK	Other	0.0288331	-5.11613	271	0.148542	268
PKG2	AGC	0.0286188	-5.12689	272	0.240537	231
PLK4	Other	0.0283339	-5.14133	273	0.303374	206
KHS2	STE	0.0278646	-5.16542	274	0.227869	236
AURC	Other	0.0270067	-5.21054	275	0.222715	243
CDK4	CMGC	0.0267085	-5.22656	276	0.134433	273
SGK1	AGC	0.0259258	-5.26947	277	0.141968	270
PAK4	STE	0.0257795	-5.27763	278	0.395392	167
CDK13	CMGC	0.0249854	-5.32277	279	0.0411052	294
MAP3K15	STE	0.0248838	-5.32865	280	0.138036	271
CDK3	CMGC	0.0231301	-5.43408	281	0.131506	277
ASK1	STE	0.0227002	-5.46115	282	0.314382	200
CRIK	AGC	0.0224609	-5.47644	283	0.28149	217
ROCK1	AGC	0.0224191	-5.47913	284	0.321983	195
AKT3	AGC	0.0215309	-5.53745	285	0.296735	210
IKKA	Other	0.0211017	-5.5665	286	0.125347	281
VRK1	CK1	0.0208301	-5.58519	287	0.148127	269
JNK1	CMGC	0.019478	-5.68201	288	0.00799388	300
CLK2	CMGC	0.0190812	-5.71171	289	0.066026	289
ROCK2	AGC	0.0187542	-5.73665	290	0.190739	252
PKACA	AGC	0.0181941	-5.78039	291	0.249754	227
P38D	CMGC	0.0170232	-5.87636	292	0.0382876	296
CDK7	CMGC	0.0164189	-5.9285	293	0.0404936	295
AAK1	Other	0.0139409	-6.16453	294	0.290226	216
P38G	CMGC	0.0138255	-6.17652	295	0.00589713	302
CDK9	CMGC	0.0133627	-6.22565	296	0.0492738	291
CDK12	CMGC	0.0115844	-6.43168	297	0.0284591	297
CDK8	CMGC	0.0111046	-6.4927	298	0.00653052	301
MAK	CMGC	0.0103532	-6.59379	299	0.0888501	287
OSR1	STE	0.00969981	-6.68783	300	0.115802	285
STLK3	STE	0.00763939	-7.03233	301	0.26572	222
CDK19	CMGC	0.00448449	-7.80084	302	0.00912963	299
PKG1	AGC	0.0037033	-8.07697	303	0.227192	238

## Sheet: phosp MPRIP analysis
kinase	kinase_group	score_raw	score_log2	score_rank	site_percentile	percentile_rank
CK1G3	CK1	3.26859	1.70867	1	0.960096	7
EEF2K	Alpha	2.3071	1.20608	2	0.973266	3
ALK4	TKL	2.06464	1.04589	3	0.926417	11
ZAK	TKL	2.02558	1.01834	4	0.972939	4
GRK3	AGC	1.77997	0.831857	5	0.864999	30
VRK1	CK1	1.58512	0.664588	6	0.985672	2
MEKK3	STE	1.58191	0.661671	7	0.966845	5
ALK2	TKL	1.53926	0.622234	8	0.876357	25
BMPR1A	TKL	1.51611	0.600375	9	0.872775	27
ACVR2A	TKL	1.49997	0.584933	10	0.872971	26
MEKK2	STE	1.44576	0.531832	11	0.963853	6
PLK2	Other	1.44508	0.531145	12	0.877667	24
BMPR1B	TKL	1.43635	0.522404	13	0.832718	39
PLK3	Other	1.43624	0.522294	14	0.867315	29
GRK6	AGC	1.38227	0.467044	15	0.797794	53
TSSK2	CAMK	1.35298	0.43614	16	0.821666	45
CK1A2	CK1	1.22681	0.294913	17	0.754789	65
BMPR2	TKL	1.17582	0.233662	18	0.86441	31
DRAK1	CAMK	1.15855	0.212324	19	0.857836	37
YANK2	AGC	1.14811	0.199258	20	0.878738	23
GRK2	AGC	1.10532	0.144468	21	0.771956	58
CAMK2B	CAMK	1.09217	0.127192	22	0.729868	71
STLK3	STE	1.08415	0.116559	23	0.985869	1
GSK3A	CMGC	1.08399	0.116354	24	0.436562	177
TAO2	STE	1.06858	0.0956937	25	0.925871	12
SMG1	PIKK	1.05952	0.0834044	26	0.892061	20
NIK	STE	0.99682	-0.00459479	27	0.660304	92
GSK3B	CMGC	0.994751	-0.0075929	28	0.397117	196
MLK4	TKL	0.984344	-0.0227659	29	0.903527	18
CK1D	CK1	0.977154	-0.0333421	30	0.643027	101
OSR1	STE	0.976956	-0.0336352	31	0.956296	8
VRK2	CK1	0.970632	-0.043004	32	0.910669	17
DLK	TKL	0.968859	-0.0456411	33	0.819897	47
MST3	STE	0.960248	-0.0585208	34	0.85919	34
MLK1	TKL	0.946196	-0.0797887	35	0.858272	36
PRPK	Other	0.937996	-0.092347	36	0.63357	103
GRK7	AGC	0.832696	-0.264138	37	0.572589	120
MEK5	STE	0.796296	-0.328624	38	0.914011	16
WNK4	Other	0.794906	-0.331143	39	0.780561	55
CHK1	CAMK	0.754424	-0.406552	40	0.711587	77
PKR	Other	0.751694	-0.411783	41	0.825074	43
CK1E	CK1	0.743584	-0.427432	42	0.656853	95
YSK1	STE	0.734604	-0.444961	43	0.916982	14
TTK	Other	0.707058	-0.5001	44	0.951119	9
TGFBR1	TKL	0.702848	-0.508715	45	0.715169	76
PLK1	Other	0.700568	-0.513402	46	0.767609	60
caMLCK	CAMK	0.689127	-0.537158	47	0.608387	111
MAPKAPK3	CAMK	0.686627	-0.542402	48	0.688107	81
TAO1	STE	0.659832	-0.599828	49	0.915824	15
GAK	Other	0.65601	-0.60821	50	0.883259	21
CAMK1B	CAMK	0.654437	-0.611674	51	0.520957	145
MEK1	STE	0.652992	-0.614863	52	0.867642	28
TTBK1	CK1	0.648993	-0.623726	53	0.858753	35
TTBK2	CK1	0.645064	-0.632486	54	0.753806	66
ACVR2B	TKL	0.639471	-0.64505	55	0.763525	62
ASK1	STE	0.626514	-0.67458	56	0.943628	10
PASK	CAMK	0.625309	-0.677359	57	0.644949	99
YANK3	AGC	0.613332	-0.70526	58	0.584274	116
YSK4	STE	0.611403	-0.709805	59	0.829442	41
MST2	STE	0.607528	-0.718977	60	0.918314	13
ANKRD3	TKL	0.592388	-0.755386	61	0.730152	70
TAO3	STE	0.59165	-0.757184	62	0.764639	61
TLK2	Other	0.591489	-0.757578	63	0.757803	63
TLK1	Other	0.581821	-0.781352	64	0.820225	46
P38A	CMGC	0.573427	-0.802318	65	0.539915	132
PERK	Other	0.541527	-0.884895	66	0.815835	48
COT	STE	0.539119	-0.891324	67	0.482735	156
PDHK1	PDHK	0.53688	-0.897329	68	0.620705	106
BUB1	Other	0.5348	-0.90293	69	0.770034	59
NLK	CMGC	0.525031	-0.929525	70	0.313116	225
ATR	PIKK	0.522487	-0.936532	71	0.32242	222
TSSK1	CAMK	0.519124	-0.94585	72	0.672338	89
BRAF	TKL	0.513873	-0.960517	73	0.803495	50
CAMK2G	CAMK	0.512639	-0.963985	74	0.534957	137
GRK5	AGC	0.503153	-0.99093	75	0.484154	155
NEK9	Other	0.499482	-1.0015	76	0.684657	83
WNK1	Other	0.497405	-1.00751	77	0.603254	112
MEKK1	STE	0.497003	-1.00867	78	0.799782	52
DAPK2	CAMK	0.481275	-1.05507	79	0.439227	175
DSTYK	TKL	0.469297	-1.09143	80	0.681075	84
MST1	STE	0.466395	-1.10038	81	0.898591	19
HGK	STE	0.458523	-1.12493	82	0.840472	38
smMLCK	CAMK	0.458338	-1.12551	83	0.693065	79
TNIK	STE	0.456988	-1.12977	84	0.825008	44
MEKK6	STE	0.446638	-1.16282	85	0.802665	51
MAPKAPK2	CAMK	0.430971	-1.21434	86	0.621929	105
MAP3K15	STE	0.427242	-1.22688	87	0.829879	40
MINK	STE	0.426624	-1.22896	88	0.862029	32
HRI	Other	0.414306	-1.27123	89	0.726592	72
PDHK4	PDHK	0.409317	-1.28871	90	0.271552	238
JNK2	CMGC	0.407541	-1.29498	91	0.503331	149
P90RSK	AGC	0.404925	-1.30427	92	0.555335	126
NEK5	Other	0.398459	-1.3275	93	0.730152	69
GRK4	AGC	0.393931	-1.34399	94	0.65884	93
BIKE	Other	0.387183	-1.36891	95	0.88232	22
CDKL1	CMGC	0.384849	-1.37764	96	0.272469	237
ATM	PIKK	0.369706	-1.43555	97	0.553631	128
DAPK1	CAMK	0.366643	-1.44755	98	0.681009	85
PKCD	AGC	0.364452	-1.4562	99	0.565644	123
CAMK1D	CAMK	0.363808	-1.45875	100	0.657726	94
PRP4	CMGC	0.358267	-1.48089	101	0.53013	139
CAMK2D	CAMK	0.350837	-1.51113	102	0.522114	143
CAMK2A	CAMK	0.349948	-1.51479	103	0.475374	162
MST4	STE	0.349942	-1.51481	104	0.579207	118
MLK3	TKL	0.338954	-1.56084	105	0.690641	80
GCK	STE	0.334046	-1.58188	106	0.747668	68
TGFBR2	TKL	0.324794	-1.6224	107	0.609479	110
DCAMKL1	CAMK	0.322827	-1.63117	108	0.537207	135
RSK2	AGC	0.320979	-1.63945	109	0.516108	146
CLK1	CMGC	0.314889	-1.66709	110	0.428983	181
PKN3	AGC	0.313864	-1.67179	111	0.48719	154
DAPK3	CAMK	0.312146	-1.67971	112	0.673146	88
CLK4	CMGC	0.30226	-1.72614	113	0.382724	200
CHAK1	Alpha	0.299588	-1.73895	114	0.612712	109
NEK2	Other	0.296954	-1.75169	115	0.582221	117
AMPKA1	CAMK	0.293112	-1.77048	116	0.526351	141
P38G	CMGC	0.292803	-1.772	117	0.513771	147
CK1G1	CK1	0.292179	-1.77508	118	0.572174	121
LRRK2	TKL	0.290464	-1.78357	119	0.715212	75
DCAMKL2	CAMK	0.286639	-1.80269	120	0.571475	122
JNK3	CMGC	0.281161	-1.83053	121	0.394037	198
TAK1	TKL	0.281131	-1.83069	122	0.826057	42
TBK1	Other	0.275155	-1.86168	123	0.539565	133
IRAK1	TKL	0.273349	-1.87119	124	0.696473	78
NEK8	Other	0.270917	-1.88408	125	0.686906	82
DNAPK	PIKK	0.269873	-1.88965	126	0.435623	178
NEK1	Other	0.269629	-1.89095	127	0.756864	64
AlphaK3	Other	0.268125	-1.89902	128	0.778115	56
CK2A1	Other	0.265032	-1.91576	129	0.752648	67
CHK2	CAMK	0.261219	-1.93667	130	0.653948	97
PKCH	AGC	0.260822	-1.93886	131	0.615442	108
BCKDK	PDHK	0.260289	-1.94182	132	0.619963	107
MEK2	STE	0.258033	-1.95437	133	0.860631	33
P38B	CMGC	0.247614	-2.01383	134	0.473976	163
LOK	STE	0.246006	-2.02323	135	0.675287	87
RIPK2	TKL	0.244507	-2.03205	136	0.783291	54
IRAK4	TKL	0.243454	-2.03828	137	0.595544	114
MLK2	TKL	0.242567	-2.04354	138	0.412318	191
PIM1	CAMK	0.239138	-2.06409	139	0.379666	201
NEK11	Other	0.236685	-2.07896	140	0.643136	100
PDK1	AGC	0.229634	-2.12259	141	0.5376	134
CAMK1A	CAMK	0.218994	-2.19103	142	0.651589	98
MAPKAPK5	CAMK	0.213891	-2.22505	143	0.602752	113
MARK4	CAMK	0.212782	-2.23255	144	0.455302	168
NEK3	Other	0.212156	-2.23681	145	0.679262	86
ICK	CMGC	0.211817	-2.23911	146	0.153129	274
HPK1	STE	0.211673	-2.24009	147	0.661658	91
PKN2	AGC	0.208578	-2.26134	148	0.495381	153
NUAK2	CAMK	0.208452	-2.26222	149	0.346424	213
CAMK4	CAMK	0.208233	-2.26373	150	0.554789	127
ERK7	CMGC	0.207028	-2.27211	151	0.500339	151
CK1G2	CK1	0.205033	-2.28607	152	0.444185	172
CK1A	CK1	0.204502	-2.28981	153	0.331004	219
MOS	Other	0.203814	-2.29467	154	0.0168833	303
CK2A2	Other	0.20354	-2.29662	155	0.718663	74
KHS1	STE	0.201869	-2.30851	156	0.663077	90
MASTL	AGC	0.201269	-2.3128	157	0.231255	249
RAF1	TKL	0.198781	-2.33075	158	0.214306	259
MYLK4	CAMK	0.193705	-2.36806	159	0.548171	129
PKCA	AGC	0.190173	-2.39462	160	0.501911	150
KHS2	STE	0.189307	-2.4012	161	0.655804	96
NEK4	Other	0.188501	-2.40735	162	0.629355	104
MTOR	PIKK	0.186514	-2.42264	163	0.133319	281
AAK1	Other	0.185436	-2.43101	164	0.806268	49
RIPK3	TKL	0.183812	-2.4437	165	0.504729	148
MYO3B	STE	0.182282	-2.45575	166	0.776805	57
RIPK1	TKL	0.180867	-2.467	167	0.425445	186
DMPK1	AGC	0.179339	-2.47924	168	0.641302	102
JNK1	CMGC	0.177468	-2.49437	169	0.349241	210
WNK3	Other	0.173004	-2.53113	170	0.409654	193
MARK2	CAMK	0.168154	-2.57215	171	0.556514	125
AMPKA2	CAMK	0.167753	-2.57559	172	0.439489	174
GRK1	AGC	0.1659	-2.59162	173	0.256438	242
MARK3	CAMK	0.165464	-2.59541	174	0.577067	119
IKKE	Other	0.165257	-2.59721	175	0.425205	187
ULK2	Other	0.163037	-2.61673	176	0.427935	184
ERK5	CMGC	0.159053	-2.65242	177	0.149263	275
QIK	CAMK	0.158272	-2.65953	178	0.48055	159
MARK1	CAMK	0.157529	-2.66631	179	0.562564	124
SRPK3	CMGC	0.15296	-2.70877	180	0.272709	236
CDK16	CMGC	0.150526	-2.73191	181	0.457377	166
CAMK1G	CAMK	0.149579	-2.74102	182	0.52159	144
RSK4	AGC	0.149134	-2.74532	183	0.450082	170
CDKL5	CMGC	0.148528	-2.75119	184	0.198231	264
CAMKK1	Other	0.147699	-2.75927	185	0.585803	115
PRKD3	CAMK	0.145354	-2.78235	186	0.419155	188
SBK	Other	0.145112	-2.78476	187	0.446565	171
P38D	CMGC	0.143352	-2.80236	188	0.394016	199
CDK8	CMGC	0.141879	-2.81726	189	0.35326	208
NEK7	Other	0.137835	-2.85899	190	0.397729	195
SGK3	AGC	0.136146	-2.87677	191	0.427018	185
MRCKB	AGC	0.135101	-2.88789	192	0.547778	130
PKCT	AGC	0.13043	-2.93866	193	0.533494	138
PKCE	AGC	0.12933	-2.95088	194	0.525893	142
PAK2	STE	0.126094	-2.98743	195	0.436846	176
P70S6KB	AGC	0.126062	-2.9878	196	0.242874	245
MNK2	CAMK	0.124789	-3.00244	197	0.470154	164
ERK1	CMGC	0.123581	-3.01647	198	0.327793	220
SKMLCK	CAMK	0.122346	-3.03096	199	0.210571	260
SSTK	CAMK	0.11924	-3.06806	200	0.526701	140
ERK2	CMGC	0.116391	-3.10295	201	0.247636	243
NIM1	CAMK	0.115404	-3.11523	202	0.395741	197
AKT1	AGC	0.111115	-3.16988	203	0.480004	161
MYO3A	STE	0.109529	-3.19062	204	0.721612	73
RSK3	AGC	0.109385	-3.19251	205	0.343475	214
HIPK1	CMGC	0.107839	-3.21305	206	0.215529	258
AURA	Other	0.107414	-3.21875	207	0.481992	157
IKKB	Other	0.10554	-3.24414	208	0.221972	252
MRCKA	AGC	0.103258	-3.27567	209	0.496473	152
PKCB	AGC	0.102142	-3.29135	210	0.410003	192
CHAK2	Alpha	0.101876	-3.29511	211	0.209763	262
CDK14	CMGC	0.101401	-3.30186	212	0.289243	229
PINK1	Other	0.100311	-3.31745	213	0.159354	271
PIM2	CAMK	0.099469	-3.32961	214	0.300622	227
IRE1	Other	0.0986152	-3.34205	215	0.347472	211
MPSK1	Other	0.0985543	-3.34294	216	0.286491	230
SGK1	AGC	0.0980146	-3.35086	217	0.428197	183
DYRK3	CMGC	0.0970374	-3.36532	218	0.275134	235
PKCG	AGC	0.096704	-3.37028	219	0.402053	194
AKT2	AGC	0.0965585	-3.37245	220	0.349547	209
PHKG1	CAMK	0.0960167	-3.38057	221	0.417757	189
DYRK2	CMGC	0.0941031	-3.40961	222	0.1777	268
STK33	CAMK	0.092348	-3.43678	223	0.454603	169
ROCK2	AGC	0.0921092	-3.44051	224	0.480812	158
BRSK1	CAMK	0.0902919	-3.46926	225	0.456656	167
MELK	CAMK	0.089862	-3.47615	226	0.366212	205
SLK	STE	0.08754	-3.51391	227	0.45967	165
LATS1	AGC	0.0863051	-3.53441	228	0.0927596	293
MOK	CMGC	0.0861653	-3.53675	229	0.291886	228
GCN2	Other	0.0851729	-3.55346	230	0.312832	226
QSK	CAMK	0.0848374	-3.55916	231	0.36145	207
PRKD2	CAMK	0.082457	-3.60021	232	0.324429	221
CDK1	CMGC	0.0807664	-3.6301	233	0.226406	250
ROCK1	AGC	0.0777015	-3.68591	234	0.535001	136
PHKG2	CAMK	0.0771691	-3.69583	235	0.546882	131
PIM3	CAMK	0.0771138	-3.69687	236	0.0979142	292
CDC7	Other	0.0764084	-3.71012	237	0.0479851	301
IRE2	Other	0.074167	-3.75308	238	0.314535	223
MSK1	AGC	0.0736865	-3.76246	239	0.331178	218
MSK2	AGC	0.0732314	-3.77139	240	0.283892	232
CDK2	CMGC	0.0725444	-3.78499	241	0.223938	251
NDR1	AGC	0.0709932	-3.81617	242	0.234531	248
BRSK2	CAMK	0.0698394	-3.83981	243	0.432369	180
CDK6	CMGC	0.0695045	-3.84675	244	0.283761	233
MNK1	CAMK	0.0682869	-3.87225	245	0.338604	215
PAK1	STE	0.0681875	-3.87435	246	0.264322	240
PRKD1	CAMK	0.0681287	-3.87559	247	0.219417	254
PLK4	Other	0.0627812	-3.99352	248	0.480398	160
CAMKK2	Other	0.0627225	-3.99487	249	0.267533	239
CLK3	CMGC	0.0619892	-4.01184	250	0.0617888	300
PKCI	AGC	0.0619156	-4.01355	251	0.364508	206
HASPIN	Other	0.0608143	-4.03945	252	0.428241	182
PKG2	AGC	0.0604244	-4.04872	253	0.377198	202
DYRK1B	CMGC	0.0588908	-4.08581	254	0.172415	269
AURB	Other	0.0573236	-4.12473	255	0.370121	204
ULK1	Other	0.0565514	-4.14429	256	0.277624	234
PKCZ	AGC	0.056173	-4.15398	257	0.23665	247
PKN1	AGC	0.0559478	-4.15977	258	0.440712	173
CDK19	CMGC	0.0555691	-4.16957	259	0.242154	246
SRPK1	CMGC	0.0540902	-4.20849	260	0.111936	287
CDK4	CMGC	0.0538444	-4.21506	261	0.216097	257
NEK6	Other	0.0530418	-4.23673	262	0.15599	272
HUNK	CAMK	0.0521703	-4.26063	263	0.126177	283
HIPK3	CMGC	0.0507901	-4.29931	264	0.155859	273
SIK	CAMK	0.0504729	-4.30835	265	0.313771	224
CRIK	AGC	0.0500752	-4.31976	266	0.433155	179
DYRK4	CMGC	0.0486711	-4.36079	267	0.129759	282
CDK18	CMGC	0.0479636	-4.38192	268	0.210375	261
PKACG	AGC	0.0458691	-4.44633	269	0.243551	244
CLK2	CMGC	0.0444442	-4.49186	270	0.13926	278
CDK12	CMGC	0.0437382	-4.51496	271	0.135634	280
PBK	Other	0.0433784	-4.52688	272	0.217691	256
PAK6	STE	0.0422705	-4.5642	273	0.338342	216
CDK13	CMGC	0.0397048	-4.65454	274	0.0832369	297
CDK17	CMGC	0.0382839	-4.70712	275	0.180605	267
LKB1	CAMK	0.0382011	-4.71024	276	0.121066	284
PAK3	STE	0.0371639	-4.74995	277	0.183685	266
PAK5	STE	0.0340733	-4.87522	278	0.415485	190
P70S6K	AGC	0.0335586	-4.89717	279	0.261221	241
FAM20C	FAM20	0.0334756	-4.90074	280	0.346664	212
DYRK1A	CMGC	0.032791	-4.93056	281	0.0712679	299
CDK7	CMGC	0.0323039	-4.95215	282	0.0848531	295
SRPK2	CMGC	0.0316164	-4.98318	283	0.10641	290
PKACA	AGC	0.0287068	-5.12246	284	0.33784	217
NUAK1	CAMK	0.0277424	-5.17176	285	0.148957	276
CDK5	CMGC	0.0270252	-5.20955	286	0.101496	291
MAK	CMGC	0.0255916	-5.28818	287	0.166081	270
CDK9	CMGC	0.0254304	-5.2973	288	0.0895927	294
HIPK2	CMGC	0.0243944	-5.3573	289	0.120673	285
CDK10	CMGC	0.0243636	-5.35913	290	0.194911	265
LATS2	AGC	0.0241439	-5.3722	291	0.109053	288
CDK3	CMGC	0.0239781	-5.38214	292	0.138473	279
PKACB	AGC	0.0231619	-5.4321	293	0.20557	263
NDR2	AGC	0.020377	-5.61691	294	0.0837392	296
AKT3	AGC	0.0199691	-5.64609	295	0.28422	231
IKKA	Other	0.0194989	-5.68046	296	0.117309	286
SNRK	CAMK	0.016022	-5.9638	297	0.2185	255
KIS	Other	0.0158043	-5.98354	298	0.0772524	298
HIPK4	CMGC	0.0145498	-6.10285	299	0.0169925	302
AURC	Other	0.0118005	-6.405	300	0.107393	289
PKG1	AGC	0.0105745	-6.56327	301	0.370514	203
PRKX	AGC	0.00904895	-6.78803	302	0.142274	277
PAK4	STE	0.00869343	-6.84586	303	0.219439	253
