# Supplementary material for: RBFOX2 modulates a metastatic signature of alternative splicing in pancreatic cancer
Source: Nature. Author manuscript; Available in PMC 2023 Jun 7. (PMC10156590; doi:10.1038/s41586-023-05820-3)
Supplement: 1897967 Source Data Extended Data Fig 7 [file NIHMS1897967-supplement-1897967_Source_Data_Extended_Data_Fig_7.xlsx]

## Sheet: extended data fig7c
pWZL(-)	OE RBFOX2
80	3
12	2
14	19
16	3
10	10
8	5
7	10
6	12
4	4
2	6
2	12
1	14
10	6
11	7
12	10
14	14
12	5
0	0
0	0
0	0
0	0
0	0
0	0
0	0
0	0
0	0
0	0
0	0
0	0
0	0
0	0
1	0
3	0
1	0
0	0
0	0
0	0
0	0
0	0
0	0
0	0
0	0
0	0
0	0
0	0
0	0
0	0
0	0
0	0
0	0
0	0
0	0
0	0
0	0
0	0
0	0
0	0
0	0
0	0
0	0
0	0
0	0
0	0
0	0
0	0
0	0
0	0
0	0
0	0
3	0
10	0
10	0
3	0
5	0
42	0
14	0
13	0
14	0
6	0
8	0
35	0
33	0
27	0
10	0
5	0
0	0
0	0
0	0
0	0
0	0
0	0
0	0
0	0
0	0
0	0
0	0
0	0
0	0
0	0
0	0
0	0
0	0
0	0
0	0
0	0
0	0
0	0
0	0
0	0
0	0
0	0
0	0
0	0
0	0
0	0
0	0
0	0
0	0
0	0
0	0
0	0
0	0
0	0
0	0
0	0
0	0
0	0
0	0
0	0
0	0
0	0
0	0
0	0
0	0
0	0
0	0
0	0
0	0
0	0
0	0
0	0
0	0
0	0
0	0
0	0
0	0
0	0
0	0
0	0
0	0
0	0
0	0
0	0
0	0
0	0
0	0
0	0
0	0
0	0
0	0
0	0
0	0
0	0
0	0
0	0
0	0
0	0
0	0
0	0
0	0
0	0
0	0
0	0
0	0
0	0
0	0
0	0
0	0
0	0
0	0
0	0
0	0
0	0
0	0
0	0
0	0
0	0
0	0
0	0
0	0
0	0
0	0
0	0
0	0
0	0
0	0
0	0
0	0
0	0
0	0
0	0
0	0
0	0
0	0
0	0
0	0
0	0
0	0
0	0
0	0
0	0
0	0
0	0
0	0
0	0
0	0
0	0
0	0
0	0
0	0
0	0
0	0
0	0
38	0
6	0
4	0
18	0
20	0
8	0
12	0
10	0
20	0
12	0
27	0
18	0
19	0
12	0
14	0
15	0
26	0
18	0
22	0
19	0
10	0
12	0
10	0
10	0
0	0
0	0
0	0
0	0
0	0
0	0
0	0
0	0
0	0
0	0
0	0
0	0
0	0
0	0
0	0
0	0
0	0
0	0
0	0
0	0
0	0
0	0
0	0
0	0
0	0
0	0
0	0
0	0
0	0
0	0
0	0
0	0
0	0
0	0
0	0
0	0
0	0
0	0
0	0
0	0
0	0
0	0
0	0
0	0
0	0
0	0
0	0
0	0
0	0
0	0
0	0
0	0
0	0
0	0
0	0
0	0
0	0
0	0
0	0
0	0
0	0
0	0
0	0
0	0
0	0
0	0
0	0
0	0
0	0
0	0
0	0
0	0
0	0
0	0
0	0
0	0
0	0
0	0
0	0
0	0
0	0
0	0
0	0
0	0
0	0
0	0
0	0
0	0
0	0
0	0
0	0
24	0
2	0
20	0
3	0
28	0
8	0
8	0
36	0
20	0
24	0
18	0
4	0
2	0
0	0
0	0
0	0
0	0
0	0
0	0
0	0
0	0
0	0
0	0
0	0
0	0
0	0
0	0
40	0
13	0
6	0
21	0
58	0
23	0
15	0
30	0
25	0
0	0
0	0
0	0
0	0
0	0
0	0
0	0
0	0
0	0
0	0
0	0
0	0
0	0
0	0
0	0
0	0
0	0
0	0
0	0
0	0
0	0
0	0
0	0
0	0
0	0
0	0
0	0
0	0
0	0
0	0
0	0
0	0
0	0
0	0
0	0
0	0
0	0
0	0
0	0
0	0
0	0
0	0
0	0
0	0
0	0
0	0
0	0
0	0
0	0
0	0
0	0
0	0
0	0
0	0
0	0
0	0
0	0
0	0
0	0
0	0
0	0
0	0
0	0
0	0
0	0
0	0
0	0
0	0
0	0
0	0
0	0
0	0
0	0
0	0
0	0
0	0
0	0
0	0
0	0
0	0
0	0
0	0
0	0
0	0
0	0
0	0
0	0
9	0
8	0
16	0
12	0
13	0
16	0
21	0
10	0
38	0
30	0
20	0
16	0
0	0
0	0
0	0
0	0
0	0
0	0
0	0
0	0
0	0
0	0
0	0
0	0
0	0
0	0
0	0
0	0
0	0
0	0
0	0
0	0
0	0
0	0
0	0
0	0
0	0
0	0
0	0
0	0
0	0
0	0
0	0
0	0
0	0
0	0
0	0
0	0
0	0
0	0
0	0
	0
	0
	0
	0
	0
	0
	0
	0
	0
	0
	0
	0
	0
	0
	0
	0
	0
	0
	0
	0
	0
	0
	0
	0
	0
	0
	0
	0
	0
	0
	0
	0
	0
	0
	0
	0
	0
	0
	0
	0
	0
	0
	0
	0
	0
	0
	0
	0
	0
	0
	0
	0
	0
	0
	0
	0
	0
	0
	0
	0
	0
	0
	0
	0
	0
	0
	0
	0
	0
	0
	0
	0
	0
	0
	0
	0
	0
	0
	0

## Sheet: extended data fig7d
CRISPR Cont.	sgRNA-1	sgRNA-2
0	11	13
0	7	13
0	22	15
0	9	15
0	21	23
0	8	22
0	16	3
0	11	14
0	10	8
0	9	2
0	22	14
0	0	8
0	0	12
0	0	8
3	0	5
0	0	5
0	0	4
0	0	7
0	0	2
0	0	0
0	29	10
0	46	7
0	10	0
0	15	20
0	10	15
0	12	26
0	3	14
0	10	47
3	24	15
2	9	9
0	0	19
0	12	28
0	0	18
0	16	10
0	13	9
0	0	15
0	0	0
0	10	4
5	20	3
3	40	5
3	20	0
5	21	0
5	24	0
6	13	0
3	18	27
2	12	19
3	16	15
0	20	11
0	30	1
0	0	13
0	0	33
0	0	9
0	20	12
0	0	11
0	0	5
0	0	7
0	0	0
0	0	2
0	0	9
0	0	25
0	0	11
0	0	0
0	0	0
0	43	0
0	44	11
0	5	2
0	0	4
0	0	10
0	0	12
0	0	0
0	0	0
0	0	0
0	0	20
0	18	13
0	8	29
0	9	5
0	0	22
0	8	0
3	5	15
5	10	17
4	8	9
0	0	13
0	0	13
0	0	17
0	0	17
0	0	14
0	12	8
0	20	19
0	22	9
0	18	5
0	18	0
3	25	0
0	8	0
0	8	19
0	0	14
0	0	11
0	0	14
0	0	24
1	0	5
3	10	10
2	18	13
0	21	9
0	10	15
0	22	11
0	16	8
0	8	9
0	0	5
0	11	7
0	0	12
0	0	14
0	6	12
0	2	8
0	15	15
0	3	18
0	16	4
0	0	0
0	0	24
0	0	10
0	7	15
0	10	4
0	25	2
0	3	0
0	0	0
0	12	0
0	29	0
0	8	12
0	15	8
0	0	0
0	0	0
0	0	6
0	0	4
0	0	0
0	0	0
0	0	0
9	0	0
2	0	7
8	27	5
2	23	2
6	32	5
8	2	9
2	8	14
4	10	21
6	0	14
0	0	0
0	16	0
0	10	0
0	15	0
0	0	40
0	14	12
0	18	20
0	10	10
0	12	3
0	0	10
0	19	2
0	0	0
0	0	15
0	23	8
0	8	9
0	10	7
0	18	3
0	19	19
0	20	2
0	11	5
0	0	2
0	31	0
0	5	0
0	20	0
0	0	12
0	0	15
0	20	0
0	10	0
0	13	0
0	8	0
6	0	0
2	0
39	0
4	0
0	8
0	7
0	5
0	0
0	0
0	0
0	0
0	0
0	27
0	0
0	0
0	0
0	0
0	15
0	16
0	19
8	12
14	0
8	14
4	8
8	0
15	0
0	0
0	12
0	6
0	20
0	27
0	0
0	8
0	0
0	0
6	4
2	0
0	0
0	0
0	0
11	14
9	14
9	11
7	13
0	7
0	7
0	18
0	10
0	7
0	10
0	14
0	10
0
0
0
0
0
0
4
1
6
3
4
3
4
3
1
8
7
8
0
0
0
0
0
0
0
0
0
0
0
0
0
0
0
0
0
0
0
0
0
0
0
0
0
0
0
0
0
0
0
0
0
0
0
0
0
0
0
0
0
0
0
0
0
0
0
0
0
0
0
