# Supplementary material for: RBFOX2 modulates a metastatic signature of alternative splicing in pancreatic cancer
Source: Nature. Author manuscript; Available in PMC 2023 Jun 7. (PMC10156590; doi:10.1038/s41586-023-05820-3)
Supplement: 1897967 Source Data Extended Data Fig 6 [file NIHMS1897967-supplement-1897967_Source_Data_Extended_Data_Fig_6.xlsx]

## Sheet: a
	FN1 PSI%
	Control	RBFOX2 sgRNAs	Control	OE RBFOX2
	3.35217	0.368985	0.701068	29.2144
	3.01642	0.263533	0.787952	19.2711
	5.72205	0.144541	1.22153	17.9774
		0.558518	1.2181	35.7684
		0.553379	2.30871	10.3193
		0.423271
		ECT2 PSI%
	Control	RBFOX2 sgRNAs	Control	OE RBFOX2
	72.9471	39.0373	71.4854	88.5806
	77.1077	29.2829	56.8369	99.9995
	71.4365	30.75	69.9163	90.6643
	65.1189	37.758	70.3523	89.6428
	56.2156	25.6945	72.9165	86.6568
	57.1015	35.1299	72.4703	85.3514
		37.8314
		39.6232
		20.2852
		FOXM1 PSI%
	Control	RBFOX2 sgRNAs	Control	OE RBFOX2
	99.9999	76.8152	91.0885	95.4927
	98.9913	71.8107	88.6118	94.1034
	100	85.2471	91.2231	95.3537
	99.9784	82.9722	93.8247	96.4722
	99.9999	86.2298	94.3896	92.6876
	99.9999	88.5678
		82.365
		85.8415
		89.6518
		81.2482
		88.2928
		82.2117
		DIAPH2 PSI%
	Control	RBFOX2 sgRNAs	Control	OE RBFOX2
	93.3824	68.1003	41.7785	81.3743
	98.9258	68.4612	36.0891	74.045
	99.3916	53.5502	26.1294	77.0183
		68.1324	1.79773	15.9084
		57.0371	50.5339	72.4062
		50.9961
		52.7024
		65.3949
		55.128
		DIAPH1 PSI%
	Control	RBFOX2 sgRNAs	Control	OE RBFOX2
	100	98.3176	88.478	99.9999
	100	98.8833	93.8334	99.9999
	100	90.9076	94.3994	99.9997
	100	96.097	94.7146	99.9998
		81.5894	82.6917	97.9474
		91.605	94.3786	99.9999
		97.6508
		85.3846
		86.798
		90.1363
		69.5156
		PSI% LMO7
	Control	RBFOX2 sgRNAs	Control	OE RBFOX2
	99.9999	54.0282	60.7327	89.7519
	99.8695	77.2678	50.8553	83.0897
	99.9999	58.0519	58.1309	92.4595
		57.4988	53.3239	81.2743
		58.3285	69.6133	89.1094
		64.2691
		50.4296
		53.2239
		RAB11FIP3 PSI%
	Control	RBFOX2 sgRNAs	Control	OE RBFOX2
	57.8638	28.3154	28.7121	81.6171
	50.2542	32.2013	41.8576	64.0478
	54.3699	26.9898	31.9985	56.5496
		31.6567	44.1985	65.7699
		39.922	53.1921	65.5683
		31.9375	28.2448	60.8231
		31.5995
		36.087
		ST7 PSI%
	Control	RBFOX2 sgRNAs	Control	OE RBFOX2
	81.171	53.4287	17.7598	65.8763
	71.4922	50.6309	21.4318	65.932
	74.8272	48.7144	22.6139	57.4255
		51.5159
		46.9596
		52.5406
		53.062
		49.8671
		52.2543
		PSI% ABI1
	Control	RBFOX2 sgRNAs	Control	OE RBFOX2
	18.9796	6.55368	11.8033	46.7262
	35.184	16.0195	18.7741	31.1562
	35.184	14.5682	27.868	39.0841
		PPP3C8 PSI%
	Control	RBFOX2 sgRNAs	Control	OE RBFOX2
	67.3188	85.202	99.1663	77.3135
	77.1182	97.8769	96.5733	89.6733
	78.2415	83.4313
		98.1889
		85.2606
		96.1841
		97.6092
		97.417
		98.0622
		PSI% KIF23
	Control	RBFOX2 sgRNAs	Control	OE RBFOX2
	32.4529	15.7041	8.17943	28.5039
	41.8938	20.1038	0.705401	20.5226
	29.7876	19.8449	0.000178983	20.8681
	29.1318	6.93045	3.69631
		9.63414
		9.1146
		10.0822
		8.53592
		4.22365
		9.76149
		8.45863
		PSI% PBRM1
	Control	RBFOX2 sgRNAs	Control	OE RBFOX2
	89.8469	97.2979	99.3015	65.3916
	85.9509	97.8218	98.6825	70.0428
	84.1871	99.7201	99.1116	72.4196
		94.2524	96.276	64.6579
		96.5159	98.4949	71.9768
		94.3344
		91.674
		93.9539
		PSI% EXOC1
	Control	RBFOX2 sgRNAs	Control	OE RBFOX2
	83.9103	99.0979	98.611	77.7301
	95.4072	92.923	95.2724	71.1065
	92.3743	99.0965
		98.3364
		98.4194
		97.5034
		96.9357
		96.9188
		97.485
		SYNE2 PSI%
	Control	RBFOX2 sgRNAs	Control	OE RBFOX2
	86.1034	57.0824	12.3726	62.1874
	81.4574	49.7435	19.7068	52.9913
	72.9944	45.114
		46.6388
		51.8982
		44.864
		48.3272
		49.2146
		41.1931
		TSC2 PSI %
	Control	RBFOX2 sgRNAs	Control	OE RBFOX2
	36.1644	22.365	29.2739	40.482
	23.4647	22.8668	51.3291	61.5486
	20.8825	23.9941	45.6741	54.5389
		13.2022
		15.6229
		10.1177
		14.7948
		9.09462
		7.02149
		GOLIM4 PSI%
	Control	RBFOX2 sgRNAs	Control	OE RBFOX2
	91.3733	48.7131	92.997	96.377
	91.3613	50.0508	86.8456	97.1185
	92.0476	50.4223	87.6363	95.3593
		48.7782	88.5221	96.8426
		52.0874	87.8778	95.9403
		48.6608
		49.7636
		51.3326
		ENAH PSI%
	Control	RBFOX2 sgRNAs	Control	OE RBFOX2
	28.2853	10.2246	47.3053	87.2516
	49.1455	12.4015	67.4788	86.7343
	27.6851	1.80216	44.3503	83.3784
	28.1879	16.5547
		17.1029
		14.1568
		15.0841
		12.5948
		10.7933
		16.8276
		13.3833
		PSI% MAP2K7
	Control	sgRNAs	Control	OE
	58.8011	41.3033	19.5126	44.1607
	58.8011	19.9686	6.30162	24.0934
	58.8011	28.3725	8.86803	24.4875
	60.0929	56.6751	4.89216	33.8059
	60.0929	47.3226	3.86456	38.1986
	60.0929	27.0628
	37.2264	24.8833
	37.2264	38.3952
	37.2264	43.5874
	31.0175	25.2217
		PSI% SLC22A5
	Control	RBFOX2 sgRNAs	Control	OE RBFOX2
	69.1132	97.1744	90.2094	67.2221
	88.8438	85.872	86.7428	73.8366
	89.0037	94.063	71.3884	67.3937
		92.943	77.7977	74.8278
		94.5774	86.216	68.115
		95.6711
		92.0391
		89.7826
