# Supplementary material for: RBFOX2 modulates a metastatic signature of alternative splicing in pancreatic cancer
Source: Nature. Author manuscript; Available in PMC 2023 Jun 7. (PMC10156590; doi:10.1038/s41586-023-05820-3)
Supplement: 1897967 Source Data Extended Data Fig 1 [file NIHMS1897967-supplement-1897967_Source_Data_Extended_Data_Fig_1.xlsx]

## Sheet: extended data fig1g
				ID	PC1	PC2		Primary vs. Metastases	KRAS	SMAD4	CDKN2A	TP53	gender	age	Treatment	Stage
Primary	PCSI_0015_Pa_P_526	-5.22779	-53.6263	PCSI_0767_Lv_M_526-016	575.056	-28.419	2	meta	Mut	WT	Mut	Mut	Male	58	GA	IV
Primary	PCSI_0019_Pa_P_526-012	38.8026	25.6441	PCSI_1026_Lv_M_526	565.928	-69.157	2	meta	Mut	WT	WT	WT	Male	65	FFX	IV
Primary	PCSI_0044_Pa_P_526-017	10.0508	21.58	PCSI_1023_Pa_P_526	547.541	-88.2821	2	primary	Mut	WT	WT	Mut	Female	83	GA	IV
Primary	PCSI_0046_Pa_P_526-035	-18.8578	11.2037	PCSI_1027_Lv_M_526	544.086	-64.7575	2	meta	Mut	WT	WT	Mut	Male	55	FFX	IV
Primary	PCSI_0047_Pa_P_526	-57.8505	23.6386	PCSI_1004_Lv_M_526	536.451	-46.6467	2	meta	Mut	Mut	WT	Mut	Male	83	GA	IV
Primary	PCSI_0048_Pa_P_526-050	-38.4575	-37.8486	PCSI_1035_Pa_P_526	534.976	-45.2666	2	primary	Mut	WT	WT	WT	Female	59	FFX	IV
Primary	PCSI_0072_Pa_P_526-020	52.5124	-5.376	PCSI_1020_Lv_M_526	521.832	-37.2069	2	meta	Mut	Mut	WT	Mut	Female	72	FFX	IV
Primary	PCSI_0073_Pa_P_526-002	49.7911	19.7936	PCSI_1019_Pa_P_526	520.132	-103.365	2	primary	Mut	WT	WT	WT	Female	71	FFX	III
Primary	PCSI_0074_Pa_P_526	-34.9965	41.3686	PCSI_0768_Lv_M_526-014	516.241	-68.3005	2	meta	Mut	WT	WT	WT	Male	58	FFX	IV
Primary	PCSI_0075_Pa_P_526-008	63.971	23.2455	PCSI_1021_Pa_P_526	515.835	-32.9759	2	primary	Mut	WT	WT	Mut	Male	70	FFX	IV
Primary	PCSI_0078_Pa_P_526-029	20.132	17.5496	PCSI_1025_Lv_M_526	513.941	-69.2913	2	meta	WT	WT	WT	WT	Male	62	GA	IV
Primary	PCSI_0080_Pa_P_526-008	-55.1732	0.0650451	PCSI_0999_Lv_M_526	512.344	-148.688	2	meta	Mut	WT	WT	Mut	Female	68	GA	IV
Primary	PCSI_0081_Pa_P_526-004	-24.2023	12.7509	PCSI_0942_Lv_M_526	511.092	-84.8167	2	meta	Mut	WT	WT	Mut	Male	73	FFX	IV
Primary	PCSI_0082_Pa_P_526-010	-90.504	-32.1526	PCSI_0771_Pa_P_526	506.965	-79.5009	2	primary	Mut	WT	WT	WT	Male	61	FFX	IV
Primary	PCSI_0083_Pa_P_526-027	-65.9223	-69.0015	PCSI_0770_Lv_M_526	499.979	-38.9978	2	meta	Mut	Mut	WT	Mut	Male	66	NONE	IV
Primary	PCSI_0084_Pa_P_526-005	-63.6564	23.6797	PCSI_1054_Pa_P_526	493.497	-21.5275	2	primary	Mut	WT	WT	WT	Male	71	GA	IV
Primary	PCSI_0085_Pa_P_526-094	-28.4938	28.7006	PCSI_0772_Pa_P_526-011	493.379	-38.7031	2	primary	Mut	WT	WT	Mut	NA	NA	NA	NA
Primary	PCSI_0090_Pa_P_526-023	-20.5477	-65.3053	PCSI_1010_Lv_M_526	488.465	-17.3097	2	meta	Mut	WT	Mut	WT	Male	71	FFX	IV
Primary	PCSI_0096_Pa_P_526-003	-103.271	27.5332	PCSI_0742_Pa_P_526-005	485.185	-176.698	2	primary	Mut	Mut	WT	WT	Female	74	GA	IV
Primary	PCSI_0098_Pa_P_526	-2.00739	22.9632	PCSI_1056_Ln_M_526	483.805	-12.3501	2	meta	Mut	Mut	Mut	WT	NA	NA	NA	NA
Primary	PCSI_0099_Pa_P_526-015	36.234	30.7841	PCSI_0740_Pm_M_526	481.604	-160.627	2	meta	Mut	WT	Mut	Mut	Male	63	FFX	IV
Primary	PCSI_0101_Pa_P_526-207	-32.3126	5.36472	PCSI_1003_Lv_M_526	478.399	-0.50788	2	meta	Mut	WT	WT	Mut	Male	72	NONE	IV
Primary	PCSI_0102_Pa_P_526	-8.46807	4.85852	PCSI_0769_Lv_M_526-026	475.472	-35.5938	2	meta	Mut	WT	WT	Mut	Female	67	GA	IV
Primary	PCSI_0103_Pa_P_526	87.6916	18.6934	PCSI_0944_Lv_M_526	474.543	-43.4942	2	meta	WT	WT	WT	WT	Male	59	GA	IV
Primary	PCSI_0104_Pa_P_526-010	-28.9282	25.3655	PCSI_0739_Lv_M_526	474.254	-29.961	2	meta	Mut	WT	WT	WT	Male	67	GA	IV
Primary	PCSI_0105_Pa_P_526-018	-40.3456	26.486	PCSI_0955_Lv_M_526	472.011	-5.73889	2	meta	Mut	WT	WT	WT	Male	69	FFX	IV
Primary	PCSI_0106_Pa_P_526	-21.5656	16.6584	PCSI_0998_Pa_P_526	470.992	-228.187	2	primary	Mut	WT	Mut	WT	Male	64	FFX	IV
Primary	PCSI_0107_Pa_P_526-034	-12.0302	28.3329	PCSI_1005_Lv_M_526	470.927	-12.9952	2	meta	Mut	WT	Mut	Mut	Male	69	FFX	IV
Primary	PCSI_0108_Pa_P_526-008	-10.8393	14.8085	PCSI_0741_Pa_P_526	469.489	-62.0832	2	primary	Mut	Mut	WT	NA	Female	66	NONE	IV
Primary	PCSI_0109_Pa_P_526-089	15.3445	-19.4967	PCSI_0986_Lv_M_526	469.426	-5.47086	2	meta	WT	WT	WT	WT	Female	74	GA	IV
Primary	PCSI_0111_Pa_P_526-112	75.9297	15.4383	PCSI_0943_Lv_M_526	468.293	-45.3006	2	meta	WT	WT	WT	Mut	Male	62	FFX	IV
Primary	PCSI_0132_Pa_P_526-047	-31.9229	35.9006	PCSI_1038_Lv_M_526	462.221	-173.265	2	meta	Mut	WT	WT	Mut	Female	57	FFX	IV
Primary	PCSI_0142_Pa_P_526	21.631	29.9804	PCSI_1007_Lv_M_526	461.285	27.5329	2	meta	Mut	WT	WT	Mut	Male	72	GA	IV
Primary	PCSI_0145_Pa_P_526-096	40.2149	-50.754	PCSI_1057_Pa_P_5271	446.579	-40.4383	2	primary	WT	WT	WT	WT	Female	84	GA	IV
Primary	PCSI_0146_Pa_P_526	70.1401	45.0987	PCSI_1008_Lv_M_526	444.857	4.50369	2	meta	Mut	WT	WT	Mut	Male	53	FFX	IV
Primary	PCSI_0161_Pa_P_526-223	-43.585	-9.52246	PCSI_0989_Pa_P_526	443.568	5.81632	2	primary	Mut	WT	WT	Mut	Female	57	FFX	IV
Primary	PCSI_0162_Pa_P_526-090	92.4869	54.321	PCSI_0985_Pa_P_526	441.73	11.5115	2	primary	Mut	WT	WT	WT	Male	58	GA	IV
Primary	PCSI_0164_Pa_P_526	127.449	25.3137	PCSI_0987_Lv_M_526	440.627	-4.53227	2	meta	Mut	WT	WT	Mut	Male	72	FFX	IV
Primary	PCSI_0169_Pa_P_526-107	86.9508	27.6301	PCSI_0956_Lv_M_526	437.403	-60.0606	2	meta	Mut	WT	WT	WT	Male	77	GA	IV
Primary	PCSI_0170_Pa_P_526	-33.9791	50.9142	PCSI_0743_Lv_M_526	434.476	-6.82566	2	meta	Mut	WT	WT	WT	Male	50	FFX	IV
Primary	PCSI_0171_Pa_P_526	60.5724	54.6567	PCSI_0652_Lv_M_526	432.806	-74.7011	2	meta	Mut	WT	WT	Mut	Female	64	NA	IIB
Primary	PCSI_0173_Pa_P_526-073	-86.6047	-14.7386	PCSI_0968_Lv_M_526	427.838	-3.58723	2	meta	Mut	WT	WT	WT	Male	73	NONE	IV
Primary	PCSI_0174_Pa_P_526	25.8904	14.5319	PCSI_0818_Lv_M_526	417.7	-24.5162	2	meta	Mut	WT	WT	Mut	Male	72	GA	IV
Primary	PCSI_0175_Pa_P_526-108	35.5908	6.89886	PCSI_0731_Lv_M_526	416.389	-5.11627	2	meta	Mut	WT	WT	Mut	Female	73	GA	IV
Primary	PCSI_0208_Pa_P_526-082	17.9878	28.9027	PCSI_0734_Lv_M_526	416.334	-9.07961	2	meta	Mut	WT	WT	Mut	Female	54	GA	IV
Primary	PCSI_0210_Pa_P_526-215	55.8375	10.3035	PCSI_0729_Lv_M_526	416.061	-21.1923	2	meta	Mut	WT	WT	Mut	Male	56	FFX	IV
Primary	PCSI_0217_Pa_P_526	-30.5231	11.3405	PCSI_0992_Lv_M_526	415.462	60.3926	2	meta	Mut	WT	WT	WT	Female	64	FFX	IV
Primary	PCSI_0218_Pa_P_526	-10.8497	25.4846	PCSI_0730_Pa_P_526	413.255	-13.0929	2	primary	Mut	WT	WT	Mut	Female	72	GA	IV
Primary	PCSI_0224_Pa_P_526-007	-31.4185	21.6572	PCSI_1014_Pa_P_526	410.447	-24.0566	2	primary	Mut	Mut	WT	Mut	Male	60	FFX	III
Primary	PCSI_0226_Pa_P_526	93.4455	-8.63293	PCSI_0732_Pa_P_526	409.804	-26.0244	2	primary	Mut	WT	WT	Mut	Female	73	GA	IV
Primary	PCSI_0227_Pa_P_526	41.559	58.4503	PCSI_0738_Lv_M_526	408.433	-38.0391	2	meta	Mut	Mut	WT	WT	Male	60	GA	IV
Primary	PCSI_0228_Pa_P_526-011	-75.1577	-13.7612	PCSI_0817_Lv_M_526	408.385	-79.8986	2	meta	Mut	WT	WT	Mut	Female	67	NONE	IV
Primary	PCSI_0230_Pa_P_526-086	-20.0126	10.9473	PCSI_1011_Lv_M_526	402.914	-45.1225	2	meta	Mut	WT	Mut	Mut	Female	55	GA	IV
Primary	PCSI_0233_Pa_P_526-092	-58.5777	-2.19885	PCSI_1001_Lv_M_526	400.225	-12.7991	2	meta	WT	WT	WT	Mut	Male	59	FFX	IV
Primary	PCSI_0235_Pa_P_526	-69.3583	-1.26033	PCSI_0996_Pa_P_526	398.146	-4.22983	2	primary	Mut	WT	WT	Mut	Female	64	FFX	III
Primary	PCSI_0240_Pa_P_526-117	-90.5946	-37.6086	PCSI_1012_Pa_P_526	397.361	-22.5579	2	primary	Mut	WT	WT	Mut	Male	73	GA	III
Primary	PCSI_0261_Pa_P	-58.3482	-0.204377	PCSI_0980_Lv_M_526	393.483	-23.5228	2	meta	Mut	WT	WT	WT	Female	59	NONE	IV
Primary	PCSI_0263_Pa_P_526-157	-66.1635	2.87735	PCSI_0991_Pm_M_526	390.503	-23.1304	2	meta	WT	NA	WT	WT	Male	59	FFX	IV
Primary	PCSI_0264_Pa_P	-55.7375	10.8314	PCSI_0993_Lv_M_526	389.771	-9.09177	2	meta	Mut	WT	WT	Mut	Male	48	FFX	IV
Primary	PCSI_0268_Pa_P-239	-8.90257	15.1181	PCSI_1024_Lv_M_526	388.222	14.8142	2	meta	Mut	WT	Mut	Mut	Female	40	FFX	IV
Primary	PCSI_0269_Pa_P-100	-6.83155	18.1058	PCSI_0816_Lv_M_526	387.279	-21.6247	2	meta	Mut	Mut	WT	Mut	Male	63	GA	IV
Primary	PCSI_0274_Pa_P_526-115	13.9958	19.2905	PCSI_0779_Lv_M_526	382.404	-26.2295	2	meta	Mut	WT	WT	WT	Female	61	GA	IV
Primary	PCSI_0279_Pa_P-206	-41.4623	31.7334	PCSI_0728_Lv_M_526-128	380.183	-47.7848	2	meta	Mut	WT	WT	WT	Male	50	FFX	IV
Primary	PCSI_0283_Pa_P-067	-85.3318	5.79134	PCSI_1051_Lv_M_526	379.901	-178.758	2	meta	Mut	WT	WT	Mut	Female	65	GA	IV
Primary	PCSI_0284_Pa_P_526-175	-1.86753	-54.5287	PCSI_0747_Lv_M_526	377.255	131.525	2	meta	Mut	WT	WT	Mut	Female	61	GA	IV
Primary	PCSI_0285_Pa_P-068	61.2538	10.6989	PCSI_0994_Lv_M_526	377.024	-7.47308	2	meta	Mut	WT	WT	Mut	Female	69	GA	IV
Primary	PCSI_0287_Pa_P_526	-20.1233	16.8368	PCSI_0979_Om_M_526	375.951	-68.024	2	meta	Mut	Mut	WT	WT	Male	71	FFX	IV
Primary	PCSI_0290_Pa_P_526	60.2003	14.1146	PCSI_1018_Lv_M_526	375.112	6.92748	2	meta	Mut	Mut	WT	Mut	Male	58	FFX	IV
Primary	PCSI_0292_Pa_P_526	-12.8994	-42.4991	PCSI_0727_Pa_P_526	375.055	-53.2806	2	primary	Mut	WT	Mut	Mut	Female	66	GA	IV
Primary	PCSI_0294_Pa_P_526-012	63.9282	24.9936	PCSI_0813_Pa_P_526	371.916	-13.3943	2	primary	Mut	WT	WT	Mut	Female	63	FFX	III
Primary	PCSI_0295_Pa_P_526	-69.2717	30.5072	PCSI_0941_Lv_M_526	371.521	-1.42495	2	meta	Mut	WT	WT	WT	Female	66	NONE	IV
Primary	PCSI_0297_Pa_P_526-158	-86.5386	21.9985	PCSI_0721_Pa_P_526-009	368.266	-1.69124	2	primary	Mut	WT	Mut	Mut	Female	72	GA	IV
Primary	PCSI_0300_Pa_P_526-075	-48.3398	22.1171	PCSI_0978_Pa_P_526	367.857	-55.1073	2	primary	Mut	WT	Mut	Mut	Female	55	FFX	IV
Primary	PCSI_0301_Pa_P_526	5.0577	-10.9219	PCSI_0726_Lv_M_526	354.573	-43.3463	2	meta	Mut	WT	NA	Mut	Male	62	GA	IV
Primary	PCSI_0302_Pa_P-069	-23.2079	22.4347	PCSI_0934_Pm_M_526	351.29	-39.6633	2	meta	Mut	WT	Mut	WT	Male	67	GA	IV
Primary	PCSI_0303_Pa_P_526-244	35.6608	25.2781	PCSI_0725_Pa_P_526	350.375	-52.5964	2	primary	Mut	Mut	WT	Mut	Male	69	GA	III
Primary	PCSI_0305_Pa_P_526-083	-38.1481	15.9906	PCSI_0812_Pa_P_526	349.165	-93.8112	2	primary	Mut	WT	WT	WT	Male	67	GA	IV
Primary	PCSI_0307_Pa_P	1.20434	-4.56888	PCSI_0935_Pa_P_526	340.362	12.9387	2	primary	Mut	WT	Mut	Mut	Male	64	GA	IV
Primary	PCSI_0309_Pa_P-178	-38.8061	-0.325536	PCSI_0815_Lv_M_526	340.215	-65.3526	2	meta	Mut	WT	WT	Mut	Female	70	NONE	IV
Primary	PCSI_0310_Pa_P_526-061	-16.1625	-7.07693	PCSI_0802_Lv_M_526	338.811	-88.8329	2	meta	WT	WT	WT	WT	Male	69	CISPLATIN/GEMCITABINE	IV
Primary	PCSI_0311_Pa_P_526	-19.5542	30.0853	PCSI_0977_Lv_M_526	338.735	-0.25796	2	meta	Mut	Mut	WT	WT	Male	79	NONE	IV
Primary	PCSI_0312_Pa_P_526-242	-42.2415	12.7937	PCSI_1015_Lv_M_526	337.516	31.2573	2	meta	Mut	WT	WT	WT	Female	48	FFX	IV
Primary	PCSI_0324_Pa_P_526-071	-6.20693	18.9078	PCSI_1017_Lv_M_526	336.777	-27.9032	2	meta	Mut	WT	WT	WT	Male	60	FFX	IV
Primary	PCSI_0325_Pa_P_526	-26.2666	15.2718	PCSI_0937_Lv_M_526	335.185	-32.2461	2	meta	Mut	WT	WT	Mut	Female	62	GA	IV
Primary	PCSI_0326_Pa_P_526-077	69.1745	22.3968	PCSI_0736_Lv_M_526	333.594	-15.3934	2	meta	Mut	WT	WT	WT	Male	62	FFX	IV
Primary	PCSI_0329_Pa_P_526-128	-17.2025	29.5708	PCSI_0703_Lv_M_526	333.049	3.71612	2	meta	Mut	WT	WT	Mut	NA	NA	NA	NA
Primary	PCSI_0330_Pa_P_526-085	8.5771	5.33753	PCSI_0799_Lv_M_526	331.875	-71.6877	2	meta	Mut	WT	WT	Mut	Female	65	GA	IV
Primary	PCSI_0334_Pa_P_526-210	-60.9432	11.0864	PCSI_0718_Om_M_526	329.474	-35.8179	2	meta	Mut	WT	WT	Mut	Male	58	GA	IV
Primary	PCSI_0337_Pa_P_526	-76.212	7.32566	PCSI_0777_Lv_M_526-006	327.118	-0.01258	2	meta	Mut	WT	WT	Mut	Male	62	FFX	IV
Primary	PCSI_0338_Pa_P_526-076	-1.40643	12.7468	PCSI_0814_Pa_P_526	324.077	17.0008	2	primary	Mut	WT	WT	Mut	Male	42	FFX	III
Primary	PCSI_0339_Pa_P-032	-56.1308	-6.32506	PCSI_0702_Ln_M_526	322.868	38.0342	2	meta	WT	WT	WT	WT	Male	NA	NA	NA
Primary	PCSI_0340_Pa_P_526	-31.6721	12.7726	PCSI_0939_Pm_M_526	319.888	-41.6448	2	meta	Mut	WT	WT	WT	Male	75	GA	IV
Primary	PCSI_0341_Pa_P_526	-78.5922	9.24993	PCSI_0801_Lv_M_526	314.26	-73.1573	2	meta	Mut	WT	WT	Mut	Male	71	GA	IV
Primary	PCSI_0343_Pa_P	-69.8638	21.2883	PCSI_0782_Om_M_526	310.183	-20.9555	2	meta	Mut	WT	Mut	Mut	Female	72	GA	IV
Primary	PCSI_0344_Pa_P_526	-30.9279	-4.49827	PCSI_0775_Lv_M_526	308.726	-20.4226	2	meta	Mut	WT	WT	Mut	Female	57	FFX	IV
Primary	PCSI_0345_Pa_P_526	-82.4394	-2.22264	PCSI_0733_Lv_M_526	307.875	-37.7019	2	meta	Mut	WT	WT	WT	Male	64	GA	IV
Primary	PCSI_0347_Pa_P_526	-36.0266	-19.747	PCSI_0704_Lv_M_526	306.137	37.4441	2	meta	Mut	WT	WT	Mut	Male	62	FFX	IV
Primary	PCSI_0350_Pa_P_526-228	-46.829	27.738	PCSI_0465_Pa_P_526	299.654	43.3426	2	primary	Mut	WT	WT	Mut	Male	73	NA	IIA
Primary	PCSI_0351_Pa_P_526	-41.7206	9.53319	PCSI_0794_Pa_P_526	297.683	-76.9898	2	primary	Mut	WT	WT	WT	Male	63	GA	IV
Primary	PCSI_0352_Pa_P_526	-10.6462	30.5206	PCSI_0936_Lv_M_526	296.123	-44.5505	2	meta	Mut	WT	WT	Mut	Male	77	FFX	IV
Primary	PCSI_0353_Pa_P_526-119	-31.7816	10.2474	PCSI_0711_Pa_P_526	296.092	43.8646	2	primary	Mut	WT	WT	WT	Female	68	GA	III
Primary	PCSI_0353_Pa_R-020	-31.6126	26.9853	PCSI_0714_Lv_M_526	291.02	29.6044	2	meta	Mut	Mut	Mut	Mut	Female	65	GA	IV
Primary	PCSI_0354_Pa_P_526	3.59504	9.07616	PCSI_0798_Pa_P_526	288.26	-93.1752	2	primary	Mut	Mut	WT	Mut	Male	65	FFX	III
Primary	PCSI_0355_Pa_P_526-081	-61.2106	25.0366	PCSI_0745_Lv_M_526	287.691	13.4299	2	meta	Mut	WT	WT	Mut	NA	NA	NA	NA
Primary	PCSI_0356_Pa_P_526-203	-26.3851	3.06691	PCSI_0724_Pa_P_526	283.2	60.9851	2	primary	Mut	WT	WT	Mut	Male	59	GA	IV
Primary	PCSI_0357_Pa_P_526-082	-77.4274	24.8965	PCSI_0778_Lv_M_526-004	282.848	-22.9536	2	meta	Mut	WT	WT	Mut	Male	64	FFX	IV
Primary	PCSI_0358_Pa_P_526-065	12.4197	24.6473	PCSI_0754_Lv_M_526	282.766	-4.57567	2	meta	Mut	WT	WT	WT	Male	77	NONE	IV
Primary	PCSI_0383_Pa_P_526	-16.4892	20.9806	PCSI_0761_Pa_P_526	281.366	47.4353	2	primary	Mut	WT	WT	Mut	Male	64	GA	IV
Primary	PCSI_0384_Pa_P_526	-18.3151	22.5159	PCSI_0708_Lv_M_526	280.21	-14.3524	2	meta	WT	WT	WT	Mut	Female	68	FFX	IV
Primary	PCSI_0392_Pa_P_526	-10.5427	-5.01699	PCSI_0723_Lv_M_526	277.474	-51.9187	2	meta	Mut	WT	WT	WT	Male	50	GA	IV
Primary	PCSI_0402_Pa_P_526	-34.4605	-24.7091	PCSI_0765_Lv_M_526	277.295	44.345	2	meta	Mut	WT	WT	Mut	Male	44	FFX	IV
Primary	PCSI_0403_Pa_P	-20.6305	39.4132	PCSI_0762_Pa_P_526	276.267	20.1456	2	primary	Mut	WT	WT	Mut	Male	66	FFX	IV
Primary	PCSI_0404_Pa_P_526-083	-43.8117	-0.322854	PCSI_1016_Pa_P_526	275.005	63.5256	2	primary	Mut	WT	WT	Mut	Female	63	FFX	III
Meta	PCSI_0410_Ag_M	35.8184	-73.2628	PCSI_0746_Lv_M_526	272.637	-22.8419	2	meta	Mut	WT	Mut	Mut	Male	73	GA	IV
Meta	PCSI_0410_Hr_M-102	82.6557	-64.6365	PCSI_0763_Pm_M_526	271.696	-81.0901	2	meta	Mut	WT	WT	Mut	Male	53	GA	IV
Meta	PCSI_0410_Ln_M_526	40.8076	-67.3031	PCSI_0776_Pa_P_526	271.126	-54.0221	2	primary	Mut	WT	WT	WT	Female	59	NONE	III
Meta	PCSI_0410_Lu_M	66.6042	-61.0689	PCSI_0716_Pa_P_526	270.669	118.732	2	primary	Mut	Mut	WT	WT	NA	NA	NA	NA
Meta	PCSI_0410_Lu_M_526	45.87	-55.758	PCSI_0722_Lv_M_526-030	268.389	21.6254	2	meta	Mut	Mut	WT	Mut	Female	46	FFX	IV
Meta	PCSI_0410_Lv_M-041	37.1026	-71.6455	PCSI_1059_Lv_M_526	268.051	76.2392	2	meta	Mut	WT	WT	Mut	Male	70	GA	IV
Meta	PCSI_0410_Om_M-095	53.5759	-62.8837	PCSI_0748_Lv_M_526	265.741	-27.0986	2	meta	WT	WT	WT	WT	Male	56	FFX	IV
Primary	PCSI_0449_Pa_P_526	-32.9007	31.0243	PCSI_0758_Lv_M_526-025	263.711	16.001	2	meta	Mut	Mut	Mut	Mut	Male	65	FFX	IV
Primary	PCSI_0450_Pa_P_526	29.5327	47.6665	PCSI_0764_Pa_P_526	259.509	21.516	2	primary	Mut	WT	WT	WT	Female	64	FFX	III
Primary	PCSI_0451_Pa_P_526-225	76.7342	49.3094	PCSI_0744_Pa_P_526-013	259.444	15.5372	2	primary	Mut	WT	Mut	Mut	Male	67	FFX	III
Primary	PCSI_0453_Pa_P_526-098	-75.4009	15.425	PCSI_0701_Pa_P_526	259.057	34.6353	2	primary	Mut	Mut	WT	Mut	Female	58	NONE	IV
Primary	PCSI_0456_Pa_P_526	-8.61399	21.48	PCSI_0717_Lv_M_526	257.724	-39.8918	2	meta	Mut	WT	WT	Mut	Female	66	GA	IV
Primary	PCSI_0457_Pa_P_526-175	-59.9324	44.7954	PCSI_0709_Lv_M_526	257.08	6.40852	2	meta	Mut	WT	Mut	WT	Female	67	GA	IV
Primary	PCSI_0458_Pa_P_526-070	8.75916	9.03652	PCSI_0781_Lv_M_526	252.967	3.7637	2	meta	Mut	WT	WT	WT	Female	42	FFX	IV
Primary	PCSI_0458_Pa_R_526	-29.7479	20.1636	PCSI_0753_Pa_P_526-008	249.587	-52.5614	2	primary	Mut	WT	WT	WT	Female	46	GA	IV
Primary	PCSI_0460_Pa_P_526	-44.3239	12.3879	PCSI_0719_Lv_M_526-024	248.325	-72.1297	2	meta	Mut	Mut	WT	Mut	Male	65	FFX	IV
Primary	PCSI_0463_Pa_P_526-076	20.1842	5.28625	PCSI_0756_Pa_P_526-022	247.268	14.908	2	primary	Mut	WT	WT	WT	Female	71	GA	III
Primary	PCSI_0465_Pa_P_526	-37.3199	-9.89824	PCSI_0689_Lv_M_526	242.953	107.442	2	meta	Mut	WT	WT	WT	NA	NA	NA	NA
Primary	PCSI_0466_Pa_P_526	-77.446	36.1339	PCSI_0720_Lv_M_5262	242.06	59.1238	2	meta	Mut	WT	WT	Mut	Female	NA	NA	NA
Primary	PCSI_0467_Pa_P_526-238	28.9199	19.0521	PCSI_0749_Lv_M_526	239.599	-31.4136	2	meta	Mut	WT	WT	Mut	Female	47	GA	IV
Primary	PCSI_0468_Pa_P_526	-7.09176	25.9763	PCSI_0757_Lv_M_526	231.829	-49.3548	2	meta	Mut	WT	WT	WT	Male	81	GA	IV
Primary	PCSI_0469_Pa_P_526	-36.1638	11.6292	PCSI_0712_Lv_M_526-026	230.733	27.2552	2	meta	Mut	WT	WT	Mut	Female	29	GA	IV
Primary	PCSI_0472_Pa_P_526-120	-5.40946	21.3322	PCSI_0785_Lv_M_526	229.739	-138.692	2	meta	Mut	WT	WT	Mut	Male	52	GA	IV
Primary	PCSI_0473_Pa_P_526	-48.4157	34.6298	PCSI_0690_Pa_P_526	223.161	-33.2104	2	primary	Mut	Mut	Mut	WT	Female	65	FFX	III
Primary	PCSI_0474_Pa_P_526	46.5124	4.74713	PCSI_0784_Lv_M_526	221.629	-36.4945	2	meta	Mut	WT	WT	WT	Male	75	GA	IV
Primary	PCSI_0475_Pa_P_526	-88.3796	-1.13518	PCSI_0347_Pa_P_526	220.577	68.2401	2	primary	WT	WT	WT	WT	Male	57	NA	IIB
Primary	PCSI_0476_Pa_P_526-114	-29.7799	22.7515	PCSI_0796_Lv_M_526	214.813	-148.769	2	meta	Mut	WT	WT	Mut	Female	76	GA	IV
Primary	PCSI_0477_Pa_P_526	5.13965	-11.6552	PCSI_0693_Lv_M_526	214.46	-36.4434	2	meta	Mut	WT	WT	Mut	Male	67	FFX	IV
Meta	PCSI_0489_Lv_M-058	61.9699	5.7267	PCSI_0710_Pa_P_526	212.371	-9.20792	2	primary	Mut	WT	WT	WT	Female	NA	NA	NA
Primary	PCSI_0492_Pa_P_526-127	26.7161	27.6779	PCSI_0392_Pa_P_526	209.341	69.0014	2	primary	Mut	WT	WT	WT	Female	66	NA	IIB
Primary	PCSI_0506_Pa_P_526	-71.7233	7.52358	PCSI_0404_Pa_P_526-083	205.029	8.78128	2	primary	Mut	WT	WT	WT	Male	64	NA	IIB
Primary	PCSI_0508_Pa_P_526	-21.5089	2.55794	PCSI_1062_Lv_M_526	204.331	59.1087	2	meta	Mut	WT	WT	Mut	Female	75	FFX	IV
Primary	PCSI_0509_Pa_P_526-133	-26.1045	6.08897	PCSI_0760_Lv_M_526-015	202.597	-10.4624	2	meta	Mut	WT	Mut	WT	Female	66	GA	IV
Primary	PCSI_0511_Pa_P	-36.6573	10.7742	PCSI_0755_Lv_M_526	196.444	-15.2521	2	meta	Mut	WT	WT	Mut	NA	NA	NA	NA
Primary	PCSI_0518_Pa_P	-63.277	-31.4801	PCSI_1060_Lv_M_526	188.926	27.1345	2	meta	Mut	WT	WT	Mut	Male	64	FFX	IV
Primary	PCSI_0521_Pa_P_526-091	1.97629	26.3697	PCSI_0402_Pa_P_526	187.107	60.8246	2	primary	Mut	WT	WT	WT	Male	74	NA	IIB
Primary	PCSI_0527_Pa_P_526	-45.1885	-64.4556	PCSI_1063_Pa_P_526	183.41	83.8559	2	primary	Mut	WT	WT	Mut	Male	71	GA	IV
Primary	PCSI_0528_Pa_P_526	-54.0961	6.15184	PCSI_0774_Pa_P_526-003	181.218	-123.338	2	primary	Mut	WT	Mut	Mut	Male	72	GA	IV
Primary	PCSI_0529_Pa_P_526-234	-50.7214	-2.12195	PCSI_0081_Pa_P_526-004	179.738	-9.44771	2	primary	Mut	WT	WT	WT	Male	53	NA	IIB
Primary	PCSI_0530_Pa_P_526	21.495	-20.345	PCSI_1058_Lv_M_526	179.308	38.0286	2	meta	Mut	WT	WT	Mut	Female	46	FFX	IV
Primary	PCSI_0531_Pa_P_526	-87.2277	20.1464	PCSI_1065_Lv_M_526	177.526	75.446	2	meta	Mut	WT	WT	Mut	Male	59	FFX	IV
Primary	PCSI_0534_Pa_P_526-189	6.91639	-1.48388	PCSI_0473_Pa_P_526	177.003	31.2188	2	primary	Mut	WT	WT	Mut	Female	59	NA	IIB
Primary	PCSI_0537_Pa_P_526	-100.317	28.0112	PCSI_0354_Pa_P_526	176.901	45.4346	2	primary	Mut	WT	WT	WT	Female	70	NA	IIB
Primary	PCSI_0549_Pa_P_526	-27.3961	-74.4352	PCSI_0695_Lv_M_526-006	175.562	-12.0866	2	meta	Mut	WT	WT	WT	Male	52	FFX	IV
Primary	PCSI_0572_Pa_P_526	-30.0325	-21.7499	PCSI_0700_Pa_P_526	174.729	45.1002	2	primary	Mut	WT	WT	Mut	Female	68	FFX	III
Meta	PCSI_0585_Lv_M_526-087	-70.4923	-28.5897	PCSI_1066_Pa_P_526	173.429	68.9932	2	primary	Mut	Mut	WT	Mut	Male	60	FFX	IV
Primary	PCSI_0588_Pa_P_526	-3.01877	-43.9705	PCSI_0384_Pa_P_526	168.682	-14.4945	2	primary	Mut	WT	WT	WT	Male	66	NA	IIB
Primary	PCSI_0589_Pa_P_526-086	-70.5764	18.6997	PCSI_0759_Lv_M_526	166.31	-45.2066	2	meta	Mut	WT	Mut	Mut	Male	63	FFX	IV
Primary	PCSI_0590_Pa_P_526	-44.2704	-22.7438	PCSI_0301_Pa_P_526	158.979	90.7122	2	primary	Mut	WT	WT	WT	Male	84	NA	IIB
Primary	PCSI_0591_Pa_P_526-060	-28.6427	3.7856	PCSI_0697_Lv_M_526	155.879	-20.1418	2	meta	WT	WT	WT	WT	Male	58	FFX	IV
Primary	PCSI_0592_Pa_P_526	90.4728	-4.26722	PCSI_0357_Pa_P_526-082	154.814	43.357	2	primary	Mut	WT	WT	Mut	Female	62	NA	IIA
Primary	PCSI_0593_Pa_P_526-218	3.07719	20.1105	PCSI_0104_Pa_P_526-010	152.547	-59.1242	2	primary	Mut	Mut	WT	WT	Female	61	NA	IB
Primary	PCSI_0594_Pa_P_526	4.5551	31.2614	PCSI_0351_Pa_P_526	152.107	-9.33077	2	primary	Mut	WT	WT	WT	Male	66	NA	IIB
Primary	PCSI_0602_Pa_P_526-179	31.4468	-16.4929	PCSI_0175_Pa_P_526-108	151.047	-32.1541	2	primary	Mut	WT	WT	Mut	Female	51	NA	IIB
Meta	PCSI_0604_Lv_M_526-174	-19.5144	8.74146	PCSI_0469_Pa_P_526	143.614	0.693054	2	primary	Mut	WT	WT	Mut	Female	70	NA	IIB
Primary	PCSI_0608_Pa_P_526	17.4703	-9.3897	PCSI_0665_Lv_M_5262	137.058	-49.7964	2	meta	Mut	WT	WT	WT	Male	NA	NA	NA
Primary	PCSI_0609_Pa_P_526	64.6205	16.4727	PCSI_0217_Pa_P_526	131.722	-16.6754	2	primary	Mut	WT	WT	WT	NA	NA	NA	NA
Primary	PCSI_0610_Pa_P_526-092	-48.8225	41.4577	PCSI_0691_Pa_P_526	128.944	11.9922	2	primary	Mut	WT	WT	Mut	Male	72	FFX	III
Primary	PCSI_0611_Pa_P_526	-37.0263	-4.83539	PCSI_0692_Pa_P_526	127.08	-64.8404	2	primary	Mut	WT	WT	Mut	Female	66	FFX	IV
Meta	PCSI_0612_Ag_M_526	36.8775	23.7165	PCSI_0685_Lv_M_526	122.525	52.5031	2	meta	Mut	WT	WT	Mut	Male	71	FFX	IV
Primary	PCSI_0612_Pa_P_526	24.3281	39.6873	PCSI_0300_Pa_P_526-075	116.967	-61.7465	2	primary	Mut	WT	WT	Mut	Female	65	NA	IIB
Primary	PCSI_0613_Pa_P_526	-37.6515	31.9028	PCSI_0410_Ln_M_526	116.161	101.596	2	meta	Mut	WT	WT	Mut	Male	73	NA	IIA
Primary	PCSI_0616_Pa_P_526	-76.7961	34.0358	PCSI_0085_Pa_P_526-094	106.513	-20.4728	2	primary	Mut	WT	WT	Mut	Female	54	NA	IIB
Primary	PCSI_0623_Pa_P_526-212	-31.2314	15.3212	PCSI_0476_Pa_P_526-114	95.0913	-107.692	2	primary	Mut	WT	WT	WT	Male	42	NA	IV
Primary	PCSI_0624_Pa_P_526-134	-55.4327	37.3662	PCSI_0109_Pa_P_526-089	88.8899	-11.8683	2	primary	Mut	WT	WT	Mut	Male	55	NA	IIB
Primary	PCSI_0625_Pa_P_526	2.74204	36.9704	PCSI_0228_Pa_P_526-011	88.0019	-7.03513	2	primary	Mut	WT	WT	Mut	Female	64	NA	IIB
Primary	PCSI_0626_Pa_P_526	-24.3664	-12.1161	PCSI_0082_Pa_P_526-010	86.562	-30.9915	2	primary	Mut	WT	WT	Mut	Female	83	NA	IIA
Primary	PCSI_0627_Pa_P_526-136	-44.5758	28.0767	PCSI_0467_Pa_P_526-238	85.4317	34.4841	2	primary	Mut	WT	WT	Mut	Female	58	NA	IIB
Primary	PCSI_0628_Pa_P_526	-58.5156	-34.1293	PCSI_0210_Pa_P_526-215	81.9804	-51.8089	2	primary	Mut	WT	WT	Mut	Female	76	NA	IIB
Primary	PCSI_0629_Pa_P_526-216	-70.0473	27.5506	PCSI_0106_Pa_P_526	78.6223	16.791	2	primary	Mut	WT	WT	WT	Female	77	NA	IB
Meta	PCSI_0630_Lv_M_526-036	-76.9531	3.32508	PCSI_0084_Pa_P_526-005	78.0098	-55.4938	2	primary	Mut	WT	WT	WT	Female	70	NA	IIB
Meta	PCSI_0632_Lv_M	-1.78344	-13.9716	PCSI_0105_Pa_P_526-018	76.0911	71.2599	2	primary	Mut	WT	WT	WT	Female	58	NA	IIB
Primary	PCSI_0633_Pa_P_526	-96.3329	18.3751	PCSI_1067_Lv_M_526	75.4517	13.3815	2	meta	Mut	WT	Mut	Mut	Male	70	FFX	IV
Meta	PCSI_0634_Lv_M_526	-6.03508	14.4831	PCSI_0297_Pa_P_526-158	74.5486	-18.215	2	primary	Mut	WT	WT	Mut	Female	86	NA	IIB
Meta	PCSI_0637_Lv_M_526	55.401	0.0754308	PCSI_0295_Pa_P_526	74.2867	-23.2716	2	primary	Mut	WT	WT	Mut	Male	72	NA	IV
Primary	PCSI_0638_Pa_P_526-058	40.6483	20.5255	PCSI_0230_Pa_P_526-086	72.7655	-53.0479	2	primary	Mut	Mut	WT	WT	Male	69	NA	IIB
Primary	PCSI_0639_Pa_P_526	-36.2462	28.8368	PCSI_0096_Pa_P_526-003	71.1205	-65.7517	2	primary	Mut	WT	WT	WT	Male	65	NA	IIA
Meta	PCSI_0640_Om_M_526	-52.1809	24.5758	PCSI_0208_Pa_P_526-082	69.0654	17.4264	2	primary	Mut	WT	Mut	Mut	Female	74	NA	IIA
Meta	PCSI_0641_Lv_M_526	-73.5781	-26.4255	PCSI_0352_Pa_P_526	61.0966	-20.6715	2	primary	Mut	WT	WT	WT	Female	74	NA	IIB
Primary	PCSI_0642_Pa_P_526-181	-51.2123	23.9239	PCSI_0224_Pa_P_526-007	56.6865	-45.3893	2	primary	Mut	WT	WT	Mut	Male	64	NA	IIB
Primary	PCSI_0643_Pa_P_526	15.3468	11.1542	PCSI_0468_Pa_P_526	52.1726	-12.0382	2	primary	Mut	Mut	WT	WT	Male	79	NA	IIA
Meta	PCSI_0644_Lv_M	-52.7275	-7.14885	PCSI_0686_Lv_M	51.3387	-16.8872	2	meta	Mut	WT	WT	WT	5N	NA	NA	NA
Primary	PCSI_0645_Pa_P_526-037	-52.0666	18.1388	PCSI_0303_Pa_P_526-244	43.0782	93.1941	2	primary	Mut	WT	WT	WT	Female	69	NA	IIA
Meta	PCSI_0646_Lv_M	-58.0076	-47.8115	PCSI_0518_Pa_P	29.4644	80.3649	2	primary	Mut	WT	WT	WT	Female	63	NA	IIB
Meta	PCSI_0647_Lv_M_526	-40.4321	-11.7883	PCSI_0108_Pa_P_526-008	28.6114	-14.3552	2	primary	WT	WT	WT	WT	Male	63	NA	IIB
Meta	PCSI_0648_Lv_M_526-048	28.5498	-66.5754	PCSI_1093_Pa_P_526	22.1943	-28.6612	2	primary	Mut	WT	WT	Mut	Male	67	GA	III
Primary	PCSI_0649_Pa_P_526	-32.0645	-24.0061	PCSI_0410_Om_M-095	14.0437	215.083	1	meta	Mut	WT	WT	Mut	Male	73	NA	IIA
Meta	PCSI_0650_Lv_M_526	-8.16067	8.42692	PCSI_0699_Lv_M_526	13.8748	32.0782	2	meta	Mut	WT	WT	WT	Male	63	GA	IV
Meta	PCSI_0651_Lv_M_526	44.338	-51.0192	PCSI_1074_Lv_M_526	12.8119	-7.32032	2	meta	Mut	WT	WT	Mut	Male	70	GA	IV
Meta	PCSI_0652_Lv_M_526	107.559	-8.89064	PCSI_0338_Pa_P_526-076	11.6727	192.487	1	primary	Mut	WT	WT	Mut	Female	74	NA	IIB
Primary	PCSI_0652_Pa_P_526	79.4768	17.9563	PCSI_0284_Pa_P_526-175	10.8084	148.992	1	primary	Mut	WT	WT	Mut	Male	81	NA	IIB
Primary	PCSI_0653_Pa_P_526	-48.9016	21.9623	PCSI_0687_Pa_P_526	8.63148	39.938	2	primary	Mut	WT	WT	Mut	Male	62	FFX	III
Meta	PCSI_0654_Lv_M_5262	-9.39976	-33.5603	PCSI_0410_Ag_M	-9.80353	177.416	1	meta	Mut	WT	WT	Mut	Male	73	NA	IIA
Primary	PCSI_0655_Pa_P_526	-39.6244	-29.7782	PCSI_0410_Lu_M	-11.363	151.618	1	meta	Mut	WT	WT	Mut	Male	73	NA	IIA
Primary	PCSI_0661_Pa_P_526	90.2939	11.8118	PCSI_1068_Lv_M_526	-13.5682	22.9239	1	meta	Mut	WT	WT	WT	Male	45	FFX	IV
Meta	PCSI_0662_Lv_M_526	33.0273	-53.9166	PCSI_0588_Pa_P_526	-15.0329	173.018	1	primary	Mut	WT	Mut	Mut	Male	78	NA	IIB
Meta	PCSI_0663_Lv_M	44.0616	2.15917	PCSI_1096_Lv_M_526	-15.3709	-28.1699	1	meta	Mut	WT	WT	Mut	Male	71	FFX	IV
Meta	PCSI_0664_Lv_M	-12.3659	-46.1834	PCSI_0044_Pa_P_526-017	-17.8168	-44.1962	1	primary	Mut	Mut	WT	Mut	Male	69	NA	IIB
Meta	PCSI_0665_Lv_M_5262	41.1183	-31.8844	PCSI_1070_Lv_M_526	-35.835	-55.1321	1	meta	Mut	Mut	WT	WT	Female	72	GA	IV
Meta	PCSI_0666_Lv_M_526	44.492	1.11896	PCSI_1071_Om_M_526	-39.4467	-7.11315	1	meta	Mut	WT	WT	WT	Male	73	FFX	IV
Meta	PCSI_0667_Lv_M_526-045	52.3526	4.09015	PCSI_0019_Pa_P_526-012	-56.8697	18.5097	1	primary	Mut	WT	WT	WT	Male	63	NA	IIB
Meta	PCSI_0668_Lv_R	94.2435	-26.5965	PCSI_0410_Hr_M-102	-61.5131	220.473	1	meta	Mut	WT	WT	Mut	Male	73	NA	IIA
Meta	PCSI_0669_Lv_M_526	99.2178	29.691	PCSI_0672_Om_M_526	-61.9638	-24.3516	1	meta	Mut	Mut	WT	Mut	Female	54	FFX	IV
Meta	PCSI_0670_Lv_M_526-034	0.0653642	-28.7032	PCSI_0672_Lv_M_526	-65.9733	-22.2003	1	meta	WT	WT	Mut	WT	Female	58	FFX	IV
Meta	PCSI_0672_Lv_M_526	-12.0526	-3.50528	PCSI_0549_Pa_P_526	-67.3192	115.629	1	primary	Mut	WT	WT	WT	Male	76	NA	IIB
Meta	PCSI_0672_Om_M_526	-12.0526	-3.50528	PCSI_0521_Pa_P_526-091	-68.4305	64.4583	1	primary	Mut	WT	WT	Mut	Male	61	NA	IIB
Meta	PCSI_0673_Lv_M_526-002	3.98194	3.64031	PCSI_0410_Lv_M-041	-68.5693	140.641	1	meta	Mut	WT	WT	Mut	Male	73	NA	IIA
Primary	PCSI_0674_Pa_P_526	15.4726	33.4111	PCSI_0310_Pa_P_526-061	-74.5752	226.227	1	primary	Mut	Mut	Mut	Mut	Male	66	NA	IIB
Meta	PCSI_0675_Lv_M_526	-5.41424	-19.2693	PCSI_0358_Pa_P_526-065	-79.3161	164.711	1	primary	Mut	WT	WT	Mut	Female	50	NA	IIB
Meta	PCSI_0676_Lv_M_526-026	-59.1037	8.69486	PCSI_0080_Pa_P_526-008	-80.0782	64.7361	1	primary	Mut	WT	WT	WT	Male	70	NA	IIB
Primary	PCSI_0677_Pa_P_526	18.5255	-2.20537	PCSI_0472_Pa_P_526-120	-86.4363	127.59	1	primary	Mut	WT	WT	WT	Male	75	NA	IIA
Meta	PCSI_0678_Lv_M_526	-34.8698	-47.2812	PCSI_0466_Pa_P_526	-87.9073	36.7908	1	primary	Mut	Mut	WT	WT	Female	74	NA	IIB
Primary	PCSI_0679_Pa_P_526-041	33.5567	18.332	PCSI_0073_Pa_P_526-002	-98.186	129.793	1	primary	Mut	Mut	WT	Mut	Male	68	NA	IIA
Primary	PCSI_0680_Pa_P_526	-60.0642	25.4295	RAMP_0006_Pa_P	-98.7778	74.3693	1	primary	Mut	WT	WT	WT	Male	70	NA	IV
Meta	PCSI_0681_Lv_M_526	-31.1493	5.05166	PCSI_0074_Pa_P_526	-102.109	-24.6458	1	primary	Mut	WT	WT	WT	Female	52	NA	IIB
Meta	PCSI_0682_Lv_M_526	-35.6991	-16.0102	PCSI_0677_Pa_P_526	-102.639	136.327	1	primary	Mut	WT	Mut	Mut	Female	68	NA	IIA
Meta	PCSI_0685_Lv_M_526	-39.2183	1.86129	PCSI_0235_Pa_P_526	-108.78	137.857	1	primary	Mut	WT	WT	Mut	Male	67	NA	IB
Meta	PCSI_0686_Lv_M	-61.4795	-62.2259	PCSI_0668_Lv_R	-108.857	-25.4977	1	meta	NA	NA	NA	NA	Female	NA	NA	NA
Primary	PCSI_0687_Pa_P_526	-84.2356	21.4073	PCSI_0602_Pa_P_526-179	-110.13	95.1913	1	primary	Mut	WT	WT	Mut	Male	55	NA	IIB
Meta	PCSI_0689_Lv_M_526	-18.5275	-67.5096	PCSI_0174_Pa_P_526	-113.014	-48.2682	1	primary	Mut	WT	WT	Mut	Male	69	NA	IIB
Primary	PCSI_0690_Pa_P_526	27.4107	4.60206	PCSI_0263_Pa_P_526-157	-114.434	204.454	1	primary	Mut	WT	WT	Mut	Male	62	NA	IIB
Primary	PCSI_0691_Pa_P_526	-41.7437	-11.4795	PCSI_0072_Pa_P_526-020	-127.344	-36.8079	1	primary	Mut	WT	WT	Mut	Male	82	NA	IIB
Primary	PCSI_0692_Pa_P_526	-56.4812	-3.13059	PCSI_0456_Pa_P_526	-127.685	172.3	1	primary	Mut	WT	WT	WT	Female	54	NA	IIB
Meta	PCSI_0693_Lv_M_526	-39.8773	-59.5483	PCSI_0309_Pa_P-178	-133.716	196.1	1	primary	Mut	WT	WT	WT	Female	82	NA	IIB
Primary	PCSI_0694_Pa_P_526	58.2369	44.1335	PCSI_0356_Pa_P_526-203	-137.816	-46.837	1	primary	Mut	WT	WT	Mut	Female	78	NA	IIB
Meta	PCSI_0695_Lv_M_526-006	-76.4023	-16.8469	PCSI_0678_Lv_M_526	-138.553	50.6943	1	meta	Mut	WT	WT	Mut	Female	53	FFX	IV
Meta	PCSI_0696_Lv_M_526	64.9925	29.8673	PCSI_0274_Pa_P_526-115	-141.63	177.931	1	primary	Mut	WT	WT	WT	Female	76	NA	IIB
Meta	PCSI_0697_Lv_M_526	-36.3645	-8.65548	PCSI_0681_Lv_M_526	-143.235	-38.8829	1	meta	Mut	WT	WT	WT	Female	52	FFX	IV
Meta	PCSI_0698_Lv_M_526	56.3093	2.61863	PCSI_0268_Pa_P-239	-144.949	118.976	1	primary	Mut	Mut	WT	Mut	Female	41	NA	IIB
Meta	PCSI_0699_Lv_M_526	23.158	9.28381	PCSI_0589_Pa_P_526-086	-146.953	139.329	1	primary	Mut	WT	WT	Mut	Female	51	NA	IIB
Primary	PCSI_0700_Pa_P_526	-51.1012	-1.18746	PCSI_0680_Pa_P_526	-151.556	-86.3171	1	primary	Mut	WT	WT	WT	Male	35	FFX	III
Primary	PCSI_0701_Pa_P_526	3.38667	1.32004	PCSI_0233_Pa_P_526-092	-157.162	151.319	1	primary	Mut	WT	WT	Mut	Male	48	NA	IB
Meta	PCSI_0702_Ln_M_526	30.4319	-25.0136	PCSI_0326_Pa_P_526-077	-157.359	173.047	1	primary	WT	WT	WT	Mut	Female	46	NA	IIB
Meta	PCSI_0703_Lv_M_526	79.9199	-2.43418	PCSI_0676_Lv_M_526-026	-158.655	27.7178	1	meta	Mut	Mut	WT	Mut	Male	67	GA	IV
Meta	PCSI_0704_Lv_M_526	37.7895	-19.8841	PCSI_0458_Pa_P_526-070	-163.103	113.959	1	primary	Mut	WT	WT	WT	Male	82	NA	IIA
Meta	PCSI_0708_Lv_M_526	24.2392	-16.0734	PCSI_0666_Lv_M_526	-163.14	4.9604	1	meta	WT	WT	WT	WT	Male	NA	NA	NA
Meta	PCSI_0709_Lv_M_526	-41.8043	0.684468	PCSI_0324_Pa_P_526-071	-163.271	225.316	1	primary	Mut	WT	WT	Mut	Female	59	NA	IIA
Primary	PCSI_0710_Pa_P_526	76.2311	13.0878	PCSI_0616_Pa_P_526	-165.384	193.695	1	primary	Mut	WT	WT	Mut	Male	73	NA	IIB
Primary	PCSI_0711_Pa_P_526	36.0715	6.73099	PCSI_0679_Pa_P_526-041	-174.516	27.0985	1	primary	Mut	Mut	WT	Mut	Male	74	FFX	III
Meta	PCSI_0712_Lv_M_526-026	-7.80865	13.5086	PCSI_0594_Pa_P_526	-177.959	129.47	1	primary	Mut	WT	Mut	Mut	Male	63	NA	IIB
Meta	PCSI_0714_Lv_M_526	41.2819	-4.37564	PCSI_0675_Lv_M_526	-179.762	54.9466	1	meta	Mut	WT	WT	Mut	Male	57	FFX	IV
Primary	PCSI_0716_Pa_P_526	-13.1897	-8.21254	PCSI_0534_Pa_P_526-189	-179.776	49.3815	1	primary	Mut	WT	WT	WT	Male	79	NA	IIA
Meta	PCSI_0717_Lv_M_526	6.94141	-54.4001	PCSI_0682_Lv_M_526	-182.25	-18.5486	1	meta	Mut	WT	WT	WT	NA	NA	NA	NA
Meta	PCSI_0718_Om_M_526	-23.6651	11.2679	PCSI_0353_Pa_P_526-119	-182.643	180.144	1	primary	Mut	WT	WT	WT	Female	53	NA	IIA
Meta	PCSI_0719_Lv_M_526-024	-15.6017	-26.2885	PCSI_0674_Pa_P_526	-182.916	86.0262	1	primary	Mut	Mut	WT	WT	Male	54	FFX	III
Meta	PCSI_0720_Lv_M_5262	27.3085	-1.17368	RAMP_0004_Ln_M_526	-184.332	146.308	1	meta	Mut	WT	WT	Mut	Male	64	NA	IV
Primary	PCSI_0721_Pa_P_526-009	-44.5486	-14.1587	PCSI_0279_Pa_P-206	-184.886	147.877	1	primary	Mut	WT	WT	WT	Female	74	NA	IIB
Meta	PCSI_0722_Lv_M_526-030	-41.6808	2.19879	PCSI_0646_Lv_M	-185.553	157.165	1	meta	Mut	WT	WT	WT	Female	71	GA	IV
Meta	PCSI_0723_Lv_M_526	27.6105	12.6504	RAMP_0006_Lv_M_526	-189.273	136.125	1	meta	Mut	WT	WT	WT	Male	70	NA	IV
Primary	PCSI_0724_Pa_P_526	-9.07518	2.60485	PCSI_0283_Pa_P-067	-195.881	184.928	1	primary	Mut	WT	WT	WT	Male	66	NA	IIB
Primary	PCSI_0725_Pa_P_526	50.7134	31.7676	PCSI_0292_Pa_P_526	-195.906	82.1355	1	primary	Mut	WT	WT	WT	Male	63	NA	IB
Meta	PCSI_0726_Lv_M_526	32.2063	-26.0435	PCSI_0626_Pa_P_526	-203.119	264.105	1	primary	WT	WT	WT	WT	Female	59	NA	IIB
Primary	PCSI_0727_Pa_P_526	82.3876	16.7365	PCSI_0101_Pa_P_526-207	-203.211	-25.788	1	primary	Mut	WT	WT	Mut	Male	59	NA	IIB
Meta	PCSI_0728_Lv_M_526-128	-66.2984	-16.7701	PCSI_0460_Pa_P_526	-209.518	141.953	1	primary	Mut	WT	WT	WT	Female	75	NA	IIB
Meta	PCSI_0729_Lv_M_526	58.7987	-50.6411	PCSI_0511_Pa_P	-210.205	124.322	1	primary	Mut	WT	WT	WT	Male	73	NA	IIB
Primary	PCSI_0730_Pa_P_526	54.6519	2.26811	PCSI_0474_Pa_P_526	-213.286	12.5471	1	primary	Mut	WT	WT	WT	Female	48	NA	IIB
Meta	PCSI_0731_Lv_M_526	54.3321	16.2175	RAMP_0007_Lv_M	-218.899	269.378	1	meta	Mut	WT	WT	WT	Male	49	NA	IV
Primary	PCSI_0732_Pa_P_526	20.2014	13.623	PCSI_0641_Lv_M_526	-223.869	90.4801	1	meta	Mut	WT	WT	Mut	Male	52	GA	IV
Meta	PCSI_0733_Lv_M_526	72.8126	16.4222	PCSI_0329_Pa_P_526-128	-228.129	299.318	1	primary	Mut	WT	WT	Mut	Male	48	NA	IIB
Meta	PCSI_0734_Lv_M_526	33.2084	-23.8379	PCSI_0453_Pa_P_526-098	-229.473	151.412	1	primary	Mut	WT	WT	WT	Female	67	NA	IIB
Meta	PCSI_0736_Lv_M_526	46.8974	2.85136	PCSI_0285_Pa_P-068	-232.011	159.254	1	primary	Mut	WT	WT	WT	Male	59	NA	IIB
Meta	PCSI_0738_Lv_M_526	36.5714	-28.8642	PCSI_0670_Lv_M_526-034	-233.348	73.8952	1	meta	Mut	Mut	WT	Mut	Male	69	FFX	IV
Meta	PCSI_0739_Lv_M_526	-60.2342	-21.4746	PCSI_0506_Pa_P_526	-234.988	219.887	1	primary	WT	WT	Mut	WT	Male	47	NA	III
Meta	PCSI_0740_Pm_M_526	27.8897	9.10804	RAMP_0004_Pa_P_526	-237.386	207.881	1	primary	Mut	WT	WT	WT	Male	64	NA	IV
Primary	PCSI_0741_Pa_P_526	32.1477	23.9271	PCSI_0463_Pa_P_526-076	-240.488	3.83709	1	primary	Mut	WT	WT	WT	Male	38	NA	IIB
Primary	PCSI_0742_Pa_P_526-005	96.0349	10.4653	PCSI_0264_Pa_P	-242.617	126.157	1	primary	Mut	WT	WT	WT	Female	67	NA	IIB
Meta	PCSI_0743_Lv_M_526	52.5731	-0.601047	PCSI_0078_Pa_P_526-029	-242.895	63.1447	1	primary	Mut	Mut	WT	WT	Female	55	NA	IIB
Primary	PCSI_0744_Pa_P_526-013	18.5809	2.94439	PCSI_0090_Pa_P_526-023	-243.53	88.2323	1	primary	WT	WT	WT	WT	Male	51	NA	IIB
Meta	PCSI_0745_Lv_M_526	1.84684	-19.7842	PCSI_0608_Pa_P_526	-243.975	74.1987	1	primary	WT	Mut	WT	WT	Female	52	NA	IIB
Meta	PCSI_0746_Lv_M_526	3.85084	12.7652	PCSI_0107_Pa_P_526-034	-244.165	107.54	1	primary	Mut	WT	Mut	Mut	Male	60	NA	IIB
Meta	PCSI_0747_Lv_M_526	20.6236	-42.9746	PCSI_0492_Pa_P_526-127	-245.391	27.5637	1	primary	Mut	WT	WT	WT	Female	NA	NA	IIA
Meta	PCSI_0748_Lv_M_526	48.8963	-49.8314	PCSI_0591_Pa_P_526-060	-247.058	67.6989	1	primary	WT	WT	WT	Mut	Male	67	NA	IIB
Meta	PCSI_0749_Lv_M_526	24.2204	-28.5671	PCSI_0341_Pa_P_526	-249.666	157.767	1	primary	Mut	WT	WT	Mut	Male	73	NA	IIB
Primary	PCSI_0753_Pa_P_526-008	-70.7806	20.0802	PCSI_0355_Pa_P_526-081	-251.46	120.098	1	primary	Mut	WT	WT	WT	Female	64	NA	IIB
Meta	PCSI_0754_Lv_M_526	-66.9697	-62.3552	PCSI_0325_Pa_P_526	-255.422	292.982	1	primary	Mut	WT	WT	Mut	Male	67	NA	III
Meta	PCSI_0755_Lv_M_526	85.4136	7.17948	PCSI_0169_Pa_P_526-107	-256.58	42.5701	1	primary	Mut	WT	WT	Mut	Male	72	NA	IIB
Primary	PCSI_0756_Pa_P_526-022	70.0695	8.20762	RAMP_0008_Pa_P_526	-260.3	280.974	1	primary	Mut	WT	WT	WT	Male	52	NA	IV
Meta	PCSI_0757_Lv_M_526	-84.6499	15.7851	PCSI_0161_Pa_P_526-223	-260.559	60.5588	1	primary	Mut	WT	WT	Mut	Female	80	NA	IIB
Meta	PCSI_0758_Lv_M_526-025	23.1901	-31.3769	PCSI_0307_Pa_P	-260.696	207.938	1	primary	Mut	WT	WT	WT	Male	48	NA	IIB
Meta	PCSI_0759_Lv_M_526	-30.4768	-18.7142	PCSI_0240_Pa_P_526-117	-264.164	182.668	1	primary	Mut	WT	WT	Mut	Female	69	NA	IIA
Meta	PCSI_0760_Lv_M_526-015	28.245	-9.53881	PCSI_0330_Pa_P_526-085	-265.948	113.756	1	primary	WT	WT	WT	WT	Male	52	NA	IIB
Primary	PCSI_0761_Pa_P_526	23.8736	14.2004	PCSI_0334_Pa_P_526-210	-268.43	191.229	1	primary	Mut	Mut	WT	Mut	Female	82	NA	IIB
Primary	PCSI_0762_Pa_P_526	4.92139	-29.1709	PCSI_0337_Pa_P_526	-269.803	162.881	1	primary	Mut	WT	WT	WT	Female	70	NA	IIB
Meta	PCSI_0763_Pm_M_526	13.197	-11.181	PCSI_0345_Pa_P_526	-271.764	165.434	1	primary	Mut	Mut	WT	Mut	Male	53	NA	IIB
Primary	PCSI_0764_Pa_P_526	0.760386	32.5972	PCSI_0046_Pa_P_526-035	-273.97	67.859	1	primary	Mut	WT	WT	Mut	Male	74	NA	IIB
Meta	PCSI_0765_Lv_M_526	9.59639	-24.6744	PCSI_0624_Pa_P_526-134	-276.264	195.191	1	primary	Mut	WT	WT	Mut	Male	70	NA	IIB
Meta	PCSI_0767_Lv_M_526-016	43.3699	-43.807	PCSI_0311_Pa_P_526	-278.433	214.559	1	primary	Mut	WT	WT	Mut	Female	69	NA	IIB
Meta	PCSI_0768_Lv_M_526-014	-44.1048	11.5674	PCSI_0613_Pa_P_526	-279.04	161.106	1	primary	Mut	WT	WT	Mut	Male	48	NA	IIB
Meta	PCSI_0769_Lv_M_526-026	-50.3617	-5.5857	PCSI_0669_Lv_M_526	-279.158	-19.3957	1	meta	Mut	WT	WT	WT	Female	72	FFX	IV
Meta	PCSI_0770_Lv_M_526	3.68474	-19.1169	PCSI_0287_Pa_P_526	-281.783	204.373	1	primary	Mut	WT	WT	WT	Female	69	NA	IB
Primary	PCSI_0771_Pa_P_526	-67.1159	-45.16	PCSI_0623_Pa_P_526-212	-282.241	97.9584	1	primary	Mut	WT	WT	WT	Female	74	NA	IIA
Primary	PCSI_0772_Pa_P_526-011	-19.9476	28.902	PCSI_0625_Pa_P_526	-283.687	179.234	1	primary	Mut	WT	Mut	Mut	Female	69	NA	IIB
Primary	PCSI_0774_Pa_P_526-003	-27.1919	6.14633	PCSI_0261_Pa_P	-287.394	148.928	1	primary	Mut	WT	WT	WT	Female	52	NA	IIB
Meta	PCSI_0775_Lv_M_526	-1.28586	-22.8162	RAMP_0008_Ln_M_526	-290.531	222.018	1	meta	Mut	WT	WT	Mut	Male	52	NA	IV
Primary	PCSI_0776_Pa_P_526	2.74636	4.76653	PCSI_0290_Pa_P_526	-291.568	225.723	1	primary	Mut	WT	WT	Mut	Male	87	NA	IIB
Meta	PCSI_0777_Lv_M_526-006	80.4113	17.4133	PCSI_0340_Pa_P_526	-292.69	148.621	1	primary	Mut	WT	WT	WT	Male	61	NA	IIB
Meta	PCSI_0778_Lv_M_526-004	56.5914	12.8886	PCSI_0312_Pa_P_526-242	-295.924	189.292	1	primary	Mut	Mut	WT	WT	Female	79	NA	IIB
Meta	PCSI_0779_Lv_M_526	19.1465	15.3335	PCSI_0667_Lv_M_526-045	-300.949	54.4739	1	meta	WT	WT	WT	WT	Male	56	FFX	IV
Meta	PCSI_0781_Lv_M_526	-76.5686	-29.1798	PCSI_0609_Pa_P_526	-307.343	189.418	1	primary	WT	WT	WT	WT	Male	67	NA	IIA
Meta	PCSI_0782_Om_M_526	4.22372	-2.90345	PCSI_0644_Lv_M	-309.904	226.025	1	meta	Mut	WT	WT	WT	Female	58	GA	IV
Meta	PCSI_0784_Lv_M_526	-57.1651	20.0359	PCSI_0612_Pa_P_526	-313.682	89.286	1	primary	Mut	WT	WT	Mut	Male	58	NA	IIB
Meta	PCSI_0785_Lv_M_526	52.8297	29.8552	PCSI_0047_Pa_P_526	-314.054	14.826	1	primary	Mut	WT	WT	WT	Male	54	NA	III
Primary	PCSI_0794_Pa_P_526	20.373	28.8364	PCSI_0530_Pa_P_526	-314.642	115.48	1	primary	Mut	WT	WT	Mut	Female	59	NA	IIB
Meta	PCSI_0796_Lv_M_526	-45.3353	-34.4223	PCSI_0132_Pa_P_526-047	-315.547	213.957	1	primary	Mut	Mut	WT	Mut	Female	63	NA	IIB
Primary	PCSI_0798_Pa_P_526	-40.0575	29.288	PCSI_0344_Pa_P_526	-319.658	22.8125	1	primary	Mut	WT	WT	Mut	Male	69	NA	IIB
Meta	PCSI_0799_Lv_M_526	-13.5141	1.97432	PCSI_0383_Pa_P_526	-319.875	21.0764	1	primary	Mut	WT	Mut	Mut	Male	78	NA	IIB
Meta	PCSI_0801_Lv_M_526	84.8113	-0.259912	PCSI_0305_Pa_P_526-083	-320.289	159.811	1	primary	WT	WT	WT	WT	Male	81	NA	IIA
Meta	PCSI_0802_Lv_M_526	-9.6755	15.0359	PCSI_0593_Pa_P_526-218	-320.618	143.953	1	primary	Mut	WT	WT	Mut	Male	62	NA	IIB
Primary	PCSI_0812_Pa_P_526	82.6999	25.9103	PCSI_0640_Om_M_526	-322.067	78.9744	1	meta	Mut	WT	WT	WT	Male	65	FFX	IV
Primary	PCSI_0813_Pa_P_526	-3.73918	-14.1528	PCSI_0269_Pa_P-100	-322.902	135.028	1	primary	Mut	WT	WT	WT	Male	69	NA	III
Primary	PCSI_0814_Pa_P_526	30.4229	-15.088	PCSI_0350_Pa_P_526-228	-323.945	110.181	1	primary	Mut	Mut	WT	WT	Male	68	NA	IIB
Meta	PCSI_0815_Lv_M_526	36.5651	-19.1578	PCSI_0634_Lv_M_526	-324.655	156.741	1	meta	Mut	WT	WT	WT	Female	69	FFX	IV
Meta	PCSI_0816_Lv_M_526	-7.67085	0.747525	PCSI_0145_Pa_P_526-096	-329.831	224.35	1	primary	WT	WT	WT	Mut	Female	60	NA	IIA
Meta	PCSI_0817_Lv_M_526	69.5571	-17.1882	PCSI_0294_Pa_P_526-012	-331.872	51.9599	1	primary	Mut	WT	WT	WT	Female	50	NA	IIA
Meta	PCSI_0818_Lv_M_526	-41.8989	-10.17	PCSI_0218_Pa_P_526	-334.456	4.97124	1	primary	Mut	WT	WT	WT	Male	50	NA	IIB
Primary	PCSI_0890_Pa_P_526	-37.1607	25.248	RAMP_0002_Ln_M_526	-337.901	162.25	1	meta	WT	WT	WT	Mut	Male	69	NA	IV
Meta	PCSI_0934_Pm_M_526	36.8197	10.9299	PCSI_0173_Pa_P_526-073	-339.73	232.672	1	primary	Mut	WT	WT	WT	Female	57	NA	IIB
Primary	PCSI_0935_Pa_P_526	42.9624	0.873224	PCSI_0508_Pa_P_526	-339.741	148.953	1	primary	Mut	WT	Mut	Mut	Female	78	NA	IIB
Meta	PCSI_0936_Lv_M_526	-19.9705	-5.95337	PCSI_0632_Lv_M	-343.213	111.939	1	meta	WT	WT	WT	WT	Female	72	GA	IV
Meta	PCSI_0937_Lv_M_526	57.4801	-1.8927	PCSI_0590_Pa_P_526	-344.145	138.631	1	primary	Mut	WT	WT	Mut	Male	73	NA	IIB
Meta	PCSI_0939_Pm_M_526	19.9175	12.6539	RAMP_0007_Pa_P_526	-344.788	167.137	1	primary	Mut	Mut	WT	Mut	Male	49	NA	IV
Meta	PCSI_0941_Lv_M_526	80.0374	-42.4935	RAMP_0002_Lv_M	-351.471	99.1443	1	meta	Mut	WT	WT	WT	Male	69	NA	IV
Meta	PCSI_0942_Lv_M_526	64.6674	-39.8823	PCSI_0529_Pa_P_526-234	-359.63	118.474	1	primary	Mut	WT	Mut	Mut	Male	72	NA	IIA
Meta	PCSI_0943_Lv_M_526	75.615	-1.76261	PCSI_0637_Lv_M_526	-366.293	181.881	1	meta	Mut	WT	WT	WT	Female	60	FFX	IV
Meta	PCSI_0944_Lv_M_526	76.6926	9.5469	PCSI_0489_Lv_M-058	-366.651	98.2277	1	meta	WT	WT	WT	NA	Female	35	NA	NA
Meta	PCSI_0955_Lv_M_526	42.0156	-34.8669	PCSI_0628_Pa_P_526	-377.271	38.058	1	primary	Mut	WT	WT	Mut	Female	79	NA	IIB
Meta	PCSI_0956_Lv_M_526	48.34	-15.3407	RAMP_0008_Lv_M_526	-377.526	206.099	1	meta	Mut	WT	WT	Mut	Male	52	NA	IV
Meta	PCSI_0968_Lv_M_526	121.763	-52.6171	PCSI_0592_Pa_P_526	-383.47	131.958	1	primary	Mut	WT	Mut	Mut	Female	63	NA	IIB
Meta	PCSI_0977_Lv_M_526	49.2753	9.13403	PCSI_0083_Pa_P_526-027	-383.634	236.507	1	primary	WT	WT	WT	WT	Female	53	NA	IIB
Primary	PCSI_0978_Pa_P_526	-6.67782	17.5521	PCSI_0648_Lv_M_526-048	-385.123	107.107	1	meta	WT	WT	WT	Mut	Male	54	NONE	IV
Meta	PCSI_0979_Om_M_526	71.1844	19.0263	PCSI_0449_Pa_P_526	-385.729	112.101	1	primary	Mut	WT	WT	Mut	Male	65	NA	IIA
Meta	PCSI_0980_Lv_M_526	50.262	-47.8396	RAMP_0004_Lv_M_526	-389.968	102.394	1	meta	Mut	WT	WT	Mut	Male	64	NA	IV
Primary	PCSI_0985_Pa_P_526	36.6015	24.5511	PCSI_0651_Lv_M_526	-390.789	120.944	1	meta	Mut	WT	WT	Mut	Male	63	FFX	IV
Meta	PCSI_0986_Lv_M_526	-37.2797	-32.415	PCSI_0890_Pa_P_526	-391.806	94.8658	1	primary	Mut	WT	WT	Mut	Female	72	NA	IIB
Meta	PCSI_0987_Lv_M_526	-15.4859	-0.677377	PCSI_0633_Pa_P_526	-393.682	20.9382	1	primary	Mut	WT	WT	WT	Female	59	NA	IIB
Primary	PCSI_0989_Pa_P_526	28.076	21.7213	PCSI_0102_Pa_P_526	-396.165	21.1643	1	primary	Mut	Mut	WT	WT	Female	50	NA	IB
Meta	PCSI_0991_Pm_M_526	26.9774	9.66276	PCSI_0099_Pa_P_526-015	-396.199	45.0865	1	primary	Mut	Mut	WT	WT	Female	76	NA	IIB
Meta	PCSI_0992_Lv_M_526	18.301	0.832066	PCSI_0142_Pa_P_526	-397.609	218.092	1	primary	Mut	WT	WT	WT	Male	43	NA	IIB
Meta	PCSI_0993_Lv_M_526	-21.253	-0.577817	PCSI_0403_Pa_P	-398.687	127.498	1	primary	Mut	WT	WT	WT	Male	81	NA	IIA
Meta	PCSI_0994_Lv_M_526	24.2841	-8.60096	PCSI_0661_Pa_P_526	-399.068	-20.9603	1	primary	WT	WT	WT	WT	Female	57	FFX	III
Primary	PCSI_0996_Pa_P_526	29.7096	16.3082	PCSI_0585_Lv_M_526-087	-399.541	192.624	1	meta	Mut	WT	Mut	Mut	Male	78	NA	NA
Primary	PCSI_0998_Pa_P_526	85.4323	30.9555	PCSI_0103_Pa_P_526	-400.459	118.835	1	primary	Mut	WT	Mut	WT	Female	68	NA	IIB
Meta	PCSI_0999_Lv_M_526	92.6518	16.8907	PCSI_0643_Pa_P_526	-409.293	78.7972	1	primary	Mut	WT	WT	Mut	Male	47	NA	IIB
Meta	PCSI_1001_Lv_M_526	-8.54365	-27.5373	PCSI_0654_Lv_M_5262	-409.707	72.1041	1	meta	Mut	WT	WT	Mut	Female	NA	NA	NA
Meta	PCSI_1003_Lv_M_526	-12.1591	-25.3249	PCSI_0664_Lv_M	-411.421	-1.39525	1	meta	Mut	WT	WT	WT	Male	51	FFX	IV
Meta	PCSI_1004_Lv_M_526	8.12317	-35.5373	PCSI_0610_Pa_P_526-092	-417.257	213.6	1	primary	Mut	WT	WT	Mut	Female	62	NA	IIA
Meta	PCSI_1005_Lv_M_526	0.0435905	-44.2831	PCSI_0662_Lv_M_526	-437.767	22.6947	1	meta	Mut	WT	WT	Mut	Male	52	FFX	IV
Meta	PCSI_1007_Lv_M_526	75.0576	26.6158	PCSI_0475_Pa_P_526	-441.1	78.1815	1	primary	Mut	WT	WT	WT	Male	58	NA	IIA
Meta	PCSI_1008_Lv_M_526	122.551	-0.0947588	PCSI_0611_Pa_P_526	-442.876	196.982	1	primary	Mut	WT	WT	Mut	Male	58	NA	IIB
Meta	PCSI_1010_Lv_M_526	36.5813	-26.3043	PCSI_0630_Lv_M_526-036	-443.622	262.966	1	meta	Mut	WT	WT	Mut	Male	53	FFX	IV
Meta	PCSI_1011_Lv_M_526	48.7075	10.6376	PCSI_0226_Pa_P_526	-444.96	55.7234	1	primary	Mut	WT	WT	Mut	Male	42	NA	IIB
Primary	PCSI_1012_Pa_P_526	-17.2046	5.5978	PCSI_0655_Pa_P_526	-446.414	90.3923	1	primary	Mut	Mut	WT	Mut	Male	69	NA	IB
Primary	PCSI_1014_Pa_P_526	1.64872	38.4829	PCSI_0649_Pa_P_526	-448.375	123.703	1	primary	Mut	WT	WT	Mut	Male	78	NA	IIB
Meta	PCSI_1015_Lv_M_526	26.2655	-20.5773	PCSI_0663_Lv_M	-448.462	-7.28469	1	meta	Mut	WT	WT	Mut	Female	58	FFX	IV
Primary	PCSI_1016_Pa_P_526	65.6003	25.1817	PCSI_0015_Pa_P_526	-448.942	13.0468	1	primary	WT	WT	WT	Mut	Female	45	NA	IIB
Meta	PCSI_1017_Lv_M_526	4.72433	-1.14387	PCSI_0075_Pa_P_526-008	-450.88	4.02433	1	primary	Mut	Mut	WT	Mut	Male	75	NA	IB
Meta	PCSI_1018_Lv_M_526	41.0441	3.21553	PCSI_0302_Pa_P-069	-457.039	3.61587	1	primary	Mut	WT	WT	WT	Female	79	NA	IIB
Primary	PCSI_1019_Pa_P_526	32.0124	22.0663	PCSI_0639_Pa_P_526	-470.889	66.0972	1	primary	Mut	WT	Mut	Mut	Female	66	NA	IIB
Meta	PCSI_1020_Lv_M_526	39.2152	-7.31451	PCSI_0572_Pa_P_526	-472.87	3.86642	1	primary	WT	WT	WT	WT	Female	69	NA	IIB
Primary	PCSI_1021_Pa_P_526	52.7146	2.08167	PCSI_0652_Pa_P_526	-474.178	94.2244	1	primary	Mut	WT	WT	Mut	Female	64	NA	IIB
Primary	PCSI_1023_Pa_P_526	-24.0131	4.33209	PCSI_0650_Lv_M_526	-476.765	95.506	1	meta	Mut	WT	WT	Mut	Female	66	NONE	IV
Meta	PCSI_1024_Lv_M_526	73.9886	-4.89329	PCSI_0457_Pa_P_526-175	-478.945	25.2769	1	primary	Mut	WT	WT	WT	Female	85	NA	IIB
Meta	PCSI_1025_Lv_M_526	48.6076	-24.9842	PCSI_0638_Pa_P_526-058	-480.905	79.1895	1	primary	Mut	WT	WT	Mut	Male	66	NA	IIB
Meta	PCSI_1026_Lv_M_526	-4.20403	-42.8259	PCSI_0604_Lv_M_526-174	-481.998	83.5221	1	meta	Mut	WT	WT	Mut	Female	70	NA	NA
Meta	PCSI_1027_Lv_M_526	19.8114	-35.0122	PCSI_0642_Pa_P_526-181	-497.814	108.163	1	primary	Mut	Mut	WT	WT	Male	58	NA	IIB
Primary	PCSI_1035_Pa_P_526	-21.4415	-1.85066	PCSI_0645_Pa_P_526-037	-499.769	157.058	1	primary	Mut	WT	Mut	Mut	Male	79	NA	IIB
Meta	PCSI_1038_Lv_M_526	71.4519	3.79673	PCSI_0048_Pa_P_526-050	-504.433	68.2384	1	primary	Mut	WT	WT	WT	Male	76	NA	IIB
Meta	PCSI_1051_Lv_M_526	76.7887	0.509025	PCSI_0098_Pa_P_526	-504.563	78.4104	1	primary	Mut	WT	Mut	WT	Male	75	NA	IIB
Primary	PCSI_1054_Pa_P_526	-24.9493	-7.43879	PCSI_0647_Lv_M_526	-511.043	67.2292	1	meta	Mut	WT	Mut	Mut	Female	57	FFX	IV
Meta	PCSI_1056_Ln_M_526	12.9244	-18.1987	PCSI_0612_Ag_M_526	-515.911	37.6009	1	meta	Mut	WT	WT	Mut	Male	59	FFX	IV
Primary	PCSI_1057_Pa_P_5271	34.9094	-15.2727	PCSI_0627_Pa_P_526-136	-515.983	58.1171	1	primary	WT	WT	WT	WT	Male	79	NA	IIB
Meta	PCSI_1058_Lv_M_526	8.1046	3.21258	PCSI_0537_Pa_P_526	-519.929	66.9084	1	primary	Mut	WT	WT	WT	Male	56	NA	IIB
Meta	PCSI_1059_Lv_M_526	-21.5073	-69.0157	PCSI_0527_Pa_P_526	-524.474	152.099	1	primary	Mut	WT	WT	Mut	Male	60	NA	IIA
Meta	PCSI_1060_Lv_M_526	-13.943	-44.3732	PCSI_0653_Pa_P_526	-531.75	113.103	1	primary	Mut	WT	WT	Mut	Male	76	NA	IIB
Meta	PCSI_1062_Lv_M_526	-14.5928	0.120509	PCSI_0339_Pa_P-032	-549.474	-53.2483	1	primary	WT	WT	WT	WT	Male	72	NA	IIA
Primary	PCSI_1063_Pa_P_526	-21.5523	7.53853	PCSI_0343_Pa_P	-558.973	-69.8875	1	primary	Mut	Mut	WT	Mut	Female	57	NA	IIB
Meta	PCSI_1065_Lv_M_526	-29.6613	-3.5229	PCSI_0531_Pa_P_526	-570.344	71.6425	1	primary	Mut	WT	WT	WT	Male	54	NA	IIB
Primary	PCSI_1066_Pa_P_526	1.12128	6.60875	PCSI_0477_Pa_P_526	-574.581	79.1658	1	primary	Mut	WT	WT	NA	Male	63	NA	IB
Meta	PCSI_1067_Lv_M_526	20.1603	-1.98791	PCSI_0528_Pa_P_526	-580.447	18.0958	1	primary	Mut	WT	WT	Mut	Male	49	NA	IIB
Meta	PCSI_1068_Lv_M_526	24.6036	-1.89	PCSI_0509_Pa_P_526-133	-611.457	58.745	1	primary	Mut	WT	WT	WT	Female	76	NA	IIB
Meta	PCSI_1070_Lv_M_526	71.1595	-4.88176	RAMP_0002_Pa_P_526	-629.062	127.525	1	primary	WT	WT	WT	Mut	Male	69	NA	IV
Meta	PCSI_1071_Om_M_526	117.491	24.4089	PCSI_0629_Pa_P_526-216	-691.771	94.805	1	primary	Mut	WT	WT	Mut	Female	74	NA	IIB
Meta	PCSI_1074_Lv_M_526	15.7099	-33.0402
Primary	PCSI_1093_Pa_P_526	0.631214	31.7247
Meta	PCSI_1096_Lv_M_526	6.66656	-45.462
Meta	RAMP_0002_Ln_M_526	-75.0697	-8.86607
Meta	RAMP_0002_Lv_M	17.2819	-6.01434
Primary	RAMP_0002_Pa_P_526	8.76842	-16.2557
Meta	RAMP_0004_Ln_M_526	-31.3774	-65.1954
Meta	RAMP_0004_Lv_M_526	32.2341	-32.2104
Primary	RAMP_0004_Pa_P_526	12.8336	-53.0994
Meta	RAMP_0006_Lv_M_526	-20.9596	-2.20933
Primary	RAMP_0006_Pa_P	-57.5956	-19.8176
Meta	RAMP_0007_Lv_M	-38.539	-14.6399
Primary	RAMP_0007_Pa_P_526	-14.97	-0.0119131
Meta	RAMP_0008_Ln_M_526	-12.4744	14.1751
Meta	RAMP_0008_Lv_M_526	-14.9529	16.2888
Primary	RAMP_0008_Pa_P_526	35.9925	8.74961
