# Supplementary material for: RBFOX2 modulates a metastatic signature of alternative splicing in pancreatic cancer
Source: Nature. Author manuscript; Available in PMC 2023 Jun 7. (PMC10156590; doi:10.1038/s41586-023-05820-3)
Supplement: 1897967 Source Data Extended Data Fig 4 [file NIHMS1897967-supplement-1897967_Source_Data_Extended_Data_Fig_4.xlsx]

## Sheet: extended fig4b
	Control								OE RBFOX2
0	427.341	773.713	807.53	825.458	838.615	864.431	631.432	806.729	702.799	729.975	736.584	784.787	691.423	772.949	692.246	735.027
4	303.959	568.895	595.22	602.39	557.73	621.741	444.341	567.985	446.513	566.912	541.819	585.338	396	590.129	432.965	529.703
8	207.364	426.605	443.098	429.135	440.628	548.252	276.873	371.572	196.027	427.189	369.295	449.421	217.199	450.874	134.652	395.231
12	100.965	414.836	280.619	304.69	358.284	457.455	176.995	278.952	249.483	350.164	420.933	361.038	196.449	360.529	210.141	289.251
16	146.701	362.711	108.574	254.284	317.023	397.598	203.472	105.06	203.062	284.52	352.181	335.265	202.795	319.522	138.629	234.031
20	0	0	0	0	0	0	0	0	169.155	252.806	295.481	311.711	204.882	285.299	122.564	194.203
24	0	0	0	0	0	0	0	0	165.988	222.999	282.818	303.192	176.076	280.112	125.529	185.687
28	0	0	0	0	0	0	0	0	162.994	219.922	247.214	314.333	177.803	290.43	98.6566	212.646

## Sheet: extended fig4c
TIME	Control			OE RBFOX2
0	1	0.041373	15	1	0.032895	15
24	3.13304	0.098554	15	3.09217	0.1274	15
48	4.01457	0.047197	15	4.30573	0.05715	15
72	4.17097	0.23145	15	4.53063	0.117179	15
96	6.41012	0.50713	15	6.48894	0.47213	15

## Sheet: extended fig4d
TIME	pWZL(-)			OE RBFOX2
0	1	0.203779	6	1	0.05621	6
24	4.018	0.415023	6	3.337	0.495646	6
48	5.351	0.533453	6	5.044	0.639055	6
72	6.587	0.427076	6	6.765	0.590401	6

## Sheet: extended fig4e
pWZL(-)	OE RBFOX2
338.438	428.688
216.75	364.5
13.5	576
423.5	864
523.688	4
330.75	400
283.5	338.438
303.75	307.062
4	350
792	248.188

## Sheet: extended fig4g
Hours	CRISPR Cont.			gRNA-1			gRNA-2
0	0	0	10	0	0	10	0	0	10
1	2.01403	0.419009	10	3.69099	0.337591	10	3.01761	0.557082	10
2	4.19443	0.90517	10	11.3069	0.651704	10	9.93105	1.03006	10
3	6.52429	1.49254	10	19.5996	0.874332	10	17.7475	1.58346	10
4	10.4727	2.12586	10	29.623	1.23782	10	27.9034	2.3168	10
5	15.9016	2.90567	10	41.6393	1.6081	10	39.8441	2.83961	10
6	23.0883	3.59633	10	53.347	2.15308	10	52.6365	3.33078	10
7	30.4835	4.36854	10	65.8349	2.8003	10	66.5902	3.60607	10
8	38.7095	5.09679	10	77.9761	3.65745	10	78.7331	3.56874	10
9	47.6445	5.31283	10	88.5359	4.21758	10	89.1605	2.99686	10
10	57.7229	4.72883	10	94.7809	4.0742	10	96.0766	2.32357	10

## Sheet: extended fig4h
TIME	CRISPR Cont.			gRNA-1			gRNA-2
0	1	0.0211	4	1	0.042046	4	1	0.058274	4
24	1.64836	0.047684	4	1.53245	0.046503	4	1.43843	0.03983	4
48	1.94525	0.044984	4	2.06605	0.060685	4	1.81126	0.049692	4
72	4.53836	0.306566	4	5.16552	0.139162	4	4.43736	0.179836	4
96	5.83368	0.373509	4	6.09462	0.204427	4	5.87471	0.228735	4

## Sheet: extended fig4i
TIME	CRISPR Control			sgRNA-2			sgRNA-1
0	1	0.083299	16	1	0.193919	16	1	0.139	5
24	2.19252	0.10548	16	2.14698	0.220362	16	1.68	0.33	5
48	3.52869	0.171931	16	3.63286	0.253435	16	3.4568	0.3456	5
72	4.35693	0.163203	16	4.41206	0.140174	16	4.3688	0.1275	5

## Sheet: extended fig4j
CRISPR Control	sgRNA-1
0	364.5
75	1152
220.5	1078
405	605
0	1687.5
256	550
283.5	605
126	792
0	0
50	1512
0	0
32	75
544.5	256
75	196

## Sheet: extended fig4k
	CRISPR Cont.			EIJ			EIJ Cont.			EIJ OE RBFOX2
0	1	0.339053	8	1	0.185558	8	1	0.281295	8	1	0.3473	8
24	1.88611	0.193117	8	1.57904	0.133171	8	1.54857	0.269183	8	1.64462	0.232661	8
48	3.5457	0.471027	8	2.84279	0.466479	8	2.95286	0.492311	8	2.87927	0.409031	8
72	5.77859	0.657201	8	4.61664	0.658297	8	4.90347	1.70744	8	4.62854	0.512236	8
96	9.86679	0.968227	8	10.3369	0.349986	8	9.73058	0.820268	8	9.67938	0.62625	8

## Sheet: extended fig4l
	SFFV2(-)			ΔRRM RBFOX2
0	1	0.0157877	3	1	0.0371076	3
24	0.967427	0.0847302	3	0.842454	0.0783527	3
48	1.3693	0.0239397	3	1.25045	0.0368898	3
72	2.73392	0.430241	3	2.49118	0.699808	3
96	3.69985	0.907288	3	3.53585	0.999171	3

[truncated: 1 more sheets: extended fig4m]
