# Supplementary material for: RBFOX2 modulates a metastatic signature of alternative splicing in pancreatic cancer
Source: Nature. Author manuscript; Available in PMC 2023 Jun 7. (PMC10156590; doi:10.1038/s41586-023-05820-3)
Supplement: 1897967 Supp table 9 [file NIHMS1897967-supplement-1897967_Supp_table_9.xlsx]

## Sheet: Identified Proteins
Protein IDs	Protein names	Gene names	Fasta headers	Mol. weight [kDa]	LFQ intensity Empty plasmid #1	LFQ intensity Empty plasmid #2	LFQ intensity MPRIP 202 #1	LFQ intensity MPRIP 202 #2	LFQ intensity MPRIP 205 #1	LFQ intensity MPRIP 205 #2	iBAQ Empty plasmid #1	iBAQ Empty plasmid #2	iBAQ MPRIP 202 #1	iBAQ MPRIP 202 #2	iBAQ MPRIP 205 #1	iBAQ MPRIP 205 #2	Razor + unique peptides Empty plasmid #1	Razor + unique peptides Empty plasmid #2	Razor + unique peptides MPRIP 202 #1	Razor + unique peptides MPRIP 202 #2	Razor + unique peptides MPRIP 205 #1	Razor + unique peptides MPRIP 205 #2	Peptide sequences
Q6WCQ1-2;A0A494BZV2;Q6WCQ1-3;J3KSW8;H0Y2S9;H7C3G6;J3QL44	Myosin phosphatase Rho-interacting protein	MPRIP	sp|Q6WCQ1-2|MPRIP_HUMAN Isoform 2 of Myosin phosphatase Rho-interacting protein OS=Homo sapiens OX=9606 GN=MPRIP;tr|A0A494BZV2|A0A494BZV2_HUMAN Myosin phosphatase Rho-interacting protein OS=Homo sapiens OX=9606 GN=MPRIP PE=1 SV=1;sp|Q6WCQ1-3|MPRIP_HUMAN Is	118.1	333340	293510	1171400000	1152300000	1207200000	1432500000	302290	125080	259390000	243920000	256210000	324710000	8	6	107	107	109	107	AATEALGEK;AATEALGEKSPDSATVSGYDIMK;AEEQQLPPPLSPPSPSTPNHRR;AEHMETNAVGPSPSSDTR;AETKEIVSGWLEMLMVYPR;CLENAHLAQALEAER;DAYELEVLLR;DFTNEAPPAPLPDASASPLSPHR;DFTNEAPPAPLPDASASPLSPHRR;DIYTELSIAK;DQPDGSSLSPAQSPSQSQPPAASSLREPGLESK;DQPDGSSLSPAQSPSQSQPPAASSLREPGLESKEEESAMSSDR;DRLLAEETAATISAIEAMK;EASDLLEQNR;EASDLLEQNRLLQDQLR;EEKDRLLAEETAATISAIEAMK;EEMERELEK;EGEFTLSAMTSGIR;EGEFTLSAMTSGIRR;EGLTVQER;EGYVLQATCER;EIVS…
P27348;E9PG15	14-3-3 protein theta	YWHAQ	sp|P27348|1433T_HUMAN 14-3-3 protein theta OS=Homo sapiens OX=9606 GN=YWHAQ PE=1 SV=1;tr|E9PG15|E9PG15_HUMAN 14-3-3 protein theta (Fragment) OS=Homo sapiens OX=9606 GN=YWHAQ PE=1 SV=1	27.764	22121000	10593000	64677000	94243000	56116000	288100000	2903400	659330	6648000	11223000	5721900	36238000	7	5	13	10	11	15	AVTEQGAELSNEER;EMQPTHPIR;KQTIDNSQGAYQEAFDISKK;LAEQAERYDDMATCMK;LGLALNFSVFYYEILNNPELACTLAK;MEKTELIQK;QTIDNSQGAYQEAFDISKK;SICTTVLELLDK;SICTTVLELLDKYLIANATNPESK;TAFDEAIAELDTLNEDSYK;TAFDEAIAELDTLNEDSYKDSTLIMQLLR;YDDMATCMK;YLAEVACGDDR;YLAEVACGDDRK;YLIANATNPESK
Q6WCQ1;H0Y7E2;A0A1W2PPU9;J3QRL2;J3KSK7;K7EL39;A8MZF8;K7EJ14	Myosin phosphatase Rho-interacting protein	MPRIP	sp|Q6WCQ1|MPRIP_HUMAN Myosin phosphatase Rho-interacting protein OS=Homo sapiens OX=9606 GN=MPRIP PE=1 SV=3	116.53	0	0	418440000	458690000	0	0	0	0	7168100	7237500	0	0	0	0	2	2	0	0	AATEALGEK;AATEALGEKSPDSATVSGYDIMK;AEEQQLPPPLSPPSPSTPNHRR;AEHMETNAVGPSPSSDTR;AETKEIVSGWLEMLMVYPR;CLENAHLAQALEAER;DAYELEVLLR;DFTNEAPPAPLPDASASPLSPHR;DFTNEAPPAPLPDASASPLSPHRR;DIYTELSIAK;DQPDGSSLSPAQSPSQSQPPAASSLREPGLESK;DQPDGSSLSPAQSPSQSQPPAASSLREPGLESKEEESAMSSDR;DRLLAEETAATISAIEAMK;EASDLLEQNR;EASDLLEQNRLLQDQLR;EEKDRLLAEETAATISAIEAMK;EEMERELEK;EGEFTLSAMTSGIR;EGEFTLSAMTSGIRR;EGYVLQATCER;EIVSGWLEMLMVY…
A2NJV5;A0A0A0MRZ7;A0A075B6S2;A0A075B6S6;A0A075B6P5;A0A087WW87;P06310;P01615;P01614		IGKV A18;IGKV2D-26;IGKV2D-29	sp|A2NJV5|KV229_HUMAN Immunoglobulin kappa variable 2-29 OS=Homo sapiens OX=9606 GN=IGKV2-29 PE=3 SV=2;sp|A0A0A0MRZ7|KVD26_HUMAN Immunoglobulin kappa variable 2D-26 OS=Homo sapiens OX=9606 GN=IGKV2D-26 PE=3 SV=1;sp|A0A075B6S2|KVD29_HUMAN Immunoglobulin kap	13.085	55550000000	39684000000	33488000000	26654000000	29811000000	40107000000	9933400000	4480400000	8446700000	6871000000	5002600000	9790600000	5	5	5	5	5	5	FSGSGSGTDFTLK;FSGSGSGTDFTLKISR;FSGVPDR;FSGVPDRFSGSGSGTDFTLK;FSGVPDRFSGSGSGTDFTLKISR
A0A075B6R9;A0A0C4DH68		IGKV2D-24	sp|A0A075B6R9|KVD24_HUMAN Probable non-functional immunoglobulin kappa variable 2D-24 OS=Homo sapiens OX=9606 GN=IGKV2D-24 PE=1 SV=1	13.079	1712800000	1507900000	1143900000	883670000	884570000	882610000	501220000	219100000	191460000	141920000	153200000	95298000	3	3	2	3	3	3	FSGVPDR;LLIYKVSNR;LLIYKVSNRFSGVPDR;VSNRFSGVPDR
P68363;C9JDS9	Tubulin alpha-1B chain	TUBA1B	sp|P68363|TBA1B_HUMAN Tubulin alpha-1B chain OS=Homo sapiens OX=9606 GN=TUBA1B PE=1 SV=1	50.151	478340000	654960000	627770000	569450000	1040300000	1117500000	175680000	114310000	139440000	118510000	223850000	287490000	31	32	31	31	32	31	AFVHWYVGEGMEEGEFSEAR;AVCMLSNTTAIAEAWAR;AVFVDLEPTVIDEVR;AVFVDLEPTVIDEVRTGTYR;AYHEQLSVAEITNACFEPANQMVK;DVNAAIATIK;EDAANNYAR;EDMAALEK;EIIDLVLDR;EIIDLVLDRIR;FDGALNVDLTEFQTNLVPYPR;FDLMYAK;GHYTIGKEIIDLVLDR;GHYTIGKEIIDLVLDRIR;IHFPLATYAPVISAEK;KLADQCTGLQGFLVFHSFGGGTGSGFTSLLMER;LADQCTGLQGFLVFHSFGGGTGSGFTSLLMER;LDHKFDLMYAK;LDHKFDLMYAKR;LISQIVSSITASLR;LSVDYGK;LSVDYGKK;NLDIERPTYTNLNR;QLFHPEQLITGK;QLFHPEQLITG…
P52732;A0A7I2V3A9;A0A7I2YQY4;A0A7I2V3V3	Kinesin-like protein KIF11	KIF11	sp|P52732|KIF11_HUMAN Kinesin-like protein KIF11 OS=Homo sapiens OX=9606 GN=KIF11 PE=1 SV=2;tr|A0A7I2V3A9|A0A7I2V3A9_HUMAN Kinesin-like protein OS=Homo sapiens OX=9606 GN=KIF11 PE=1 SV=1;tr|A0A7I2YQY4|A0A7I2YQY4_HUMAN Kinesin-like protein OS=Homo sapiens O	119.16	1155400000	1227900000	1047000000	945690000	1198300000	960810000	229720000	120720000	135460000	116410000	167220000	138020000	91	94	97	92	95	94	AKNILNKPEVNQK;ALIKEYTEEIER;AMLEVHK;AREAGNINQSLLTLGR;ASAHSIVECDPVR;ASAHSIVECDPVRK;AVDQHNAEAQDIFGK;CENIQKPLSSVQENIQQK;CRPFNLAER;CRPFNLAERK;DVSGLHSKLDR;EAGNINQSLLTLGR;EEYITSALESTEEK;EEYITSALESTEEKLHDAASK;EHLLDQLK;EHLLDQLKR;EKNGVYISEENFR;ELDGFLSILCNNLHELQENTICSLVESQK;EQELHNLLEVVSQCCEASSSDITEK;ETTIDGEELVK;EYTEEIER;FCADSDGFSQELR;FCALEEK;FCALEEKCENIQKPLSSVQENIQQK;GINTLER;GKNIQVVVR;GLEEITVHNK;GLEEITVHNKD…
P68371	Tubulin beta-4B chain	TUBB4B	sp|P68371|TBB4B_HUMAN Tubulin beta-4B chain OS=Homo sapiens OX=9606 GN=TUBB4B PE=1 SV=1	49.83	431370000	569120000	508510000	526940000	812870000	784100000	159150000	82009000	98672000	108470000	172520000	182760000	33	33	34	33	34	32	ALTVPELTQQMFDAK;AVLVDLEPGTMDSVR;EIVHLQAGQCGNQIGAK;EVDEQMLNVQNK;FPGQLNADLR;FPGQLNADLRK;FWEVISDEHGIDPTGTYHGDSDLQLER;GHYTEGAELVDSVLDVVR;GHYTEGAELVDSVLDVVRK;IMNTFSVVPSPK;INVYYNEATGGK;INVYYNEATGGKYVPR;IREEYPDRIMNTFSVVPSPK;ISEQFTAMFR;ISEQFTAMFRR;KLAVNMVPFPR;LAVNMVPFPR;LHFFMPGFAPLTSR;LTTPTYGDLNHLVSATMSGVTTCLR;LTTPTYGDLNHLVSATMSGVTTCLRFPGQLNADLR;LTTPTYGDLNHLVSATMSGVTTCLRFPGQLNADLRK;MREIVHLQAGQCGNQIGAK;MS…
P63173;J3KT73;J3QL01;J3KSP2	60S ribosomal protein L38	RPL38	sp|P63173|RL38_HUMAN 60S ribosomal protein L38 OS=Homo sapiens OX=9606 GN=RPL38 PE=1 SV=2;tr|J3KT73|J3KT73_HUMAN 60S ribosomal protein L38 OS=Homo sapiens OX=9606 GN=RPL38 PE=1 SV=1;tr|J3QL01|J3QL01_HUMAN 60S ribosomal protein L38 OS=Homo sapiens OX=9606 G	8.2178	285680000	159700000	182800000	195410000	142020000	197590000	240710000	62196000	91883000	98185000	74498000	105260000	8	8	7	8	8	8	DFLLTAR;IEEIKDFLLTAR;KIEEIKDFLLTAR;LKQSLPPGLAVK;QSLPPGLAVK;YLYTLVITDK;YLYTLVITDKEK;YLYTLVITDKEKAEK
O95881;V9GY50;V9GYV4	Thioredoxin domain-containing protein 12	TXNDC12	sp|O95881|TXD12_HUMAN Thioredoxin domain-containing protein 12 OS=Homo sapiens OX=9606 GN=TXNDC12 PE=1 SV=1	19.206	496650000	411620000	411220000	499260000	460940000	417910000	186300000	68905000	90783000	99114000	97609000	102940000	10	10	10	10	10	9	EAAASGLPLMVIIHK;GFGDHIHWR;ILFLDPSGK;ILFLDPSGKVHPEIINENGNPSYK;LTGDAFR;SWCGACK;TLEDGKKEAAASGLPLMVIIHK;VHPEIINENGNPSYK;YFYVSAEQVVQGMK;YFYVSAEQVVQGMKEAQER
Q9BQA1;H0Y711	Methylosome protein 50	WDR77	sp|Q9BQA1|MEP50_HUMAN Methylosome protein 50 OS=Homo sapiens OX=9606 GN=WDR77 PE=1 SV=1;tr|H0Y711|H0Y711_HUMAN Methylosome protein 50 (Fragment) OS=Homo sapiens OX=9606 GN=WDR77 PE=1 SV=1	36.724	499200000	351190000	377680000	521580000	327490000	443940000	195520000	59786000	66982000	107430000	69203000	95839000	17	14	15	16	16	16	AHAAQVTCVAASPHK;AHAAQVTCVAASPHKDSVFLSCSEDNR;CWAGSLWLFK;CWAGSLWLFKDPCAAPNEGFCSAGVQTEAGVADLTWVGER;DATWSPLNHSLLTTVGWDHQVVHHVVPTEPLPAPGPASVTE;DPCAAPNEGFCSAGVQTEAGVADLTWVGER;DSVFLSCSEDNR;ETPPPLVPPAAR;EWNLPPNAPACMER;FCKYEHDDIVSTVSVLSSGTQAVSGSK;GILVASDSGAVELWELDENETLIVSK;ILLWDTR;KETPPPLVPPAAR;SDGALLLGASSLSGR;VWDLAQQVVLSSYR;YEHDDIVSTVSVLSSGTQAVSGSK;YRSDGALLLGASSLSGR
Q9H3K6;A0A499FJE1;H3BTW0;H3BVE0;A0A0B4J295;A0A087WZT3;H3BPT9	BolA-like protein 2	BOLA2	sp|Q9H3K6|BOLA2_HUMAN BolA-like protein 2 OS=Homo sapiens OX=9606 GN=BOLA2B PE=1 SV=1;tr|A0A499FJE1|A0A499FJE1_HUMAN BolA-like protein 2 OS=Homo sapiens OX=9606 GN=BOLA2B PE=4 SV=1;tr|H3BTW0|H3BTW0_HUMAN BOLA2-SMG1P6 readthrough OS=Homo sapiens OX=9606 GN=	10.116	254830000	250350000	235330000	314190000	252070000	232760000	114500000	46299000	63541000	79662000	61733000	62939000	5	5	5	5	5	5	DLEAEHVEVEDTTLNR;FEGKPLLQR;HRLVNACLAEELPHIHAFEQK;LVNACLAEELPHIHAFEQK;MELSAEYLR
O14744;G3V580;H0YJX6;G3V2L6;G3V2X6;G3V5L5;C9JSX3;H0YJD3;H7BZ44;H0YJ77;G3V507;G3V2F5;G3V5T6;H0YJY6	Protein arginine N-methyltransferase 5;Protein arginine N-methyltransferase 5, N-terminally processed	PRMT5	sp|O14744|ANM5_HUMAN Protein arginine N-methyltransferase 5 OS=Homo sapiens OX=9606 GN=PRMT5 PE=1 SV=4	72.683	418670000	322070000	307460000	420390000	275540000	397420000	123400000	38465000	55802000	71379000	47149000	73856000	35	34	35	34	37	37	AAILPTSIFLTNKK;AAMAVGGAGGSR;ADIIVSELLGSFADNELSPECLDGAQHFLK;CLLDRVPEEEKDTNVQVLMVLGAGR;DDGVSIPGEYTSFLAPISSSK;DDIIENAPTTHTEEYSGEEK;DLNCVPEIADTLGAVAK;DPMIDNNR;DRDPEAQFEMPYVVR;DWNTLIVGK;EFCSYLQYLEYLSQNRPPPNAYELFAK;EFIQEPAK;EGQTICVR;EKDRDPEAQFEMPYVVR;EWVAPEKADIIVSELLGSFADNELSPECLDGAQHFLK;GPLVNASLR;GYEDYLQSPLQPLMDNLESQTYEVFEKDPIK;IAVALEIGADLPSNHVIDR;IAVALEIGADLPSNHVIDRWLGEPIK;IKLYAVEK;KGFPVLSK;KVWYEWAVT…
P07437;Q5JP53;Q5ST81	Tubulin beta chain	TUBB	sp|P07437|TBB5_HUMAN Tubulin beta chain OS=Homo sapiens OX=9606 GN=TUBB PE=1 SV=2;tr|Q5JP53|Q5JP53_HUMAN Tubulin beta chain OS=Homo sapiens OX=9606 GN=TUBB PE=1 SV=1;tr|Q5ST81|Q5ST81_HUMAN Tubulin beta chain OS=Homo sapiens OX=9606 GN=TUBB PE=1 SV=1	49.67	278600000	556600000	601790000	612420000	819320000	842630000	47882000	41762000	53228000	54155000	85010000	87719000	7	7	7	7	7	7	AILVDLEPGTMDSVR;ALTVPELTQQVFDAK;EVDEQMLNVQNK;FPGQLNADLR;FPGQLNADLRK;FWEVISDEHGIDPTGTYHGDSDLQLDR;GHYTEGAELVDSVLDVVR;GHYTEGAELVDSVLDVVRK;IMNTFSVVPSPK;IREEYPDRIMNTFSVVPSPK;ISEQFTAMFR;ISEQFTAMFRR;ISVYYNEATGGK;ISVYYNEATGGKYVPR;KLAVNMVPFPR;LAVNMVPFPR;LHFFMPGFAPLTSR;LTTPTYGDLNHLVSATMSGVTTCLR;LTTPTYGDLNHLVSATMSGVTTCLRFPGQLNADLR;LTTPTYGDLNHLVSATMSGVTTCLRFPGQLNADLRK;MAVTFIGNSTAIQELFK;MAVTFIGNSTAIQELFKR;MSM…
Q5VTE0;P68104;A0A7I2V3H3;A0A7I2V5N4;A0A7I2V659;A0A087WVQ9;A0A087WV01;Q5JR01;A6PW80	Putative elongation factor 1-alpha-like 3;Elongation factor 1-alpha 1;Elongation factor 1-alpha	EEF1A1P5;EEF1A1	sp|Q5VTE0|EF1A3_HUMAN Putative elongation factor 1-alpha-like 3 OS=Homo sapiens OX=9606 GN=EEF1A1P5 PE=5 SV=1;sp|P68104|EF1A1_HUMAN Elongation factor 1-alpha 1 OS=Homo sapiens OX=9606 GN=EEF1A1 PE=1 SV=1;tr|A0A7I2V3H3|A0A7I2V3H3_HUMAN Elongation factor 1-a	50.184	450580000	404670000	280800000	350660000	305520000	291440000	96736000	40328000	35668000	40934000	38570000	42358000	19	19	18	18	19	18	DGNASGTTLLEALDCILPPTRPTDKPLR;EHALLAYTLGVK;EVSTYIK;EVSTYIKK;FEKEAAEMGK;IGGIGTVPVGR;KIGYNPDTVAFVPISGWNGDNMLEPSANMPWFK;LPLQDVYK;NMITGTSQADCAVLIVAAGVGEFEAGISK;QLIVGVNK;QTVAVGVIK;SGDAAIVDMVPGKPMCVESFSDYPPLGR;STTTGHLIYK;THINIVVIGHVDSGK;TIEKFEKEAAEMGK;VETGVLKPGMVVTFAPVNVTTEVK;YEEIVKEVSTYIK;YEEIVKEVSTYIKK;YYVTIIDAPGHR;YYVTIIDAPGHRDFIK
P62269;A0A0G2JQH2;Q5GGW2;J3JS69	40S ribosomal protein S18	RPS18	sp|P62269|RS18_HUMAN 40S ribosomal protein S18 OS=Homo sapiens OX=9606 GN=RPS18 PE=1 SV=3	17.718	167610000	115340000	131400000	131390000	119280000	151570000	90898000	27086000	39546000	40229000	39450000	56259000	16	18	17	18	18	18	ADIDLTKR;AGELTEDEVER;AGELTEDEVERVITIMQNPR;DGKYSQVLANGLDNK;IAFAITAIK;IPDWFLNR;KADIDLTK;KIAFAITAIK;QYKIPDWFLNR;RAGELTEDEVER;SLVIPEK;SLVIPEKFQHILR;VITIMQNPR;VLNTNIDGR;VLNTNIDGRR;YAHVVLR;YSQVLANGLDNK;YSQVLANGLDNKLREDLER
A0A0G2JIW1;P0DMV9;P0DMV8;V9GZ37	Heat shock 70 kDa protein 1B;Heat shock 70 kDa protein 1A	HSPA1B;HSPA1A	tr|A0A0G2JIW1|A0A0G2JIW1_HUMAN Heat shock 70 kDa protein 1B OS=Homo sapiens OX=9606 GN=HSPA1B PE=1 SV=1;sp|P0DMV9|HS71B_HUMAN Heat shock 70 kDa protein 1B OS=Homo sapiens OX=9606 GN=HSPA1B PE=1 SV=1;sp|P0DMV8|HS71A_HUMAN Heat shock 70 kDa protein 1A OS=Hom	70.108	266580000	253390000	305730000	326150000	353550000	361010000	56754000	25042000	39217000	36183000	42210000	46893000	31	30	34	34	35	32	AFYPEEISSMVLTK;AQIHDLVLVGGSTR;ARFEELCSDLFR;ATAGDTHLGGEDFDNR;ATAGDTHLGGEDFDNRLVNHFVEEFK;CQEVISWLDANTLAEKDEFEHK;DAGVIAGLNVLR;DNNLLGR;ELEQVCNPIISGLYQGAGGPGPGGFGAQGPK;FEELCSDLFR;FGDPVVQSDMK;FGDPVVQSDMKHWPFQVINDGDKPK;GGSGSGPTIEEVD;HWPFQVINDGDKPK;IINEPTAAAIAYGLDR;KFGDPVVQSDMK;LDKAQIHDLVLVGGSTR;LLQDFFNGR;LLQDFFNGRDLNK;LSKEEIER;LVNHFVEEFK;MKEIAEAYLGYPVTNAVITVPAYFNDSQR;MVQEAEKYKAEDEVQR;NALESYAFNMK;NQVALNP…
P05387;H0YDD8	60S acidic ribosomal protein P2	RPLP2	sp|P05387|RLA2_HUMAN 60S acidic ribosomal protein P2 OS=Homo sapiens OX=9606 GN=RPLP2 PE=1 SV=1	11.665	149770000	131560000	133700000	152690000	149130000	182390000	46748000	27432000	33791000	37972000	34830000	46694000	6	7	6	7	7	6	ILDSVGIEADDDRLNK;ILDSVGIEADDDRLNKVISELNGK;LASVPAGGAVAVSAAPGSAAPAAGSAPAAAEEK;LASVPAGGAVAVSAAPGSAAPAAGSAPAAAEEKKDEK;NIEDVIAQGIGK;VISELNGK;YVASYLLAALGGNSSPSAK
O75688;C9JIR6;A0A3B3IS24;B8ZZF0;E9PKB5;P35813;E9PL75;E9PJN3	Protein phosphatase 1B	PPM1B	sp|O75688|PPM1B_HUMAN Protein phosphatase 1B OS=Homo sapiens OX=9606 GN=PPM1B PE=1 SV=1;tr|C9JIR6|C9JIR6_HUMAN Protein-serine/threonine phosphatase (Fragment) OS=Homo sapiens OX=9606 GN=PPM1B PE=1 SV=1;tr|A0A3B3IS24|A0A3B3IS24_HUMAN Protein-serine/threonin	52.642	225180000	167310000	168030000	191390000	139120000	174300000	74178000	22176000	29229000	33385000	25458000	33936000	25	26	26	25	27	25	ALGDYDYK;CVDGKGPTEQLVSPEPEVYEILR;DNMSIVLVCFSNAPK;DSELDKHLESR;ESDGASDEAEESGSQGKLVEALR;GPTEQLVSPEPEVYEILR;GSRDNMSIVLVCFSNAPK;HIYFINCGDSR;ILSAENIPNLPPGGGLAGK;ILSAENIPNLPPGGGLAGKR;IQNAGGSVMIQR;KDSELDKHLESR;LEVSDDLENVCNWVVDTCLHK;LNPHRESDGASDEAEESGSQGK;NGQVCFSTQDHKPCNPR;NVIEAVYSR;QLLEEMLTSYR;RNVIEAVYSR;SGEEGMPDLAHVMR;SGSALELSVENVK;SGSTAVGVMISPK;SRLEVSDDLENVCNWVVDTCLHK;TGFLKIDEYMR;VANYCSTHLLEHITTNEDFR;V…
P62314;J3QLI9;J3QLR7	Small nuclear ribonucleoprotein Sm D1	SNRPD1	sp|P62314|SMD1_HUMAN Small nuclear ribonucleoprotein Sm D1 OS=Homo sapiens OX=9606 GN=SNRPD1 PE=1 SV=1;tr|J3QLI9|J3QLI9_HUMAN Small nuclear ribonucleoprotein Sm D1 OS=Homo sapiens OX=9606 GN=SNRPD1 PE=1 SV=1	13.281	119710000	130920000	98472000	113740000	123940000	86492000	55985000	27108000	33119000	35697000	24161000	24464000	4	4	3	4	3	4	LSHETVTIELK;NGTQVHGTITGVDVSMNTHLK;NREPVQLETLSIR;YFILPDSLPLDTLLVDVEPK
A0A1W2PRV5;E7EQZ4;Q16637;B4DP61;A0A0G2JRX5;A0A0G2JRY6;A0A0G2JQN8;H0YBZ9	Survival motor neuron protein	SMN1;SMN2	tr|A0A1W2PRV5|A0A1W2PRV5_HUMAN Survival motor neuron protein OS=Homo sapiens OX=9606 GN=SMN2 PE=1 SV=1;tr|E7EQZ4|E7EQZ4_HUMAN Survival motor neuron protein OS=Homo sapiens OX=9606 GN=SMN1 PE=1 SV=1;sp|Q16637|SMN_HUMAN Survival motor neuron protein OS=Homo	30.415	77760000	145330000	117750000	175760000	142040000	137980000	27547000	26978000	27004000	34708000	33196000	32591000	10	10	10	10	10	10	AMSSGGSGGGVPEQEDSVLFR;AMSSGGSGGGVPEQEDSVLFRR;CSAIWSEDGCIYPATIASIDFK;CSAIWSEDGCIYPATIASIDFKR;ETCVVVYTGYGNR;HALKNGDICETSGKPK;KNTAASLQQWK;NTAASLQQWK;RGTGQSDDSDIWDDTALIK;SAPWNSFLPPPPPMPGPR
P62851	40S ribosomal protein S25	RPS25	sp|P62851|RS25_HUMAN 40S ribosomal protein S25 OS=Homo sapiens OX=9606 GN=RPS25 PE=1 SV=1	13.742	102970000	94631000	82520000	104900000	73409000	103250000	49832000	18604000	22640000	24958000	18483000	26388000	6	6	6	6	6	5	AALQELLSK;AQVIYTR;ATYDKLCK;DKLNNLVLFDK;LITPAVVSER;LNNLVLFDK;VRDKLNNLVLFDK
P54105;E9PMI6;J3KN38;E9PJF4;E9PQ83	Methylosome subunit pICln	CLNS1A	sp|P54105|ICLN_HUMAN Methylosome subunit pICln OS=Homo sapiens OX=9606 GN=CLNS1A PE=1 SV=1;tr|E9PMI6|E9PMI6_HUMAN Methylosome subunit pICln OS=Homo sapiens OX=9606 GN=CLNS1A PE=1 SV=1;tr|J3KN38|J3KN38_HUMAN Methylosome subunit pICln OS=Homo sapiens OX=9606	26.215	179280000	106560000	145600000	190220000	105670000	124940000	47737000	13282000	22886000	30942000	16129000	25554000	8	7	7	7	7	8	DRSDCLGEHLYVMVNAK;FEEESKEPVADEEEEDSDDDVEPITEFR;GLGTGTLYIAESR;LEGMLSQSVSSQYNMAGVR;LSWLDGSGLGFSLEYPTISLHALSR;QQPDTEAVLNGK;SFPPPGPAEGLLR;TEDSIRDYEDGMEVDTTPTVAGQFEDADVDH
Q9NXV2;H3BSS5	BTB/POZ domain-containing protein KCTD5	KCTD5	sp|Q9NXV2|KCTD5_HUMAN BTB/POZ domain-containing protein KCTD5 OS=Homo sapiens OX=9606 GN=KCTD5 PE=1 SV=1;tr|H3BSS5|H3BSS5_HUMAN BTB/POZ domain-containing protein KCTD5 OS=Homo sapiens OX=9606 GN=KCTD5 PE=1 SV=1	26.092	128870000	127340000	101000000	109850000	121580000	93720000	36509000	19146000	22444000	26907000	26815000	22927000	10	10	10	10	11	11	AENHCELLSPAR;CSAGLGALAQRPGSVSK;DLAEEGVLEEAEFYNITSLIK;ELHNTPYGTASEPSEK;GGIGAGLGGGLCR;GGIGAGLGGGLCRR;LCQADPDLDSDKDETGAYLIDRDPTYFGPVLNYLR;LNVGGTYFLTTR;LVINKDLAEEGVLEEAEFYNITSLIK;RCSAGLGALAQRPGSVSK;VLQCQEEELTQMVSTMSDGWK
P60709;E7EVS6;A0A2R8Y793;A6NL76;G5E9R0;A0A6Q8PH58;A0A2R8YGF8;C9JUM1;C9JZR7;C9JTX5;F8WB63;B8ZZJ2;C9JFL5;F6UVQ4;F6QUT6;A0A6Q8PGD7	Actin, cytoplasmic 1;Actin, cytoplasmic 1, N-terminally processed	ACTB	sp|P60709|ACTB_HUMAN Actin, cytoplasmic 1 OS=Homo sapiens OX=9606 GN=ACTB PE=1 SV=1;tr|E7EVS6|E7EVS6_HUMAN Actin, cytoplasmic 1 OS=Homo sapiens OX=9606 GN=ACTB PE=1 SV=9;tr|A0A2R8Y793|A0A2R8Y793_HUMAN Actin, cytoplasmic 1 (Fragment) OS=Homo sapiens OX=9606	41.736	305310000	161660000	205480000	178200000	225530000	210530000	53353000	12312000	20148000	18676000	22933000	22921000	21	18	17	18	20	19	AGFAGDDAPR;AVFPSIVGRPR;DDDIAALVVDNGSGMCK;DLTDYLMK;DLYANTVLSGGTTMYPGIADR;DSYVGDEAQSK;DSYVGDEAQSKR;EITALAPSTMK;FRCPEALFQPSFLGMESCGIHETTFNSIMK;GYSFTTTAER;GYSFTTTAEREIVR;IIAPPER;IIAPPERK;IWHHTFYNELR;KDLYANTVLSGGTTMYPGIADR;LDLAGRDLTDYLMK;MQKEITALAPSTMK;QEYDESGPSIVHR;QEYDESGPSIVHRK;RGILTLK;SYELPDGQVITIGNER;TTGIVMDSGDGVTHTVPIYEGYALPHAILR;VAPEEHPVLLTEAPLNPK
P62937;F8WE65;C9J5S7;A0A7I2V5J5;A0A7I2V4V1;P0DN26;A0A0H2UH34;A0A0B4J2A2;A0A075B767;A0A075B759;Q9Y536;F5H284;E5RIZ5;A0A7P0S768;P0DN37	Peptidyl-prolyl cis-trans isomerase A;Peptidyl-prolyl cis-trans isomerase A, N-terminally processed;Peptidyl-prolyl cis-trans isomerase	PPIA	sp|P62937|PPIA_HUMAN Peptidyl-prolyl cis-trans isomerase A OS=Homo sapiens OX=9606 GN=PPIA PE=1 SV=2;tr|F8WE65|F8WE65_HUMAN Peptidyl-prolyl cis-trans isomerase OS=Homo sapiens OX=9606 GN=PPIA PE=1 SV=1;tr|C9J5S7|C9J5S7_HUMAN Peptidyl-prolyl cis-trans isome	18.012	146210000	43792000	74992000	86210000	79939000	61961000	62243000	7994400	19686000	20323000	20053000	18506000	11	8	10	11	10	9	ALSTGEKGFGYK;EGMNIVEAMER;HTGPGILSMANAGPNTNGSQFFICTAK;IIPGFMCQGGDFTR;KITIADCGQLE;SIYGEKFEDENFILK;TEWLDGK;TEWLDGKHVVFGK;VKEGMNIVEAMER;VNPTVFFDIAVDGEPLGR;VSFELFADKVPK
Q15208;H0YGN4;I3L0D0	Serine/threonine-protein kinase 38	STK38	sp|Q15208|STK38_HUMAN Serine/threonine-protein kinase 38 OS=Homo sapiens OX=9606 GN=STK38 PE=1 SV=1	54.19	122950000	165550000	145780000	122520000	151430000	121720000	29576000	20734000	20996000	20022000	26166000	20936000	24	28	26	24	27	26	AKDLILR;AMTGSTPCSSMSNHTK;DIKPDNLLLDSK;DILVEADSLWVVK;DTGHVYAMK;DTLTEEETQFYIAETVLAIDSIHQLGFIHR;ERPAAISIEIK;ETLTFPPEVPISEK;FCCEWEHR;FEGLTAR;GAIPSYMK;IGAPGVEEIK;IGAPGVEEIKSNSFFEGVDWEHIR;KADMLEKEQVGHIR;KDTLTEEETQFYIAETVLAIDSIHQLGFIHR;KETEFLR;LGLEDFESLK;LGLEDFESLKVIGR;LSDFGLCTGLK;LSDFGLCTGLKK;NKDWVFINYTYKR;NLNHSLPSDFTFQNMNSK;NLNHSLPSDFTFQNMNSKR;RFEGLTAR;SIDDTSNFDEFPESDILKPTVATSNHPETDYK;SNSFFEGVDWEHIR;T…
P62318;H3BT13	Small nuclear ribonucleoprotein Sm D3	SNRPD3	sp|P62318|SMD3_HUMAN Small nuclear ribonucleoprotein Sm D3 OS=Homo sapiens OX=9606 GN=SNRPD3 PE=1 SV=1;tr|H3BT13|H3BT13_HUMAN Small nuclear ribonucleoprotein Sm D3 OS=Homo sapiens OX=9606 GN=SNRPD3 PE=1 SV=1	13.916	104920000	140330000	117100000	140500000	130720000	133670000	32832000	19173000	18708000	19152000	21297000	27007000	4	6	6	6	6	4	FLILPDMLK;IRFLILPDMLK;LIEAEDNMNCQMSNITVTYR;SIGVPIK;SIGVPIKVLHEAEGHIVTCETNTGEVYR;VAQLEQVYIR;VLHEAEGHIVTCETNTGEVYR
P60866;E5RJX2;A0A7P0S5H5;E5RIP1;G3XAN0	40S ribosomal protein S20	RPS20	sp|P60866|RS20_HUMAN 40S ribosomal protein S20 OS=Homo sapiens OX=9606 GN=RPS20 PE=1 SV=1;tr|E5RJX2|E5RJX2_HUMAN 40S ribosomal protein S20 OS=Homo sapiens OX=9606 GN=RPS20 PE=1 SV=1;tr|A0A7P0S5H5|A0A7P0S5H5_HUMAN 40S ribosomal protein S20 (Fragment) OS=Hom	13.373	110520000	33659000	52503000	70507000	35916000	42680000	61841000	9405800	18270000	21999000	9259000	16462000	6	6	6	6	5	5	AFKDTGKTPVEPEVAIHR;DTGKTPVEPEVAIHR;LIDLHSPSEIVK;RLIDLHSPSEIVK;TPVEPEVAIHR;VCADLIR
P42677;C9J1C5	40S ribosomal protein S27	RPS27	sp|P42677|RS27_HUMAN 40S ribosomal protein S27 OS=Homo sapiens OX=9606 GN=RPS27 PE=1 SV=3	9.461	42431000	45310000	44876000	45292000	65880000	66742000	28344000	13125000	17783000	16431000	25510000	29172000	6	5	6	6	6	6	ARLTEGCSFR;DLLHPSPEEEK;DLLHPSPEEEKR;DLLHPSPEEEKRK;LTEGCSFR;LVQSPNSYFMDVK
Q06830;A0A0A0MSI0;A0A0A0MRQ5;H7C3T4;Q13162	Peroxiredoxin-1	PRDX1	sp|Q06830|PRDX1_HUMAN Peroxiredoxin-1 OS=Homo sapiens OX=9606 GN=PRDX1 PE=1 SV=1;tr|A0A0A0MSI0|A0A0A0MSI0_HUMAN Peroxiredoxin-1 (Fragment) OS=Homo sapiens OX=9606 GN=PRDX1 PE=1 SV=1;tr|A0A0A0MRQ5|A0A0A0MRQ5_HUMAN Peroxiredoxin-1 OS=Homo sapiens OX=9606 GN=	22.11	154580000	98313000	113240000	121010000	72641000	113810000	44456000	12281000	20057000	20249000	12461000	20042000	13	12	14	13	13	13	ADEGISFR;ATAVMPDGQFKDISLSDYK;DISLSDYK;GLFIIDDK;GLFIIDDKGILR;HGEVCPAGWKPGSDTIKPDVQK;IGHPAPNFK;KQGGLGPMNIPLVSDPKR;LNCQVIGASVDSHFCHLAWVNTPK;LVQAFQFTDK;QITVNDLPVGR;SVDETLR;TIAQDYGVLK;TIAQDYGVLKADEGISFR
P62263;A0A2R8Y811;E5RH77	40S ribosomal protein S14	RPS14	sp|P62263|RS14_HUMAN 40S ribosomal protein S14 OS=Homo sapiens OX=9606 GN=RPS14 PE=1 SV=3;tr|A0A2R8Y811|A0A2R8Y811_HUMAN 40S ribosomal protein S14 (Fragment) OS=Homo sapiens OX=9606 GN=RPS14 PE=1 SV=1;tr|E5RH77|E5RH77_HUMAN 40S ribosomal protein S14 OS=Hom	16.273	33069000	23230000	25314000	27582000	22858000	27323000	41990000	13576000	18578000	16896000	14574000	20996000	9	9	8	8	8	8	ADRDESSPYAAMLAAQDVAQR;ELGITALHIK;IEDVTPIPSDSTR;IEDVTPIPSDSTRR;IGRIEDVTPIPSDSTR;IGRIEDVTPIPSDSTRR;TKTPGPGAQSALR;TPGPGAQSALR;VKADRDESSPYAAMLAAQDVAQR
P62316;K7ERG4;K7EJB5	Small nuclear ribonucleoprotein Sm D2	SNRPD2	sp|P62316|SMD2_HUMAN Small nuclear ribonucleoprotein Sm D2 OS=Homo sapiens OX=9606 GN=SNRPD2 PE=1 SV=1;tr|K7ERG4|K7ERG4_HUMAN Small nuclear ribonucleoprotein Sm D2 OS=Homo sapiens OX=9606 GN=SNRPD2 PE=1 SV=1	13.527	63683000	72056000	61855000	74671000	85954000	72714000	28696000	15020000	18367000	20069000	24408000	18570000	10	10	11	11	11	10	EEEEFNTGPLSVLTQSVK;EMWTEVPK;GDSVIVVLR;HCNMVLENVK;MFLRGDSVIVVLR;NNTQVLINCR;REEEEFNTGPLSVLTQSVK;SEMTPEELQK;SEMTPEELQKR;SEMTPEELQKREEEEFNTGPLSVLTQSVK;SLLNKPK
Q8WXD5;B9A037;B8ZZ85	Gem-associated protein 6	GEMIN6	sp|Q8WXD5|GEMI6_HUMAN Gem-associated protein 6 OS=Homo sapiens OX=9606 GN=GEMIN6 PE=1 SV=1	18.824	57856000	87208000	67203000	80004000	100770000	77483000	24195000	13999000	16060000	19423000	27221000	14903000	6	6	9	9	10	6	AYSPEDLEER;AYSPEDLEERK;GPLEWQDYIYK;GPLEWQDYIYKEVR;KGPLEWQDYIYK;KGPLEWQDYIYKEVR;LMHLFTSGDCK;NHIPITEQGDAPR;TLCVAGVLTIDPPYGPENCSSSNEIILSR;VQDLIEGHLTASQ
Q8WUH6	Transmembrane protein 263	TMEM263	sp|Q8WUH6|TM263_HUMAN Transmembrane protein 263 OS=Homo sapiens OX=9606 GN=TMEM263 PE=1 SV=1	11.748	81854000	101450000	75175000	71351000	30435000	39347000	37839000	19947000	20602000	17029000	7122500	10970000	6	6	6	6	4	5	DHPQQQPGMLSR;GAVGATIGGVAWIGGK;GGVSAVAGGVTAVGSAVVNK;GGVSAVAGGVTAVGSAVVNKVPLTGK;TAVTTVPSMGIGLVK;VTGGIFSVTK
Q9UHI6;A0A7P0T9T8;A0A7P0TB94;A0A7P0T8G7;A0A7P0Z4I9;A0A7P0TBA6;A0A7P0Z4K8	Probable ATP-dependent RNA helicase DDX20	DDX20	sp|Q9UHI6|DDX20_HUMAN Probable ATP-dependent RNA helicase DDX20 OS=Homo sapiens OX=9606 GN=DDX20 PE=1 SV=2;tr|A0A7P0T9T8|A0A7P0T9T8_HUMAN RNA helicase OS=Homo sapiens OX=9606 GN=DDX20 PE=1 SV=1;tr|A0A7P0TB94|A0A7P0TB94_HUMAN RNA helicase OS=Homo sapiens OX	92.239	85756000	138950000	113670000	124480000	152170000	102160000	20577000	17057000	16555000	18626000	22878000	15223000	34	39	39	39	36	33	AAAFEASGALAAVATAMPAEHVAVQVPAPEPTPGPVR;AAGFERPSPVQLK;AAVHTYGIASVPNQPLKK;AQHLADILSSK;AWQEYYAAASHSYYWNAQR;CGLDLIVQAK;CHIAVGSPGR;EALPVSLPQIPCLSSFK;EGLEKPVEIIR;EIAVQIHSVITAIGIK;FGTLGLTVTYCCR;GFPAECISGNMNQNQR;GIDAEKVNLVVNLDVPLDWETYMHR;HYTGPGDQTVNPQNGFVR;IHQPYTLTFAELVEDYEHYIK;IHQPYTLTFAELVEDYEHYIKEGLEKPVEIIR;IKQLIELDYLNPGSIR;IPFNQALVFSNLHSR;ISLEQPPNGSDTPNPEK;KCHIAVGSPGR;LFILDEADKLLEEGSFQEQINWIYSSLPASK;L…
P49006	MARCKS-related protein	MARCKSL1	sp|P49006|MRP_HUMAN MARCKS-related protein OS=Homo sapiens OX=9606 GN=MARCKSL1 PE=1 SV=2	19.529	51548000	86751000	119940000	84394000	55033000	49957000	21315000	15678000	29045000	18728000	12833000	13103000	8	7	8	8	7	6	AAATPESQEPQAK;APRGDVTAEEAAGASPAK;EGGGDSSASSPTEEEQEQGEIGACSDEGTAQEGK;GAEASAASEEEAGPQATEPSTPSGPESGPTPASAEQNE;GDVTAEEAAGASPAK;GEGESPPVNGTDEAAGATGDAIEPAPPSQGAEAK;GEGESPPVNGTDEAAGATGDAIEPAPPSQGAEAKGEVPPKETPK;LSGLSFKR
P62241;Q5JR95	40S ribosomal protein S8	RPS8	sp|P62241|RS8_HUMAN 40S ribosomal protein S8 OS=Homo sapiens OX=9606 GN=RPS8 PE=1 SV=2;tr|Q5JR95|Q5JR95_HUMAN 40S ribosomal protein S8 OS=Homo sapiens OX=9606 GN=RPS8 PE=1 SV=1	24.205	48056000	43661000	43225000	51432000	46536000	53563000	31031000	10770000	15881000	17763000	17217000	17452000	11	10	11	10	11	10	ELEFYLR;IIDVVYNASNNELVR;ISSLLEEQFQQGK;LDVGNFSWGSECCTR;LDVGNFSWGSECCTRK;LLACIASRPGQCGR;LTPEEEEILNK;LTPEEEEILNKKR;NCIVLIDSTPYR;QWYESHYALPLGR;YELGRPAANTK
P62829;C9JD32;J3KT29;B9ZVP7;J3KTJ3;J3QQT9	60S ribosomal protein L23	RPL23	sp|P62829|RL23_HUMAN 60S ribosomal protein L23 OS=Homo sapiens OX=9606 GN=RPL23 PE=1 SV=1;tr|C9JD32|C9JD32_HUMAN 60S ribosomal protein L23 (Fragment) OS=Homo sapiens OX=9606 GN=RPL23 PE=1 SV=1;tr|J3KT29|J3KT29_HUMAN 60S ribosomal protein L23 OS=Homo sapien	14.865	69369000	83309000	69833000	69720000	85928000	89249000	19586000	13047000	15823000	15683000	20973000	22220000	10	10	11	11	10	10	ECADLWPR;FRISLGLPVGAVINCADNTGAK;GSAITGPVAK;IASNAGSIA;ISLGLPVGAVINCADNTGAK;LNRLPAAGVGDMVMATVK;LNRLPAAGVGDMVMATVKK;LPAAGVGDMVMATVK;LPAAGVGDMVMATVKK;NLYIISVK;VHPAVVIR
P62306;A0A0B4J254;F8W0W6	Small nuclear ribonucleoprotein F	SNRPF	sp|P62306|RUXF_HUMAN Small nuclear ribonucleoprotein F OS=Homo sapiens OX=9606 GN=SNRPF PE=1 SV=1	9.7251	23219000	79714000	49281000	79141000	90379000	57994000	18339000	15212000	10397000	15863000	26691000	18188000	3	3	3	3	3	3	CNNVLYIR;GVEEEEEDGEMRE;SLPLNPKPFLNGLTGKPVMVK
Q9H840	Gem-associated protein 7	GEMIN7	sp|Q9H840|GEMI7_HUMAN Gem-associated protein 7 OS=Homo sapiens OX=9606 GN=GEMIN7 PE=1 SV=1	14.536	29221000	76019000	57615000	62241000	86976000	59334000	9038700	18392000	18385000	18372000	18040000	20401000	3	4	4	4	4	4	CSDIISYTFKP;MQTPVNIPVPVLR;RAPLRPEVPEIQECPIAQESLESQEQR;VAAHFGATDLDVANFYVSQLQTPIGVQAEALLR
O14893;S4R421	Gem-associated protein 2	GEMIN2	sp|O14893|GEMI2_HUMAN Gem-associated protein 2 OS=Homo sapiens OX=9606 GN=GEMIN2 PE=1 SV=1	31.585	50595000	117030000	77833000	93968000	111410000	79997000	12236000	14010000	15118000	18772000	21773000	15820000	10	10	12	12	12	11	DDERVPALNLLICLVSR;DFTPELGR;LCADGAVGPATNESPGIDYVQIGFPPLLSIVSR;LLPVEPCDLTEGFDPSVPPR;LLPVEPCDLTEGFDPSVPPRTPQEYLR;LLVDSKDDERVPALNLLICLVSR;QSVNISLSGCQPAPEGYSPTLQWQQQQVAQFSTVR;RVQIEAAQCPDVVVAQIDPK;SQQLDSNVTMPK;VQIEAAQCPDVVVAQIDPK;WLYALLACLEKPLLPEAHSLIR;YFDQRDLADEPS
J3QLE5;P63162;P14678;J3KRY3;S4R3P3	Small nuclear ribonucleoprotein-associated protein N;Small nuclear ribonucleoprotein-associated proteins B and B	SNRPN;SNRPB	tr|J3QLE5|J3QLE5_HUMAN Small nuclear ribonucleoprotein-associated protein N (Fragment) OS=Homo sapiens OX=9606 GN=SNRPN PE=1 SV=1;sp|P63162|RSMN_HUMAN Small nuclear ribonucleoprotein-associated protein N OS=Homo sapiens OX=9606 GN=SNRPN PE=1 SV=1;sp|P14678	17.546	85833000	111510000	106570000	119160000	105870000	121340000	25061000	12814000	15218000	13413000	15004000	13968000	7	8	7	7	7	5	AFDKHMNLILCDCDEFRK;CILQDGR;GENLVSMTVEGPPPKDTGIAR;HMNLILCDCDEFRK;IFIGTFK;MLQHIDYR;RVLGLVLLR;VLGLVLLR
Q59GN2;P62891	Putative 60S ribosomal protein L39-like 5;60S ribosomal protein L39	RPL39P5;RPL39	sp|Q59GN2|R39L5_HUMAN Putative 60S ribosomal protein L39-like 5 OS=Homo sapiens OX=9606 GN=RPL39P5 PE=5 SV=2;sp|P62891|RL39_HUMAN 60S ribosomal protein L39 OS=Homo sapiens OX=9606 GN=RPL39 PE=1 SV=2	6.3225	0	0	0	0	0	0	35514000	9278500	11705000	12310000	10219000	16038000	1	1	1	1	1	1	QNRPIPQWIR
P62424;Q5T8U2;Q5T8U3	60S ribosomal protein L7a	RPL7A	sp|P62424|RL7A_HUMAN 60S ribosomal protein L7a OS=Homo sapiens OX=9606 GN=RPL7A PE=1 SV=2;tr|Q5T8U2|Q5T8U2_HUMAN 60S ribosomal protein L7a OS=Homo sapiens OX=9606 GN=RPL7A PE=1 SV=1;tr|Q5T8U3|Q5T8U3_HUMAN 60S ribosomal protein L7a (Fragment) OS=Homo sapien	29.995	59134000	58032000	55044000	59803000	61889000	56542000	26244000	9702300	13740000	13976000	13441000	15457000	12	11	11	13	11	14	AGVNTVTTLVENK;AGVNTVTTLVENKK;HWGGNVLGPK;KAQLVVIAHDVDPIELVVFLPALCR;KVVNPLFEK;LKVPPAINQFTQALDR;NFGIGQDIQPK;QTATQLLK;RHWGGNVLGPK;TCTTVAFTQVNSEDKGALAK;TNYNDRYDEIR;TNYNDRYDEIRR;VAPAPAVVK;VVNPLFEK
P61353;K7ELC7;K7EQQ9;K7ERY7	60S ribosomal protein L27	RPL27	sp|P61353|RL27_HUMAN 60S ribosomal protein L27 OS=Homo sapiens OX=9606 GN=RPL27 PE=1 SV=2;tr|K7ELC7|K7ELC7_HUMAN 60S ribosomal protein L27 (Fragment) OS=Homo sapiens OX=9606 GN=RPL27 PE=1 SV=1	15.798	48575000	43893000	38408000	39848000	38542000	39288000	28434000	11789000	12491000	12241000	12886000	14552000	7	7	6	6	7	6	DVFRDPALKR;NIDDGTSDRPYSHALVAGIDRYPR;NKWFFQK;TVVNKDVFRDPALK;VVLVLAGR;VYNYNHLMPTR;YSVDIPLDK
Q9Y3F4;H0YH33	Serine-threonine kinase receptor-associated protein	STRAP	sp|Q9Y3F4|STRAP_HUMAN Serine-threonine kinase receptor-associated protein OS=Homo sapiens OX=9606 GN=STRAP PE=1 SV=1	38.438	44940000	72356000	56238000	64868000	74667000	54368000	14403000	12944000	14141000	15335000	19633000	14513000	18	20	20	21	21	18	AATAAADFTAK;ALWCSEDK;ALWCSEDKQILSADDK;ALWCSEDKQILSADDKTVR;CVLPEEDSGELAKPK;FSPDGELYASGSEDGTLR;GAVWGATLNK;GAVWGATLNKDATK;GHFGPIHCVR;IGFPETTEEELEEIASENSDCIFPSAPDVK;IGFPETTEEELEEIASENSDCIFPSAPDVKA;IYDLNKPEAEPK;LWDHATMTEVK;LWQTVVGK;QGDTGDWIGTFLGHK;QILSADDKTVR;SIAFHSAVSLDPIK;TVDFTQDSNYLLTGGQDK;VWDAVSGDELMTLAHK;YDYNSGEELESYK;YDYNSGEELESYKGHFGPIHCVR
P23396;E9PL09;E9PPU1;F2Z2S8;H0YCJ7;E9PQ96;E9PJH4;E9PK82;H0YF32;H0YEU2;E9PQX2;E9PSF4;H0YES8;E9PJN9	40S ribosomal protein S3	RPS3	sp|P23396|RS3_HUMAN 40S ribosomal protein S3 OS=Homo sapiens OX=9606 GN=RPS3 PE=1 SV=2;tr|E9PL09|E9PL09_HUMAN 40S ribosomal protein S3 OS=Homo sapiens OX=9606 GN=RPS3 PE=1 SV=1;tr|E9PPU1|E9PPU1_HUMAN 40S ribosomal protein S3 OS=Homo sapiens OX=9606 GN=RPS3	26.688	83758000	66189000	70166000	78058000	69681000	83850000	25443000	9542100	12367000	13593000	12931000	16857000	21	20	21	21	21	21	ACYGVLR;AELNEFLTR;AVQISKK;DEILPTTPISEQK;ELAEDGYSGVEVR;ELTAVVQK;ELTAVVQKR;FGFPEGSVELYAEK;FVADGIFK;FVADGIFKAELNEFLTR;FVDGLMIHSGDPVNYYVDTAVR;GCEVVVSGK;GGKPEPPAMPQPVPTA;GLCAIAQAESLR;IRELTAVVQKR;KFVADGIFK;KPLPDHVSIVEPK;KPLPDHVSIVEPKDEILPTTPISEQK;LLGGLAVR;TEIIILATR;TQNVLGEK;VTPTRTEIIILATR
A0A0C4DH31;P23083	Ig heavy chain V-I region V35	IGHV1-18	sp|A0A0C4DH31|HV118_HUMAN Immunoglobulin heavy variable 1-18 OS=Homo sapiens OX=9606 GN=IGHV1-18 PE=3 SV=1;sp|P23083|HV102_HUMAN Immunoglobulin heavy variable 1-2 OS=Homo sapiens OX=9606 GN=IGHV1-2 PE=1 SV=2	12.82	0	0	0	0	0	0	22327000	13739000	15214000	11614000	13668000	13703000	1	1	1	1	1	1	SDDTAVYYCAR
P26373;J3QSB4;H3BTH3;J3KS98;H3BUK8	60S ribosomal protein L13	RPL13	sp|P26373|RL13_HUMAN 60S ribosomal protein L13 OS=Homo sapiens OX=9606 GN=RPL13 PE=1 SV=4;tr|J3QSB4|J3QSB4_HUMAN 60S ribosomal protein L13 (Fragment) OS=Homo sapiens OX=9606 GN=RPL13 PE=1 SV=1	24.261	61416000	54849000	56830000	60978000	60787000	60775000	23922000	9778000	12457000	12355000	13890000	16541000	12	12	12	10	12	11	AKEAAEQDVEK;ARVITEEEKNFK;GFSLEELR;IAPRPASGPIRPIVR;LATQLTGPVMPVR;NKSTESLQANVQR;RVATWFNQPAR;STESLQANVQR;TIGISVDPR;VATWFNQPAR;VATWFNQPARK;VITEEEKNFK
P62249;M0R210;M0R3H0;Q6IPX4;M0R1M5;M0QX76	40S ribosomal protein S16	RPS16	sp|P62249|RS16_HUMAN 40S ribosomal protein S16 OS=Homo sapiens OX=9606 GN=RPS16 PE=1 SV=2;tr|M0R210|M0R210_HUMAN 40S ribosomal protein S16 OS=Homo sapiens OX=9606 GN=RPS16 PE=1 SV=1;tr|M0R3H0|M0R3H0_HUMAN 40S ribosomal protein S16 OS=Homo sapiens OX=9606 G	16.445	73809000	51656000	56036000	55361000	50417000	53213000	26268000	10395000	11929000	12797000	10580000	16750000	9	9	9	9	8	9	EIKDILIQYDR;FAGVDIR;GPLQSVQVFGR;LLEPVLLLGK;LLEPVLLLGKER;PSKGPLQSVQVFGR;TLLVADPR;VKGGGHVAQIYAIR;VNGRPLEMIEPR
A0A7I2V599;P10809;A0A7I2V2X6;A0A7I2YQK6;A0A7I2V5M1;A0A7I2V5K3;A0A7I2YQ71;A0A7I2V369;E7ESH4;E7EXB4;C9JL25;C9JL19;C9JCQ4;C9J0S9	60 kDa heat shock protein, mitochondrial	HSPD1	tr|A0A7I2V599|A0A7I2V599_HUMAN 60 kDa heat shock protein, mitochondrial OS=Homo sapiens OX=9606 GN=HSPD1 PE=1 SV=1;sp|P10809|CH60_HUMAN 60 kDa heat shock protein, mitochondrial OS=Homo sapiens OX=9606 GN=HSPD1 PE=1 SV=2;tr|A0A7I2V2X6|A0A7I2V2X6_HUMAN 60 kD	57.785	121580000	132840000	131610000	112460000	98579000	121430000	23592000	11820000	15291000	12356000	11133000	13598000	28	29	29	26	24	24	AAVEEGIVLGGGCALLR;ALMLQGVDLLADAVAVTMGPK;CEFQDAYVLLSEK;CEFQDAYVLLSEKK;CIPALDSLTPANEDQK;DGKTLNDELEIIEGMKFDR;DRVTDALNATR;FDRGYISPYFINTSK;GANPVEIR;GANPVEIRR;GVMLAVDAVIAELKK;GYISPYFINTSK;IGIEIIK;IGIEIIKR;IQEIIEQLDVTTSEYEKEK;IQEIIEQLDVTTSEYEKEKLNER;ISSIQSIVPALEIANAHR;ISSIQSIVPALEIANAHRKPLVIIAEDVDGEALSTLVLNR;KISSIQSIVPALEIANAHR;KPLVIIAEDVDGEALSTLVLNR;LKVGLQVVAVK;LVQDVANNTNEEAGDGTTTATVLAR;NAGVEGSLIVEK;NQ…
P61586;A0A7I2YQV1;A0A7I2V3G1;C9JNR4;C9JX21;A0A7I2V5E6;C9JRM1	Transforming protein RhoA	RHOA	sp|P61586|RHOA_HUMAN Transforming protein RhoA OS=Homo sapiens OX=9606 GN=RHOA PE=1 SV=1;tr|A0A7I2YQV1|A0A7I2YQV1_HUMAN Transforming protein RhoA OS=Homo sapiens OX=9606 GN=RHOA PE=1 SV=1;tr|A0A7I2V3G1|A0A7I2V3G1_HUMAN Transforming protein RhoA OS=Homo sap	21.768	46927000	45399000	86045000	35530000	27847000	14885000	23542000	10832000	28639000	10881000	8481400	4926800	8	8	10	9	8	8	DGVREVFEMATR;DQFPEVYVPTVFENYVADIEVDGK;EVFEMATR;HFCPNVPIILVGNK;HFCPNVPIILVGNKK;IGAFGYMECSAK;KKLVIVGDGACGK;KLVIVGDGACGK;LRPLSYPDTDVILMCFSIDSPDSLENIPEKWTPEVK;LVIVGDGACGK
C9JXB8;C9JNW5;P83731	60S ribosomal protein L24	RPL24	tr|C9JXB8|C9JXB8_HUMAN 60S ribosomal protein L24 OS=Homo sapiens OX=9606 GN=RPL24 PE=1 SV=1;tr|C9JNW5|C9JNW5_HUMAN 60S ribosomal protein L24 OS=Homo sapiens OX=9606 GN=RPL24 PE=1 SV=1;sp|P83731|RL24_HUMAN 60S ribosomal protein L24 OS=Homo sapiens OX=9606 G	14.369	41652000	47171000	49029000	53425000	63382000	73890000	14443000	9412400	12841000	13005000	14949000	22487000	7	7	7	7	7	7	AITGASLADIMAK;CESAFLSK;MKVELCSFSGYK;QINWTVLYR;TDGKVFQFLNAK;VELCSFSGYK;VFQFLNAK
G3V203;J3QQ67;Q07020;H0YHA7;F8VYV2;A0A075B7A0;F8VUA6;F8VXR6	60S ribosomal protein L18	RPL18	tr|G3V203|G3V203_HUMAN 60S ribosomal protein L18 OS=Homo sapiens OX=9606 GN=RPL18 PE=1 SV=1;tr|J3QQ67|J3QQ67_HUMAN 60S ribosomal protein L18 (Fragment) OS=Homo sapiens OX=9606 GN=RPL18 PE=1 SV=1;sp|Q07020|RL18_HUMAN 60S ribosomal protein L18 OS=Homo sapien	18.756	73601000	66002000	54143000	59265000	65368000	71244000	18613000	10659000	9836100	12300000	16331000	18215000	7	7	6	6	7	7	GCGTVLLSGPR;ILTFDQLALDSPK;SQDIYLR;TAVVVGTITDDVR;TNRPPLSLSR;TNSTFNQVVLK;TNSTFNQVVLKR
P62304;A6NHK2	Small nuclear ribonucleoprotein E	SNRPE	sp|P62304|RUXE_HUMAN Small nuclear ribonucleoprotein E OS=Homo sapiens OX=9606 GN=SNRPE PE=1 SV=1;tr|A6NHK2|A6NHK2_HUMAN Small nuclear ribonucleoprotein E OS=Homo sapiens OX=9606 GN=SNRPE PE=1 SV=1	10.803	18575000	44498000	40631000	35120000	58705000	33354000	8097100	10318000	15892000	12128000	22472000	11722000	3	3	4	4	4	4	GDNITLLQSVSN;IEGCIIGFDEYMNLVLDDAEEIHSK;IMLKGDNITLLQSVSN;VMVQPINLIFR
P46776;E9PJD9;E9PLL6;E9PLX7	60S ribosomal protein L27a	RPL27A	sp|P46776|RL27A_HUMAN 60S ribosomal protein L27a OS=Homo sapiens OX=9606 GN=RPL27A PE=1 SV=2;tr|E9PJD9|E9PJD9_HUMAN 60S ribosomal protein L27a OS=Homo sapiens OX=9606 GN=RPL27A PE=1 SV=1;tr|E9PLL6|E9PLL6_HUMAN 60S ribosomal protein L27a OS=Homo sapiens OX=	16.561	42554000	41601000	36780000	45069000	35012000	51263000	17432000	9237100	12185000	13735000	12463000	15507000	7	7	6	7	7	7	INFDKYHPGYFGK;LWTLVSEQTR;NKTGAAPIIDVVR;NQSFCPTVNLDK;NQSFCPTVNLDKLWTLVSEQTR;SVGGACVLVA;TGAAPIIDVVR
E7END7;P62820;A0A2R8YDI9;G3V196;A0A2R8YFB8;P59190	Ras-related protein Rab-1A	RAB1A	tr|E7END7|E7END7_HUMAN Ras-related protein Rab-1A OS=Homo sapiens OX=9606 GN=RAB1A PE=1 SV=1;sp|P62820|RAB1A_HUMAN Ras-related protein Rab-1A OS=Homo sapiens OX=9606 GN=RAB1A PE=1 SV=3	19.018	113880000	134270000	203570000	94618000	113430000	91964000	21834000	9905200	19606000	7297100	12284000	9090200	13	11	12	10	12	10	EFADSLGIPFLETSAK;GAHGIIVVYDVTDQESFNNVK;KVVDYTTAKEFADSLGIPFLETSAK;LLLIGDSGVGK;LLVGNKCDLTTK;MGPGATAGGAEK;NATNVEQSFMTMAAEIK;QWLQEIDR;QWLQEIDRYASENVNK;SSMNPEYDYLFK;TITSSYYR;VVDYTTAK;VVDYTTAKEFADSLGIPFLETSAK
Q02878;F8VZ45;U3KQR5;F8VR69;F8VZA3;F8VWR1;F8VU16	60S ribosomal protein L6	RPL6	sp|Q02878|RL6_HUMAN 60S ribosomal protein L6 OS=Homo sapiens OX=9606 GN=RPL6 PE=1 SV=3	32.728	53080000	50558000	43992000	48893000	49245000	57021000	20349000	9340700	10438000	10500000	12318000	15423000	15	13	15	14	15	14	AIPQLQGYLR;ASITPGTILIILTGR;AVDSQILPK;FVIATSTK;HLTDAYFK;HQEGEIFDTEKEK;HQEGEIFDTEKEKYEITEQR;IDISNVK;IKAIPQLQGYLR;QLASGLLLVTGPLVLNR;SVFALTNGIYPHK;VLATVTKPVGGDK;VLATVTKPVGGDKNGGTR;YEITEQR;YYPTEDVPR;YYPTEDVPRK
Q49AN9;F5H013;P62308;A8MWD9;C9JVQ0	Small nuclear ribonucleoprotein G;Putative small nuclear ribonucleoprotein G-like protein 15	SNRPG;SNRPGP15	tr|Q49AN9|Q49AN9_HUMAN Small nuclear ribonucleoprotein G OS=Homo sapiens OX=9606 GN=SNRPG PE=1 SV=1;tr|F5H013|F5H013_HUMAN Small nuclear ribonucleoprotein G OS=Homo sapiens OX=9606 GN=SNRPG PE=1 SV=1;sp|P62308|RUXG_HUMAN Small nuclear ribonucleoprotein G O	7.1013	12533000	39147000	0	32025000	29058000	26696000	11787000	15355000	4791700	14081000	13964000	15990000	2	2	2	2	2	2	GNSIIMLEALERV;HVQGILR
P19474;H0YDP8	E3 ubiquitin-protein ligase TRIM21	TRIM21	sp|P19474|RO52_HUMAN E3 ubiquitin-protein ligase TRIM21 OS=Homo sapiens OX=9606 GN=TRIM21 PE=1 SV=1	54.169	89332000	123100000	94128000	94026000	112080000	87437000	18908000	10884000	11042000	10978000	13692000	10059000	25	25	20	22	24	21	ALCWVCAQSR;CHSSALELLQEVIIVLER;DHAMVPLEEAAQEYQEK;DLDITSPELR;EAWDLGVCR;GGGSVCPVCR;HYWEVDVTGK;IHAEFVQQK;LAQQSQALQELISELDR;LAQQSQALQELISELDRR;LGDTQQSIPGNEER;LGDTQQSIPGNEERFDSYPMVLGAQHFHSGK;LHLFCEK;LHLFCEKDGK;LQVALGELR;LQVALGELRR;NFLVEEEQR;NTAPLTLCPLNIGSQGSTDY;QLANMVNNLK;QLANMVNNLKEISQEAR;QLQELEKDEREQLR;SESWNLK;SESWNLKDLDITSPELR;SGFWTIWLWNK;SRIHAEFVQQK;TCAVHITLDPDTANPWLILSEDRR
H7BY10;K7ERT8;A8MUS3;P62750;K7EMA7;K7EJV9	60S ribosomal protein L23a	RPL23A	tr|H7BY10|H7BY10_HUMAN 60S ribosomal protein L23a (Fragment) OS=Homo sapiens OX=9606 GN=RPL23A PE=1 SV=1;tr|K7ERT8|K7ERT8_HUMAN 60S ribosomal protein L23a (Fragment) OS=Homo sapiens OX=9606 GN=RPL23A PE=1 SV=1;tr|A8MUS3|A8MUS3_HUMAN 60S ribosomal protein L	17.692	58643000	51800000	58566000	52485000	49583000	50771000	15833000	8855600	13449000	11031000	10261000	13308000	8	8	8	8	8	8	KIEDNNTLVFIVDVK;KLYDIDVAK;LAPDYDALDVANK;LAPDYDALDVANKIGII;LYDIDVAK;NKLDHYAIIK;VNTLIRPDGEK;VNTLIRPDGEKK
P62701;Q8TD47;C9JEH7;P22090	40S ribosomal protein S4, X isoform	RPS4X	sp|P62701|RS4X_HUMAN 40S ribosomal protein S4, X isoform OS=Homo sapiens OX=9606 GN=RPS4X PE=1 SV=2	29.597	62707000	55844000	56585000	62720000	53600000	62768000	17888000	6595200	11250000	10521000	10937000	14751000	17	15	19	16	19	19	DANGNSFATR;ECLPLIIFLR;FDTGNLCMVTGGANLGR;GIPHLVTHDAR;GNKPWISLPR;HPGSFDVVHVK;IGVITNR;KIFVGTK;LKYALTGDEVK;LKYALTGDEVKK;LRECLPLIIFLR;LSNIFVIGK;LTGVFAPR;LTGVFAPRPSTGPHK;LTIAEER;TDITYPAGFMDVISIDK;TDITYPAGFMDVISIDKTGENFR;TIRYPDPLIK;VNDTIQIDLETGK;YALTGDEVK;YPDPLIK
P62753;A2A3R5;A2A3R7	40S ribosomal protein S6	RPS6	sp|P62753|RS6_HUMAN 40S ribosomal protein S6 OS=Homo sapiens OX=9606 GN=RPS6 PE=1 SV=1;tr|A2A3R5|A2A3R5_HUMAN 40S ribosomal protein S6 OS=Homo sapiens OX=9606 GN=RPS6 PE=1 SV=1	28.68	50598000	40331000	45319000	48902000	43829000	43683000	21478000	6525600	9439000	9859500	9292800	11270000	10	10	9	9	9	10	DIPGLTDTTVPRR;GCIVDANLSVLNLVIVK;KGEKDIPGLTDTTVPR;KLFNLSKEDDVR;LFNLSKEDDVR;LIEVDDER;LNISFPATGCQK;MATEVAADALGEEWKGYVVR;MKLNISFPATGCQK;NKEEAAEYAK
P06733;A0A2R8Y6G6;K7EM90;A0A2R8YEM5;A0A2R8Y879;K7ERS8;P09104;P13929;A0A2R8YEG5;A0A2R8Y798;K7EKN2;F5H0C8;E5RGZ4;E5RG95;K7EPM1;E5RI09;F5H1C3;A0A2R8Y6I8	Alpha-enolase	ENO1	sp|P06733|ENOA_HUMAN Alpha-enolase OS=Homo sapiens OX=9606 GN=ENO1 PE=1 SV=2;tr|A0A2R8Y6G6|A0A2R8Y6G6_HUMAN Phosphopyruvate hydratase OS=Homo sapiens OX=9606 GN=ENO1 PE=1 SV=1	47.168	80010000	25414000	44975000	40863000	45973000	39142000	29502000	3618600	9548700	7823200	8786400	6455200	20	16	21	20	22	17	AAVPSGASTGIYEALELR;AAVPSGASTGIYEALELRDNDKTR;AGYTDKVVIGMDVAASEFFR;DATNVGDEGGFAPNILENK;DATNVGDEGGFAPNILENKEGLELLK;EGLELLK;FGANAILGVSLAVCK;FTASAGIQVVGDDLTVTNPKR;GNPTVEVDLFTSK;HIADLAGNSEVILPVPAFNVINGGSHAGNK;IEEELGSK;IGAEVYHNLK;KLNVTEQEKIDK;LAMQEFMILPVGAANFR;LAQANGWGVMVSHR;LMIEMDGTENK;SCNCLLLK;SGETEDTFIADLVVGLCTGQIK;SGKYDLDFKSPDDPSR;TIAPALVSK;VNQIGSVTESLQACK;YGKDATNVGDEGGFAPNILENKEGLELLK;YISPDQLADLYK
P04406;E7EUT5;O14556	Glyceraldehyde-3-phosphate dehydrogenase	GAPDH	sp|P04406|G3P_HUMAN Glyceraldehyde-3-phosphate dehydrogenase OS=Homo sapiens OX=9606 GN=GAPDH PE=1 SV=3;tr|E7EUT5|E7EUT5_HUMAN Glyceraldehyde-3-phosphate dehydrogenase OS=Homo sapiens OX=9606 GN=GAPDH PE=1 SV=1	36.053	126130000	38681000	59237000	57669000	57352000	49255000	29590000	4292800	8674400	6388800	8905400	7322800	12	11	12	9	11	11	AENGKLVINGNPITIFQERDPSK;GALQNIIPASTGAAK;IISNASCTTNCLAPLAK;LISWYDNEFGYSNR;LTGMAFR;LVINGNPITIFQERDPSK;VGVNGFGR;VIHDNFGIVEGLMTTVHAITATQK;VIISAPSADAPMFVMGVNHEK;VIISAPSADAPMFVMGVNHEKYDNSLK;VIPELNGK;VPTANVSVVDLTCR
P07900;G3V2J8;Q14568;Q58FG0;Q58FF6;Q58FG1	Heat shock protein HSP 90-alpha	HSP90AA1	sp|P07900|HS90A_HUMAN Heat shock protein HSP 90-alpha OS=Homo sapiens OX=9606 GN=HSP90AA1 PE=1 SV=5	84.659	102770000	55269000	61055000	76633000	64637000	60906000	26253000	5270500	8043300	8218900	8548400	8511700	32	23	25	29	24	22	ADLINNLGTIAK;ALLFVPR;APFDLFENR;CLELFTELAEDKENYKK;DNSTMGYMAAK;DQVANSAFVER;EDQTEYLEER;ELHINLIPNKQDR;ELISNSSDALDK;ELISNSSDALDKIR;FYEQFSK;GVVDSEDLPLNISR;HFSVEGQLEFR;HGLEVIYMIEPIDEYCVQQLK;HIYYITGETK;HSQFIGYPITLFVEK;HSQFIGYPITLFVEKER;KHLEINPDHSIIETLR;LGIHEDSQNR;LVTSPCCIVTSTYGWTANMER;NPDDITNEEYGEFYK;RAPFDLFENR;RVFIMDNCEELIPEYLNFIR;SLTNDWEDHLAVK;SVKDLVILLYETALLSSGFSLEDPQTHANR;TKFENLCK;TKPIWTRNPDDITNEEYGE…
I3L2C7;P57678;I3L399;I3L4A4;E7EN12;I3L4M4;I3L1J7	Gem-associated protein 4	GEMIN4	tr|I3L2C7|I3L2C7_HUMAN Gem-associated protein 4 OS=Homo sapiens OX=9606 GN=GEMIN4 PE=1 SV=1;sp|P57678|GEMI4_HUMAN Gem-associated protein 4 OS=Homo sapiens OX=9606 GN=GEMIN4 PE=1 SV=2	118.82	58065000	101600000	74514000	78593000	106150000	80402000	11059000	9813100	9463000	9472200	12498000	12431000	35	39	43	42	42	42	AIPESQIR;ALEDITASIAMAVIQQK;CEVPATLFEICK;DVSLTSLAK;EAERDVSLTSLAK;EFVLPFLR;EISSAAAHSQPFAWK;EWGEELQAVLR;FLAQILTAFPALR;HMEVCYIFASEK;HMEVCYIFASEKK;IFIQTLEANACR;KALIIIWAK;KLEQLDWTVGLR;LATVISVWNSDTQNPYHQQALAEK;LCDSLTSFSQNATLYLNR;LDVEEVDLSLR;LKSFFEGHFK;LLAYVEGFQEDLNTTFNQLTQSASEQGLAK;LLCGSLTR;LLETVIDVSTADR;LPSETIFVGCEFLHHLLR;LRSDPDACPTMPLLAMLLR;LVIVHPEVTVK;LVIVHPEVTVKK;MCSLAVVNLGTHK;MLSLLVVDVGNPEEVRLFSK;Q…
P10599	Thioredoxin	TXN	sp|P10599|THIO_HUMAN Thioredoxin OS=Homo sapiens OX=9606 GN=TXN PE=1 SV=3	11.737	36886000	47544000	35726000	46671000	47830000	50483000	11900000	8504600	8863100	10037000	11669000	13291000	8	8	9	8	9	9	CMPTFQFFK;EKLEATINELV;LEATINELV;MIKPFFHSLSEK;TAFQEALDAAGDK;TAFQEALDAAGDKLVVVDFSATWCGPCK;VGEFSGANK;VGEFSGANKEK;VGEFSGANKEKLEATINELV
P62277;J3KMX5;E9PS50	40S ribosomal protein S13	RPS13	sp|P62277|RS13_HUMAN 40S ribosomal protein S13 OS=Homo sapiens OX=9606 GN=RPS13 PE=1 SV=2;tr|J3KMX5|J3KMX5_HUMAN 40S ribosomal protein S13 OS=Homo sapiens OX=9606 GN=RPS13 PE=1 SV=1	17.222	29721000	33594000	30804000	36164000	32594000	30138000	12989000	7173300	11495000	11559000	11447000	9231200	12	11	12	11	11	10	FRLILIESR;GLAPDLPEDLYHLIK;GLAPDLPEDLYHLIKK;GLSQSALPYR;GLSQSALPYRR;GLTPSQIGVILR;KGLTPSQIGVILR;LILIESR;LTSDDVKEQIYK;SKGLAPDLPEDLYHLIK;SKGLAPDLPEDLYHLIKK;YESSTASALVA
P11142;E9PKE3;E9PN89;E9PNE6;E9PLF4;E9PQQ4;E9PQK7;E9PK54;A8K7Q2;E9PPY6;P54652;E9PN25;E9PI65;E9PS65;E9PM13	Heat shock cognate 71 kDa protein	HSPA8	sp|P11142|HSP7C_HUMAN Heat shock cognate 71 kDa protein OS=Homo sapiens OX=9606 GN=HSPA8 PE=1 SV=1;tr|E9PKE3|E9PKE3_HUMAN Heat shock cognate 71 kDa protein OS=Homo sapiens OX=9606 GN=HSPA8 PE=1 SV=1;tr|E9PN89|E9PN89_HUMAN Heat shock cognate 71 kDa protein	70.897	94697000	65086000	79677000	97902000	96990000	110400000	14911000	5117700	9199300	10226000	10767000	13522000	20	18	22	20	22	22	ARFEELNADLFR;DAGTIAGLNVLR;FDDAVVQSDMK;FEELNADLFR;GTLDPVEK;HWPFMVVNDAGRPK;IINEPTAAAIAYGLDK;IINEPTAAAIAYGLDKK;LDKSQIHDIVLVGGSTR;LLQDFFNGK;LLQDFFNGKELNK;LSKEDIER;MKEIAEAYLGK;MVNHFIAEFK;NQVAMNPTNTVFDAK;NQVAMNPTNTVFDAKR;NSLESYAFNMK;QTQTFTTYSDNQPGVLIQVYEGER;RFDDAVVQSDMK;SFYPEEVSSMVLTK;STAGDTHLGGEDFDNR;TTPSYVAFTDTER;TVTNAVVTVPAYFNDSQR;VCNPIITK;VQVEYKGETK
P23528;G3V1A4;E9PP50;E9PK25;E9PQB7;E9PLJ3;E9PS23;Q9Y281	Cofilin-1	CFL1	sp|P23528|COF1_HUMAN Cofilin-1 OS=Homo sapiens OX=9606 GN=CFL1 PE=1 SV=3;tr|G3V1A4|G3V1A4_HUMAN Cofilin-1 OS=Homo sapiens OX=9606 GN=CFL1 PE=1 SV=1;tr|E9PP50|E9PP50_HUMAN Cofilin-1 (Fragment) OS=Homo sapiens OX=9606 GN=CFL1 PE=1 SV=8;tr|E9PK25|E9PK25_HUMAN	18.502	55403000	46156000	54237000	67061000	50014000	64275000	19965000	6172100	8752600	11902000	8289900	8059600	7	8	6	8	8	8	ASGVAVSDGVIK;AVLFCLSEDKK;ESKKEDLVFIFWAPESAPLK;HELQANCYEEVKDR;KEDLVFIFWAPESAPLK;LGGSAVISLEGKPL;NIILEEGKEILVGDVGQTVDDPYATFVK;YALYDATYETK
P46781;B5MCT8;C9JM19;F2Z3C0;A8MXK4	40S ribosomal protein S9	RPS9	sp|P46781|RS9_HUMAN 40S ribosomal protein S9 OS=Homo sapiens OX=9606 GN=RPS9 PE=1 SV=3;tr|B5MCT8|B5MCT8_HUMAN 40S ribosomal protein S9 OS=Homo sapiens OX=9606 GN=RPS9 PE=1 SV=1;tr|C9JM19|C9JM19_HUMAN 40S ribosomal protein S9 OS=Homo sapiens OX=9606 GN=RPS9	22.591	37270000	37590000	31043000	35597000	32371000	41698000	18449000	6661400	7698100	9779000	8362500	11485000	12	12	13	13	12	12	ELLTLDEKDPR;ELLTLDEKDPRR;HIDFSLR;IEDFLER;IGVLDEGK;KQVVNIPSFIVR;LDYILGLK;LFEGNALLR;LFEGNALLRR;LIGEYGLR;LQTQVFK;MKLDYILGLK;QVVNIPSFIVR
P18124;A8MUD9;C9JIJ5;C9JZ88	60S ribosomal protein L7	RPL7	sp|P18124|RL7_HUMAN 60S ribosomal protein L7 OS=Homo sapiens OX=9606 GN=RPL7 PE=1 SV=1;tr|A8MUD9|A8MUD9_HUMAN 60S ribosomal protein L7 OS=Homo sapiens OX=9606 GN=RPL7 PE=1 SV=1	29.225	65763000	55012000	52871000	52870000	49645000	60472000	17422000	6843200	8685900	8416500	8583000	11745000	12	13	13	13	12	13	AGNFYVPAEPK;ASINMLR;EANNFLWPFK;EVPAVPETLKK;FKEANNFLWPFK;IALTDNALIAR;KAGNFYVPAEPK;KVLQLLR;LRQIFNGTFVK;QIFNGTFVK;SVNELIYK;SVNELIYKR;TTHFVEGGDAGNREDQINR;YGIICMEDLIHEIYTVGKR
P35268;K7EMH1;K7ERI7;K7EP65;K7EKS7;K7ELC4;K7EJT5	60S ribosomal protein L22	RPL22	sp|P35268|RL22_HUMAN 60S ribosomal protein L22 OS=Homo sapiens OX=9606 GN=RPL22 PE=1 SV=2;tr|K7EMH1|K7EMH1_HUMAN 60S ribosomal protein L22 (Fragment) OS=Homo sapiens OX=9606 GN=RPL22 PE=1 SV=1;tr|K7ERI7|K7ERI7_HUMAN 60S ribosomal protein L22 OS=Homo sapien	14.787	36655000	28792000	44949000	36788000	26121000	25177000	18247000	5662200	11980000	8565500	7495600	8890700	4	4	5	4	4	4	AGNLGGGVVTIER;FTLDCTHPVEDGIMDAANFEQFLQER;ITVTSEVPFSKR;SKITVTSEVPFSK;VVANSKESYELR
M0R0F0;P46782;M0R0R2;M0QZN2	40S ribosomal protein S5;40S ribosomal protein S5, N-terminally processed	RPS5	tr|M0R0F0|M0R0F0_HUMAN 40S ribosomal protein S5 (Fragment) OS=Homo sapiens OX=9606 GN=RPS5 PE=1 SV=1;sp|P46782|RS5_HUMAN 40S ribosomal protein S5 OS=Homo sapiens OX=9606 GN=RPS5 PE=1 SV=4;tr|M0R0R2|M0R0R2_HUMAN 40S ribosomal protein S5 OS=Homo sapiens OX=9	22.391	45006000	45491000	49744000	59971000	49150000	59386000	16257000	5022200	9859500	10008000	7444100	11409000	13	11	13	11	9	13	AQCPIVER;GSSNSYAIK;HAFEIIHLLTGENPLQVLVNAIINSGPR;HAFEIIHLLTGENPLQVLVNAIINSGPREDSTR;LTNSMMMHGR;QAVDVSPLR;QAVDVSPLRR;RQAVDVSPLR;RVNQAIWLLCTGAR;TEWETAAPAVAETPDIK;TEWETAAPAVAETPDIKLFGK;TIAECLADELINAAK;VNQAIWLLCTGAR;WSTDDVQINDISLQDYIAVK
P29966	Myristoylated alanine-rich C-kinase substrate	MARCKS	sp|P29966|MARCS_HUMAN Myristoylated alanine-rich C-kinase substrate OS=Homo sapiens OX=9606 GN=MARCKS PE=1 SV=4	31.554	53955000	67674000	64711000	53862000	48068000	44436000	16605000	8117800	10840000	8007300	8077100	8047700	13	12	13	13	12	13	AAEEPSKVEEK;AEDGATPSPSNETPK;AEDGATPSPSNETPKK;EAGEGGEAEAPAAEGGK;EAPAEGEAAEPGSPTAAEGEAASAASSTSSPK;EELQANGSAPAADKEEPAAAGSGAASPSAAEK;EELQANGSAPAADKEEPAAAGSGAASPSAAEKGEPAAAAAPEAGASPVEK;GEAAAERPGEAAVASSPSK;GEPAAAAAPEAGASPVEK;LSGFSFK;LSGFSFKK;TAAKGEAAAERPGEAAVASSPSK;VNGDASPAAAESGAK
B8ZZQ6;P06454;B8ZZA1;B8ZZW7;H7C2N1	Prothymosin alpha;Prothymosin alpha, N-terminally processed;Thymosin alpha-1	PTMA	tr|B8ZZQ6|B8ZZQ6_HUMAN Prothymosin alpha OS=Homo sapiens OX=9606 GN=PTMA PE=1 SV=1;sp|P06454|PTMA_HUMAN Prothymosin alpha OS=Homo sapiens OX=9606 GN=PTMA PE=1 SV=2;tr|B8ZZA1|B8ZZA1_HUMAN Prothymosin alpha OS=Homo sapiens OX=9606 GN=PTMA PE=1 SV=1;tr|B8ZZW7	11.758	48867000	19377000	0	78677000	27810000	36482000	21463000	3496500	7290500	12762000	6772800	6876900	2	2	2	2	2	2	EVVEEAENGR;SDAAVDTSSEITTK
P62280;M0QZC5;M0R1H6;M0R1H5	40S ribosomal protein S11	RPS11	sp|P62280|RS11_HUMAN 40S ribosomal protein S11 OS=Homo sapiens OX=9606 GN=RPS11 PE=1 SV=3;tr|M0QZC5|M0QZC5_HUMAN 40S ribosomal protein S11 OS=Homo sapiens OX=9606 GN=RPS11 PE=1 SV=1	18.431	44088000	34049000	34611000	46335000	41166000	46644000	16688000	5700100	7053600	8900400	7966000	11089000	9	9	9	8	9	9	ADIQTER;AYQKQPTIFQNK;CPFTGNVSIR;DVQIGDIVTVGECRPLSK;EAIEGTYIDKK;ILSGVVTK;NMSVHLSPCFR;QPTIFQNK;VLLGETGKEK
P62854;Q5JNZ5	40S ribosomal protein S26;Putative 40S ribosomal protein S26-like 1	RPS26;RPS26P11	sp|P62854|RS26_HUMAN 40S ribosomal protein S26 OS=Homo sapiens OX=9606 GN=RPS26 PE=1 SV=3;sp|Q5JNZ5|RS26L_HUMAN Putative 40S ribosomal protein S26-like 1 OS=Homo sapiens OX=9606 GN=RPS26P11 PE=5 SV=1	13.015	57613000	49153000	40575000	44780000	48183000	43616000	17611000	5951300	7458500	7620600	8978600	9273500	3	2	3	3	3	3	DISEASVFDAYVLPK;LHYCVSCAIHSK;NIVEAAAVR
P62258;K7EM20;B4DJF2;I3L3T1;K7EIT4;I3L0W5	14-3-3 protein epsilon	YWHAE	sp|P62258|1433E_HUMAN 14-3-3 protein epsilon OS=Homo sapiens OX=9606 GN=YWHAE PE=1 SV=1;tr|K7EM20|K7EM20_HUMAN 14-3-3 protein epsilon (Fragment) OS=Homo sapiens OX=9606 GN=YWHAE PE=1 SV=1	29.174	34513000	19138000	43415000	47355000	74101000	94933000	9090900	1898900	7217900	7338900	12480000	18101000	13	10	15	14	15	13	AAFDDAIAELDTLSEESYK;AAFDDAIAELDTLSEESYKDSTLIMQLLR;AASDIAMTELPPTHPIR;EAAENSLVAYK;HLIPAANTGESK;IISSIEQK;KEAAENSLVAYK;KVAGMDVELTVEER;LAEQAERYDEMVESMKK;LICCDILDVLDK;LICCDILDVLDKHLIPAANTGESK;MDDREDLVYQAK;YLAEFATGNDR;YLAEFATGNDRK;YLAEFATGNDRKEAAENSLVAYK
F2Z388;P42766	60S ribosomal protein L35	RPL35	tr|F2Z388|F2Z388_HUMAN 60S ribosomal protein L35 OS=Homo sapiens OX=9606 GN=RPL35 PE=1 SV=1;sp|P42766|RL35_HUMAN 60S ribosomal protein L35 OS=Homo sapiens OX=9606 GN=RPL35 PE=1 SV=2	10.645	53852000	32315000	31459000	34555000	28181000	31779000	18636000	5611200	7819600	7950200	7386800	8670500	4	3	4	4	4	3	QLDDLKVELSQLR;VLTVINQTQK;VLTVINQTQKENLR;VLTVINQTQKENLRK
P62906	60S ribosomal protein L10a	RPL10A	sp|P62906|RL10A_HUMAN 60S ribosomal protein L10a OS=Homo sapiens OX=9606 GN=RPL10A PE=1 SV=2	24.831	40244000	36002000	32508000	38482000	38163000	37733000	13593000	5875400	7435100	8650300	9012700	10313000	9	8	9	9	8	9	AGKFPSLLTHNENMVAK;AVDIPHMDIEALK;AVDIPHMDIEALKK;DTLYEAVR;FSVCVLGDQQHCDEAK;ILGPGLNK;KYDAFLASESLIK;VLCLAVAVGHVK;VSRDTLYEAVR
A0A7I2V428;C9JLB1;H7BY16;P19338;A0A7I2V5M5;A0A7I2V2U7;A0A7I2V3F3;A0A7I2V349;A0A7I2V506;A0A7I2V699;A0A7I2V2S8	Nucleolin	NCL	tr|A0A7I2V428|A0A7I2V428_HUMAN Nucleolin OS=Homo sapiens OX=9606 GN=NCL PE=1 SV=1;tr|C9JLB1|C9JLB1_HUMAN Nucleolin OS=Homo sapiens OX=9606 GN=NCL PE=1 SV=2;tr|H7BY16|H7BY16_HUMAN Nucleolin OS=Homo sapiens OX=9606 GN=NCL PE=1 SV=9;sp|P19338|NUCL_HUMAN Nucle	74.739	86589000	73647000	81663000	84417000	82851000	81298000	14059000	5581900	8166500	7233800	8115500	9726500	27	26	29	29	29	28	AIRLELQGPR;ALELTGLK;ATFIKVPQNQNGK;EAMEDGEIDGNKVTLDWAKPK;EVFEDAAEIR;FGYVDFESAEDLEK;FGYVDFESAEDLEKALELTGLK;GFGFVDFNSEEDAK;GIAYIEFK;GLSEDTTEETLK;GLSEDTTEETLKESFDGSVR;GYAFIEFASFEDAKEALNSCNKR;IVTDRETGSSK;KFGYVDFESAEDLEK;KQKVEGTEPTTAFNLFVGNLNFNK;LELQGPR;NDLAVVDVR;NLPYKVTQDELK;NLPYKVTQDELKEVFEDAAEIR;QKVEGTEPTTAFNLFVGNLNFNK;SISLYYTGEK;SISLYYTGEKGQNQDYR;SKGIAYIEFK;TEADAEKTFEEK;TEADAEKTFEEKQGTEIDGR;TGISDVF…
P36578;H3BM89;H3BTP7;H3BU31	60S ribosomal protein L4	RPL4	sp|P36578|RL4_HUMAN 60S ribosomal protein L4 OS=Homo sapiens OX=9606 GN=RPL4 PE=1 SV=5;tr|H3BM89|H3BM89_HUMAN 60S ribosomal protein L4 OS=Homo sapiens OX=9606 GN=RPL4 PE=1 SV=1	47.697	49502000	38979000	43637000	45925000	47365000	46365000	13784000	5741600	6938800	8540000	9260800	8169900	14	14	14	16	15	14	AAAAAAALQAK;ACARPLISVYSEKGESSGK;APIRPDIVNFVHTNLR;APIRPDIVNFVHTNLRK;EAVLLLKK;GPCIIYNEDNGIIK;IEEVPELPLVVEDKVEGYKK;KLDELYGTWR;KLDELYGTWRK;MINTDLSR;NIPGITLLNVSK;NNRQPYAVSELAGHQTSAESWGTGR;NVTLPAVFK;RGPCIIYNEDNGIIK;SGQGAFGNMCR;VDKAAAAAAALQAK;YAICSALAASALPALVMSK
P05386	60S acidic ribosomal protein P1	RPLP1	sp|P05386|RLA1_HUMAN 60S acidic ribosomal protein P1 OS=Homo sapiens OX=9606 GN=RPLP1 PE=1 SV=1	11.514	10188000	14021000	20084000	22594000	23436000	19942000	4702800	5236600	9853800	10356000	11251000	10588000	2	2	2	2	2	2	AAGVNVEPFWPGLFAK;ALANVNIGSLICNVGAGGPAPAAGAAPAGGPAPSTAAAPAEEK
Q9NR31;H0Y5E8;Q5SQT8;X1WI22;D6RAA2	GTP-binding protein SAR1a	SAR1A	sp|Q9NR31|SAR1A_HUMAN GTP-binding protein SAR1a OS=Homo sapiens OX=9606 GN=SAR1A PE=1 SV=1;tr|H0Y5E8|H0Y5E8_HUMAN GTP-binding protein SAR1a (Fragment) OS=Homo sapiens OX=9606 GN=SAR1A PE=1 SV=1	22.367	36789000	100780000	76290000	67475000	47926000	48231000	7595500	9919400	10302000	8544900	6365900	7204700	9	10	9	11	9	8	EIFGLYGQTTGK;IDRTDAISEEK;LGQHVPTLHPTSEELTIAGMTFTTFDLGGHEQAR;LREIFGLYGQTTGK;LVFLGLDNAGK;NYLPAINGIVFLVDCADHSR;QGYGEGFR;TDAISEEKLR;TDAISEEKLREIFGLYGQTTGK;TTLLHMLKDDR;VELNALMTDETISNVPILILGNKIDR
P20340;F5H3K7;F5GX61;Q53S08;C9JB90;C9J0I2;C9JU14	Ras-related protein Rab-6A	RAB6A	sp|P20340|RAB6A_HUMAN Ras-related protein Rab-6A OS=Homo sapiens OX=9606 GN=RAB6A PE=1 SV=3	23.593	107780000	148580000	170610000	91592000	134440000	105920000	12987000	6020200	10827000	5215900	8065400	6183600	4	5	5	5	5	5	FKLVFLGEQSVGK;LQLWDTAGQER;QVSIEEGER;QVSIEEGERK;STGGDFGNPLRK
P30050	60S ribosomal protein L12	RPL12	sp|P30050|RL12_HUMAN 60S ribosomal protein L12 OS=Homo sapiens OX=9606 GN=RPL12 PE=1 SV=1	17.818	45326000	39055000	40519000	48314000	43421000	48781000	13325000	3155500	5031500	8148200	7708600	10917000	4	2	5	5	4	5	CTGGEVGATSALAPK;HPHDIIDDINSGAVECPAS;HSGNITFDEIVNIAR;IGPLGLSPK;QAQIEVVPSASALIIK
P39019;M0R2L9;M0QYF7;M0R140;A0A075B6E2	40S ribosomal protein S19	RPS19	sp|P39019|RS19_HUMAN 40S ribosomal protein S19 OS=Homo sapiens OX=9606 GN=RPS19 PE=1 SV=2;tr|M0R2L9|M0R2L9_HUMAN 40S ribosomal protein S19 (Fragment) OS=Homo sapiens OX=9606 GN=RPS19 PE=1 SV=1;tr|M0QYF7|M0QYF7_HUMAN 40S ribosomal protein S19 (Fragment) OS=	16.06	42602000	39095000	37626000	42768000	33477000	36161000	14102000	5492200	7152800	7485300	6162100	7537800	9	9	8	8	8	8	ALAAFLKK;DVNQQEFVR;ELAPYDENWFYTR;HKELAPYDENWFYTR;IAGQVAAANK;LKVPEWVDTVK;RVLQALEGLK;VLQALEGLK;VPEWVDTVK
Q9NWZ8;H7BYE2	Gem-associated protein 8	GEMIN8	sp|Q9NWZ8|GEMI8_HUMAN Gem-associated protein 8 OS=Homo sapiens OX=9606 GN=GEMIN8 PE=1 SV=1	28.636	30645000	50133000	42988000	48281000	66268000	43340000	8831800	5590600	6284300	8968400	10291000	7943000	7	6	7	7	6	6	ATRPWYSHPVYAR;IQAMEAAVQLSFDKHCDR;LDSYVNADHDLYCNTRR;QQQLDAERLDSYVNADHDLYCNTR;QQQLDAERLDSYVNADHDLYCNTRR;QYFAETER;SVEAPTERPGER;YWPVIPLKF
J3QR09;J3KTE4;A0A7I2YQG2;P84098;A0A7I2V638;A0A7I2V4U6;A0A7I2V2L0;A0A7I2V512	Ribosomal protein L19;60S ribosomal protein L19	RPL19	tr|J3QR09|J3QR09_HUMAN Ribosomal protein L19 OS=Homo sapiens OX=9606 GN=RPL19 PE=1 SV=1;tr|J3KTE4|J3KTE4_HUMAN Ribosomal protein L19 OS=Homo sapiens OX=9606 GN=RPL19 PE=1 SV=1;tr|A0A7I2YQG2|A0A7I2YQG2_HUMAN Ribosomal protein L19 OS=Homo sapiens OX=9606 GN=	23.134	47185000	52450000	37201000	52954000	48131000	46738000	13949000	4595300	5913700	7304900	7816000	7903400	5	4	4	4	4	4	ILMEHIHK;KKVWLDPNETNEIANANSR;LLADQAEAR;LLADQAEARR;VWLDPNETNEIANANSR
P15880;H0YEN5;E9PQD7;E9PMM9;I3L404;E9PPT0;E9PM36;H3BNG3;H0YE27	40S ribosomal protein S2	RPS2	sp|P15880|RS2_HUMAN 40S ribosomal protein S2 OS=Homo sapiens OX=9606 GN=RPS2 PE=1 SV=2;tr|H0YEN5|H0YEN5_HUMAN 40S ribosomal protein S2 (Fragment) OS=Homo sapiens OX=9606 GN=RPS2 PE=1 SV=1;tr|E9PQD7|E9PQD7_HUMAN 40S ribosomal protein S2 OS=Homo sapiens OX=9	31.324	53067000	41952000	41825000	53249000	41827000	48341000	12040000	5049500	6633500	8069700	6972500	8488100	12	12	12	13	13	12	AEDKEWMPVTK;ATFDAISK;CGSVLVR;ESEIIDFFLGASLKDEVLK;EVATAIR;GCTATLGNFAK;GTGIVSAPVPK;LSIVPVR;LSIVPVRR;SLEEIYLFSLPIK;SPYQEFTDHLVK;TQAPAVATT;TYSYLTPDLWK
P07195;A0A5F9ZHM4;A8MW50;A0A3B3IS95;C9J7H8;F5H793;F5H5G7;F5H155;G3XAP5;F5H245;Q6ZMR3;P07864	L-lactate dehydrogenase B chain;L-lactate dehydrogenase	LDHB	sp|P07195|LDHB_HUMAN L-lactate dehydrogenase B chain OS=Homo sapiens OX=9606 GN=LDHB PE=1 SV=2;tr|A0A5F9ZHM4|A0A5F9ZHM4_HUMAN L-lactate dehydrogenase OS=Homo sapiens OX=9606 GN=LDHB PE=1 SV=1;tr|A8MW50|A8MW50_HUMAN L-lactate dehydrogenase (Fragment) OS=Hom	36.638	75458000	31714000	47804000	36627000	46714000	39708000	21326000	2784100	6072300	4520500	6365900	5627500	14	11	13	12	12	13	FIIPQIVK;GLTSVINQK;ITVVGVGQVGMACAISILGK;IVADKDYSVTANSK;IVVVTAGVR;LIAPVAEEEATVPNNK;LKDDEVAQLK;LKDDEVAQLKK;SADTLWDIQK;SADTLWDIQKDLK;SADTLWDIQKDLKDL;SLADELALVDVLEDK;SLADELALVDVLEDKLK;VIGSGCNLDSAR
P61247;H0Y9Y4;D6RAT0;E9PFI5;D6RG13;H0Y8L7;D6R9B6;D6RB09;D6RAS7;D6RI02;D6RED7;D6RGE0	40S ribosomal protein S3a	RPS3A	sp|P61247|RS3A_HUMAN 40S ribosomal protein S3a OS=Homo sapiens OX=9606 GN=RPS3A PE=1 SV=2;tr|H0Y9Y4|H0Y9Y4_HUMAN 40S ribosomal protein S3a (Fragment) OS=Homo sapiens OX=9606 GN=RPS3A PE=1 SV=1;tr|D6RAT0|D6RAT0_HUMAN 40S ribosomal protein S3a OS=Homo sapien	29.945	28559000	29204000	26409000	33930000	27994000	30197000	12288000	4289400	6544200	7862600	6833400	8550800	16	16	15	16	13	14	ACQSIYPLHDVFVRK;ADGYEPPVQESV;APAMFNIR;ATGDETGAKVER;EVQTNDLKEVVNK;FKLITEDVQGK;KDWYDVK;LFCVGFTK;LITEDVQGK;LMELHGEGSSSGK;MMEIMTR;NCLTNFHGMDLTR;TTDGYLLR;VERADGYEPPVQESV;VFEVSLADLQNDEVAFRK;VVDPFSK;VVDPFSKKDWYDVK
P0DP25;P0DP24;P0DP23;E7EMB3;F8WBR5;M0QZ52;G3V479;G3V361;A0A590UJI2;Q96HY3;A0A590UJC0;G3V226		CALM2;CALM3;CALM1	sp|P0DP25|CALM3_HUMAN Calmodulin-3 OS=Homo sapiens OX=9606 GN=CALM3 PE=1 SV=1;sp|P0DP24|CALM2_HUMAN Calmodulin-2 OS=Homo sapiens OX=9606 GN=CALM2 PE=1 SV=1;sp|P0DP23|CALM1_HUMAN Calmodulin-1 OS=Homo sapiens OX=9606 GN=CALM1 PE=1 SV=1;tr|E7EMB3|E7EMB3_HUMAN	16.837	55203000	37782000	41505000	37778000	42758000	41974000	14685000	4836800	7010300	5984000	7102000	6695200	6	6	6	6	6	6	ADQLTEEQIAEFK;ADQLTEEQIAEFKEAFSLFDKDGDGTITTK;DTDSEEEIREAFR;EAFSLFDKDGDGTITTK;MKDTDSEEEIREAFR;VFDKDGNGYISAAELR
E5RI99;P62888;A0A0B4J213;E5RJH3;A0A0C4DH44	60S ribosomal protein L30	RPL30	tr|E5RI99|E5RI99_HUMAN 60S ribosomal protein L30 (Fragment) OS=Homo sapiens OX=9606 GN=RPL30 PE=1 SV=1;sp|P62888|RL30_HUMAN 60S ribosomal protein L30 OS=Homo sapiens OX=9606 GN=RPL30 PE=1 SV=2	12.656	23534000	29759000	28596000	31679000	28083000	27780000	10793000	5368300	6397900	6515700	7938000	8809800	5	6	6	5	6	6	KSEIEYYAMLAK;LVILANNCPALR;SEIEYYAMLAK;SLESINSR;TGVHHYSGNNIELGTACGK;VCTLAIIDPGDSDIIR
A0A3B3ITT5;P47914	60S ribosomal protein L29	RPL29	tr|A0A3B3ITT5|A0A3B3ITT5_HUMAN 60S ribosomal protein L29 OS=Homo sapiens OX=9606 GN=RPL29 PE=1 SV=1;sp|P47914|RL29_HUMAN 60S ribosomal protein L29 OS=Homo sapiens OX=9606 GN=RPL29 PE=1 SV=2	18.512	61435000	43449000	47955000	39657000	44403000	46373000	14290000	4960900	6213300	5029500	6039000	6806100	3	3	3	3	3	3	AQAAAPASVPAQAPK;AQAAAPASVPAQAPKR;LAYIAHPK
P62266;D6RD47	40S ribosomal protein S23	RPS23	sp|P62266|RS23_HUMAN 40S ribosomal protein S23 OS=Homo sapiens OX=9606 GN=RPS23 PE=1 SV=3;tr|D6RD47|D6RD47_HUMAN 40S ribosomal protein S23 OS=Homo sapiens OX=9606 GN=RPS23 PE=1 SV=1	15.807	37674000	45643000	57661000	50320000	44348000	60874000	7492300	5031900	8151600	6820200	6061100	9407100	3	3	2	2	3	2	GHAVGDIPGVR;KGHAVGDIPGVR;VANVSLLALYK
X1WI28;P27635;F8W7C6;H7C123;H7C2C5;B8A6G2;A6QRI9;Q96L21	60S ribosomal protein L10	RPL10	tr|X1WI28|X1WI28_HUMAN 60S ribosomal protein L10 (Fragment) OS=Homo sapiens OX=9606 GN=RPL10 PE=1 SV=7;sp|P27635|RL10_HUMAN 60S ribosomal protein L10 OS=Homo sapiens OX=9606 GN=RPL10 PE=1 SV=5;tr|F8W7C6|F8W7C6_HUMAN 60S ribosomal protein L10 OS=Homo sapien	22.975	29507000	23706000	32038000	31217000	32511000	32744000	10105000	3084900	6994900	6210800	7411000	8292200	6	5	7	6	6	7	AKVDEFPLCGHMVSDEYEQLSSEALEAAR;EHVIEALR;FNADEFEDMVAEKR;GAFGKPQGTVAR;MLSCAGADR;VDEFPLCGHMVSDEYEQLSSEALEAAR;VHIGQVIMSIR
A0A7I2V5L3;P40429;A0A7I2V2L9;M0QYS1;Q8J015;Q6NVV1;M0QZU1;A0A096LPE0	60S ribosomal protein L13a;Putative 60S ribosomal protein L13a protein RPL13AP3	RPL13A;RPL13a;RPL13AP3	tr|A0A7I2V5L3|A0A7I2V5L3_HUMAN 60S ribosomal protein L13a OS=Homo sapiens OX=9606 GN=RPL13A PE=1 SV=1;sp|P40429|RL13A_HUMAN 60S ribosomal protein L13a OS=Homo sapiens OX=9606 GN=RPL13A PE=1 SV=2;tr|A0A7I2V2L9|A0A7I2V2L9_HUMAN 60S ribosomal protein L13a OS=	21.716	37244000	32626000	36287000	36307000	37141000	41487000	11113000	4041600	5737100	5843900	6263200	7892100	6	5	6	6	6	6	AEVQVLVLDGR;CEGINISGNFYR;LAHEVGWK;MVVPAALK;VFDGIPPPYDKK;YQAVTATLEEK
P61313;A0A2R8YEM3;E7EQV9;E7ENU7;E7EX53;A0A2R8Y738;E7ERA2	60S ribosomal protein L15;Ribosomal protein L15	RPL15	sp|P61313|RL15_HUMAN 60S ribosomal protein L15 OS=Homo sapiens OX=9606 GN=RPL15 PE=1 SV=2;tr|A0A2R8YEM3|A0A2R8YEM3_HUMAN Ribosomal protein L15 (Fragment) OS=Homo sapiens OX=9606 GN=RPL15 PE=1 SV=1;tr|E7EQV9|E7EQV9_HUMAN Ribosomal protein L15 (Fragment) OS=	24.146	36974000	28357000	33098000	30437000	31326000	28181000	12453000	4647700	6587600	4962700	6175600	6063000	8	8	9	9	8	8	FFEVILIDPFHK;GATYGKPVHHGVNQLK;NPDTQWITKPVHK;NTLQLHR;QGYVIYR;SLQSVAEER;VLNSYWVGEDSTYK;VLNSYWVGEDSTYKFFEVILIDPFHK;YIQELWR
P46778;G3V1B3;M0R181	60S ribosomal protein L21	RPL21	sp|P46778|RL21_HUMAN 60S ribosomal protein L21 OS=Homo sapiens OX=9606 GN=RPL21 PE=1 SV=2;tr|G3V1B3|G3V1B3_HUMAN 60S ribosomal protein L21 OS=Homo sapiens OX=9606 GN=RPL21 PE=1 SV=1;tr|M0R181|M0R181_HUMAN 60S ribosomal protein L21 (Fragment) OS=Homo sapien	18.565	44299000	34386000	32833000	35582000	37063000	39240000	12686000	4214200	4675800	5387400	6207500	7413600	4	4	3	4	4	4	EKGTWVQLK;GTWVQLK;KGDIVDIK;VYNVTQHAVGIVVNK
P49207	60S ribosomal protein L34	RPL34	sp|P49207|RL34_HUMAN 60S ribosomal protein L34 OS=Homo sapiens OX=9606 GN=RPL34 PE=1 SV=3	13.293	35816000	29177000	25427000	25897000	25180000	33759000	12980000	4401400	3515200	5146300	5473200	8865100	3	4	4	4	4	4	AFLIEEQK;AYGGSMCAK;IVYLYTK;LSYNTASNK
H3BMH2;H3BSC1;P62491;Q15907;B4DQU5;P57735	Ras-related protein Rab-11A;Ras-related protein Rab-11B	RAB11A;RAB11B	tr|H3BMH2|H3BMH2_HUMAN Ras-related protein Rab-11A (Fragment) OS=Homo sapiens OX=9606 GN=RAB11A PE=4 SV=1;tr|H3BSC1|H3BSC1_HUMAN Ras-related protein Rab-11A OS=Homo sapiens OX=9606 GN=RAB11A PE=1 SV=1;sp|P62491|RB11A_HUMAN Ras-related protein Rab-11A OS=Ho	17.668	36854000	38907000	34888000	33115000	38029000	33062000	12184000	4993400	5649500	5043400	6511200	5911300	9	8	9	9	9	7	AITSAYYR;AQIWDTAGQER;DHADSNIVIMLVGNK;FTRNEFNLESK;GAVGALLVYDIAK;HLTYENVER;NEFNLESK;STIGVEFATR;VVLIGDSGVGK
P62913;Q5VVC8	60S ribosomal protein L11	RPL11	sp|P62913|RL11_HUMAN 60S ribosomal protein L11 OS=Homo sapiens OX=9606 GN=RPL11 PE=1 SV=2;tr|Q5VVC8|Q5VVC8_HUMAN 60S ribosomal protein L11 OS=Homo sapiens OX=9606 GN=RPL11 PE=1 SV=2	20.252	41827000	41459000	35730000	42798000	33710000	40571000	12796000	4206200	5606100	5682700	5805400	6119900	7	5	7	5	6	5	AEEILEK;AQDQGEKENPMR;LCLNICVGESGDR;LCLNICVGESGDRLTR;VLEQLTGQTPVFSK;YDGIILPGK;YDPSIGIYGLDFYVVLGRPGFSIADKK
Q9Y657;Q5JZB7;A0A087X074;Q9BPZ2;Q99865	Spindlin-1	SPIN1	sp|Q9Y657|SPIN1_HUMAN Spindlin-1 OS=Homo sapiens OX=9606 GN=SPIN1 PE=1 SV=3	29.6	28694000	33267000	35345000	39478000	41853000	31280000	8390200	4666300	5895300	6642800	7438300	5460400	12	12	12	12	12	10	AVEHMFETEDGSKDEWR;EGNGPVTQWK;FDDDFHIYVYDLVK;GTVLDQVPVNPSLYLIK;IMPDSNDSPPAEREPGEVVDSLVGK;IQHGWKEGNGPVTQWK;ISDAHLADTMIGK;SSVGPSKPVSQPR;TGMVIHQVEAKPSVYFIK;VSALEVLPDR;VSALEVLPDRVATSR;YDGFDCVYGLELNKDER
P63104;E7EX29;B0AZS6;E7ESK7;B7Z2E6;H0YB80;E5RIR4;E9PD24;E7EVZ2;E5RGE1	14-3-3 protein zeta/delta	YWHAZ	sp|P63104|1433Z_HUMAN 14-3-3 protein zeta/delta OS=Homo sapiens OX=9606 GN=YWHAZ PE=1 SV=1;tr|E7EX29|E7EX29_HUMAN 14-3-3 protein zeta/delta (Fragment) OS=Homo sapiens OX=9606 GN=YWHAZ PE=1 SV=1;tr|B0AZS6|B0AZS6_HUMAN 14-3-3 protein zeta/delta OS=Homo sapie	27.745	24332000	13122000	27515000	34676000	43937000	58508000	6044100	1578000	4990000	5522800	8372100	11561000	8	7	10	9	10	10	DICNDVLSLLEK;EKIETELRDICNDVLSLLEK;EMQPTHPIR;FLIPNASQAESK;GIVDQSQQAYQEAFEISK;GIVDQSQQAYQEAFEISKK;IETELRDICNDVLSLLEK;LGLALNFSVFYYEILNSPEK;MDKNELVQK;SVTEQGAELSNEER;TAFDEAIAELDTLSEESYK;VVSSIEQK
I3L3P7;P62244;I3L246;H3BV27;H3BT37;I3L303;H3BVC7	40S ribosomal protein S15a	RPS15A	tr|I3L3P7|I3L3P7_HUMAN 40S ribosomal protein S15a OS=Homo sapiens OX=9606 GN=RPS15A PE=1 SV=1;sp|P62244|RS15A_HUMAN 40S ribosomal protein S15a OS=Homo sapiens OX=9606 GN=RPS15A PE=1 SV=2;tr|I3L246|I3L246_HUMAN 40S ribosomal protein S15a OS=Homo sapiens OX=	11.477	28431000	23959000	25958000	20933000	22765000	25528000	12469000	3772800	5487600	4841300	5452600	5986600	6	5	7	6	6	4	FDVQLKDLEK;FLTVMMK;HGYIGEFEIIDDHR;HGYIGEFEIIDDHRAGK;IVVNLTGR;MNVLADALK;VRMNVLADALK;WQNNLLPSR
P05388;F8VWS0;F8VU65;F8VW21;F8VPE8;G3V210;F8VQY6;F8VRK7;F8VZS0;Q8NHW5;F8VWV4;F8VS58;F8W1K8	60S acidic ribosomal protein P0;60S acidic ribosomal protein P0-like	RPLP0;RPLP0P6	sp|P05388|RLA0_HUMAN 60S acidic ribosomal protein P0 OS=Homo sapiens OX=9606 GN=RPLP0 PE=1 SV=1;tr|F8VWS0|F8VWS0_HUMAN 60S acidic ribosomal protein P0 OS=Homo sapiens OX=9606 GN=RPLP0 PE=1 SV=1;tr|F8VU65|F8VU65_HUMAN 60S acidic ribosomal protein P0 (Fragme	34.273	25879000	29228000	25826000	28105000	29782000	34522000	9710600	3713000	5327300	6345400	6449400	6101300	10	9	10	12	11	11	AFLADPSAFVAAAPVAAATTAAPAAAAAPAK;AGAIAPCEVTVPAQNTGLGPEK;CFIVGADNVGSK;DMLLANKVPAAAR;GHLENNPALEK;GNVGFVFTK;GNVGFVFTKEDLTEIR;GTIEILSDVQLIK;IIQLLDDYPK;NVASVCLQIGYPTVASVPHSIINGYKR;TSFFQALGITTK;VLALSVETDYTFPLAEK
Q9Y3U8;J3QSB5;J3KTD3	60S ribosomal protein L36	RPL36	sp|Q9Y3U8|RL36_HUMAN 60S ribosomal protein L36 OS=Homo sapiens OX=9606 GN=RPL36 PE=1 SV=3;tr|J3QSB5|J3QSB5_HUMAN 60S ribosomal protein L36 OS=Homo sapiens OX=9606 GN=RPL36 PE=1 SV=1	12.254	16056000	23945000	23696000	25569000	25656000	31508000	8000500	4013100	4805600	5275300	5866200	9235700	2	2	2	2	2	3	EELSNVLAAMR;EVCGFAPYER;YPMAVGLNK
P84090;G3V279	Enhancer of rudimentary homolog	ERH	sp|P84090|ERH_HUMAN Enhancer of rudimentary homolog OS=Homo sapiens OX=9606 GN=ERH PE=1 SV=1;tr|G3V279|G3V279_HUMAN Enhancer of rudimentary homolog OS=Homo sapiens OX=9606 GN=ERH PE=1 SV=1	12.259	18000000	13573000	14943000	25952000	12640000	12127000	10721000	3597300	5146900	8416800	4141600	4518100	4	4	4	4	4	4	ADTQTYQPYNKDWIK;SHTILLVQPTK;SHTILLVQPTKRPEGR;TYADYESVNECMEGVCK
M0R117;Q02543;M0R3D6;M0R1A7;M0R0P7	60S ribosomal protein L18a	RPL18A	tr|M0R117|M0R117_HUMAN 60S ribosomal protein L18a OS=Homo sapiens OX=9606 GN=RPL18A PE=1 SV=1;sp|Q02543|RL18A_HUMAN 60S ribosomal protein L18a OS=Homo sapiens OX=9606 GN=RPL18A PE=1 SV=2;tr|M0R3D6|M0R3D6_HUMAN 60S ribosomal protein L18a (Fragment) OS=Homo	18.079	29661000	36063000	34908000	35945000	34415000	39839000	6522500	4524200	5091100	6101900	5631000	7931200	7	7	6	7	6	7	CHTPPLYR;DLTTAGAVTQCYR;EYRDLTTAGAVTQCYR;FWYFVSQLKK;NFGIWLR;SRFWYFVSQLKK;SSGEIVYCGQVFEK;VEEIAASK
H0YLP6;H0YMF4;H0YKD8;P46779	60S ribosomal protein L28	RPL28	tr|H0YLP6|H0YLP6_HUMAN 60S ribosomal protein L28 OS=Homo sapiens OX=9606 GN=RPL28 PE=1 SV=1;tr|H0YMF4|H0YMF4_HUMAN 60S ribosomal protein L28 OS=Homo sapiens OX=9606 GN=RPL28 PE=1 SV=1;tr|H0YKD8|H0YKD8_HUMAN 60S ribosomal protein L28 OS=Homo sapiens OX=9606	9.657	13901000	19418000	20395000	17723000	21179000	17690000	9412900	4215900	7013300	3851900	5260600	5803700	6	6	7	6	6	6	KTVGVEPAADGK;NCSSFLIKR;NKQTYSTEPNNLK;QTYSTEPNNLK;SAHLQWMVVR;TVGVEPAADGK;YNGLIHR
F8WBS5;F8WB72;C9K025;P18077	60S ribosomal protein L35a	RPL35A	tr|F8WBS5|F8WBS5_HUMAN 60S ribosomal protein L35a OS=Homo sapiens OX=9606 GN=RPL35A PE=1 SV=1;tr|F8WB72|F8WB72_HUMAN 60S ribosomal protein L35a OS=Homo sapiens OX=9606 GN=RPL35A PE=1 SV=1;tr|C9K025|C9K025_HUMAN 60S ribosomal protein L35a (Fragment) OS=Homo	6.4725	12255000	10810000	12219000	11467000	11032000	16794000	8502400	3886600	6134000	4593100	4719300	6934300	3	4	4	4	4	3	AIFAGYK;DETEFYLGKR;IEGVYAR;IEGVYARDETEFYLGKR
A0A286YF22;O43175;A0A2C9F2M7;A0A286YFA2;A0A286YFL2;A0A286YFM8;A0A286YER3;A0A286YFC8;A0A286YFB2;A0A286YF34;A0A286YF78;A0A286YFF3;A0A286YFK5;A0A286YFE1	D-3-phosphoglycerate dehydrogenase	PHGDH	tr|A0A286YF22|A0A286YF22_HUMAN D-3-phosphoglycerate dehydrogenase OS=Homo sapiens OX=9606 GN=PHGDH PE=1 SV=1;sp|O43175|SERA_HUMAN D-3-phosphoglycerate dehydrogenase OS=Homo sapiens OX=9606 GN=PHGDH PE=1 SV=4;tr|A0A2C9F2M7|A0A2C9F2M7_HUMAN D-3-phosphoglycer	55.938	55840000	46103000	34846000	35667000	31320000	31695000	11739000	4589800	5559900	4663300	3389500	4818600	16	17	17	19	16	16	AFANLRK;AGTGVDNVDLEAATR;AGTGVDNVDLEAATRK;ALVDHENVISCPHLGASTK;CGEEIAVQFVDMVK;DLPLLLFR;FMGTELNGK;GGIVDEGALLR;GTIQVITQGTSLK;KILQDGGLQVVEK;LLSYQTSLVSDGETWHVMGISSLLPSLEAWK;NAGNCLSPAVIVGLLK;QADVNLVNAK;QHVTEAFQFHF;QNLSKEELIAELQDCEGLIVR;SATKVTADVINAAEK;SLTGVVNAQALTSAFSPHTKPWIGLAEALGTLMR;TLGILGLGR;VLISDSLDPCCR;VTADVINAAEK
A0A6Q8PG52;A0A6Q8PH84;P51149;A0A6Q8PGE6;C9J592;C9IZZ0;C9J8S3;C9J4V0;C9J4S4;C9J7D1;A0A6Q8PF79	Ras-related protein Rab-7a	RAB7A	tr|A0A6Q8PG52|A0A6Q8PG52_HUMAN Ras-related protein Rab-7a OS=Homo sapiens OX=9606 GN=RAB7A PE=1 SV=1;tr|A0A6Q8PH84|A0A6Q8PH84_HUMAN Ras-related protein Rab-7a OS=Homo sapiens OX=9606 GN=RAB7A PE=1 SV=1;sp|P51149|RAB7A_HUMAN Ras-related protein Rab-7a OS=Ho	23.699	35140000	45999000	35885000	29681000	36689000	35616000	8050800	4868900	5859700	2535800	6419200	6998200	7	7	6	6	7	8	AQAWCYSK;ATIGADFLTK;DPENFPFVVLGNK;DPENFPFVVLGNKIDLENR;EAINVEQAFQTIAR;FQSLGVAFYR;GADCCVLVFDVTAPNTFK;NNIPYFETSAK;VIILGDSGVGK
P62899;B8ZZK4;H7C2W9;C9JU56;B7Z4E3;B7Z4C8	60S ribosomal protein L31	RPL31	sp|P62899|RL31_HUMAN 60S ribosomal protein L31 OS=Homo sapiens OX=9606 GN=RPL31 PE=1 SV=1;tr|B8ZZK4|B8ZZK4_HUMAN 60S ribosomal protein L31 OS=Homo sapiens OX=9606 GN=RPL31 PE=1 SV=1;tr|H7C2W9|H7C2W9_HUMAN 60S ribosomal protein L31 (Fragment) OS=Homo sapien	14.463	30145000	27210000	33930000	32618000	31716000	29121000	9794500	3354800	5342900	5035500	5347300	5368300	3	3	3	3	3	3	EYTINIHKR;NLQTVNVDEN;SAINEVVTR
P09211;A8MX94;A0A087X2E9;A0A2R8Y5E5;A0A087X243	Glutathione S-transferase P	GSTP1	sp|P09211|GSTP1_HUMAN Glutathione S-transferase P OS=Homo sapiens OX=9606 GN=GSTP1 PE=1 SV=2;tr|A8MX94|A8MX94_HUMAN Glutathione S-transferase OS=Homo sapiens OX=9606 GN=GSTP1 PE=1 SV=1	23.356	44650000	25297000	40419000	36723000	39025000	31246000	10399000	3112600	4952700	4753200	5878100	4897000	5	6	5	4	5	5	AFLASPEYVNLPINGNGKQ;ALPGQLKPFETLLSQNQGGK;ASCLYGQLPK;FQDGDLTLYQSNTILR;PPYTVVYFPVR;TLGLYGKDQQEAALVDMVNDGVEDLR
P62857	40S ribosomal protein S28	RPS28	sp|P62857|RS28_HUMAN 40S ribosomal protein S28 OS=Homo sapiens OX=9606 GN=RPS28 PE=1 SV=1	7.8409	16279000	13790000	11149000	14038000	12286000	13548000	9393100	4664600	4453500	2960700	2817100	8698000	4	4	4	4	3	3	EGDVLTLLESER;EGDVLTLLESEREAR;NVKGPVREGDVLTLLESER;VEFMDDTSR
Q5TDF0;Q9BSD7	Cancer-related nucleoside-triphosphatase	NTPCR	tr|Q5TDF0|Q5TDF0_HUMAN Cancer-related nucleoside-triphosphatase OS=Homo sapiens OX=9606 GN=NTPCR PE=1 SV=1;sp|Q9BSD7|NTPCR_HUMAN Cancer-related nucleoside-triphosphatase OS=Homo sapiens OX=9606 GN=NTPCR PE=1 SV=1	25.072	44318000	32804000	30215000	32653000	34116000	41297000	9379300	3350300	3627700	4996600	4928100	6593900	7	7	6	8	8	9	GKPLALVEEIR;HVFLTGPPGVGK;IGFDVVTLSGTR;QTLSTPGTIILGTIPVPK;RIGFDVVTLSGTR;SSGVPVDGFYTEEVR;VCVIDEIGK;VCVIDEIGKMELFSQLFIQAVR;VGQYVVDLTSFEQLALPVLR
A0A7P0T9U1;A0A7P0T926;A0A7P0TAT6;A0A7P0TAD4;A0A7P0Z4R9;A0A7P0TBB5;A0A7P0TB41;A0A7P0TA25;A0A7P0T989;A0A7P0TBM7;A0A7P0T900;A0A7P0T8X2;A0A7P0T9G9;A0A7P0Z469;A0A7P0T8I6;Q9UBR2	Cathepsin Z	CTSZ	tr|A0A7P0T9U1|A0A7P0T9U1_HUMAN Cathepsin Z OS=Homo sapiens OX=9606 GN=CTSZ PE=1 SV=1;tr|A0A7P0T926|A0A7P0T926_HUMAN Cathepsin Z OS=Homo sapiens OX=9606 GN=CTSZ PE=1 SV=1;tr|A0A7P0TAT6|A0A7P0TAT6_HUMAN Cathepsin Z OS=Homo sapiens OX=9606 GN=CTSZ PE=1 SV=1;t	24.301	0	0	0	0	0	0	9148800	5029900	3853000	4545500	4854700	5177300	1	1	1	1	1	1	VGDYGSLSGREK
P61224;F5H7Y6;E7ESV4;A6NIZ1;F5GX62;F5H823;F5H004;F5H6R7;F5GZG1;B7ZB78;F5H4H0;F5H500;F5H0B7;F5H491;F5GYB5;F5GWU8;F5H077;F5GYH7;F8WBC0	Ras-related protein Rap-1b;Ras-related protein Rap-1b-like protein	RAP1B	sp|P61224|RAP1B_HUMAN Ras-related protein Rap-1b OS=Homo sapiens OX=9606 GN=RAP1B PE=1 SV=1;tr|F5H7Y6|F5H7Y6_HUMAN Ras-related protein Rap-1b OS=Homo sapiens OX=9606 GN=RAP1B PE=1 SV=1;tr|E7ESV4|E7ESV4_HUMAN Ras-related protein Rap-1b (Fragment) OS=Homo sa	20.825	22100000	40286000	46690000	21818000	25454000	16130000	7149900	5370300	8383900	3960900	4492800	3147500	8	8	9	8	8	7	INVNEIFYDLVR;LVVLGSGGVGK;QWNNCAFLESSAK;SALTVQFVQGIFVEKYDPTIEDSYRK;SKINVNEIFYDLVR;VKDTDDVPMILVGNK;VVGKEQGQNLAR;YDPTIEDSYR;YDPTIEDSYRK
P16403	Histone H1.2	HIST1H1C	sp|P16403|H12_HUMAN Histone H1.2 OS=Homo sapiens OX=9606 GN=H1-2 PE=1 SV=2	21.364	20715000	14449000	22774000	13386000	14561000	14978000	10187000	3270200	6234500	3018000	4542400	5250700	7	8	8	6	8	7	ALAAAGYDVEK;ALAAAGYDVEKNNSR;ASGPPVSELITK;KASGPPVSELITK;SETAPAAPAAAPPAEK;SETAPAAPAAAPPAEKAPVK;SETAPAAPAAAPPAEKAPVKK;SGVSLAALKK
P12277;A0A0S2Z471;H0YJG0;G3V4N7;G3V461;H0YJK0	Creatine kinase B-type	CKB	sp|P12277|KCRB_HUMAN Creatine kinase B-type OS=Homo sapiens OX=9606 GN=CKB PE=1 SV=1;tr|A0A0S2Z471|A0A0S2Z471_HUMAN Creatine kinase (Fragment) OS=Homo sapiens OX=9606 GN=CKB PE=2 SV=1	42.644	83473000	23922000	34230000	32853000	41565000	30255000	15464000	2096200	4666800	2828600	4073500	3110000	12	9	12	8	12	10	FCTGLTQIETLFK;FSEVLKR;GFCLPPHCSR;GGNMKEVFTR;GTGGVDTAAVGGVFDVSNADR;HGGYKPSDEHKTDLNPDNLQGGDDLDPNYVLSSR;LAVEALSSLDGDLAGR;LEQGQAIDDLMPAQK;LLIEMEQR;LRFPAEDEFPDLSAHNNHMAK;TFLVWVNEEDHLR;VLTPELYAELR
P06312	Ig kappa chain V-IV region	IGKV4-1	sp|P06312|KV401_HUMAN Immunoglobulin kappa variable 4-1 OS=Homo sapiens OX=9606 GN=IGKV4-1 PE=1 SV=1	13.38	0	0	0	0	0	0	8984700	4426500	4810600	4079600	4452700	5142200	1	1	1	1	1	1	LLIYWASTR
B5MDF5;J3KQE5;P62826;F5H018;H0YFC6;B4DV51	GTP-binding nuclear protein Ran	RAN	tr|B5MDF5|B5MDF5_HUMAN GTP-binding nuclear protein Ran OS=Homo sapiens OX=9606 GN=RAN PE=1 SV=1;tr|J3KQE5|J3KQE5_HUMAN GTP-binding nuclear protein Ran (Fragment) OS=Homo sapiens OX=9606 GN=RAN PE=1 SV=1;sp|P62826|RAN_HUMAN GTP-binding nuclear protein Ran O	26.224	39362000	20652000	22801000	21444000	20999000	19676000	12884000	3483200	4313700	3686400	3458700	3306300	6	6	6	6	6	5	GPIKFNVWDTAGQEK;HLTGEFEK;LVLVGDGGTGK;NLQYYDISAK;SNYNFEKPFLWLAR;VCENIPIVLCGNKVDIK
P14174	Macrophage migration inhibitory factor	MIF	sp|P14174|MIF_HUMAN Macrophage migration inhibitory factor OS=Homo sapiens OX=9606 GN=MIF PE=1 SV=4	12.476	0	0	0	0	0	0	20611000	5033700	0	4837600	0	0	1	1	0	1	0	0	LLCGLLAER
A0A087WXM6;J3QQT2;J3KRX5;A0A0A6YYL6;P18621;J3KRB3;A0A087WWH0;J3QS96;J3QLC8;A0A0A0MRF8;A0A087WY81;J3KSJ0	60S ribosomal protein L17	RPL17;RPL17-C18orf32	tr|A0A087WXM6|A0A087WXM6_HUMAN 60S ribosomal protein L17 (Fragment) OS=Homo sapiens OX=9606 GN=RPL17 PE=1 SV=1;tr|J3QQT2|J3QQT2_HUMAN 60S ribosomal protein L17 (Fragment) OS=Homo sapiens OX=9606 GN=RPL17 PE=1 SV=1;tr|J3KRX5|J3KRX5_HUMAN 60S ribosomal prote	19.586	20474000	14249000	17812000	16739000	18651000	19564000	7351300	2743000	4645300	4076700	4746700	5378000	8	7	8	8	8	8	EQIVPKPEEEVAQK;GLDVDSLVIEHIQVNK;GLDVDSLVIEHIQVNKAPK;KSAEFLLHMLK;SAEFLLHMLK;VRYSLDPENPTK;YLKDVTLQK;YSLDPENPTK
C9J9K3;A0A0C4DG17;P08865;A0A8I5KQE6;F8WD59	40S ribosomal protein SA	RPSA	tr|C9J9K3|C9J9K3_HUMAN 40S ribosomal protein SA (Fragment) OS=Homo sapiens OX=9606 GN=RPSA PE=1 SV=8;tr|A0A0C4DG17|A0A0C4DG17_HUMAN 40S ribosomal protein SA OS=Homo sapiens OX=9606 GN=RPSA PE=1 SV=1;sp|P08865|RSSA_HUMAN 40S ribosomal protein SA OS=Homo sap	29.404	39546000	28166000	28572000	34658000	22279000	24185000	9648100	3788300	3292700	5223900	3890500	3023000	6	6	4	6	7	5	ADHQPLTEASYVNLPTIALCNTDSPLR;AIVAIENPADVSVISSR;EHPWEVMPDLYFYRDPEEIEKEEQAAAEK;FAAATGATPIAGR;FTPGTFTNQIQAAFREPR;LLVVTDPR;SGALDVLQMKEEDVLK
P08238;Q58FF7	Heat shock protein HSP 90-beta	HSP90AB1	sp|P08238|HS90B_HUMAN Heat shock protein HSP 90-beta OS=Homo sapiens OX=9606 GN=HSP90AB1 PE=1 SV=4	83.263	74462000	36634000	36204000	51278000	37502000	32485000	11741000	2443900	3230400	4245300	3402300	3056600	14	13	14	12	15	11	ADLINNLGTIAK;ALLFIPR;APFDLFENK;AVKDLVVLLFETALLSSGFSLEDPQTHSNR;CLELFSELAEDKENYKK;DLVVLLFETALLSSGFSLEDPQTHSNR;EDQTEYLEER;ELISNASDALDK;ELISNASDALDKIR;GVVDSEDLPLNISR;HFSVEGQLEFR;HLEINPDHPIVETLR;IDIIPNPQER;KHLEINPDHPIVETLR;LGIHEDSTNR;NPDDITQEEYGEFYK;RAPFDLFENK;RAPFDLFENKK;SLTNDWEDHLAVK;TLTLVDTGIGMTK;VILHLKEDQTEYLEER;VILHLKEDQTEYLEERR;YESLTDPSKLDSGK;YESLTDPSKLDSGKELK;YHTSQSGDEMTSLSEYVSR;YIDQEELNK
C9J4Z3;P61513;G5E9R3;M0R0A1;Q6P4E4;E9PEL3;M0R2L6;A6NKH3	60S ribosomal protein L37a;Putative 60S ribosomal protein L37a-like protein	RPL37A;RPL37AP8	tr|C9J4Z3|C9J4Z3_HUMAN 60S ribosomal protein L37a OS=Homo sapiens OX=9606 GN=RPL37A PE=1 SV=1;sp|P61513|RL37A_HUMAN 60S ribosomal protein L37a OS=Homo sapiens OX=9606 GN=RPL37A PE=1 SV=2;tr|G5E9R3|G5E9R3_HUMAN 60S ribosomal protein L37a OS=Homo sapiens OX=	7.624	12191000	13412000	14197000	16582000	13927000	17744000	5698500	3024400	4216500	4684900	4097800	5663100	2	2	2	2	2	2	TVAGGAWTYNTTSAVTVK;YTCSFCGK
P62979;A0A2R8Y422;P0CG48;F5H265;Q96C32;J3QKN0;F5GXK7;F5H747;F5H388;B4DV12;F5H2Z3;F5GYU3;F5H6Q2;J3QTR3;J3QS39;M0R1V7;P62987;P0CG47;M0R2S1;F5GZ39;M0R1M6;J3QSA3	Ubiquitin-40S ribosomal protein S27a;Ubiquitin;40S ribosomal protein S27a;Polyubiquitin-C;Ubiquitin;Ubiquitin-60S ribosomal protein L40;Ubiquitin;60S ribosomal protein L40;Polyubiquitin-B;Ubiquitin	RPS27A;UBC;UBB;UBA52	sp|P62979|RS27A_HUMAN Ubiquitin-40S ribosomal protein S27a OS=Homo sapiens OX=9606 GN=RPS27A PE=1 SV=2;tr|A0A2R8Y422|A0A2R8Y422_HUMAN Ubiquitin-40S ribosomal protein S27a OS=Homo sapiens OX=9606 GN=RPS27AP5 PE=3 SV=1;sp|P0CG48|UBC_HUMAN Polyubiquitin-C OS=	17.965	21891000	17438000	22731000	21385000	24937000	25197000	5420400	3440200	5263800	4946100	4079900	4234600	3	4	3	3	3	2	CCLTYCFNKPEDK;ECPSDECGAGVFMASHFDR;TITLEVEPSDTIENVK;TLSDYNIQK
Q96DG6	Carboxymethylenebutenolidase homolog	CMBL	sp|Q96DG6|CMBL_HUMAN Carboxymethylenebutenolidase homolog OS=Homo sapiens OX=9606 GN=CMBL PE=1 SV=1	28.048	26465000	25667000	27289000	24663000	26381000	28342000	5858600	2409900	4370800	3974500	4877200	5632400	9	10	11	13	12	12	AGVSVYGIVK;AGVSVYGIVKDSEDIYNLK;ANEAYPCPCDIGHR;ANEAYPCPCDIGHRLEYGGLGR;AVIVIQDIFGWQLPNTR;DSEDIYNLKNPTLFIFAENDVVIPLKDVSLLTQK;EISAILK;EVQVEHIK;IDREISAILK;LEYGGLGR;LKEHCKVEYQIK;NLIEWLNK;NLIEWLNKYM;TFSGQTHGFVHR
P62081;A0A2R8Y623;B5MCP9	40S ribosomal protein S7	RPS7	sp|P62081|RS7_HUMAN 40S ribosomal protein S7 OS=Homo sapiens OX=9606 GN=RPS7 PE=1 SV=1;tr|A0A2R8Y623|A0A2R8Y623_HUMAN 40S ribosomal protein S7 (Fragment) OS=Homo sapiens OX=9606 GN=RPS7 PE=1 SV=1;tr|B5MCP9|B5MCP9_HUMAN 40S ribosomal protein S7 OS=Homo sapi	22.127	31198000	20882000	21301000	30204000	22845000	26148000	6167400	2871700	4296400	4964500	3707600	4866800	7	6	7	7	7	5	AIIIFVPVPQLK;AQQNNVEHKVETFSGVYKK;DVNFEFPEFQL;ELNITAAK;HVVFIAQR;TLTAVHDAILEDLVFPSEIVGKR;VETFSGVYKK
P62917;E9PKZ0;E9PKU4;G3V1A1;E9PP36	60S ribosomal protein L8	RPL8	sp|P62917|RL8_HUMAN 60S ribosomal protein L8 OS=Homo sapiens OX=9606 GN=RPL8 PE=1 SV=2;tr|E9PKZ0|E9PKZ0_HUMAN 60S ribosomal protein L8 (Fragment) OS=Homo sapiens OX=9606 GN=RPL8 PE=1 SV=1;tr|E9PKU4|E9PKU4_HUMAN 60S ribosomal protein L8 (Fragment) OS=Homo s	28.024	37789000	28406000	29849000	32581000	30697000	35337000	8119900	2726900	3682700	3347300	4037600	4741400	6	6	7	7	7	5	ASGNYATVISHNPETK;ASGNYATVISHNPETKK;AVVGVVAGGGR;AVVGVVAGGGRIDKPILK;DIIHDPGR;GIVKDIIHDPGR;KVGLIAAR
P39023;G5E9G0;B5MCW2;H7C422;H7C3M2;F8WCR1;Q92901	60S ribosomal protein L3	RPL3	sp|P39023|RL3_HUMAN 60S ribosomal protein L3 OS=Homo sapiens OX=9606 GN=RPL3 PE=1 SV=2;tr|G5E9G0|G5E9G0_HUMAN 60S ribosomal protein L3 OS=Homo sapiens OX=9606 GN=RPL3 PE=1 SV=1;tr|B5MCW2|B5MCW2_HUMAN 60S ribosomal protein L3 (Fragment) OS=Homo sapiens OX=9	46.108	22342000	18396000	17134000	20082000	19948000	21173000	8282700	2258000	3474900	3648000	4570100	4397000	13	11	13	13	15	13	AHLMEIQVNGGTVAEK;ERLEQQVPVNQVFGQDEMIDVIGVTK;FIDTTSK;FQTMEEK;HGSLGFLPR;IGQGYLIK;IGQGYLIKDGK;LEQQVPVNQVFGQDEMIDVIGVTK;NNASTDYDLSDK;NNASTDYDLSDKSINPLGGFVHYGEVTNDFVMLK;SFPKDDPSKPVHLTAFLGYK;SLLVQTK;TVFAEHISDECK;TVFAEHISDECKR;VACIGAWHPAR
P62805	Histone H4	HIST1H4A	sp|P62805|H4_HUMAN Histone H4 OS=Homo sapiens OX=9606 GN=H4-16 PE=1 SV=2	11.367	21280000	13028000	11586000	11203000	9021100	13274000	11059000	2610400	4373200	2928100	2390000	3270000	7	6	7	5	6	5	DAVTYTEHAK;DNIQGITKPAIR;DNIQGITKPAIRR;ISGLIYEETR;ISGLIYEETRGVLK;TLYGFGG;TVTAMDVVYALKR
H7C3I1;Q8IZP2;P50502;F6VDH7;Q8NFI4	Putative protein FAM10A4;Hsc70-interacting protein;Putative protein FAM10A5	ST13;ST13P4;ST13P5	tr|H7C3I1|H7C3I1_HUMAN Hsc70-interacting protein (Fragment) OS=Homo sapiens OX=9606 GN=ST13 PE=1 SV=1;sp|Q8IZP2|ST134_HUMAN Putative protein FAM10A4 OS=Homo sapiens OX=9606 GN=ST13P4 PE=5 SV=1;sp|P50502|F10A1_HUMAN Hsc70-interacting protein OS=Homo sapiens	16.219	20803000	12252000	8174800	15020000	12104000	9953400	12321000	2607300	996050	2326300	4886400	2927100	6	4	5	6	5	3	AIDLFTDAIK;AIEINPDSAQPYK;LAILYAK;LLGHWEEAAHDLALACK;LQKPNAAIRDCDR;VAAIEALNDGELQK
A0A7P0T937;P27824;A0A7P0TAE9;A0A7P0TB65;A0A7P0T840;A0A7P0T8G1;A0A7P0T9L0;A0A7P0Z4D6;A0A7P0Z484;A0A7P0TAR9;D6RGY2;A0A7P0Z4H2;A0A7P0TAN9;A0A7P0T8N1;D6RAU8;D6RFL1;D6RAQ8;D6RD16;O14967	Calnexin	CANX	tr|A0A7P0T937|A0A7P0T937_HUMAN Calnexin OS=Homo sapiens OX=9606 GN=CANX PE=1 SV=1;sp|P27824|CALX_HUMAN Calnexin OS=Homo sapiens OX=9606 GN=CANX PE=1 SV=2;tr|A0A7P0TAE9|A0A7P0TAE9_HUMAN Calnexin OS=Homo sapiens OX=9606 GN=CANX PE=1 SV=1;tr|A0A7P0TB65|A0A7P0	67.438	42529000	52133000	46168000	46286000	46990000	61124000	4700700	3264700	4336100	3797100	4413200	5467500	14	16	16	16	17	15	AEEDEILNR;APVPTGEVYFADSFDR;APVPTGEVYFADSFDRGTLSGWILSK;CESAPGCGVWQRPVIDNPNYK;CGEDYKLHFIFR;GLVLMSR;GTLSGWILSK;IVDDWANDGWGLKK;KIPNPDFFEDLEPFR;LNKPFLFDTKPLIVQYEVNFQNGIECGGAYVK;LPGDKGLVLMSR;TGIYEEK;TPELNLDQFHDK;TPELNLDQFHDKTPYTIMFGPDK;VTYKAPVPTGEVYFADSFDR;VTYKAPVPTGEVYFADSFDRGTLSGWILSK;WKPPMIDNPSYQGIWKPR
Q96AG4	Leucine-rich repeat-containing protein 59	LRRC59	sp|Q96AG4|LRC59_HUMAN Leucine-rich repeat-containing protein 59 OS=Homo sapiens OX=9606 GN=LRRC59 PE=1 SV=1	34.93	29483000	37308000	29887000	31494000	34905000	43017000	3846800	3548800	3767100	3806000	4261400	5385000	6	7	7	6	7	6	ATILDLSCNK;DKLDGNELDLSLSDLNEVPVKELAALPK;LTTLPSDFCGLTHLVK;LVNLQHLDLLNNK;LVTLPVSFAQLK;VAGDCLDEK;VAGDCLDEKQCK
A0A2R8Y851;P62273;A0A2R8Y6P7;A0A087WTT6	40S ribosomal protein S29	RPS29	tr|A0A2R8Y851|A0A2R8Y851_HUMAN 40S ribosomal protein S29 OS=Homo sapiens OX=9606 GN=RPS29 PE=1 SV=1;sp|P62273|RS29_HUMAN 40S ribosomal protein S29 OS=Homo sapiens OX=9606 GN=RPS29 PE=1 SV=2;tr|A0A2R8Y6P7|A0A2R8Y6P7_HUMAN 40S ribosomal protein S29 (Fragment	10.256	12462000	13966000	13741000	17292000	13283000	13239000	5611600	3068000	3970400	4203400	3746200	3997600	2	2	2	2	2	2	GHQQLYWSHPR;YGLNMCR
E7EPB3;P50914	60S ribosomal protein L14	RPL14	tr|E7EPB3|E7EPB3_HUMAN 60S ribosomal protein L14 OS=Homo sapiens OX=9606 GN=RPL14 PE=1 SV=1;sp|P50914|RL14_HUMAN 60S ribosomal protein L14 OS=Homo sapiens OX=9606 GN=RPL14 PE=1 SV=4	14.558	34393000	24179000	21436000	22225000	24257000	28507000	7919100	2711100	2627800	3035600	3542200	4492000	4	4	4	3	4	4	ALVDGPCTQVRR;CMQLTDFILK;LVAIVDVIDQNR;VAYVSFGPHAGK
O00264;U3KQM0	Membrane-associated progesterone receptor component 1	PGRMC1	sp|O00264|PGRC1_HUMAN Membrane-associated progesterone receptor component 1 OS=Homo sapiens OX=9606 GN=PGRMC1 PE=1 SV=3	21.671	14769000	15766000	13328000	11532000	14109000	16397000	7626800	2290700	2602100	2865900	3163300	4858900	6	5	6	6	5	8	DFTPAELR;FDGVQDPR;FYGPEGPYGVFAGR;GDQPAASGDSDDDEPPPLPR;GLATFCLDK;ILMAINGK;IVRGDQPAASGDSDDDEPPPLPR;KFYGPEGPYGVFAGR
P60953;A0A590UJK8;Q5JYX0;A0A3B3IRV0;F8WET9;B1AH79;A0A494C1M1;G3V4H1;A0A494BZX6;G3V476;P17081;Q9H4E5	Cell division control protein 42 homolog	CDC42	sp|P60953|CDC42_HUMAN Cell division control protein 42 homolog OS=Homo sapiens OX=9606 GN=CDC42 PE=1 SV=2;tr|A0A590UJK8|A0A590UJK8_HUMAN Cell division control protein 42 homolog OS=Homo sapiens OX=9606 GN=CDC42 PE=1 SV=1	21.258	11147000	14728000	28873000	16816000	12801000	8535000	4807700	2765900	7029000	3568400	3634400	1416300	5	5	5	5	5	3	CVVVGDGAVGK;NVFDEAILAALEPPEPK;QKPITPETAEK;TPFLLVGTQIDLRDDPSTIEK;YVECSALTQK
Q96FJ2;P63167	Dynein light chain 2, cytoplasmic;Dynein light chain 1, cytoplasmic	DYNLL2;DYNLL1	sp|Q96FJ2|DYL2_HUMAN Dynein light chain 2, cytoplasmic OS=Homo sapiens OX=9606 GN=DYNLL2 PE=1 SV=1;sp|P63167|DYL1_HUMAN Dynein light chain 1, cytoplasmic OS=Homo sapiens OX=9606 GN=DYNLL1 PE=1 SV=1	10.35	22141000	25686000	22267000	22947000	28082000	23156000	5683300	2886100	3887500	3040000	4160100	3556400	2	2	2	2	2	2	NFGSYVTHETK;YNPTWHCIVGR
Q04760	Lactoylglutathione lyase	GLO1	sp|Q04760|LGUL_HUMAN Lactoylglutathione lyase OS=Homo sapiens OX=9606 GN=GLO1 PE=1 SV=4	20.777	38604000	15688000	18175000	15785000	18284000	19961000	9947800	1471000	3041000	2501500	2907000	3188500	6	4	6	6	5	5	CDFPIMK;FEELGVK;GFGHIGIAVPDVYSACK;IAWALSR;RFEELGVK;SLDFYTR
A0A3B3IU42;H0YEL0;G5EA29;H0YDP6;H0YCF4		GEMIN2	tr|A0A3B3IU42|A0A3B3IU42_HUMAN Gem-associated protein 2 OS=Homo sapiens OX=9606 GN=GEMIN2 PE=1 SV=1;tr|H0YEL0|H0YEL0_HUMAN Gem-associated protein 2 (Fragment) OS=Homo sapiens OX=9606 GN=GEMIN2 PE=1 SV=2;tr|G5EA29|G5EA29_HUMAN Gem-associated protein 2 OS=Ho	30.761	0	0	0	0	0	0	2637800	4504700	3672300	2927800	5509300	3703000	1	1	1	1	1	1	AWVPAESAVEELMPR;DFTPELGR;LCADGAVGPATNESPGIDYVQIGFPPLLSIVSR;LLPVEPCDLTEGFDPSVPPR;LLPVEPCDLTEGFDPSVPPRTPQEYLR;QSVNISLSGCQPAPEGYSPTLQWQQQQVAQFSTVR;RVQIEAAQCPDVVVAQIDPK;SQQLDSNVTMPK;VQIEAAQCPDVVVAQIDPK;WLYALLACLEKPLLPEAHSLIR
E9PR30;P62861	40S ribosomal protein S30	FAU	tr|E9PR30|E9PR30_HUMAN FAU ubiquitin-like and ribosomal protein S30 OS=Homo sapiens OX=9606 GN=FAU PE=1 SV=1;sp|P62861|RS30_HUMAN FAU ubiquitin-like and ribosomal protein S30 OS=Homo sapiens OX=9606 GN=FAU PE=1 SV=2	10.905	0	0	29251000	0	0	28919000	4324200	1699000	6027700	2352400	1724100	6800200	1	1	2	1	2	2	FVNVVPTFGK;FVNVVPTFGKK;RFVNVVPTFGK
P11021;A0A7P0TAI0;A0A7P0TB36	78 kDa glucose-regulated protein	HSPA5	sp|P11021|BIP_HUMAN Endoplasmic reticulum chaperone BiP OS=Homo sapiens OX=9606 GN=HSPA5 PE=1 SV=2;tr|A0A7P0TAI0|A0A7P0TAI0_HUMAN 78 kDa glucose-regulated protein OS=Homo sapiens OX=9606 GN=HSPA5 PE=1 SV=1;tr|A0A7P0TB36|A0A7P0TB36_HUMAN 78 kDa glucose-regu	72.332	22278000	14228000	28162000	30275000	29455000	35406000	4563200	1234300	3337200	4634700	4435600	4669900	17	15	18	22	20	19	AKFEELNMDLFR;DAGTIAGLNVMR;DNHLLGTFDLTGIPPAPR;ELEEIVQPIISK;IDTRNELESYAYSLK;IEIESFYEGEDFSETLTR;IEWLESHQDADIEDFKAK;IINEPTAAAIAYGLDK;IINEPTAAAIAYGLDKR;ITITNDQNR;ITPSYVAFTPEGER;KKELEEIVQPIISK;LYGSAGPPPTGEEDTAEKDEL;MKETAEAYLGKK;NELESYAYSLK;NKITITNDQNR;NQLTSNPENTVFDAK;NQLTSNPENTVFDAKR;SQIFSTASDNQPTVTIK;TFAPEEISAMVLTK;TKPYIQVDIGGGQTK;TWNDPSVQQDIK;VLEDSDLK;VTHAVVTVPAYFNDAQR;VYEGERPLTK
P22234;E9PBS1;D6RF62	Multifunctional protein ADE2;Phosphoribosylaminoimidazole-succinocarboxamide synthase;Phosphoribosylaminoimidazole carboxylase	PAICS	sp|P22234|PUR6_HUMAN Bifunctional phosphoribosylaminoimidazole carboxylase/phosphoribosylaminoimidazole succinocarboxamide synthetase OS=Homo sapiens OX=9606 GN=PAICS PE=1 SV=3;tr|E9PBS1|E9PBS1_HUMAN Multifunctional protein ADE2 (Fragment) OS=Homo sapiens	47.079	33428000	30648000	19784000	24104000	20505000	19083000	7779500	3452200	3021400	3176700	2789100	2557500	10	12	11	11	10	9	ACGNFGIPCELR;ASILNTWISLK;ATAEVLNIGK;ATAEVLNIGKK;DQITAGNAAR;IATGSFLK;IKAEYEGDGIPTVFVAVAGR;ITSCIFQLLQEAGIK;NFEWVAER;NFEWVAERVELLLK;TKEVYELLDSPGK;VVVLMGSTSDLGHCEK
P49411;H3BNU3	Elongation factor Tu, mitochondrial	TUFM	sp|P49411|EFTU_HUMAN Elongation factor Tu, mitochondrial OS=Homo sapiens OX=9606 GN=TUFM PE=1 SV=2	49.541	35795000	34109000	39099000	30538000	25514000	35001000	5112300	3194100	3901600	3050600	2822400	4629000	17	18	18	17	17	16	AEAGDNLGALVR;DKPHVNVGTIGHVDHGK;DLEKPFLLPVEAVYSVPGR;EHLLLAR;ELLTEFGYKGEETPVIVGSALCALEGRDPELGLK;GITINAAHVEYSTAAR;GTVVTGTLER;IILPPEKELAMPGEDLKFNLILR;KGDECELLGHSK;KYEEIDNAPEER;LLDAVDTYIPVPAR;LLDAVDTYIPVPARDLEKPFLLPVEAVYSVPGR;QIGVEHVVVYVNK;TIGTGLVTNTLAMTEEEK;TTLTAAITK;TVVTGIEMFHK;VEAQVYILSK;VEAQVYILSKEEGGR;YEEIDNAPEER
P51148;K7ERI8;K7ERQ8;K7ENY4;F8VVK3;K7EIP6	Ras-related protein Rab-5C	RAB5C	sp|P51148|RAB5C_HUMAN Ras-related protein Rab-5C OS=Homo sapiens OX=9606 GN=RAB5C PE=1 SV=2;tr|K7ERI8|K7ERI8_HUMAN Uncharacterized protein OS=Homo sapiens OX=9606 PE=4 SV=1;tr|K7ERQ8|K7ERQ8_HUMAN PCAF_N domain-containing protein (Fragment) OS=Homo sapiens	23.482	31083000	29077000	39751000	25026000	24859000	22467000	6503400	2750900	4808100	2405400	3180600	2996100	7	6	8	5	6	6	FEIWDTAGQER;GAQAAIVVYDITNTDTFAR;GVDLQENNPASR;LVLLGESAVGK;QASPNIVIALAGNK;QASPNIVIALAGNKADLASKR;TAMNVNEIFMAIAK;YHSLAPMYYR
P46783;A0A2R8Y6L3;F6U211;A0A2R8Y7H1;A0A2R8YFH6;A0A1W2PQS6;S4R435;Q9NQ39	40S ribosomal protein S10	RPS10;RPS10-NUDT3	sp|P46783|RS10_HUMAN 40S ribosomal protein S10 OS=Homo sapiens OX=9606 GN=RPS10 PE=1 SV=1;tr|A0A2R8Y6L3|A0A2R8Y6L3_HUMAN RPS10-NUDT3 readthrough (Fragment) OS=Homo sapiens OX=9606 GN=RPS10-NUDT3 PE=3 SV=1;tr|F6U211|F6U211_HUMAN 40S ribosomal protein S10 OS	18.898	23273000	19155000	22625000	24011000	16043000	17900000	6560300	2282600	3339400	3573900	2600900	3417400	6	5	6	6	6	6	AEAGAGSATEFQFR;DYLHLPPEIVPATLRR;GYVKEQFAWR;HFYWYLTNEGIQYLR;IAIYELLFK;KAEAGAGSATEFQFR
E7ETK0;A0A2R8Y849;A0A2R8YD14;P62847;A0A2R8Y8A0	40S ribosomal protein S24	RPS24	tr|E7ETK0|E7ETK0_HUMAN 40S ribosomal protein S24 OS=Homo sapiens OX=9606 GN=RPS24 PE=1 SV=1;tr|A0A2R8Y849|A0A2R8Y849_HUMAN 40S ribosomal protein S24 OS=Homo sapiens OX=9606 GN=RPS24 PE=1 SV=1;tr|A0A2R8YD14|A0A2R8YD14_HUMAN 40S ribosomal protein S24 OS=Homo	15.197	11698000	19577000	19388000	23089000	20442000	23212000	3516200	2661300	3673500	3910900	3797000	4195700	2	3	4	3	3	3	KQMVIDVLHPGK;MNDTVTIR;TTGFGMIYDSLDYAK;TTPDVIFVFGFR
J3QRI7;J3QQQ9;J3QQV1;E5RIT6;Q9UNX3;P61254;J3QRC4;E5RHH1;J3KSS0;J3KS10	60S ribosomal protein L26-like 1;60S ribosomal protein L26	RPL26;RPL26L1	tr|J3QRI7|J3QRI7_HUMAN 60S ribosomal protein L26 (Fragment) OS=Homo sapiens OX=9606 GN=RPL26 PE=3 SV=1;tr|J3QQQ9|J3QQQ9_HUMAN KOW domain-containing protein OS=Homo sapiens OX=9606 PE=3 SV=1;tr|J3QQV1|J3QQV1_HUMAN 60S ribosomal protein L26 OS=Homo sapiens O	12.63	17272000	14128000	12347000	15259000	14147000	9906600	6655800	2555800	3247000	3783000	3544800	1958500	4	4	5	5	4	5	ANGTTVHVGIHPSK;FNPFVTSDR;MKFNPFVTSDR;SMPIRKDDEVQVVR;YVIYIER
F8VVA7;P61923;F8VXB1;F8VUC5;F8W156;F8W651;F8VYZ4;F8VXR1;F8VYK5	Coatomer subunit zeta-1	COPZ1	tr|F8VVA7|F8VVA7_HUMAN Coatomer subunit zeta OS=Homo sapiens OX=9606 GN=COPZ1 PE=1 SV=1;sp|P61923|COPZ1_HUMAN Coatomer subunit zeta-1 OS=Homo sapiens OX=9606 GN=COPZ1 PE=1 SV=1;tr|F8VXB1|F8VXB1_HUMAN Coatomer subunit zeta (Fragment) OS=Homo sapiens OX=9606	22.34	15084000	16440000	11103000	11707000	15025000	13553000	6091400	2740400	2775800	2989700	3533800	3570600	4	4	4	4	4	4	AILILDNDGDRLFAK;MEALILEPSLYTVK;VALRGEDVPLTEQTVSQVLQSAK;YYDDTYPSVK
P13639;K7EJ74;K7EP67	Elongation factor 2	EEF2	sp|P13639|EF2_HUMAN Elongation factor 2 OS=Homo sapiens OX=9606 GN=EEF2 PE=1 SV=4	95.337	51892000	31555000	32517000	37532000	32858000	33486000	7907300	1958300	2760600	2871000	2902200	3165400	29	24	28	26	29	26	ALLELQLEPEELYQTFQR;ARPFPDGLAEDIDKGEVSAR;AYLPVNESFGFTADLR;CELLYEGPPDDEAAMGIK;CLYASVLTAQPR;DGAGFLINLIDSPGHVDFSSEVTAALR;DLEEDHACIPIKK;EDLYLKPIQR;EGALCEENMR;EGIPALDNFLDKL;ETVSEESNVLCLSK;FAAKGEGQLGPAER;GGGQIIPTAR;GPLMMYISK;GVQYLNEIK;GVQYLNEIKDSVVAGFQWATK;KEDLYLKPIQR;KIWCFGPDGTGPNILTDITK;LWGDRYFDPANGK;NMSVIAHVDHGK;RCLYASVLTAQPR;SDPVVSYR;STAISLFYELSENDLNFIK;TFCQLILDPIFK;TGTITTFEHAHNMR;VAVEAKNPADLPK;VFDA…
D6RAN4;A0A2R8Y5Y7;P32969;H0Y9V9;H0Y9R4	60S ribosomal protein L9	RPL9	tr|D6RAN4|D6RAN4_HUMAN 60S ribosomal protein L9 (Fragment) OS=Homo sapiens OX=9606 GN=RPL9 PE=1 SV=8;tr|A0A2R8Y5Y7|A0A2R8Y5Y7_HUMAN 60S ribosomal protein L9 OS=Homo sapiens OX=9606 GN=RPL9 PE=1 SV=1;sp|P32969|RL9_HUMAN 60S ribosomal protein L9 OS=Homo sapi	20.775	22541000	24434000	16478000	20576000	13430000	16597000	7314000	3101700	3310400	2983600	2235000	2602600	5	4	5	5	5	5	DFNHINVELSLLGK;DFNHINVELSLLGKK;FLDGIYVSEK;KFLDGIYVSEK;SVYAHFPINVVIQENGSLVEIR
A0A2R8Y6J3;P46777;Q5T7N0;A0A2R8Y4A2	60S ribosomal protein L5	RPL5	tr|A0A2R8Y6J3|A0A2R8Y6J3_HUMAN 60S ribosomal protein L5 (Fragment) OS=Homo sapiens OX=9606 GN=RPL5 PE=1 SV=1;sp|P46777|RL5_HUMAN 60S ribosomal protein L5 OS=Homo sapiens OX=9606 GN=RPL5 PE=1 SV=3;tr|Q5T7N0|Q5T7N0_HUMAN 60S ribosomal protein L5 (Fragment) O	27.045	17552000	15724000	15680000	18426000	15663000	19264000	5140600	2489300	2370400	2777800	3138600	5396200	8	8	6	6	7	7	AHAAIRENPVYEK;DIICQIAYAR;GAVDGGLSIPHSTK;HIMGQNVADYMR;IEGDMIVCAAYAHELPK;QFSQYIK;TTTGNKVFGALK;VGLTNYAAAYCTGLLLAR;YLMEEDEDAYKK
P00338;F5GXY2;F5GYU2;F5GXH2;F5H8H6;F5GXC7;F5GWW2;F5GXU1;F5GZQ4;F5H5J4;F5H6W8	L-lactate dehydrogenase A chain	LDHA	sp|P00338|LDHA_HUMAN L-lactate dehydrogenase A chain OS=Homo sapiens OX=9606 GN=LDHA PE=1 SV=2;tr|F5GXY2|F5GXY2_HUMAN L-lactate dehydrogenase A chain (Fragment) OS=Homo sapiens OX=9606 GN=LDHA PE=1 SV=8	36.688	41221000	18462000	21005000	22622000	22996000	19168000	8693700	1595000	2427800	2961400	3005200	2577900	10	10	8	10	10	10	ATLKDQLIYNLLKEEQTPQNK;DQLIYNLLKEEQTPQNK;DYNVTANSK;FIIPNVVK;GLYGIKDDVFLSVPCILGQNGISDLVK;IVSGKDYNVTANSK;LGVHPLSCHGWVLGEHGDSSVPVWSGMNVAGVSLK;LLIVSNPVDILTYVAWK;LVIITAGAR;QVVESAYEVIK;RVHPVSTMIK;SADTLWGIQK;VIGSGCNLDSAR
A0A8I5KS71;A0A0C4DFV9;Q01105;P0DME0	Protein SET;Protein SETSIP	SET;SETSIP	tr|A0A8I5KS71|A0A8I5KS71_HUMAN Protein SET OS=Homo sapiens OX=9606 GN=SET PE=4 SV=1;tr|A0A0C4DFV9|A0A0C4DFV9_HUMAN Protein SET OS=Homo sapiens OX=9606 GN=SET PE=1 SV=2;sp|Q01105|SET_HUMAN Protein SET OS=Homo sapiens OX=9606 GN=SET PE=1 SV=3;sp|P0DME0|SETLP	26.779	23727000	14777000	19030000	27172000	18015000	12501000	6032000	2737000	2953300	4415200	2696000	2285700	5	4	3	4	3	3	EFHLNESGDPSSK;IDFYFDENPYFENK;IPNFWVTTFVNHPQVSALLGEEDEEALHYLTR;VEVTEFEDIK;VEVTEFEDIKSGYR
P07737;K7EJ44;I3L3D5;CON__P02584	Profilin-1	PFN1	sp|P07737|PROF1_HUMAN Profilin-1 OS=Homo sapiens OX=9606 GN=PFN1 PE=1 SV=2;tr|K7EJ44|K7EJ44_HUMAN Profilin OS=Homo sapiens OX=9606 GN=PFN1 PE=1 SV=1	15.054	24821000	17110000	21173000	18636000	16257000	21197000	9154400	1130100	1990500	3281700	1825600	3729000	9	4	7	6	7	7	CYEMASHLRR;DSLLQDGEFSMDLR;DSPSVWAAVPGK;SSFYVNGLTLGGQK;STGGAPTFNVTVTK;STGGAPTFNVTVTKTDK;TFVNITPAEVGVLVGK;TFVNITPAEVGVLVGKDR;TKSTGGAPTFNVTVTK;TLVLLMGK
P04075;J3KPS3;H3BQN4;H3BPS8;H3BUH7;H3BMQ8;H3BR04;H3BU78;H3BR68;P09972;A0A3B3IS80;P05062	Fructose-bisphosphate aldolase A;Fructose-bisphosphate aldolase	ALDOA	sp|P04075|ALDOA_HUMAN Fructose-bisphosphate aldolase A OS=Homo sapiens OX=9606 GN=ALDOA PE=1 SV=2;tr|J3KPS3|J3KPS3_HUMAN Fructose-bisphosphate aldolase OS=Homo sapiens OX=9606 GN=ALDOA PE=1 SV=1;tr|H3BQN4|H3BQN4_HUMAN Fructose-bisphosphate aldolase OS=Homo	39.42	39078000	11981000	16231000	17394000	17779000	13972000	9770600	1452600	2441100	2505700	2785500	2142800	14	12	13	13	13	9	ADDGRPFPQVIK;ALANSLACQGK;CPLLKPWALTFSYGR;ELSDIAHR;FSHEEIAMATVTALRR;GILAADESTGSIAK;GILAADESTGSIAKR;LQSIGTENTEENRR;QLLLTADDR;QLLLTADDRVNPCIGGVILFHETLYQK;VDKGVVPLAGTNGETTTQGLDGLSER;VLAAVYK;YASICQQNGIVPIVEPEILPDGDHDLKR;YTPSGQAGAAASESLFVSNHAY
F8W543;H0YH88;F8W118;F8VY35;F8VV59;F5H4R6;H0YIV4;P55209;H0YHC3;F8W020;B7Z9C2;F8W0J6;F8VRJ2;F8VVB5;F8VXI6;F8VUX1	Nucleosome assembly protein 1-like 1	NAP1L1	tr|F8W543|F8W543_HUMAN Nucleosome assembly protein 1-like 1 OS=Homo sapiens OX=9606 GN=NAP1L1 PE=1 SV=1;tr|H0YH88|H0YH88_HUMAN Nucleosome assembly protein 1-like 1 (Fragment) OS=Homo sapiens OX=9606 GN=NAP1L1 PE=1 SV=1;tr|F8W118|F8W118_HUMAN Nucleosome ass	38.2	21823000	18607000	18236000	20348000	18279000	16526000	5522200	3611800	2685700	3958200	2702300	2612300	7	7	6	8	7	6	ADIDNLPR;FEIINAIYEPTEEECEWKPDEEDEISEELKEK;FYEEVHDLER;FYEEVHDLERK;GIPEFWLTVFK;KYAVLYQPLFDKR;NVDLLSDMVQEHDEPILK;YAVLYQPLFDKR
Q3ZCM7;A0A075B736;Q5SQY0	Tubulin beta-8 chain	TUBB8	sp|Q3ZCM7|TBB8_HUMAN Tubulin beta-8 chain OS=Homo sapiens OX=9606 GN=TUBB8 PE=1 SV=2;tr|A0A075B736|A0A075B736_HUMAN Tubulin beta chain OS=Homo sapiens OX=9606 GN=TUBB8 PE=1 SV=1;tr|Q5SQY0|Q5SQY0_HUMAN Tubulin beta chain OS=Homo sapiens OX=9606 GN=TUBB8 PE=	49.775	0	62722000	99475000	96371000	188460000	103480000	0	3055700	2404200	2199500	10085000	2984600	0	2	2	2	2	2	AVLVDLEPGTMDSVR;EAESCDCLQGFQLTHSLGGGTGSGMGTLLLSK;FPGQLNADLR;FPGQLNADLRK;KEAESCDCLQGFQLTHSLGGGTGSGMGTLLLSK;KLAVNMVPFPR;LAVNMVPFPR;LHFFMPGFAPLTSR;NMMAACDPR;TAVCDIPPR;TAVCDIPPRGLK
H0Y8S8;A0AVT1	Ubiquitin-like modifier-activating enzyme 6	UBA6	tr|H0Y8S8|H0Y8S8_HUMAN Ubiquitin-like modifier-activating enzyme 6 (Fragment) OS=Homo sapiens OX=9606 GN=UBA6 PE=1 SV=1;sp|A0AVT1|UBA6_HUMAN Ubiquitin-like modifier-activating enzyme 6 OS=Homo sapiens OX=9606 GN=UBA6 PE=1 SV=1	30.764	0	0	0	0	0	0	6068600	3805900	3303700	2074500	2778800	2066700	1	1	1	1	1	1	DPPEEEIPFCTLK
P30041	Peroxiredoxin-6	PRDX6	sp|P30041|PRDX6_HUMAN Peroxiredoxin-6 OS=Homo sapiens OX=9606 GN=PRDX6 PE=1 SV=3	25.035	15615000	16870000	17968000	17329000	14722000	21165000	4539700	1557400	3174700	2766800	3163600	4894500	14	7	12	12	13	12	DINAYNCEEPTEK;DINAYNCEEPTEKLPFPIIDDR;DINAYNCEEPTEKLPFPIIDDRNR;ELAILLGMLDPAEKDEK;FHDFLGDSWGILFSHPR;IRFHDFLGDSWGILFSHPR;LIALSIDSVEDHLAWSK;LPFPIIDDR;LSILYPATTGR;PGGLLLGDVAPNFEANTTVGR;VATPVDWK;VATPVDWKDGDSVMVLPTIPEEEAK;VVFVFGPDK;VVFVFGPDKK;VVISLQLTAEKR
D3YTB1;F8W727;P62910	60S ribosomal protein L32	RPL32	tr|D3YTB1|D3YTB1_HUMAN 60S ribosomal protein L32 (Fragment) OS=Homo sapiens OX=9606 GN=RPL32 PE=1 SV=1;tr|F8W727|F8W727_HUMAN 60S ribosomal protein L32 OS=Homo sapiens OX=9606 GN=RPL32 PE=1 SV=1;sp|P62910|RL32_HUMAN 60S ribosomal protein L32 OS=Homo sapien	15.616	23397000	20662000	17521000	19421000	24684000	20545000	6380800	2592400	2745100	2946200	1663600	3564400	2	2	2	2	2	2	ELEVLLMCNK;SYCAEIAHNVSSK
A2A2D0;P16949	Stathmin	STMN1	tr|A2A2D0|A2A2D0_HUMAN Stathmin (Fragment) OS=Homo sapiens OX=9606 GN=STMN1 PE=1 SV=8;sp|P16949|STMN1_HUMAN Stathmin OS=Homo sapiens OX=9606 GN=STMN1 PE=1 SV=3	9.7931	20413000	10580000	10386000	10862000	10240000	7712800	7778300	2091800	2298300	2378500	2430600	2328000	3	3	3	3	3	3	ASGQAFELILSPR;DLSLEEIQK;SKESVPEFPLSPPK
P32119;A6NIW5	Peroxiredoxin-2	PRDX2	sp|P32119|PRDX2_HUMAN Peroxiredoxin-2 OS=Homo sapiens OX=9606 GN=PRDX2 PE=1 SV=5;tr|A6NIW5|A6NIW5_HUMAN Peroxiredoxin 2, isoform CRA_a OS=Homo sapiens OX=9606 GN=PRDX2 PE=1 SV=2	21.892	24799000	14616000	19713000	19550000	9625800	22149000	7366900	1621500	2948100	2740200	601590	3761500	8	6	8	8	6	8	ATAVVDGAFK;ATAVVDGAFKEVK;EGGLGPLNIPLLADVTR;EGGLGPLNIPLLADVTRR;GLFIIDGK;KEGGLGPLNIPLLADVTR;KEGGLGPLNIPLLADVTRR;LSEDYGVLK;QITVNDLPVGR;TDEGIAYR
Q9BVA1	Tubulin beta-2B chain	TUBB2B	sp|Q9BVA1|TBB2B_HUMAN Tubulin beta-2B chain OS=Homo sapiens OX=9606 GN=TUBB2B PE=1 SV=1	49.953	18354000	23595000	27185000	24403000	47403000	46324000	2476900	2032600	2793500	2482800	4516200	4443500	4	6	5	5	7	6	AILVDLEPGTMDSVR;ALTVPELTQQMFDSK;ESESCDCLQGFQLTHSLGGGTGSGMGTLLISK;EVDEQMLNVQNK;FPGQLNADLR;FPGQLNADLRK;FWEVISDEHGIDPTGSYHGDSDLQLER;GHYTEGAELVDSVLDVVR;GHYTEGAELVDSVLDVVRK;IMNTFSVMPSPK;INVYYNEATGNK;INVYYNEATGNKYVPR;ISEQFTAMFR;ISEQFTAMFRR;KLAVNMVPFPR;LAVNMVPFPR;LHFFMPGFAPLTSR;LTTPTYGDLNHLVSATMSGVTTCLR;LTTPTYGDLNHLVSATMSGVTTCLRFPGQLNADLR;LTTPTYGDLNHLVSATMSGVTTCLRFPGQLNADLRK;MSATFIGNSTAIQELFK;MSATFIGNST…
Q5T7C4;P09429;B2RPK0	High mobility group protein B1	HMGB1	tr|Q5T7C4|Q5T7C4_HUMAN High mobility group protein B1 OS=Homo sapiens OX=9606 GN=HMGB1 PE=1 SV=1;sp|P09429|HMGB1_HUMAN High mobility group protein B1 OS=Homo sapiens OX=9606 GN=HMGB1 PE=1 SV=3	18.311	11906000	3671400	7355100	22380000	4647900	3510800	5237200	485950	2537000	7407100	1931900	1062700	3	1	4	4	4	2	IKGEHPGLSIGDVAK;KHPDASVNFSEFSK;KLGEMWNNTAADDKQPYEK;LGEMWNNTAADDKQPYEK;MSSYAFFVQTCR
Q969Q0;H0Y5B4;H7BZ11;J3KQN4;P83881;R4GN19	60S ribosomal protein L36a-like;60S ribosomal protein L36a	RPL36AL;RPL36A;RPL36A-HNRNPH2	sp|Q969Q0|RL36L_HUMAN 60S ribosomal protein L36a-like OS=Homo sapiens OX=9606 GN=RPL36AL PE=1 SV=3;tr|H0Y5B4|H0Y5B4_HUMAN 60S ribosomal protein L36a OS=Homo sapiens OX=9606 GN=RPL36A PE=1 SV=2;tr|H7BZ11|H7BZ11_HUMAN RPL36A-HNRNPH2 readthrough OS=Homo sapie	12.469	13554000	0	16857000	15790000	16402000	15749000	3821300	1377500	3153200	3155600	3230600	3824000	2	1	3	4	4	4	DSLYAQGR;HFELGGDK;IVLRLECVEPNCR;LECVEPNCR
Q99417;A0A087WV05;A0A0D9SEI7	C-Myc-binding protein	MYCBP	sp|Q99417|MYCBP_HUMAN c-Myc-binding protein OS=Homo sapiens OX=9606 GN=MYCBP PE=1 SV=3;tr|A0A087WV05|A0A087WV05_HUMAN Uncharacterized protein OS=Homo sapiens OX=9606 PE=3 SV=1	11.967	15254000	18558000	13567000	17839000	24252000	18065000	4006800	1076000	2579100	2861000	4331700	3089700	3	2	3	3	3	3	LAQYEPPQEEK;SGVLDTLTK;VLVALYEEPEKPNSALDFLK
P31943;E9PCY7;G8JLB6;E5RGV0;H0YB39;D6RBM0;D6RIU0;D6RIT2;D6RAM1;D6RJ04;P55795;H0YBD7;H0YBG7;D6RIH9;D6RDU3;D6RFM3;D6R9T0;E7EQJ0;E5RGH4;E7EN40;H0YAQ2;D6R9D3;D6RDL0;D6RF17;E5RJ94	Heterogeneous nuclear ribonucleoprotein H;Heterogeneous nuclear ribonucleoprotein H, N-terminally processed	HNRNPH1	sp|P31943|HNRH1_HUMAN Heterogeneous nuclear ribonucleoprotein H OS=Homo sapiens OX=9606 GN=HNRNPH1 PE=1 SV=4;tr|E9PCY7|E9PCY7_HUMAN Heterogeneous nuclear ribonucleoprotein H OS=Homo sapiens OX=9606 GN=HNRNPH1 PE=1 SV=1;tr|G8JLB6|G8JLB6_HUMAN Heterogeneous	49.229	25866000	19095000	21173000	27181000	17545000	26942000	4984700	1416600	2336000	3398200	2037700	3350100	9	6	8	9	7	8	ATENDIYNFFSPLNPVR;DLNYCFSGMSDHR;GLPWSCSADEVQR;HTGPNSPDTANDGFVR;MLGTEGGEGFVVK;SNNVEMDWVLK;STGEAFVQFASQEIAEK;VHIEIGPDGR;YGDGGSTFQSTTGHCVHMR
F8W1R7;G3V1V0;P60660;J3KND3;G8JLA2;B7Z6Z4;G3V1Y7;F8VPF3;F8VZU9;F8W180;F8W1I5;P14649;F8VXL3;H0YI43	Myosin light polypeptide 6	MYL6	tr|F8W1R7|F8W1R7_HUMAN Myosin light polypeptide 6 OS=Homo sapiens OX=9606 GN=MYL6 PE=1 SV=1;tr|G3V1V0|G3V1V0_HUMAN Myosin light polypeptide 6 OS=Homo sapiens OX=9606 GN=MYL6 PE=1 SV=1;sp|P60660|MYL6_HUMAN Myosin light polypeptide 6 OS=Homo sapiens OX=9606	16.29	18496000	11207000	17855000	15559000	17209000	22754000	4972300	1099100	2650600	2230500	2844100	3662800	6	4	6	6	6	6	ALGQNPTNAEVLK;CDFTEDQTAEFK;EAFQLFDR;HVLVTLGEK;ILYSQCGDVMR;NKDQGTYEDYVEGLR;VLDFEHFLPMLQTVAK
P61978;Q5T6W2;S4R457	Heterogeneous nuclear ribonucleoprotein K	HNRNPK	sp|P61978|HNRPK_HUMAN Heterogeneous nuclear ribonucleoprotein K OS=Homo sapiens OX=9606 GN=HNRNPK PE=1 SV=1;tr|Q5T6W2|Q5T6W2_HUMAN Heterogeneous nuclear ribonucleoprotein K (Fragment) OS=Homo sapiens OX=9606 GN=HNRNPK PE=1 SV=1	50.976	34633000	28297000	18709000	23389000	22271000	23795000	5580600	2107200	1752800	2408600	2174100	3113900	11	11	9	11	11	12	ALRTDYNASVSVPDSSGPER;GGDLMAYDRR;GSDFDCELR;IDEPLEGSEDRIITITGTQDQIQNAQYLLQNSVK;IILDLISESPIK;IILDLISESPIKGR;IIPTLEEGLQLPSPTATSQLPLESDAVECLNYQHYK;IITITGTQDQIQNAQYLLQNSVK;ILSISADIETIGEILKK;LLIHQSLAGGIIGVK;NLPLPPPPPPR;SRNTDEMVELR;TDYNASVSVPDSSGPER
C9JYQ9;H0Y8C2;Q6P5R6	60S ribosomal protein L22-like 1	RPL22L1	tr|C9JYQ9|C9JYQ9_HUMAN 60S ribosomal protein L22-like 1 OS=Homo sapiens OX=9606 GN=RPL22L1 PE=1 SV=1;tr|H0Y8C2|H0Y8C2_HUMAN 60S ribosomal protein L22-like 1 (Fragment) OS=Homo sapiens OX=9606 GN=RPL22L1 PE=1 SV=1;sp|Q6P5R6|RL22L_HUMAN 60S ribosomal protein	14.478	12437000	12539000	13398000	18088000	12296000	16648000	3338500	1826500	2306900	3746200	2437500	3477300	2	2	2	2	2	2	FNLDLTHPVEDGIFDSGNFEQFLR;VVASDKETYELR
P25398	40S ribosomal protein S12	RPS12	sp|P25398|RS12_HUMAN 40S ribosomal protein S12 OS=Homo sapiens OX=9606 GN=RPS12 PE=1 SV=3	14.515	14101000	8692400	8186200	13089000	8011400	11126000	5315200	1117300	1792300	2835500	1743900	4071300	5	3	4	4	3	6	AEEGIAAGGVMDVNTALQEVLK;DVIEEYFK;ESQAKDVIEEYFK;KVVGCSCVVVK;LVEALCAEHQINLIK;QAHLCVLASNCDEPMYVK
P40227;Q92526	T-complex protein 1 subunit zeta	CCT6A	sp|P40227|TCPZ_HUMAN T-complex protein 1 subunit zeta OS=Homo sapiens OX=9606 GN=CCT6A PE=1 SV=3	58.024	27624000	15695000	16273000	17825000	16240000	17336000	5881600	1457900	2379800	2318500	2098500	2663600	13	13	14	15	12	14	ALQFLEEVK;AQAALAVNISAAR;DGNVLLHEMQIQHPTASLIAK;EMDRETLIDVAR;GIDPFSLDALSK;GLQDVLR;GLVLDHGAR;HKSETDTSLIR;IITEGFEAAK;QADLYISEGLHPR;SETDTSLIR;VATAQDDITGDGTTSNVLIIGELLK;VCGDSDKGFVVINQK;VHAELADVLTEAVVDSILAIK;VLAQNSGFDLQETLVK
Q15365;F8VTZ0;H3BSP4;C9K0A2;F8WC71;C9IZV9;C9J7A9;C9JSA6;C9J5V4;C9JTY5;C9JZY3;C9J0A4;P57723	Poly(rC)-binding protein 1	PCBP1	sp|Q15365|PCBP1_HUMAN Poly(rC)-binding protein 1 OS=Homo sapiens OX=9606 GN=PCBP1 PE=1 SV=2	37.497	27411000	30008000	18036000	21694000	22146000	18976000	5598000	2598500	1908300	2314700	2645900	1666800	9	7	6	6	8	6	AITIAGVPQSVTECVK;ESTGAQVQVAGDMLPNSTER;EVGSIIGK;IANPVEGSSGR;IITLTGPTNAIFK;INISEGNCPER;QGANINEIR;QICLVMLETLSQSPQGR;QVTITGSAASISLAQYLINAR
Q9H3N1;G3V448	Thioredoxin-related transmembrane protein 1	TMX1	sp|Q9H3N1|TMX1_HUMAN Thioredoxin-related transmembrane protein 1 OS=Homo sapiens OX=9606 GN=TMX1 PE=1 SV=1	31.791	14865000	16046000	14409000	14153000	15038000	15060000	4705000	2272300	1857900	2317400	2219800	3337900	5	5	5	5	5	6	DFINFISDKEWK;FIITALPTIYHCK;LLSESAQPLK;SLGPSLATDKS;VDVTEQPGLSGR;VITDENWR
P53999	Activated RNA polymerase II transcriptional coactivator p15	SUB1	sp|P53999|TCP4_HUMAN Activated RNA polymerase II transcriptional coactivator p15 OS=Homo sapiens OX=9606 GN=SUB1 PE=1 SV=3	14.395	8029700	6935800	0	67615000	8757500	9849500	1239300	1087000	548330	11487000	888400	1446000	2	2	1	4	3	2	DDNMFQIGK;EQISDIDDAVR;EYWMDPEGEMKPGRK;GISLNPEQWSQLKEQISDIDDAVR
P61604;B8ZZL8;B8ZZ54;S4R3N1	10 kDa heat shock protein, mitochondrial	HSPE1	sp|P61604|CH10_HUMAN 10 kDa heat shock protein, mitochondrial OS=Homo sapiens OX=9606 GN=HSPE1 PE=1 SV=2;tr|B8ZZL8|B8ZZL8_HUMAN 10 kDa heat shock protein, mitochondrial OS=Homo sapiens OX=9606 GN=HSPE1 PE=1 SV=1	10.932	23298000	8476500	11698000	10857000	9897200	11162000	7227800	672550	1987800	1660900	1687000	3458300	5	4	4	4	4	5	AGQAFRK;GKGGEIQPVSVK;VLLPEYGGTK;VLQATVVAVGSGSK;VVLDDKDYFLFR
Q8TEQ6	Gem-associated protein 5	GEMIN5	sp|Q8TEQ6|GEMI5_HUMAN Gem-associated protein 5 OS=Homo sapiens OX=9606 GN=GEMIN5 PE=1 SV=3	168.59	26355000	37490000	28474000	32070000	38883000	32563000	3166000	2365400	2347100	2550400	3385800	2801200	32	34	35	34	37	32	CAQELLLANNWVGAQEALQLHESLQGQR;CYLGATCAYDAAK;DKLGDHQSPATPAFK;EGCLAFGTDDGK;ELNEDVSADVEER;EPVICTPVSSGFEK;GCYLATGSKDQTIR;GVLQTAAER;IMALGNEDGSIEIFQIPNLK;IVFNLCPLQTEDDKQLLLSTSMDRDVK;LGDHQSPATPAFK;LICTIQQHHK;LLCVAWSPLDPDCIYSGADDFCVHK;LQNIKYPSATNNTPAK;LRPEDPVLKDLYLSWGTVLER;LSGEAFDINK;LVFCLLELLSR;NDSQHLFIEPR;NEPLSLPELTKR;NFWQGVK;SHFPGCLAQEMQQQAQELLQK;SIFSLDTPEQYQEAFQK;SKVTALCWHPTK;SLEAFFLYGR;SLLPLSTSLDHR;T…
C9JL85;P58546	Myotrophin	MTPN	tr|C9JL85|C9JL85_HUMAN Myotrophin OS=Homo sapiens OX=9606 GN=MTPN PE=1 SV=1;sp|P58546|MTPN_HUMAN Myotrophin OS=Homo sapiens OX=9606 GN=MTPN PE=1 SV=2	5.7044	0	0	0	0	0	0	6394900	2122300	1866600	2865500	0	3190000	1	1	1	1	0	1	GPDGLTAFEATDNQAIK
P80723	Brain acid soluble protein 1	BASP1	sp|P80723|BASP1_HUMAN Brain acid soluble protein 1 OS=Homo sapiens OX=9606 GN=BASP1 PE=1 SV=2	22.693	18627000	26720000	32149000	17964000	18631000	13951000	3450200	2790800	3370400	2468000	2675700	1663400	4	6	5	6	6	5	AAEAAAAPAESAAPAAGEEPSKEEGEPK;AEGAATEEEGTPKESEPQAAAEPAEAK;AEPPKAPEQEQAAPGPAAGGEAPK;AQGPAASAEEPKPVEAPAANSDQTVTVKE;ETPAATEAPSSTPK;SDGAPASDSKPGSSEAAPSSK
Q32Q12;P22392;J3KPD9;E7ERL0;O60361;F6XY72;C9K028;E5RHP0	Nucleoside diphosphate kinase;Nucleoside diphosphate kinase B;Putative nucleoside diphosphate kinase	NME1-NME2;NME2;NME1;NME2P1	tr|Q32Q12|Q32Q12_HUMAN Nucleoside diphosphate kinase OS=Homo sapiens OX=9606 GN=NME1-NME2 PE=1 SV=1;sp|P22392|NDKB_HUMAN Nucleoside diphosphate kinase B OS=Homo sapiens OX=9606 GN=NME2 PE=1 SV=1;tr|J3KPD9|J3KPD9_HUMAN NME1-NME2 readthrough OS=Homo sapiens	32.642	53052000	19642000	24465000	25334000	27890000	23764000	6600600	1231800	2093300	1874900	2272100	2175800	8	8	8	8	8	9	DRPFFPGLVK;EISLWFKPEELVDYK;GDFCIQVGR;GLVGEIIK;GLVGEIIKR;NIIHGSDSVK;SCAHDWVYE;TFIAIKPDGVQR;VMLGETNPADSKPGTIR
H7C0Q6;Q9C037	E3 ubiquitin-protein ligase TRIM4	TRIM4	tr|H7C0Q6|H7C0Q6_HUMAN E3 ubiquitin-protein ligase TRIM4 (Fragment) OS=Homo sapiens OX=9606 GN=TRIM4 PE=1 SV=1;sp|Q9C037|TRIM4_HUMAN E3 ubiquitin-protein ligase TRIM4 OS=Homo sapiens OX=9606 GN=TRIM4 PE=1 SV=2	23.413	0	37383000	27601000	38353000	25278000	0	8190200	1614700	1771500	1637400	1432800	1552300	3	3	3	3	3	2	KVMHLQDVEVK;LHNFLVEEEDLFLQR;SQAPTLELLQNPK
C9JVS4		TTC27	tr|C9JVS4|C9JVS4_HUMAN Tetratricopeptide repeat protein 27 (Fragment) OS=Homo sapiens OX=9606 GN=TTC27 PE=1 SV=1	12.965	0	0	0	0	0	0	0	0	0	6019200	0	9866600	1	0	0	1	0	1	TQNIFNSTTTAEEK
P14618;A0A804F6T5;A0A804F729;B4DNK4;H3BTN5;H3BQ34;H3BT25;H3BUW1;H3BTJ2;H3BU13;P30613	Pyruvate kinase PKM;Pyruvate kinase	PKM	sp|P14618|KPYM_HUMAN Pyruvate kinase PKM OS=Homo sapiens OX=9606 GN=PKM PE=1 SV=4;tr|A0A804F6T5|A0A804F6T5_HUMAN Pyruvate kinase OS=Homo sapiens OX=9606 GN=PKM PE=1 SV=1;tr|A0A804F729|A0A804F729_HUMAN Pyruvate kinase OS=Homo sapiens OX=9606 GN=PKM PE=1 SV=	57.936	47378000	21861000	30150000	25859000	27069000	17971000	7056400	1528300	2302300	1598000	1529700	1472300	19	16	14	14	12	14	AEGSDVANAVLDGADCIMLSGETAKGDYPLEAVR;AGKPVICATQMLESMIK;CCSGAIIVLTK;EAEAAIYHLQLFEELRR;GADFLVTEVENGGSLGSK;GADFLVTEVENGGSLGSKK;GDLGIEIPAEK;GDYPLEAVR;GIFPVLCKDPVQEAWAEDVDLR;GSGTAEVELKK;ITLDNAYMEK;IYVDDGLISLQVK;KGVNLPGAAVDLPAVSEKDIQDLK;LAPITSDPTEATAVGAVEASFK;LNFSHGTHEYHAETIK;RFDEILEASDGIMVAR;SVETLKEMIK;TATESFASDPILYRPVAVALDTK;TATESFASDPILYRPVAVALDTKGPEIR;VNFAMNVGK
P18669;P15259;Q8N0Y7	Phosphoglycerate mutase 1;Phosphoglycerate mutase 2	PGAM1;PGAM2	sp|P18669|PGAM1_HUMAN Phosphoglycerate mutase 1 OS=Homo sapiens OX=9606 GN=PGAM1 PE=1 SV=2;sp|P15259|PGAM2_HUMAN Phosphoglycerate mutase 2 OS=Homo sapiens OX=9606 GN=PGAM2 PE=1 SV=3	28.804	20150000	5030700	11047000	10897000	10541000	8930700	6566500	614200	2476500	1828400	2001300	1956100	9	6	10	8	8	7	ALPFWNEEIVPQIK;AMEAVAAQGK;FSGWYDADLSPAGHEEAK;FSGWYDADLSPAGHEEAKR;HGESAWNLENR;HYGGLTGLNKAETAAK;RVLIAAHGNSLR;SYDVPPPPMEPDHPFYSNISK;VLIAAHGNSLR;YADLTEDQLPSCESLKDTIAR
A0A7I2V5S2;A0A7I2YQC0;P06748;A0A7I2V5J8;E5RI98;A0A7I2V4G8;A0A7I2V433;A0A7I2V2X9;A0A7I2V3U2;A0A7I2V3G5;A0A7I2V579;E5RGW4	Nucleophosmin	NPM1	tr|A0A7I2V5S2|A0A7I2V5S2_HUMAN Nucleophosmin OS=Homo sapiens OX=9606 GN=NPM1 PE=1 SV=1;tr|A0A7I2YQC0|A0A7I2YQC0_HUMAN Nucleophosmin OS=Homo sapiens OX=9606 GN=NPM1 PE=1 SV=1;sp|P06748|NPM_HUMAN Nucleophosmin OS=Homo sapiens OX=9606 GN=NPM1 PE=1 SV=2;tr|A0A	33.875	17791000	14806000	18571000	12957000	15690000	17247000	4836900	884410	2591100	1657800	2319500	3106800	7	5	8	7	7	7	ADKDYHFKVDNDENEHQLSLR;GPSSVEDIK;MQASIEK;MSVQPTVSLGGFEITPPVVLR;MTDQEAIQDLWQWR;MTDQEAIQDLWQWRK;VDNDENEHQLSLR;VTLATLK
U3KQK0;Q99880;Q99879;Q99877;Q93079;Q5QNW6;P62807;P58876;P57053;O60814;Q96A08;A0A2R8Y619	Histone H2B;Histone H2B type 1-L;Histone H2B type 1-M;Histone H2B type 1-N;Histone H2B type 1-H;Histone H2B type 2-F;Histone H2B type 1-C/E/F/G/I;Histone H2B type 1-D;Histone H2B type F-S;Histone H2B type 1-K	HIST1H2BN;HIST1H2BL;HIST1H2BM;HIST1H2BH;HIST2H2BF;HIST1H2BC;HIST1H2BD;H2BFS;HIST1H2BK	tr|U3KQK0|U3KQK0_HUMAN Histone H2B OS=Homo sapiens OX=9606 GN=H2BC15 PE=1 SV=1;sp|Q99880|H2B1L_HUMAN Histone H2B type 1-L OS=Homo sapiens OX=9606 GN=H2BC13 PE=1 SV=3;sp|Q99879|H2B1M_HUMAN Histone H2B type 1-M OS=Homo sapiens OX=9606 GN=H2BC14 PE=1 SV=3;sp|	18.804	15406000	16613000	22151000	16485000	20142000	18987000	4846800	1535500	3051600	2161900	2601300	1073100	5	4	5	4	5	3	AMGIMNSFVNDIFER;ESYSVYVYK;KESYSVYVYK;LLLPGELAK;QVHPDTGISSK
P17066;P48741	Heat shock 70 kDa protein 6;Putative heat shock 70 kDa protein 7	HSPA6;HSPA7	sp|P17066|HSP76_HUMAN Heat shock 70 kDa protein 6 OS=Homo sapiens OX=9606 GN=HSPA6 PE=1 SV=2;sp|P48741|HSP77_HUMAN Putative heat shock 70 kDa protein 7 OS=Homo sapiens OX=9606 GN=HSPA7 PE=5 SV=2	71.027	331870000	71039000	74500000	0	84366000	151230000	4580700	1172800	2377900	2025600	2165000	2877600	1	1	1	1	1	1	ARFEELCSDLFR;ATAGDTHLGGEDFDNR;DNNLLGR;FEELCSDLFR;IINEPTAAAIAYGLDR;LLQDFFNGK;LLQDFFNGKELNK;STLEPVEK;TTPSYVAFTDTER;VEILANDQGNR
Q00839;A0A1X7SBS1;A0A1W2PPS1;A0A1W2PP35;Q5RI18;A0A1W2PPL4;A0A1W2PPH7;A0A1W2PQL0;A0A1W2PP34;A0A1W2PQD4;A0A1W2PRZ7;A0A1W2PQ74;A0A1W2PPE9;A0A1W2PRI6;A0A1W2PP22	Heterogeneous nuclear ribonucleoprotein U	HNRNPU	sp|Q00839|HNRPU_HUMAN Heterogeneous nuclear ribonucleoprotein U OS=Homo sapiens OX=9606 GN=HNRNPU PE=1 SV=6;tr|A0A1X7SBS1|A0A1X7SBS1_HUMAN Heterogeneous nuclear ribonucleoprotein U OS=Homo sapiens OX=9606 GN=HNRNPU PE=1 SV=1;tr|A0A1W2PPS1|A0A1W2PPS1_HUMAN	90.583	31419000	26431000	27817000	22710000	23395000	28750000	4973300	1892400	2250300	1899100	1833500	2306500	17	15	14	14	15	16	DIDIHEVR;DLPEHAVLK;EKPYFPIPEEYTFIQNVPLEDR;FIEIAAR;GNFTLPEVAECFDEITYVELQKEEAQK;GYFEYIEENKYSR;KMCLFAGFQR;LLEQYKEESK;LLEQYKEESKK;LNTLLQR;MCLFAGFQR;NFILDQTNVSAAAQR;NFILDQTNVSAAAQRR;NQSQGYNQWQQGQFWGQKPWSQHYHQGYY;QMADTGKLNTLLQR;SSGPTSLFAVTVAPPGAR;SSSPVNVKK;VSELKEELKK
P61026	Ras-related protein Rab-10	RAB10	sp|P61026|RAB10_HUMAN Ras-related protein Rab-10 OS=Homo sapiens OX=9606 GN=RAB10 PE=1 SV=1	22.541	16480000	25805000	23236000	19172000	23162000	18057000	3168000	2174200	2656100	1766400	2633400	2205400	5	5	5	6	5	5	AFLTLAEDILR;ANINIEK;FFETSAK;FHTITTSYYR;LLLIGDSGVGK;NIDEHANEDVER;SFENISK
Q9Y265;H7C4G5;J3QLR1;E7ETR0;H7C4I3	RuvB-like 1	RUVBL1	sp|Q9Y265|RUVB1_HUMAN RuvB-like 1 OS=Homo sapiens OX=9606 GN=RUVBL1 PE=1 SV=1;tr|H7C4G5|H7C4G5_HUMAN RuvB-like helicase (Fragment) OS=Homo sapiens OX=9606 GN=RUVBL1 PE=1 SV=1	50.227	16458000	24707000	24569000	27097000	25129000	20402000	2324800	1014500	2153900	2624700	3068000	3286900	6	5	6	6	7	7	ALESSIAPIVIFASNR;AQTEGINISEEALNHLGEIGTK;EACGVIVELIK;GLGLDESGLAK;GTEDITSPHGIPLDLLDR;QAASGLVGQENAR;YSVQLLTPANLLAK
P61106;X6RFL8	Ras-related protein Rab-14	RAB14	sp|P61106|RAB14_HUMAN Ras-related protein Rab-14 OS=Homo sapiens OX=9606 GN=RAB14 PE=1 SV=4;tr|X6RFL8|X6RFL8_HUMAN Ras-related protein Rab-14 (Fragment) OS=Homo sapiens OX=9606 GN=RAB14 PE=1 SV=1	23.897	15487000	20339000	27867000	12702000	18689000	14062000	3175700	2007400	3539100	1515800	2389200	1788600	7	8	9	8	8	8	ATAPYNYSYIFK;GAAGALMVYDITRR;IIEVSGQK;IYQNIQDGSLDLNAAESGVQHKPSAPQGGR;NLTNPNTVIILIGNK;QFAEENGLLFLEASAK;STYNHLSSWLTDAR;TGENVEDAFLEAAK;TGENVEDAFLEAAKK
Q8N5Z5;A0A087WX35;H0Y731	BTB/POZ domain-containing protein KCTD17	KCTD17	sp|Q8N5Z5|KCD17_HUMAN BTB/POZ domain-containing protein KCTD17 OS=Homo sapiens OX=9606 GN=KCTD17 PE=1 SV=3;tr|A0A087WX35|A0A087WX35_HUMAN BTB/POZ domain-containing protein KCTD17 OS=Homo sapiens OX=9606 GN=KCTD17 PE=1 SV=2;tr|H0Y731|H0Y731_HUMAN BTB/POZ do	35.67	18589000	27953000	23196000	25723000	25021000	21939000	3647700	1839200	2028900	2189000	2308600	2328200	5	4	4	4	4	5	ELHSTPNGLSSESSR;ELHSTPNGLSSESSRK;FEQLVNIGSSYNYGSEDQAEFLCVVSK;LNVGGTVFLTTR;VLQCQEEELTQMVSTMSDGWR
I3L397;I3L504;P63241;F8WCJ1;C9J7B5;C9J4W5;Q9GZV4;Q6IS14	Eukaryotic translation initiation factor 5A;Eukaryotic translation initiation factor 5A-1;Eukaryotic translation initiation factor 5A-2;Eukaryotic translation initiation factor 5A-1-like	EIF5A;EIF5A2;EIF5AL1	tr|I3L397|I3L397_HUMAN Eukaryotic translation initiation factor 5A (Fragment) OS=Homo sapiens OX=9606 GN=EIF5A PE=1 SV=8;tr|I3L504|I3L504_HUMAN Eukaryotic translation initiation factor 5A-1 OS=Homo sapiens OX=9606 GN=EIF5A PE=1 SV=1;sp|P63241|IF5A1_HUMAN E	16.019	22812000	0	22953000	20538000	22264000	19374000	4501900	606320	2504700	2131400	2133900	1947800	2	1	2	3	2	1	RNDFQLIGIQDGYLSLLQDSGEVR;VHLVGIDIFTGK;VHLVGIDIFTGKK
P50990;H7C4C8;H7C2U0	T-complex protein 1 subunit theta	CCT8	sp|P50990|TCPQ_HUMAN T-complex protein 1 subunit theta OS=Homo sapiens OX=9606 GN=CCT8 PE=1 SV=4;tr|H7C4C8|H7C4C8_HUMAN T-complex protein 1 subunit theta (Fragment) OS=Homo sapiens OX=9606 GN=CCT8 PE=1 SV=1	59.62	26511000	20458000	17926000	19223000	18226000	18599000	5161900	1567900	1512500	1601100	1846800	2110500	17	19	16	17	16	17	AIADTGANVVVTGGK;APGFAQMLK;AVDDGVNTFK;DIDEVSSLLR;ELEVQHPAAK;ETEGDVTSVK;ETEGDVTSVKDAK;FAEAFEAIPR;HFSGLEEAVYR;IAVYSCPFDGMITETK;LFVTNDAATILR;LVPGGGATEIELAK;LYAVHQEGNK;NLRDIDEVSSLLR;QITSYGETCPGLEQYAIKK;QYGNEVFLAK;TVGATALPR;VADMALHYANK;YNIMLVR
Q9HB71;B2ZWH1	Calcyclin-binding protein	CACYBP	sp|Q9HB71|CYBP_HUMAN Calcyclin-binding protein OS=Homo sapiens OX=9606 GN=CACYBP PE=1 SV=2	26.21	22517000	13568000	12523000	13841000	13048000	11608000	4750200	1601100	1524600	1551700	2318400	1855500	6	6	5	7	6	6	ASEELQKDLEEVK;ASEELQKDLEEVKVLLEK;ISNYGWDQSDKFVK;IYEDGDDDMKR;KAELLDNEKPAAVVAPITTGYTVK;SFDLLVK;TDTVLILCR
P61019;E9PKL7;A0A3B3ITL1;Q8WUD1;H7C125;E9PE37;H0YD31;Q6PIK3	Ras-related protein Rab-2A;Ras-related protein Rab-2B	RAB2A;RAB2B	sp|P61019|RAB2A_HUMAN Ras-related protein Rab-2A OS=Homo sapiens OX=9606 GN=RAB2A PE=1 SV=1;tr|E9PKL7|E9PKL7_HUMAN Ras-related protein Rab-2A OS=Homo sapiens OX=9606 GN=RAB2A PE=1 SV=1;tr|A0A3B3ITL1|A0A3B3ITL1_HUMAN Ras-related protein Rab-2B OS=Homo sapie	23.545	12550000	12888000	12023000	10298000	11940000	13401000	3322900	1813200	1915700	1716500	2243300	2576700	7	8	7	8	9	9	AYAYLFK;DTFNHLTTWLEDAR;EHGLIFMETSAK;FQPVHDLTIGVEFGAR;GAAGALLVYDITR;IQEGVFDINNEANGIK;LQIWDTAGQESFR;TASNVEEAFINTAK;YIIIGDTGVGK
P08621;M0QYR1;M0QX04	U1 small nuclear ribonucleoprotein 70 kDa	SNRNP70	sp|P08621|RU17_HUMAN U1 small nuclear ribonucleoprotein 70 kDa OS=Homo sapiens OX=9606 GN=SNRNP70 PE=1 SV=2	51.556	13545000	16843000	10347000	22253000	16569000	12859000	3505600	1859900	1455200	3154500	2339800	1212100	12	11	10	11	11	9	DPIPYLPPLEK;EFEDPRDAPPPTR;EFEVYGPIKR;GGGGGQDNGLEGLGNDSR;GYAFIEYEHER;HHNQPYCGIAPYIR;LGGGLGGTR;MWDPHNDPNAQGDAFK;RQQEVETELK;TQFLPPNLLALFAPR;VLVDVER;VNYDTTESK
P11940;A0A7I2YQ88;A0A7I2V649;H0YAR2;E7EQV3;E7ERJ7;A0A087WTT1;A0A7I2YQ90;A0A7I2V4N4;A0A7I2YQE4;Q9H361;E5RGH3;H0YB86;H0YBN4;E5RJB9;E5RH24;H0YAS7;A0A6Q8JFT6;H0YAS6;H0YB75;Q4VXU2;H0YC10;A0A6Q8JFV4;E5RHG7;H0YAP2;A0A6I8PLA1;H0Y6X6;E5RGC4;E5RFD8;H0YER0;A0A7I2V3J9;Q96DU9;A0A6I8PS38	Polyadenylate-binding protein 1;Polyadenylate-binding protein	PABPC1	sp|P11940|PABP1_HUMAN Polyadenylate-binding protein 1 OS=Homo sapiens OX=9606 GN=PABPC1 PE=1 SV=2;tr|A0A7I2YQ88|A0A7I2YQ88_HUMAN Polyadenylate-binding protein OS=Homo sapiens OX=9606 GN=PABPC1 PE=1 SV=1;tr|A0A7I2V649|A0A7I2V649_HUMAN Polyadenylate-binding	70.67	16818000	18525000	14920000	18963000	15266000	15493000	3480900	1707900	1546900	2455300	2165600	2153600	14	14	15	15	14	14	AKEFTNVYIK;ALDTMNFDVIK;ALYDTFSAFGNILSCK;AVNSATGVPTV;FSPAGPILSIR;GFGFVCFSSPEEATK;GYGFVHFETQEAAER;ITGMLLEIDNSELLHMLESPESLR;IVATKPLYVALAQR;KEFSPFGTITSAK;NLDDGIDDERLR;QAHLTNQYMQR;RSLGYAYVNFQQPADAER;SGVGNIFIK;SKGFGFVCFSSPEEATK;SKVDEAVAVLQAHQAK
H0YN26;P39687;H7BZ09;O43423	Acidic leucine-rich nuclear phosphoprotein 32 family member A	ANP32A	tr|H0YN26|H0YN26_HUMAN Acidic leucine-rich nuclear phosphoprotein 32 family member A OS=Homo sapiens OX=9606 GN=ANP32A PE=1 SV=1;sp|P39687|AN32A_HUMAN Acidic leucine-rich nuclear phosphoprotein 32 family member A OS=Homo sapiens OX=9606 GN=ANP32A PE=1 SV=1	19.997	21292000	5924200	9964600	21876000	8702400	8352400	4266000	731260	1222600	3619300	1856700	1749700	5	4	3	5	5	5	CPNLTHLNLSGNK;ELVLDNSR;SLDLFNCEVTNLNDYR;SLDLFNCEVTNLNDYRENVFK;VSGGLEVLAEK
Q15084	Protein disulfide-isomerase A6	PDIA6	sp|Q15084|PDIA6_HUMAN Protein disulfide-isomerase A6 OS=Homo sapiens OX=9606 GN=PDIA6 PE=1 SV=1	48.121	13181000	13442000	11924000	14369000	15434000	12271000	3921300	1329400	1798900	2006100	2233600	2120500	6	5	6	6	6	6	GESPVDYDGGR;GSFSEQGINEFLR;IFQKGESPVDYDGGR;LAAVDATVNQVLASR;NSYLEVLLK;TGEAIVDAALSALR
Q8N183;A0A7I2YQX2;D6RA56;A0A7I2V3X5;A0A7I2V4Z7;H0YA50	Mimitin, mitochondrial	NDUFAF2	sp|Q8N183|NDUF2_HUMAN NADH dehydrogenase [ubiquinone] 1 alpha subcomplex assembly factor 2 OS=Homo sapiens OX=9606 GN=NDUFAF2 PE=1 SV=1;tr|A0A7I2YQX2|A0A7I2YQX2_HUMAN NADH dehydrogenase [ubiquinone] 1 alpha subcomplex assembly factor 2 OS=Homo sapiens OX=9	19.856	14431000	11801000	13533000	9084100	11532000	12711000	4354300	1422800	2281900	1558100	1783800	2007200	7	6	7	7	6	5	EHVGTDQFGNK;ETSEELLPPPVQTQIK;EVDYEAGDIPTEWEAWIR;GHASAPYFGKEEPSVAPSSTGK;GWSQDLFR;LLSKETSEELLPPPVQTQIK;YYYIPQYK
P17987;F5H282;E7EQR6;E7ERF2;F5GZ03;F5H136;F5H676;F5H726;F5GZI8;F5GYL4;F5H7Y1	T-complex protein 1 subunit alpha	TCP1	sp|P17987|TCPA_HUMAN T-complex protein 1 subunit alpha OS=Homo sapiens OX=9606 GN=TCP1 PE=1 SV=1;tr|F5H282|F5H282_HUMAN T-complex protein 1 subunit alpha OS=Homo sapiens OX=9606 GN=TCP1 PE=1 SV=1;tr|E7EQR6|E7EQR6_HUMAN T-complex protein 1 subunit alpha OS=	60.343	18408000	14939000	14277000	15631000	16494000	14464000	3863000	1674700	1792000	1578100	2158900	2147000	17	17	14	13	15	17	AFHNEAQVNPER;AFHNEAQVNPERK;DDKHGSYEDAVHSGALND;FATEAAITILR;IACLDFSLQK;ICDDELILIK;IHPTSVISGYR;LGVQVVITDPEKLDQIR;LLEVEHPAAK;MEGPLSVFGDR;QAGVFEPTIVK;SLLVIPNTLAVNAAQDSTDLVAK;SSLGPVGLDK;TSASIILR;VLCELADLQDKEVGDGTTSVVIIAAELLK;WIGLDLSNGKPR;YFVEAGAMAVR;YINENLIVNTDELGRDCLINAAK
Q9BUA3;H0YGY5;H0YGK9	Uncharacterized protein C11orf84	C11orf84	sp|Q9BUA3|SPNDC_HUMAN Spindlin interactor and repressor of chromatin-binding protein OS=Homo sapiens OX=9606 GN=SPINDOC PE=1 SV=3	41.036	18692000	20719000	23476000	27331000	22443000	19844000	2741200	1676500	1806600	2502200	2336400	2022600	8	8	8	8	10	9	AEQPSPPNSDSGQDAHPDPDANPDAAR;ALCMVCGAEIR;DREVAEGGLPR;GTLDLQVIR;MPAEIVVLLDSEDNPSLPK;MPAEIVVLLDSEDNPSLPKR;NLDPDPEPPSPDSPTETFAAPAEVR;SHILEQHPHTLDLSPSEK;SNILEAWSEGVALLQDVR;TPPPRPSPLEAGSDGCEEPK;VGAGDTSDWPTVLSESSTTVAGKPEK
Q5VWC4;P55036;A6PVX3;H0Y3Y9;A2A3N6	26S proteasome non-ATPase regulatory subunit 4	PSMD4	tr|Q5VWC4|Q5VWC4_HUMAN 26S proteasome non-ATPase regulatory subunit 4 OS=Homo sapiens OX=9606 GN=PSMD4 PE=1 SV=1;sp|P55036|PSMD4_HUMAN 26S proteasome non-ATPase regulatory subunit 4 OS=Homo sapiens OX=9606 GN=PSMD4 PE=1 SV=1;tr|A6PVX3|A6PVX3_HUMAN 26S prot	41.079	34027000	14605000	16888000	24404000	12903000	18416000	5277700	1072500	1587100	2059000	1213300	1776900	6	5	5	6	4	4	GKITFCTGIR;IIAFVGSPVEDNEKDLVK;LQAQQDAVNIVCHSK;MTISQQEFGR;NGDFLPTR;VNVDIINFGEEEVNTEKLTAFVNTLNGK
P26641	Elongation factor 1-gamma	EEF1G	sp|P26641|EF1G_HUMAN Elongation factor 1-gamma OS=Homo sapiens OX=9606 GN=EEF1G PE=1 SV=3	50.118	24732000	20166000	14551000	17600000	15262000	17798000	4932400	1170700	1311600	1697300	1804500	2053300	12	6	9	7	8	7	AAGTLYTYPENWR;EYFSWEGAFQHVGK;ILGLLDAYLK;KAAAPAPEEEMDECEQALAAEPK;KLDPGSEETQTLVR;LDPGSEETQTLVR;QVLEPSFR;STFVLDEFK;STFVLDEFKR;TFLVGER;VLSAPPHFHFGQTNR;VTLADITVVCTLLWLYK
O14818;H0Y586;Q8TAA3;A0A087WYS6;F5GY34	Proteasome subunit alpha type-7	PSMA7	sp|O14818|PSA7_HUMAN Proteasome subunit alpha type-7 OS=Homo sapiens OX=9606 GN=PSMA7 PE=1 SV=1;tr|H0Y586|H0Y586_HUMAN Proteasome subunit alpha type-7 (Fragment) OS=Homo sapiens OX=9606 GN=PSMA7 PE=1 SV=1	27.887	13529000	11535000	13968000	11954000	12131000	11070000	4252200	1163100	1750400	1828000	1864200	1979200	8	6	7	8	8	8	AITVFSPDGHLFQVEYAQEAVK;ALLEVVQSGGK;GRDIVVLGVEK;ILNPEEIEK;KICALDDNVCMAFAGLTADAR;LTVEDPVTVEYITR;LYQTDPSGTYHAWK;NYTDEAIETDDLTIK;RPFGISALIVGFDFDGTPR
Q5JXI8;A0A494C0D6;Q13642;A0A0D9SFZ9;Q5JXH8;Q5JXH7;Q5JXI3;Q5JXI2;A0A0D9SGB2;Q5JXI0;A0A0D9SFI6;A0A0D9SFB0;Q5JXH9;A0A494C0J3;A0A0D9SGD1;A0A0D9SEY7	Four and a half LIM domains protein 1	FHL1	tr|Q5JXI8|Q5JXI8_HUMAN Four and a half LIM domains protein 1 (Fragment) OS=Homo sapiens OX=9606 GN=FHL1 PE=1 SV=1;tr|A0A494C0D6|A0A494C0D6_HUMAN Four and a half LIM domains protein 1 OS=Homo sapiens OX=9606 GN=FHL1 PE=1 SV=1;sp|Q13642|FHL1_HUMAN Four and a	29.16	13432000	16462000	14838000	11749000	22625000	16055000	2516300	1700300	1963300	1465600	3099800	2028000	6	8	8	7	8	7	AIVAGDQNVEYK;CAGCKNPITGFGK;CFDKFCANTCVECR;CLHPLANETFVAK;FCANTCVECR;FTAVEDQYYCVDCYK;FWHDTCFR;GEDFYCVTCHETK
P18085;C9JPM4;C9JAK5;U3KQF2	ADP-ribosylation factor 4	ARF4	sp|P18085|ARF4_HUMAN ADP-ribosylation factor 4 OS=Homo sapiens OX=9606 GN=ARF4 PE=1 SV=3;tr|C9JPM4|C9JPM4_HUMAN ADP-ribosylation factor 4 (Fragment) OS=Homo sapiens OX=9606 GN=ARF4 PE=1 SV=1;tr|C9JAK5|C9JAK5_HUMAN ADP-ribosylation factor 4 OS=Homo sapiens	20.511	17564000	21619000	9470100	16361000	10293000	13308000	5486500	2692100	902170	1542200	813190	1239900	6	6	4	5	4	4	HYFQNTQGLIFVVDSNDRER;ILMVGLDAAGK;IQEVADELQK;LGEIVTTIPTIGFNVETVEYK;LGLQSLR;LKLGEIVTTIPTIGFNVETVEYK
A0A087WWU8;D6R904;J3KN67;A0A2R2Y2Q3;A0A494C0G0;A0A494C0P6;Q5VU61;A0A2R8YGX3;A0A2R8Y5V9;A0A2R8YHD2;K7ENT6;A0A2R8YE05;A0A2R8YH90;A0A2R8YEU4;P67936;P06753;H0YKP3;H0YKX5;H0YL80;Q6ZN40;A0A0S2Z4G6;A7XZE4;CON__Q3SX28;Q5TCU3;P07951;P09493;A0A5F9UN72		TPM3	tr|A0A087WWU8|A0A087WWU8_HUMAN Tropomyosin alpha-3 chain OS=Homo sapiens OX=9606 GN=TPM3 PE=1 SV=1;tr|D6R904|D6R904_HUMAN Tropomyosin alpha-3 chain OS=Homo sapiens OX=9606 GN=TPM3 PE=1 SV=1;tr|J3KN67|J3KN67_HUMAN Tropomyosin alpha-3 chain OS=Homo sapiens O	26.42	18329000	11449000	14722000	13612000	15602000	13250000	4446600	797270	1898700	1711300	1955000	1492800	9	9	11	11	11	9	AGITTIEAVK;AGITTIEAVKR;AREQAEAEVASLNRR;CREMDEQIR;EQAEAEVASLNRR;HIAEEADRKYEEVAR;IQLVEEELDRAQER;IQVLQQQADDAEER;IQVLQQQADDAEERAER;LATALQKLEEAEKAADESER;LEEAEKAADESER;TIDDLEDKLK
G3V295;G3V5Z7;P60900;G3V3I1;G3V3U4;G3V4S5;G3V2S7	Proteasome subunit alpha type;Proteasome subunit alpha type-6	PSMA6	tr|G3V295|G3V295_HUMAN Proteasome subunit alpha type OS=Homo sapiens OX=9606 GN=PSMA6 PE=1 SV=1;tr|G3V5Z7|G3V5Z7_HUMAN Proteasome subunit alpha type OS=Homo sapiens OX=9606 GN=PSMA6 PE=1 SV=1;sp|P60900|PSA6_HUMAN Proteasome subunit alpha type-6 OS=Homo sap	22.842	13212000	13271000	15084000	15092000	14905000	13406000	3073400	1186300	1961400	1938000	1849100	2215800	10	8	8	9	9	10	AINQGGLTSVAVR;CDPAGYYCGFK;GKDCAVIVTQK;HITIFSPEGR;ITENIGCVMTGMTADSR;KVPDKLLDSSTVTHLFK;LLDSSTVTHLFK;LYQVEYAFK;QTESTSFLEK;YGYEIPVDMLCKR
P49458;Q6P2S0;Q659G3;E9PE20	Signal recognition particle 9 kDa protein	SRP9;DKFZp564M2223	sp|P49458|SRP09_HUMAN Signal recognition particle 9 kDa protein OS=Homo sapiens OX=9606 GN=SRP9 PE=1 SV=2;tr|Q6P2S0|Q6P2S0_HUMAN Signal recognition particle 9 kDa protein OS=Homo sapiens OX=9606 GN=SRP9 PE=1 SV=1;tr|Q659G3|Q659G3_HUMAN Signal recognition p	10.112	8565200	10267000	15982000	9337300	8980800	8955200	2576800	603700	3696100	1268800	2362200	1698600	3	3	4	3	4	3	LYLADPMK;PQYQTWEEFSR;VTDDLVCLVYK;VTDDLVCLVYKTDQAQDVK
C9K0D8		PFKFB4	tr|C9K0D8|C9K0D8_HUMAN 6-phosphofructo-2-kinase/fructose-2,6-bisphosphatase 4 (Fragment) OS=Homo sapiens OX=9606 GN=PFKFB4 PE=1 SV=1	36.229	0	0	0	0	0	0	0	0	3691900	2332800	2860000	3273100	0	0	1	1	1	1	GSLGGSSLTDLGPGSSRR;QCALAALR
E9PRG1;E9PIG0;E9PQD2;E9PII3;E9PK52;A0A2R8Y5B3;E9PHY5;O43491	Band 4.1-like protein 2	EPB41L2	tr|E9PRG1|E9PRG1_HUMAN Band 4.1-like protein 2 (Fragment) OS=Homo sapiens OX=9606 GN=EPB41L2 PE=1 SV=1;tr|E9PIG0|E9PIG0_HUMAN Band 4.1-like protein 2 (Fragment) OS=Homo sapiens OX=9606 GN=EPB41L2 PE=1 SV=1;tr|E9PQD2|E9PQD2_HUMAN Band 4.1-like protein 2 (Fr	17.135	0	0	0	0	0	0	4444800	951930	1861800	1341000	1578000	1718800	1	1	1	1	1	1	KQEIKVEVK
P16152;E9PQ63;A8MTM1;O75828	Carbonyl reductase [NADPH] 1	CBR1	sp|P16152|CBR1_HUMAN Carbonyl reductase [NADPH] 1 OS=Homo sapiens OX=9606 GN=CBR1 PE=1 SV=3;tr|E9PQ63|E9PQ63_HUMAN Carbonyl reductase [NADPH] 1 OS=Homo sapiens OX=9606 GN=CBR1 PE=1 SV=1;tr|A8MTM1|A8MTM1_HUMAN Carbonyl reductase [NADPH] 1 OS=Homo sapiens OX	30.375	12654000	9497400	9204400	10603000	10174000	9521600	3222400	1132600	1794500	1831600	1818600	1931900	7	6	7	7	7	7	EYGGLDVLVNNAGIAFK;FHQLDIDDLQSIR;GIGLAIVR;GQAAVQQLQAEGLSPR;ILLNACCPGWVR;LFSGDVVLTAR;SSGIHVALVTGGNK
P62633	Cellular nucleic acid-binding protein	CNBP	sp|P62633|CNBP_HUMAN CCHC-type zinc finger nucleic acid binding protein OS=Homo sapiens OX=9606 GN=CNBP PE=1 SV=1	19.463	5379800	10746000	9920500	9922200	17268000	10144000	1685100	1377900	1750600	1703000	3194100	1914600	5	5	5	5	5	5	CGETGHVAINCSK;CYSCGEFGHIQK;DCDLQEDACYNCGR;EQCCYNCGKPGHLAR;TSEVNCYR
Q5JR08;P08134;E9PQH6;Q5JR07;Q5JR05;U3KQA9;U3KQV3;E9PLA2;Q5JR06;E9PN11	Rho-related GTP-binding protein RhoC	RHOC	tr|Q5JR08|Q5JR08_HUMAN Rho-related GTP-binding protein RhoC (Fragment) OS=Homo sapiens OX=9606 GN=RHOC PE=1 SV=8;sp|P08134|RHOC_HUMAN Rho-related GTP-binding protein RhoC OS=Homo sapiens OX=9606 GN=RHOC PE=1 SV=1;tr|E9PQH6|E9PQH6_HUMAN Rho-related GTP-bind	21.523	15262000	0	55700000	0	0	8749700	3216200	1370800	4267000	1086000	961540	660710	2	1	2	2	1	2	EGVREVFEMATR;EVFEMATR;HFCPNVPIILVGNK;HFCPNVPIILVGNKK;ISAFGYLECSAK;KKLVIVGDGACGK;KLVIVGDGACGK;LRPLSYPDTDVILMCFSIDSPDSLENIPEKWTPEVK;LVIVGDGACGK
H3BNC9;P08708;H0YN88;A0A075B716;H0YN73	40S ribosomal protein S17	RPS17	tr|H3BNC9|H3BNC9_HUMAN 40S ribosomal protein S17 OS=Homo sapiens OX=9606 PE=3 SV=2;sp|P08708|RS17_HUMAN 40S ribosomal protein S17 OS=Homo sapiens OX=9606 GN=RPS17 PE=1 SV=2;tr|H0YN88|H0YN88_HUMAN 40S ribosomal protein S17 OS=Homo sapiens OX=9606 GN=RPS17 P	64.532	26756000	31251000	32411000	37294000	25608000	34936000	2578300	1346200	1940600	1951700	1543800	2173000	3	3	4	3	4	4	IAGYVTHLMK;LLDFGSLSNLQVTQPTVGMNFK;RDNYVPEVSALDQEIIEVDPDTKEMLK;VCEEIAIIPSKK
A0A3B3IT15;P53621;A0A3B3IS84;A0A3B3ISC6;A0A3B3IU89;A0A3B3ITV3;A0A3B3ISK1;A0A3B3ITI7;A0A3B3IU78;A0A3B3ITX2;A0A3B3IU84;A0A3B3IS23	Coatomer subunit alpha;Xenin;Proxenin	COPA	tr|A0A3B3IT15|A0A3B3IT15_HUMAN Coatomer subunit alpha OS=Homo sapiens OX=9606 GN=COPA PE=1 SV=1;sp|P53621|COPA_HUMAN Coatomer subunit alpha OS=Homo sapiens OX=9606 GN=COPA PE=1 SV=2;tr|A0A3B3IS84|A0A3B3IS84_HUMAN Coatomer subunit alpha OS=Homo sapiens OX=9	136.02	15342000	21149000	15367000	14372000	16589000	18911000	2723500	1793900	1602100	1431500	1890900	2046800	26	31	25	31	29	26	ASNLENSTYDLYTIPK;AWEVDTCR;CLFTLLGHLDYIR;CPLSGACYSPEFK;DADSITLFDVQQK;DADSITLFDVQQKR;DVAVMQLR;GFFEGTIASK;GHYNNVSCAVFHPR;GNNVYCLDR;ISPLQFR;KLDALCNIHENIR;KVQVPNCDEIFYAGTGNLLLR;KYDEVLHMVR;LLELGPKPEVAQQTR;LNDLIQR;LSFLYLITGNLEK;LVGQSIIAYLQK;NFDKLSFLYLITGNLEK;NLSPGAVESDVR;QELILSNSEDK;RPWILTSLHNGVIQLWDYR;SGAWDESGVFIYTTSNHIK;SILLSVPLLVVDNK;TGVQTFR;TKNFDKLSFLYLITGNLEK;TLDLPIYVTR;TTFFHHEYPWILSASDDQTIR;TTYQAL…
Q99832;F8WAM2;F8WBP8	T-complex protein 1 subunit eta	CCT7	sp|Q99832|TCPH_HUMAN T-complex protein 1 subunit eta OS=Homo sapiens OX=9606 GN=CCT7 PE=1 SV=2	59.366	20342000	14255000	12328000	14621000	15260000	14520000	3859400	1130300	1148800	1750600	1840700	1666400	13	12	12	15	16	14	ALEIIPR;ATISNDGATILK;CQVFEETQIGGER;EGTDSSQGIPQLVSNISACQVIAEAVR;GGAEQFMEETER;GKATISNDGATILK;IALLNVELELKAEKDNAEIR;INALTAASEAACLIVSVDETIKNPR;QQLLIGAYAK;QVKPYVEEGLHPQIIIR;SLHDAIMIVR;SQDAEVGDGTTSVTLLAAEFLK;TCTFILR;TFSYAGFEMQPK;VHTVEDYQAIVDAEWNILYDKLEK;YNFFTGCPK
E9PKU8;E9PM59;Q9H5J8	TATA box-binding protein-associated factor RNA polymerase I subunit D	TAF1D	tr|E9PKU8|E9PKU8_HUMAN TATA box-binding protein-associated factor RNA polymerase I subunit D OS=Homo sapiens OX=9606 GN=TAF1D PE=1 SV=1;tr|E9PM59|E9PM59_HUMAN TATA box-binding protein-associated factor RNA polymerase I subunit D OS=Homo sapiens OX=9606 GN=	3.9894	0	0	0	0	0	0	0	0	2428700	1807200	2963800	4193700	0	0	1	1	1	1	SGIDSLDHVTSDAVELANR
P78371;F5GWF6;F8VQ14	T-complex protein 1 subunit beta	CCT2	sp|P78371|TCPB_HUMAN T-complex protein 1 subunit beta OS=Homo sapiens OX=9606 GN=CCT2 PE=1 SV=4;tr|F5GWF6|F5GWF6_HUMAN T-complex protein 1 subunit beta OS=Homo sapiens OX=9606 GN=CCT2 PE=1 SV=2;tr|F8VQ14|F8VQ14_HUMAN T-complex protein 1 subunit beta OS=Hom	57.488	20579000	20950000	15462000	21180000	21347000	17644000	3577700	1394300	1220000	1703100	1755700	1736000	18	14	13	13	13	14	AAHSEGNTTAGLDMR;ASLSLAPVNIFK;EAESLIAK;EALLSSAVDHGSDEVK;EALLSSAVDHGSDEVKFR;EAVAMESYAK;GATQQILDEAER;HGINCFINR;IHPQTIIAGWR;ILIANTGMDTDKIK;KIHPQTIIAGWR;LAVEAVLR;LIEEVMIGEDKLIHFSGVALGEACTIVLR;LKGSGNLEAIHIIK;LTSFIGAIAIGDLVK;MLPTIIADNAGYDSADLVAQLR;SLHDALCVLAQTVK;VQDDEVGDGTTSVTVLAAELLR
P29692;E9PK01;E9PMW7;A0A087X1X7;E9PI39;E9PQ49;E9PL12;E9PPR1;E9PRY8;E9PIZ1;H0YCK7;E9PN91;E9PL71;E9PK06;E9PK72;E9PQZ1;E9PKK3;H0YE58;E9PQC9;E9PJD0;E9PNW6	Elongation factor 1-delta	EEF1D	sp|P29692|EF1D_HUMAN Elongation factor 1-delta OS=Homo sapiens OX=9606 GN=EEF1D PE=1 SV=5;tr|E9PK01|E9PK01_HUMAN Elongation factor 1-delta (Fragment) OS=Homo sapiens OX=9606 GN=EEF1D PE=1 SV=1;tr|E9PMW7|E9PMW7_HUMAN Elongation factor 1-delta OS=Homo sapien	31.121	23776000	15466000	12573000	13749000	13629000	14082000	4928200	1102400	1655000	1174500	1051600	1357400	7	5	6	6	4	4	ATNFLAHEK;FYEQMNGPVAGASR;GVVQELQQAISK;IASLEVENQSLR;QENGASVILR;SIQLDGLVWGASK;SLAGSSGPGASSGTSGDHGELVVR
Q16513;B1AL79;H0Y5V5;H0Y429;K7EL10;Q16512	Serine/threonine-protein kinase N2	PKN2	sp|Q16513|PKN2_HUMAN Serine/threonine-protein kinase N2 OS=Homo sapiens OX=9606 GN=PKN2 PE=1 SV=1;tr|B1AL79|B1AL79_HUMAN Protein kinase N2, isoform CRA_b OS=Homo sapiens OX=9606 GN=PKN2 PE=1 SV=1	112.03	16519000	13250000	32171000	12787000	5140700	4545900	2999700	1296400	4753200	1310400	476640	376930	31	29	37	28	17	16	AIPTVNHSGTFSPQAPVPTTVPVVDVR;ASSLGEIDESSELR;ATSVALPGWSPSETR;AVFYAACVVLGLQYLHEHK;CCAVLGR;DLKLDNLLLDTEGFVK;FLRLEDFLDNQR;FLSTEAISIMR;FNESSQKLDLLK;FQFNLQDFR;FTLELDR;GEILLTELQGDSR;HPFLVNLFACFQTK;IADFGLCK;IFETVNSVR;IIIEELSLVAASPTLSPR;IPQLAPPASDSTVTK;IPQLAPPASDSTVTKLDFDLEPEPPPAPPR;KLHGTAQQLLQDSK;LDFSDTMVQQK;LDNLLLDTEGFVK;LDNTVVGQTSWKPISNQSWDQK;LEDFLDNQR;LIDWSALMDKK;LMGCQDILENVPGR;LQELNAHIVVSDPEDITDCPR;MQ…
H0YLA2;P37108	Signal recognition particle 14 kDa protein	SRP14	tr|H0YLA2|H0YLA2_HUMAN Signal recognition particle 14 kDa protein OS=Homo sapiens OX=9606 GN=SRP14 PE=1 SV=1;sp|P37108|SRP14_HUMAN Signal recognition particle 14 kDa protein OS=Homo sapiens OX=9606 GN=SRP14 PE=1 SV=2	13.058	9597600	10197000	18384000	7854300	9495300	11501000	2424300	868150	3061000	1210600	1798600	1781500	4	4	4	4	4	4	ISTVVSSK;KGTVEGFEPADNK;TSGSVYITLK;VLLESEQFLTELTR
Q15366;H3BRU6;F8VZX2;F8W0G4;F8VXH9;F8W1G6;J3QT27;E9PFP8;P57721;H3BSS4;F8VRH0;H3BND9	Poly(rC)-binding protein 2	PCBP2	sp|Q15366|PCBP2_HUMAN Poly(rC)-binding protein 2 OS=Homo sapiens OX=9606 GN=PCBP2 PE=1 SV=1;tr|H3BRU6|H3BRU6_HUMAN Poly(rC)-binding protein 2 (Fragment) OS=Homo sapiens OX=9606 GN=PCBP2 PE=1 SV=1;tr|F8VZX2|F8VZX2_HUMAN Poly(rC)-binding protein 2 OS=Homo sa	38.58	17641000	25901000	14641000	18845000	15417000	17037000	2614800	1706200	1257900	1899500	1566700	2056700	6	6	5	6	6	6	AITIAGIPQSIIECVK;ESTGAQVQVAGDMLPNSTER;EVGSIIGK;GVTIPYRPKPSSSPVIFAGGQDR;IANPVEGSTDR;IITLAGPTNAIFK;INISEGNCPER;LVVPASQCGSLIGK;QVTITGSAASISLAQYLINVR
K7EM56;A0A0B4J2B4;S4R417;K7ELC2;P62841;S4R456;K7EJ78;K7EQJ5	40S ribosomal protein S15	RPS15	tr|K7EM56|K7EM56_HUMAN 40S ribosomal protein S15 OS=Homo sapiens OX=9606 GN=RPS15 PE=1 SV=2;tr|A0A0B4J2B4|A0A0B4J2B4_HUMAN 40S ribosomal protein S15 OS=Homo sapiens OX=9606 GN=RPS15 PE=1 SV=1;tr|S4R417|S4R417_HUMAN 40S ribosomal protein S15 OS=Homo sapiens	12.99	9247000	6637800	11521000	13874000	14329000	13554000	2365600	754920	1833800	1913200	2030700	2165900	2	2	2	2	2	2	EAPPMEKPEVVK;TFNQVEIKPEMIGHYLGEFSITYKPVK
Q9Y230;M0R0Y3;X6R2L4;M0QXI6;M0QXZ7;M0R0Z0	RuvB-like 2	RUVBL2	sp|Q9Y230|RUVB2_HUMAN RuvB-like 2 OS=Homo sapiens OX=9606 GN=RUVBL2 PE=1 SV=3;tr|M0R0Y3|M0R0Y3_HUMAN RuvB-like helicase OS=Homo sapiens OX=9606 GN=RUVBL2 PE=1 SV=1;tr|X6R2L4|X6R2L4_HUMAN RuvB-like helicase OS=Homo sapiens OX=9606 GN=RUVBL2 PE=1 SV=1	51.156	24243000	17553000	15851000	18531000	24731000	22459000	1999700	1031300	1827800	1649700	2262100	2247700	8	10	10	10	10	9	AAGVVLEMIR;ATVTATTKVPEIR;AVLIAGQPGTGK;EVVHTVSLHEIDVINSR;FVQCPDGELQK;LLIVSTTPYSEKDTK;RAAGVVLEMIR;TEALTQAFR;TEALTQAFRR;TTEMETIYDLGTK;VYSLFLDESR
P31947	14-3-3 protein sigma	SFN	sp|P31947|1433S_HUMAN 14-3-3 protein sigma OS=Homo sapiens OX=9606 GN=SFN PE=1 SV=1	27.774	0	0	0	0	0	0	1549900	300740	1373600	1532400	1708700	4549700	1	1	1	1	1	1	VLSSIEQK
Q5H8X8;O95399	Urotensin-2	UTS2	tr|Q5H8X8|Q5H8X8_HUMAN Urotensin-2 OS=Homo sapiens OX=9606 GN=UTS2 PE=1 SV=1;sp|O95399|UTS2_HUMAN Urotensin-2 OS=Homo sapiens OX=9606 GN=UTS2 PE=1 SV=1	16.276	0	0	0	0	0	0	2987500	680000	1282800	1985500	2077400	1966800	1	1	1	1	1	1	LTPEELER
Q14681;J3QSC8	BTB/POZ domain-containing protein KCTD2	KCTD2	sp|Q14681|KCTD2_HUMAN BTB/POZ domain-containing protein KCTD2 OS=Homo sapiens OX=9606 GN=KCTD2 PE=1 SV=3	28.527	14485000	17711000	21180000	22343000	21364000	15553000	1571000	1435100	2123000	2031800	2149200	1563400	2	3	4	4	3	3	ELNNSTNGIVIEPSEK;GHGRPAAAVAQPLEPGPGPPER;LCCQEDPELDSDKDETGAYLIDRDPTYFGPILNYLR;LNVGGTYFVTTR;VLQCQEEELTQMVSTMSDGWK
A0A494C1K3;A0A8I5KVB5;P78347	General transcription factor II-I	GTF2I	tr|A0A494C1K3|A0A494C1K3_HUMAN General transcription factor II-I OS=Homo sapiens OX=9606 GN=GTF2I PE=1 SV=1;tr|A0A8I5KVB5|A0A8I5KVB5_HUMAN General transcription factor II-I OS=Homo sapiens OX=9606 GN=GTF2I PE=4 SV=1;sp|P78347|GTF2I_HUMAN General transcript	131.05	190770000	0	0	0	0	128410000	3446400	1350800	1612200	1366300	1558600	1457600	2	2	2	2	2	2	KPELVISYLPPGMASK;TPTQTNGSNVPFKPR
B4DUR8;P49368;Q5SZX6;E9PRC8;E9PQ35;Q5SZW8;E9PM09;Q5SZX9	T-complex protein 1 subunit gamma	CCT3	tr|B4DUR8|B4DUR8_HUMAN T-complex protein 1 subunit gamma OS=Homo sapiens OX=9606 GN=CCT3 PE=1 SV=1;sp|P49368|TCPG_HUMAN T-complex protein 1 subunit gamma OS=Homo sapiens OX=9606 GN=CCT3 PE=1 SV=4	55.674	25134000	18888000	14758000	15861000	18066000	16733000	4019900	1131400	1179700	1407600	1502100	1551500	13	11	10	12	11	11	ACTILLR;ALDDMISTLK;ALDDMISTLKK;ANITAIRR;GISDLAQHYLMR;IGDEYFTFITDCKDPK;IVLLDSSLEYK;MVQFEENGRK;NLQDAMQVCR;SMIEISR;TAVETAVLLLR;TLIQNCGASTIR;VEKIPGGIIEDSCVLR
X6RJP6;P37802	Transgelin-2	TAGLN2	tr|X6RJP6|X6RJP6_HUMAN Transgelin-2 (Fragment) OS=Homo sapiens OX=9606 GN=TAGLN2 PE=1 SV=1;sp|P37802|TAGL2_HUMAN Transgelin-2 OS=Homo sapiens OX=9606 GN=TAGLN2 PE=1 SV=3	21.086	15732000	13364000	11955000	12849000	13557000	11984000	4140700	1019600	1644800	1211300	1505700	1131300	7	6	6	5	6	5	ANRGPAYGLSR;DDGLFSGDPNWFPK;GPAYGLSR;NFSDNQLQEGK;NVIGLQMGTNR;QMEQISQFLQAAER;YGINTTDIFQTVDLWEGK
P48643;E7ENZ3;B7ZAR1;E9PCA1;D6RIZ7;H0Y914	T-complex protein 1 subunit epsilon	CCT5	sp|P48643|TCPE_HUMAN T-complex protein 1 subunit epsilon OS=Homo sapiens OX=9606 GN=CCT5 PE=1 SV=1;tr|E7ENZ3|E7ENZ3_HUMAN T-complex protein 1 subunit epsilon OS=Homo sapiens OX=9606 GN=CCT5 PE=1 SV=1;tr|B7ZAR1|B7ZAR1_HUMAN T-complex protein 1 subunit epsil	59.67	16556000	8643900	8306800	10270000	9624500	8511100	4039900	984640	1171000	1468300	1457700	1517900	18	15	14	16	14	16	AVTIFIR;DVDFELIKVEGK;EMNPALGIDCLHK;FSELTAEK;GVIVDKDFSHPQMPK;HKLDVTSVEDYK;IADGYEQAAR;IAILTCPFEPPKPK;ISDSVLVDIKDTEPLIQTAK;LGFAGLVQEISFGTTK;LGFAGLVQEISFGTTKDK;LMGLEALK;MLVIEQCK;QQISLATQMVR;SLHDALCVIR;TSLGPNGLDK;VAIEHLDKISDSVLVDIKDTEPLIQTAK;WVGGPEIELIAIATGGR
P61981	14-3-3 protein gamma;14-3-3 protein gamma, N-terminally processed	YWHAG	sp|P61981|1433G_HUMAN 14-3-3 protein gamma OS=Homo sapiens OX=9606 GN=YWHAG PE=1 SV=2	28.302	13169000	6262800	13164000	13247000	36402000	35924000	1801100	359600	1190700	917230	2680200	3568700	4	3	4	4	4	4	ELEAVCQDVLSLLDNYLIK;IEKELEAVCQDVLSLLDNYLIK;NVTELNEPLSNEER;VDREQLVQK;YLAEVATGEK
F8VPP1;G3V213;F8VZG5;A0A5F9ZHP2;F8VY04;A0A5K1VW67;F8W1A4;P54819	Adenylate kinase 2, mitochondrial;Adenylate kinase 2, mitochondrial;Adenylate kinase 2, mitochondrial, N-terminally processed	AK2	tr|F8VPP1|F8VPP1_HUMAN Adenylate kinase 2, mitochondrial OS=Homo sapiens OX=9606 GN=AK2 PE=1 SV=1;tr|G3V213|G3V213_HUMAN Nucleoside-diphosphate kinase OS=Homo sapiens OX=9606 GN=AK2 PE=1 SV=1;tr|F8VZG5|F8VZG5_HUMAN Nucleoside-diphosphate kinase OS=Homo sap	4.4602	7790200	0	2475600	2221800	2916900	2345000	4646900	670860	1258000	951550	1718100	1230900	2	1	2	2	2	2	APSVPAAEPEYPK;AVLLGPPGAGK
P60842;J3KT12;J3KTB5;J3QS69;J3QL43;J3QR64;Q14240;E7EQG2;J3QLN6;J3QKZ9;J3KS25;J3KSZ0;J3KTN0;J3KSN7;J3KS93;E7EMV8;J3KT04;F8WE11;E9PBH4;J3QQP0	Eukaryotic initiation factor 4A-I;Eukaryotic initiation factor 4A-II;Eukaryotic initiation factor 4A-II, N-terminally processed	EIF4A1;EIF4A2	sp|P60842|IF4A1_HUMAN Eukaryotic initiation factor 4A-I OS=Homo sapiens OX=9606 GN=EIF4A1 PE=1 SV=1;tr|J3KT12|J3KT12_HUMAN RNA helicase OS=Homo sapiens OX=9606 GN=EIF4A1 PE=1 SV=1;tr|J3KTB5|J3KTB5_HUMAN RNA helicase (Fragment) OS=Homo sapiens OX=9606 GN=EI	46.153	31490000	16178000	17056000	19246000	17054000	16807000	4614600	605080	1338700	1847400	1038900	986220	10	7	8	9	7	7	ATQALVLAPTR;ELAQQIQK;GFKDQIYDIFQK;GIYAYGFEKPSAIQQR;GYDVIAQAQSGTGK;KEELTLEGIR;LQMEAPHIIVGTPGR;MFVLDEADEMLSR;QFYINVEREEWK;VLITTDLLAR
A0A0A0MS14		IGHV1-45	sp|A0A0A0MS14|HV145_HUMAN Immunoglobulin heavy variable 1-45 OS=Homo sapiens OX=9606 GN=IGHV1-45 PE=3 SV=1	13.508	0	0	0	0	0	0	2548900	1981900	2103700	1506500	0	2271400	1	1	1	1	0	1	SEDTAMYYCAR
P61006	Ras-related protein Rab-8A	RAB8A	sp|P61006|RAB8A_HUMAN Ras-related protein Rab-8A OS=Homo sapiens OX=9606 GN=RAB8A PE=1 SV=1	23.668	10829000	13375000	16895000	11055000	10701000	7874900	2489500	1484800	2396500	1217200	1504400	1132200	5	5	5	4	5	4	LALDYGIK;LEGNSPQGSNQGVK;LLLIGDSGVGK;NIEEHASADVEK;TITTAYYR;TYDYLFK
A0A087WYT3;Q15185	Prostaglandin E synthase 3	PTGES3	tr|A0A087WYT3|A0A087WYT3_HUMAN Prostaglandin E synthase 3 OS=Homo sapiens OX=9606 GN=PTGES3 PE=1 SV=1;sp|Q15185|TEBP_HUMAN Prostaglandin E synthase 3 OS=Homo sapiens OX=9606 GN=PTGES3 PE=1 SV=1	19.155	19491000	7830500	0	35883000	6958900	0	3666700	762200	396840	3668100	873260	815140	2	2	2	2	2	1	LTFSCLGGSDNFK;SILCCLR
Q71U36;P0DPH8;P0DPH7;F8VQQ4;Q6PEY2;V9GZ17	Tubulin alpha-1A chain	TUBA1A	sp|Q71U36|TBA1A_HUMAN Tubulin alpha-1A chain OS=Homo sapiens OX=9606 GN=TUBA1A PE=1 SV=1;sp|P0DPH8|TBA3D_HUMAN Tubulin alpha-3D chain OS=Homo sapiens OX=9606 GN=TUBA3D PE=1 SV=1;sp|P0DPH7|TBA3C_HUMAN Tubulin alpha-3C chain OS=Homo sapiens OX=9606 GN=TUBA3C	50.135	3105300	17919000	27391000	22394000	44370000	68947000	425970	815580	1664100	1241400	2236200	3782100	2	2	2	2	2	2	AFVHWYVGEGMEEGEFSEAR;AVCMLSNTTAIAEAWAR;AVFVDLEPTVIDEVR;AVFVDLEPTVIDEVRTGTYR;AYHEQLSVAEITNACFEPANQMVK;DVNAAIATIK;EDAANNYAR;EDMAALEK;EIIDLVLDR;EIIDLVLDRIR;FDGALNVDLTEFQTNLVPYPR;FDLMYAK;GHYTIGKEIIDLVLDR;GHYTIGKEIIDLVLDRIR;IHFPLATYAPVISAEK;KLADQCTGLQGFLVFHSFGGGTGSGFTSLLMER;LADQCTGLQGFLVFHSFGGGTGSGFTSLLMER;LDHKFDLMYAK;LDHKFDLMYAKR;LIGQIVSSITASLR;LSVDYGK;LSVDYGKK;NLDIERPTYTNLNR;QLFHPEQLITGK;QLFHPEQLITG…
P63244;J3KPE3;D6RAC2;D6RHH4;D6REE5;D6R9L0;H0Y8W2;D6R9Z1;D6RFZ9;H0YAM7;H0YAF8;D6RFX4;D6RBD0;E9PD14;D6RAU2;H0Y8R5;D6RGK8;D6R909;D6RF23;D6RHJ5;H0Y9P0;D6RDI0	Guanine nucleotide-binding protein subunit beta-2-like 1;Guanine nucleotide-binding protein subunit beta-2-like 1, N-terminally processed	GNB2L1	sp|P63244|RACK1_HUMAN Receptor of activated protein C kinase 1 OS=Homo sapiens OX=9606 GN=RACK1 PE=1 SV=3;tr|J3KPE3|J3KPE3_HUMAN Receptor of-activated protein C kinase 1 OS=Homo sapiens OX=9606 GN=RACK1 PE=1 SV=1;tr|D6RAC2|D6RAC2_HUMAN Receptor of-activate	35.076	16445000	6646600	9538900	9933800	7436100	8624300	4914500	568010	1359400	1487400	839500	979640	13	7	12	9	9	7	DETNYGIPQR;DVLSVAFSSDNR;GHNGWVTQIATTPQFPDMILSASR;HLYTLDGGDIINALCFSPNR;IWDLEGK;LTRDETNYGIPQR;LWDLTTGTTTRR;TEQMTLR;TNHIGHTGYLNTVTVSPDGSLCASGGK;VWNLANCK;VWQVTIGTR;YTVQDESHSEWVSCVR;YWLCAATGPSIK
Q709C8;A0A3B3IU50;A0A3B3IT88	Vacuolar protein sorting-associated protein 13C	VPS13C	sp|Q709C8|VP13C_HUMAN Intermembrane lipid transfer protein VPS13C OS=Homo sapiens OX=9606 GN=VPS13C PE=1 SV=1	422.39	25258000	48753000	32027000	23970000	26860000	23050000	2149300	2208600	1925300	1115900	1502000	1221100	67	81	73	66	75	62	AAESTEEVSSLRPPR;AAEVPNEELINLLLK;ACNAIEDAQSTR;ADKNGPSFQTAFGK;APVIIIPQSSVSPNAVIADLGLIR;AVPQSPENVAKETQILPR;AVSILGDEVFR;AVSIMGNEVFR;CPANNMEYLVGVSIK;CQLFIQPAGILEHQYK;DDSVRPNMTLK;DFGDSLAR;DIILFSFK;DQLIWSVVR;DSDIIDFR;EALSTATVQAAER;EMENLWGIK;ESELKPLVGESR;ESLSAATAQAAER;ETQILPR;EVQISTEK;FLGDYVENLNK;FNLDLYPDATEGDLYTDMSK;GEPLHIINSSNVTDEPLLK;GFSEGTASTFDYSLK;GLAAITMDKEYQQK;GLVGAVARPTGGIVDMASSTFQGIQR;GVVGGVTGII…
H0YMV8;Q71UM5;C9JLI6	40S ribosomal protein S27;40S ribosomal protein S27-like	RPS27L	tr|H0YMV8|H0YMV8_HUMAN 40S ribosomal protein S27 OS=Homo sapiens OX=9606 GN=RPS27L PE=1 SV=1;sp|Q71UM5|RS27L_HUMAN 40S ribosomal protein S27-like OS=Homo sapiens OX=9606 GN=RPS27L PE=1 SV=3;tr|C9JLI6|C9JLI6_HUMAN 40S ribosomal protein S27 OS=Homo sapiens O	11.345	4867900	0	4896600	6449700	7007400	7891100	1733900	816810	1571700	1032100	2304300	2661600	1	1	2	1	2	2	ARLTEGCSFR;DLLHPSLEEEK;DLLHPSLEEEKKK;LTEGCSFR;LVQSPNSYFMDVK
Q70IA6	MOB kinase activator 2	MOB2	sp|Q70IA6|MOB2_HUMAN MOB kinase activator 2 OS=Homo sapiens OX=9606 GN=MOB2 PE=1 SV=1	26.926	15062000	11291000	8879000	12733000	12615000	11483000	3313200	1088400	1141000	1457700	1582000	1454600	3	3	3	3	3	3	ELVVLPR;LVTDEDVFPTK;LVTDEDVFPTKYGR
A0A7I2V2G2;D6RCD7;P38646;A0A7I2V2S7;A0A7I2YQB2;A0A7I2V3F7;H0Y8K0;A0A3B3ITI4;H0Y8S0	Stress-70 protein, mitochondrial	HSPA9	tr|A0A7I2V2G2|A0A7I2V2G2_HUMAN Stress-70 protein, mitochondrial OS=Homo sapiens OX=9606 GN=HSPA9 PE=1 SV=1;tr|D6RCD7|D6RCD7_HUMAN Stress-70 protein, mitochondrial OS=Homo sapiens OX=9606 GN=HSPA9 PE=1 SV=2;sp|P38646|GRP75_HUMAN Stress-70 protein, mitochond	66.601	17633000	13078000	16318000	12802000	13328000	16803000	3213600	1005500	1647000	1206300	1372500	1564700	15	15	15	15	16	16	AQFEGIVTDLIR;AQFEGIVTDLIRR;ASNGDAWVEAHGK;DAGQISGLNVLR;EQQIVIQSSGGLSKDDIENMVK;ETGVDLTKDNMALQR;LLGQFTLIGIPPAPR;LYSPSQIGAFVLMK;NAVITVPAYFNDSQR;QAASSLQQASLK;QAVTNPNNTFYATK;RYDDPEVQKDIK;SQVFSTAADGQTQVEIK;STNGDTFLGGEDFDQALLR;TTPSVVAFTADGER;VLENAEGAR;VQQTVQDLFGR
A0A0U1RRM4;P26599;A6NLN1;A0A7I2V621;A0A0D9SF20;A0A7I2V4H6;A0A6Q8PEX4;K7EKJ7;A0A087WUW5;K7ELW5;K7EK45;K7ES59;X6R242;A0A087WU68;O95758	Polypyrimidine tract-binding protein 1	PTBP1	tr|A0A0U1RRM4|A0A0U1RRM4_HUMAN Polypyrimidine tract-binding protein 1 OS=Homo sapiens OX=9606 GN=PTBP1 PE=1 SV=1;sp|P26599|PTBP1_HUMAN Polypyrimidine tract-binding protein 1 OS=Homo sapiens OX=9606 GN=PTBP1 PE=1 SV=1;tr|A6NLN1|A6NLN1_HUMAN Polypyrimidine t	62.463	17139000	19790000	13486000	13331000	13109000	13473000	3026200	1274900	1439300	1423000	1266800	1494200	10	7	8	9	7	7	DYGNSPLHR;EGQEDQGLTKDYGNSPLHR;HQNVQLPR;IAIPGLAGAGNSVLLVSNLNPER;KLPIDVTEGEVISLGLPFGK;LSLDGQNIYNACCTLR;MDGIVPDIAVGTK;MDGIVPDIAVGTKR;VLFSSNGGVVK;VTNLLMLK;VTPQSLFILFGVYGDVQR
A0A7I2V3D5;A0A7I2V3E4;A0A7I2V4E4;Q15056	Eukaryotic translation initiation factor 4H	EIF4H	tr|A0A7I2V3D5|A0A7I2V3D5_HUMAN Eukaryotic translation initiation factor 4H OS=Homo sapiens OX=9606 GN=EIF4H PE=1 SV=1;tr|A0A7I2V3E4|A0A7I2V3E4_HUMAN Eukaryotic translation initiation factor 4H OS=Homo sapiens OX=9606 GN=EIF4H PE=1 SV=1;tr|A0A7I2V4E4|A0A7I2	7.8447	0	0	0	0	0	0	4321800	980180	935070	827040	1672700	1106200	1	1	1	1	1	1	TVATPLNQVANPNSAIFGGARPR
E7EX17;P23588;F8VX11;F8W0K0;F8VSC7;F8VP89;F8VYE9;F8VRU1	Eukaryotic translation initiation factor 4B	EIF4B	tr|E7EX17|E7EX17_HUMAN Eukaryotic translation initiation factor 4B OS=Homo sapiens OX=9606 GN=EIF4B PE=1 SV=1;sp|P23588|IF4B_HUMAN Eukaryotic translation initiation factor 4B OS=Homo sapiens OX=9606 GN=EIF4B PE=1 SV=2;tr|F8VX11|F8VX11_HUMAN Eukaryotic tran	69.697	15322000	18455000	17672000	22079000	19463000	17959000	1568200	1414900	1404300	1974200	1782200	1699000	8	10	9	10	10	9	AASIFGGAKPVDTAAR;ARPATDSFDDYPPR;DYDRGYDSR;GLNISAVR;GLNISAVRLPR;LKGFGYAEFEDLDSLLSALSLNEESLGNRR;LPREPSNPER;RGDDSFGDKYR;SILPTAPR;SPPYTAFLGNLPYDVTEESIKEFFR;VAPAQPSEEGPGR
E5RIW3;E5RJD8;O75347;E5RHG6;E5RIX8	Tubulin-specific chaperone A	TBCA	tr|E5RIW3|E5RIW3_HUMAN Tubulin-specific chaperone A OS=Homo sapiens OX=9606 GN=TBCA PE=1 SV=1;tr|E5RJD8|E5RJD8_HUMAN Tubulin-specific chaperone A OS=Homo sapiens OX=9606 GN=TBCA PE=1 SV=1;sp|O75347|TBCA_HUMAN Tubulin-specific chaperone A OS=Homo sapiens OX	10.08	16893000	4901200	6257000	8630800	6732800	5892800	5632600	335690	945020	1109200	1039600	770240	4	2	2	2	2	2	ILENEKDLEEAEEYKEAR;LVLDSVKLEA;QAEILQESR;RLEAAYLDLQR
O00151	PDZ and LIM domain protein 1	PDLIM1	sp|O00151|PDLI1_HUMAN PDZ and LIM domain protein 1 OS=Homo sapiens OX=9606 GN=PDLIM1 PE=1 SV=4	36.071	0	0	0	0	0	0	622250	155760	2127300	1984300	2175000	2737700	2	2	1	2	2	1	LVGGKDFEQPLAISR;VAASIGNAQK
Q53GQ0;A0A1B0GV93;E9PI21;A0A1B0GVY6;A0A1B0GW85;A0A1B0GU83	Very-long-chain 3-oxoacyl-CoA reductase	HSD17B12	sp|Q53GQ0|DHB12_HUMAN Very-long-chain 3-oxoacyl-CoA reductase OS=Homo sapiens OX=9606 GN=HSD17B12 PE=1 SV=2;tr|A0A1B0GV93|A0A1B0GV93_HUMAN Very-long-chain 3-oxoacyl-CoA reductase OS=Homo sapiens OX=9606 GN=HSD17B12 PE=1 SV=1;tr|E9PI21|E9PI21_HUMAN Very-lon	34.324	5765200	16701000	4884200	16147000	10108000	24287000	1975500	1605200	1196100	1581600	1442700	1850100	5	6	5	5	5	4	GVFVQSVLPYFVATK;ISYSLFTALR;MTQLVLPGMVER;SYAEELAK;TFVDFFSQCLHEEYR;TIAVDFASEDIYDKIK
P60891;B1ALA9;A0A2R8Y7H4;A0A6Q8PHI4;A0A0B4J207;H7C540;A0A6Q8PGP2;P21108;P11908;A0A6Q8PGX9;A0A6Q8PG13;Q15244;A0A6Q8PHK9;B1ALA7;A0A6Q8PGF9;A0A0A0MRQ9;A0A6Q8PEU0;A0A6Q8PG82;A0A6Q8PG31	Ribose-phosphate pyrophosphokinase 1	PRPS1	sp|P60891|PRPS1_HUMAN Ribose-phosphate pyrophosphokinase 1 OS=Homo sapiens OX=9606 GN=PRPS1 PE=1 SV=2;tr|B1ALA9|B1ALA9_HUMAN Ribose-phosphate pyrophosphokinase 1 OS=Homo sapiens OX=9606 GN=PRPS1 PE=1 SV=2;tr|A0A2R8Y7H4|A0A2R8Y7H4_HUMAN Ribose-phosphate pyr	34.834	10172000	11641000	10349000	11066000	13774000	9464800	2801900	959620	1079700	1159000	2031400	1437500	8	6	6	7	7	7	ENISEWR;IADRLGLELGK;IFSGSSHQDLSQK;IQVIDISMILAEAIR;IQVIDISMILAEAIRR;LNVDFALIHK;NCTIVSPDAGGAK;NCTIVSPDAGGAKR;THNGESVSYLFSHVPL;VYAILTHGIFSGPAISR
P09874;A0A7I2V3E1;A0A7I2V625;A0A7I2V5E9;A0A7I2V384	Poly [ADP-ribose] polymerase 1	PARP1	sp|P09874|PARP1_HUMAN Poly [ADP-ribose] polymerase 1 OS=Homo sapiens OX=9606 GN=PARP1 PE=1 SV=4;tr|A0A7I2V3E1|A0A7I2V3E1_HUMAN Poly [ADP-ribose] polymerase OS=Homo sapiens OX=9606 GN=PARP1 PE=1 SV=1	113.08	17226000	11795000	24162000	18101000	11753000	10516000	2554600	806690	2278300	1680000	1088300	1054700	21	19	23	22	19	18	AEPVEVVAPR;AESSDKLYR;AESSDKLYRVEYAK;AQNDLIWNIKDELKK;ELLIFNK;GFSLLATEDKEALKK;GGAAVDPDSGLEHSAHVLEK;GIYFADMVSK;HPDVEVDGFSELR;KFYPLEIDYGQDEEAVK;KPPLLNNADSVQAK;LTVNPGTK;MIFDVESMKK;NREELGFRPEYSASQLK;QQVPSGESAILDR;RKGDEVDGVDEVAK;SDAYYCTGDVTAWTK;SKLPKPVQDLIK;SLQELFLAHILSPWGAEVK;TTNFAGILSQGLR;VFSATLGLVDIVK;VVDRDSEEAEIIR;VVSEDFLQDVSASTK
H0YMZ1;H0YL69;P25789;H0YMA1;H0YN18;H0YKS0;H0YLC2;H0YKT8;H0YMI6;H0YMV3;H0YLS6	Proteasome subunit alpha type;Proteasome subunit alpha type-4;Proteasome subunit beta type	PSMA4	tr|H0YMZ1|H0YMZ1_HUMAN Proteasome subunit alpha type (Fragment) OS=Homo sapiens OX=9606 GN=PSMA4 PE=1 SV=8;tr|H0YL69|H0YL69_HUMAN Proteasome subunit alpha type (Fragment) OS=Homo sapiens OX=9606 GN=PSMA4 PE=1 SV=1;sp|P25789|PSA4_HUMAN Proteasome subunit al	24.526	17714000	8692300	9239700	10678000	9008900	9479000	3880300	922630	1218500	1328000	845310	1251300	4	4	4	4	2	4	HYGFQLYQSDPSGNYGGWK;LSAEKVEIATLTR;LYQVEYAMEAIGHAGTCLGILANDGVLLAAERR;SALALAIK;YLLQYQEPIPCEQLVTALCDIK
P04181	Ornithine aminotransferase, mitochondrial;Ornithine aminotransferase, hepatic form;Ornithine aminotransferase, renal form	OAT	sp|P04181|OAT_HUMAN Ornithine aminotransferase, mitochondrial OS=Homo sapiens OX=9606 GN=OAT PE=1 SV=1	48.534	12173000	11356000	13558000	13044000	14611000	13947000	2244600	668390	1783600	1275000	1564800	1828300	11	5	9	8	9	10	FAPPLVIKEDELR;FAPPLVIKEDELRESIEIINK;GKGIYLWDVEGR;GLLNAIVIK;IVFAAGNFWGR;LPSDVVTAVR;TVQGPPTSDDIFER;TVQGPPTSDDIFEREYK;VAIAALEVLEEENLAENADKLGIILR;VLPMNTGVEAGETACK;WLAVDYENVRPDIVLLGK;YGAHNYHPLPVALER
Q92522	Histone H1x	H1FX	sp|Q92522|H1X_HUMAN Histone H1.10 OS=Homo sapiens OX=9606 GN=H1-10 PE=1 SV=1	22.487	17035000	16002000	18770000	10934000	18218000	16722000	3483400	1175600	1830500	681760	1459100	472040	5	4	4	2	3	3	ALVQNDTLLQVK;GAPAAATAPAPTAHK;RGAPAAATAPAPTAHK;YSQLVVETIR;YSQLVVETIRR
P28072;A0A087X2I4;I3L3X7	Proteasome subunit beta type-6;Proteasome subunit beta type	PSMB6	sp|P28072|PSB6_HUMAN Proteasome subunit beta type-6 OS=Homo sapiens OX=9606 GN=PSMB6 PE=1 SV=4;tr|A0A087X2I4|A0A087X2I4_HUMAN Proteasome subunit beta OS=Homo sapiens OX=9606 GN=PSMB6 PE=1 SV=1	25.357	13858000	4872100	9287100	9656000	9393100	8348100	3044500	426700	1846500	1384500	1219500	1123400	5	3	5	3	4	3	LAAIAESGVER;QVLLGDQIPK;SGSAADTQAVADAVTYQLGFHSIELNEPPLVHTAASLFK;TTTGSYIANR;VTDKLTPIHDR
P06493;A0A024QZP7;E5RIU6;G3V317;E7ESI2;G3V5T9;P24941;Q00526	Cyclin-dependent kinase 1	CDK1;CDC2	sp|P06493|CDK1_HUMAN Cyclin-dependent kinase 1 OS=Homo sapiens OX=9606 GN=CDK1 PE=1 SV=3;tr|A0A024QZP7|A0A024QZP7_HUMAN Cell division cycle 2, G1 to S and G2 to M, isoform CRA_a OS=Homo sapiens OX=9606 GN=CDK1 PE=1 SV=1;tr|E5RIU6|E5RIU6_HUMAN Cyclin-depend	34.095	10294000	10172000	10177000	10485000	11988000	11396000	2311300	1438500	1496800	1226500	1560800	999470	7	9	8	8	7	7	AFGIPIR;DLKPQNLLIDDKGTIK;IGEGTYGVVYK;IRLESEEEGVPSTAIR;KPLFHGDSEIDQLFR;LESEEEGVPSTAIR;NLDENGLDLLSK;SPEVLLGSAR;VYTHEVVTLWYR
Q9Y2H1;F5H277;F5H7Z3;F5GY51;F5H5E6;F5H0V1	Serine/threonine-protein kinase 38-like	STK38L	sp|Q9Y2H1|ST38L_HUMAN Serine/threonine-protein kinase 38-like OS=Homo sapiens OX=9606 GN=STK38L PE=1 SV=3	54.002	13208000	16398000	13488000	11794000	16890000	13769000	1923900	1139800	1392100	1235900	1773200	1258900	8	9	9	11	10	8	AKDLILR;DWVFLNYTYK;ERPAAIPIEIK;ETLVFPPEVPISEK;FCIDSENR;IGNSGVEEIKGHPFFEGVDWEHIR;KETEFLR;LSDFGLCTGLK;LSDFGLCTGLKK;LTLENFYSNLILQHEER;LTLENFYSNLILQHEERETR;MFYSFQDKR;NLTHNPPSDFSFQNMNSK;SIDDTSNFDDFPESDILQPVPNTTEPDYK;SKDWVFLNYTYK
P60174;U3KPZ0;U3KQF3;U3KPS5	Triosephosphate isomerase	TPI1	sp|P60174|TPIS_HUMAN Triosephosphate isomerase OS=Homo sapiens OX=9606 GN=TPI1 PE=1 SV=4;tr|U3KPZ0|U3KPZ0_HUMAN Triosephosphate isomerase (Fragment) OS=Homo sapiens OX=9606 GN=TPI1 PE=1 SV=1	26.669	13009000	6632900	6059200	6382300	6056000	6483200	3604300	821070	980670	1096200	968890	1203700	8	8	8	9	8	9	FFVGGNWK;HVFGESDELIGQK;IAVAAQNCYK;IIYGGSVTGATCK;SNVSDAVAQSTR;TATPQQAQEVHEK;VAHALAEGLGVIACIGEK;VIADNVKDWSK;VVLAYEPVWAIGTGK
Q14697;F5H6X6;E9PKU7;E9PNH1	Neutral alpha-glucosidase AB	GANAB	sp|Q14697|GANAB_HUMAN Neutral alpha-glucosidase AB OS=Homo sapiens OX=9606 GN=GANAB PE=1 SV=3;tr|F5H6X6|F5H6X6_HUMAN Neutral alpha-glucosidase AB OS=Homo sapiens OX=9606 GN=GANAB PE=1 SV=1;tr|E9PKU7|E9PKU7_HUMAN Neutral alpha-glucosidase AB OS=Homo sapiens	106.87	19962000	12580000	11579000	12560000	14188000	11355000	2939000	807410	979570	1268100	1411700	1251900	20	15	16	19	18	18	ALLDSLQLGPDSLTVHLIHEVTK;DAQHYGGWEHR;FGAVWTGDNTAEWDHLK;FRIDELEPR;FSFSGNTLVSSSADPEGHFETPIWIER;HHGPQTLYLPVTLSSIPVFQR;IILTARPFRLDLLEDR;KPGINVASDWSIHLR;LDLLEDR;LKVTEGGEPYR;LSFQHDPETSVLVLR;LYNLDVFQYELYNPMALYGSVPVLLAHNPHR;QYASLTGTQALPPLFSLGYHQSR;SGGMERPFVLAR;SIRPGLSPYR;SLLLSVNAR;VLLVLELQGLQK;VVIIGAGKPAAVVLQTK;YFTWDPSR;YFTWDPSRFPQPR;YRVPDVLVADPPIAR;YSLLPFWYTLLYQAHR
E7EPV7;A0A669KB41;A0A669KBH5;P37840;D6RA31;H6UYS7	Alpha-synuclein	SNCA	tr|E7EPV7|E7EPV7_HUMAN Alpha-synuclein OS=Homo sapiens OX=9606 GN=SNCA PE=1 SV=1;tr|A0A669KB41|A0A669KB41_HUMAN Alpha-synuclein OS=Homo sapiens OX=9606 GN=SNCA PE=1 SV=1;tr|A0A669KBH5|A0A669KBH5_HUMAN Alpha-synuclein OS=Homo sapiens OX=9606 GN=SNCA PE=1 SV	11.777	5678900	10911000	8134500	5338000	4620400	4355100	2578000	1607000	1808800	1114300	921230	565290	4	4	4	3	3	2	EGVLYVGSK;TKEGVVHGVATVAEK;TKEQVTNVGGAVVTGVTAVAQK;TVEGAGSIAAATGFVKK
K7EM73;K7ELJ7;A0A0C4DGQ5;P04632;K7EIV0;A0A075B7C0;U3KQE2;K7EKD8;K7ES78;K7EMQ1;U3KPR7	Calpain small subunit 1	CAPNS1	tr|K7EM73|K7EM73_HUMAN Calpain small subunit 1 (Fragment) OS=Homo sapiens OX=9606 GN=CAPNS1 PE=1 SV=1;tr|K7ELJ7|K7ELJ7_HUMAN Calpain small subunit 1 OS=Homo sapiens OX=9606 GN=CAPNS1 PE=1 SV=1;tr|A0A0C4DGQ5|A0A0C4DGQ5_HUMAN Calpain small subunit 1 OS=Homo	15.958	6431300	8663700	7662000	7008500	8395800	8118700	1079200	1511100	1616400	1515500	1837800	861190	2	3	3	4	4	2	ILGGVISAISEAAAQYNPEPPPPR;MFLVNSFLK;TDGFGIDTCR;THYSNIEANESEEVR
O00231;J3QRY4;J3QS13;J3KSW3	26S proteasome non-ATPase regulatory subunit 11	PSMD11	sp|O00231|PSD11_HUMAN 26S proteasome non-ATPase regulatory subunit 11 OS=Homo sapiens OX=9606 GN=PSMD11 PE=1 SV=3	47.463	27797000	24793000	25728000	24026000	23908000	24611000	1808200	1077000	847740	1443700	1721900	1512600	12	9	10	13	12	11	ALLVEVQLLESK;DIQENDEEAVQVK;EQSILELGSLLAK;IMLNTPEDVQALVSGK;LVSLYFDTKR;LYDNLLEQNLIR;SLADFEK;TGQAAELGGLLK;TTANAIYCPPK;TYHALSNLPK;VIEPFSR;VVDSLYNK;YQEALHLGSQLLR;YVRPFLNSISK
J3KRE2;J3KTF8;J3QQX2;P52565;J3KS60;J3KRY1	Rho GDP-dissociation inhibitor 1	ARHGDIA	tr|J3KRE2|J3KRE2_HUMAN Rho GDP-dissociation inhibitor 1 OS=Homo sapiens OX=9606 GN=ARHGDIA PE=1 SV=1;tr|J3KTF8|J3KTF8_HUMAN Rho GDP-dissociation inhibitor 1 (Fragment) OS=Homo sapiens OX=9606 GN=ARHGDIA PE=1 SV=8;tr|J3QQX2|J3QQX2_HUMAN Rho GDP-dissociation	14.814	20476000	0	8936800	8611600	0	6295000	4520600	0	1501000	1364800	219950	802030	3	0	2	2	1	2	AEEYEFLTPVEEAPK;AEQEPTAEQLAQIAAENEEDEHSVNYKPPAQK;SIQEIQELDKDDESLR
C9K0U8;A0A0G2JLD8;E7EUY5;Q04837	Single-stranded DNA-binding protein, mitochondrial	SSBP1	tr|C9K0U8|C9K0U8_HUMAN Single-stranded DNA-binding protein, mitochondrial (Fragment) OS=Homo sapiens OX=9606 GN=SSBP1 PE=1 SV=1;tr|A0A0G2JLD8|A0A0G2JLD8_HUMAN Single-stranded DNA-binding protein, mitochondrial (Fragment) OS=Homo sapiens OX=9606 GN=SSBP1 PE	14.131	10241000	6831200	7141900	5439600	6203700	8508300	3050800	778590	1105700	868070	1116900	1465700	3	3	3	3	3	4	DVAYQYVK;NPVTIFSLATNEMWR;SGDSEVYQLGDVSQK;VGQDPVLR
P55060	Exportin-2	CSE1L	sp|P55060|XPO2_HUMAN Exportin-2 OS=Homo sapiens OX=9606 GN=CSE1L PE=1 SV=3	110.42	23425000	19679000	16415000	14956000	15386000	16355000	2215200	1293900	1327400	866780	1097400	1581700	15	21	20	15	20	19	AADEEAFEDNSEEYIR;AADEEAFEDNSEEYIRR;ANIVHLMLSSPEQIQK;DLEGSDIDTR;DLEGSDIDTRR;EHDPVGQMVNNPK;FLESVEGNQNYPLLLLTLLEK;FQSGDFHVINGVLR;HGITQANELVNLTEFFVNHILPDLK;IIIPEIQK;LLQAFLER;LLQTDDEEEAGLLELLK;MELSDANLQTLTEYLKK;NLFEDQNTLTSICEK;QIFILLFQR;QLSDAISIIGREDFPQKWPDLLTEMVNR;SANVNEFPVLK;SQICDNAALYAQK;SQICDNAALYAQKYDEEFQR;TLDPDPAIR;VCASVTFK;YDEEFQR;YGALALQEIFDGIQPK
Q9H0U4;E9PLD0;Q92928	Ras-related protein Rab-1B;Putative Ras-related protein Rab-1C	RAB1B;RAB1C	sp|Q9H0U4|RAB1B_HUMAN Ras-related protein Rab-1B OS=Homo sapiens OX=9606 GN=RAB1B PE=1 SV=1;tr|E9PLD0|E9PLD0_HUMAN Ras-related protein Rab-1B OS=Homo sapiens OX=9606 GN=RAB1B PE=1 SV=1;sp|Q92928|RAB1C_HUMAN Putative Ras-related protein Rab-1C OS=Homo sapie	22.171	5073600	11464000	14418000	12350000	9387300	5174300	1153800	1253000	1868300	1608200	1674700	775280	5	5	6	6	6	4	EFADSLGIPFLETSAK;KVVDNTTAKEFADSLGIPFLETSAK;LLLIGDSGVGK;LLVGNKSDLTTK;MGPGAASGGERPNLK;MNPEYDYLFK;NATNVEQAFMTMAAEIK;QWLQEIDR;QWLQEIDRYASENVNK;TITSSYYR;VVDNTTAKEFADSLGIPFLETSAK
P07741;H3BQF1;H3BQZ9;H3BSW3;H3BQB1	Adenine phosphoribosyltransferase	APRT	sp|P07741|APT_HUMAN Adenine phosphoribosyltransferase OS=Homo sapiens OX=9606 GN=APRT PE=1 SV=2;tr|H3BQF1|H3BQF1_HUMAN Adenine phosphoribosyltransferase (Fragment) OS=Homo sapiens OX=9606 GN=APRT PE=1 SV=8;tr|H3BQZ9|H3BQZ9_HUMAN Adenine phosphoribosyltrans	19.608	14671000	6428000	8615000	8230600	7999400	9315500	3669300	211780	573380	1366800	1227700	1230500	5	2	3	5	5	4	AAIGLLAR;ADSELQLVEQR;DISPVLKDPASFR;IDYIAGLDSR;LAPVPFFSLLQYE;SFPDFPTPGVVFR
Q9NZI8	Insulin-like growth factor 2 mRNA-binding protein 1	IGF2BP1	sp|Q9NZI8|IF2B1_HUMAN Insulin-like growth factor 2 mRNA-binding protein 1 OS=Homo sapiens OX=9606 GN=IGF2BP1 PE=1 SV=2	63.48	11925000	11376000	11366000	12283000	10976000	10079000	2397700	825210	1074200	1352400	1233700	1302200	12	10	10	11	11	10	AISVHSTPEGCSSACK;IIGHFYASQMAQR;ILAHNNFVGR;ISYSGQFLVK;LLVPTQYVGAIIGK;MVIITGPPEAQFK;QGSPVAAGAPAK;QQQVDIPLR;RLEIEHSVPK;TVNELQNLTAAEVVVPR;VSYIPDEQIAQGPENGR;VSYIPDEQIAQGPENGRR
P30086	Phosphatidylethanolamine-binding protein 1;Hippocampal cholinergic neurostimulating peptide	PEBP1	sp|P30086|PEBP1_HUMAN Phosphatidylethanolamine-binding protein 1 OS=Homo sapiens OX=9606 GN=PEBP1 PE=1 SV=3	21.057	12791000	3732900	5623500	5928900	6961600	6210900	4424200	283830	702510	894380	1012000	814520	5	3	3	4	4	4	APVAGTCYQAEWDDYVPK;GNDISSGTVLSDYVGSGPPK;LYEQLSGK;VLTPTQVK;YVWLVYEQDRPLKCDEPILSNR
V9GYM8;A0A5F9ZI21;Q92974;V9GYF0;V9GZ14;V9GYF5;V9GYG5;V9GZ58	Rho guanine nucleotide exchange factor 2	ARHGEF2	tr|V9GYM8|V9GYM8_HUMAN Rho guanine nucleotide exchange factor 2 OS=Homo sapiens OX=9606 GN=ARHGEF2 PE=1 SV=1;tr|A0A5F9ZI21|A0A5F9ZI21_HUMAN Rho guanine nucleotide exchange factor 2 OS=Homo sapiens OX=9606 GN=ARHGEF2 PE=1 SV=1;sp|Q92974|ARHG2_HUMAN Rho guan	116.07	16450000	12491000	31860000	10441000	7611500	7376400	2475200	680740	3114400	807530	454660	503580	23	18	27	20	14	13	AGAAPVAPEK;AGAAPVAPEKQATELALLQR;ALVELLR;ATEAGSLEAR;EALICPTCNVTIHNR;ELLSNVDEGIYQLEK;EVEGLKDLLVGPGVELLLTPR;GPFGREELLR;GTDRLDLPVTTR;HGVQECILLVTQR;ILSQSTDSLNMR;ITKYPLLISR;LGDLLISQFSGPSAEQMCK;LIHDGCLLWK;LQDSSDPDTGSEEEGSSR;LQEIYNR;LVNLYGLLHGLQAAVAQQDTLMEAR;MQDIPEETESRDGEAVASES;NNTALQSVSLR;QELGSPEER;QLAALGQTEPLPAEAPWAR;QQDVIYELIQTELHHVR;SESLESPR;SLPAGDALYLSFNPPQPSR;SPQEEALQR;SVSTTNIAGHFNDESPLGLRR;TYSEFC…
P52907;C9JUG7;F8W9N7;P47755	F-actin-capping protein subunit alpha-1	CAPZA1	sp|P52907|CAZA1_HUMAN F-actin-capping protein subunit alpha-1 OS=Homo sapiens OX=9606 GN=CAPZA1 PE=1 SV=3	32.922	11662000	9092400	11165000	10885000	9867200	10652000	3108400	578850	1042700	1514200	1174900	615340	4	3	4	5	4	2	ADFDDRVSDEEKVR;EASDPQPEEADGGLK;FITHAPPGEFNEVFNDVR;LLLNNDNLLR;TIDGQQTIIACIESHQFQPK
J3QRX9;J3QRX4;Q9NQ92	Coordinator of PRMT5 and differentiation stimulator	COPRS	tr|J3QRX9|J3QRX9_HUMAN Coordinator of PRMT5 and differentiation stimulator OS=Homo sapiens OX=9606 GN=COPRS PE=1 SV=1;tr|J3QRX4|J3QRX4_HUMAN Coordinator of PRMT5 and differentiation stimulator OS=Homo sapiens OX=9606 GN=COPRS PE=1 SV=1;sp|Q9NQ92|COPRS_HUMA	7.2945	0	0	0	0	0	0	2535400	784500	820470	1597900	670030	1599400	1	1	1	1	1	1	MDLQAAGAQAQGAAEPSRGPPLPSAR
F5H5U6;F5H8C8;F5GXS8;F5GYM3;Q96PU8;F5GYT7;H0YG47	Protein quaking	QKI	tr|F5H5U6|F5H5U6_HUMAN Protein quaking (Fragment) OS=Homo sapiens OX=9606 GN=QKI PE=1 SV=8;tr|F5H8C8|F5H8C8_HUMAN Protein quaking (Fragment) OS=Homo sapiens OX=9606 GN=QKI PE=1 SV=1;tr|F5GXS8|F5GXS8_HUMAN Protein quaking (Fragment) OS=Homo sapiens OX=9606	5.343	5007000	8954200	5211200	0	0	0	2328200	1719900	1397700	1278300	503600	779240	2	2	2	2	1	1	LYVPVKEYPDFNFVGR;SAELPDAVGPIVQLQEK
P00558;P07205	Phosphoglycerate kinase 1	PGK1	sp|P00558|PGK1_HUMAN Phosphoglycerate kinase 1 OS=Homo sapiens OX=9606 GN=PGK1 PE=1 SV=3	44.614	19846000	7868200	14053000	13943000	14081000	11629000	2821300	418730	1462100	1167700	1207500	888450	11	8	13	11	11	8	ACANPAAGSVILLENLR;AHSSMVGVNLPQK;ELNYFAK;FCLDNGAK;GCITIIGGGDTATCCAK;ITLPVDFVTADKFDENAK;QIVWNGPVGVFEWEAFAR;SLLGKDVLFLK;TGQATVASGIPAGWMGLDCGPESSKK;VDFNVPMKNNQITNNQR;VLNNMEIGTSLFDEEGAK;VLPGVDALSNI;YAEAVTR
P22314;Q5JRR9;Q5JRS0;Q5JRR6;Q5JRS1;Q5JRS3;Q5JRS2	Ubiquitin-like modifier-activating enzyme 1	UBA1	sp|P22314|UBA1_HUMAN Ubiquitin-like modifier-activating enzyme 1 OS=Homo sapiens OX=9606 GN=UBA1 PE=1 SV=3	117.85	19203000	8834000	9506900	10164000	10097000	9194700	3597400	631010	960810	831040	888910	889590	17	15	17	17	17	17	AAVATFLQSVQVPEFTPK;AENYDIPSADR;ATLPSPDKLPGFK;DNPGVVTCLDEAR;GLGVEIAK;IHVSDQELQSANASVDDSRLEELK;IIPAIATTTAAVVGLVCLELYK;KPLLESGTLGTK;LAGTQPLEVLEAVQR;LQTSSVLVSGLR;LVVADTR;NEEDAAELVALAQAVNAR;NFPNAIEHTLQWAR;NGSEADIDEGLYSR;NIILGGVK;QFLFRPWDVTK;SIPICTLK;YFLVGAGAIGCELLK
P31946;Q4VY20;A0A0J9YWZ2;Q4VY19;A0A0J9YWE8	14-3-3 protein beta/alpha;14-3-3 protein beta/alpha, N-terminally processed	YWHAB	sp|P31946|1433B_HUMAN 14-3-3 protein beta/alpha OS=Homo sapiens OX=9606 GN=YWHAB PE=1 SV=3	28.082	11639000	8114600	18304000	11023000	20447000	23491000	1713300	277520	1250500	1068900	1624400	1800800	4	2	4	4	4	4	AVTEQGHELSNEER;EMQPTHPIR;LGLALNFSVFYYEILNSPEK;YLIPNATQPESK;YLSEVASGDNK;YLSEVASGDNKQTTVSNSQQAYQEAFEISKK
Q9BRS2	Serine/threonine-protein kinase RIO1	RIOK1	sp|Q9BRS2|RIOK1_HUMAN Serine/threonine-protein kinase RIO1 OS=Homo sapiens OX=9606 GN=RIOK1 PE=1 SV=2	65.582	11095000	8523600	10392000	14437000	6489600	9645400	2534700	644040	1289900	1610900	823450	781580	11	9	11	11	11	7	ATVEQVLDPR;DCANVNDFFMR;DKYVSGEFR;EANVYHASTANGESR;ELYLQVIQYMR;INLDKLNVTDSVINK;INLDKLNVTDSVINKVTEK;LNTAEIPCPEPIMLR;SSQDHVDEEVFKR;TSILVFK;VPALLENQVEER
A0A087WXQ8;A0A087WY10;A0A087WUL2;P49720	Proteasome subunit beta type-3	PSMB3	tr|A0A087WXQ8|A0A087WXQ8_HUMAN Proteasome subunit beta type-3 OS=Homo sapiens OX=9606 GN=PSMB3 PE=1 SV=1;tr|A0A087WY10|A0A087WY10_HUMAN Proteasome subunit beta type-3 OS=Homo sapiens OX=9606 GN=PSMB3 PE=1 SV=1;tr|A0A087WUL2|A0A087WUL2_HUMAN Proteasome subu	12.082	5227700	4730900	5130800	4427100	5288300	4098400	1625300	977930	1455500	1168500	1131000	1311300	5	5	5	5	4	5	FGIQAQMVTTDFQK;FRLNLYELK;LNLYELK;LYIGLAGLATDVQTVAQR;NCVAIAADRR
O95292;E5RK64	Vesicle-associated membrane protein-associated protein B/C	VAPB	sp|O95292|VAPB_HUMAN Vesicle-associated membrane protein-associated protein B/C OS=Homo sapiens OX=9606 GN=VAPB PE=1 SV=3;tr|E5RK64|E5RK64_HUMAN Vesicle-associated membrane protein-associated protein B/C OS=Homo sapiens OX=9606 GN=VAPB PE=1 SV=1	27.228	11044000	16103000	11113000	11360000	9478900	8408800	2035000	1692200	1593200	580900	1116900	607550	6	6	6	4	5	4	CVFELPAENDKPHDVEINK;FRGPFTDVVTTNLK;GPFTDVVTTNLK;IISTTASKTETPIVSK;TETPIVSK;VEQVLSLEPQHELK
Q1JUQ3;Q5W0X3;A0A087WZM5;A0A087WTS4;A0A087WV48;A0A7I2V3S6;P62942	Peptidyl-prolyl cis-trans isomerase;Peptidyl-prolyl cis-trans isomerase FKBP1A	FKBP12-Exin;FKBP1A	tr|Q1JUQ3|Q1JUQ3_HUMAN FK506 binding protein12 OS=Homo sapiens OX=9606 GN=FKBP1A PE=2 SV=1;tr|Q5W0X3|Q5W0X3_HUMAN FK506 binding protein12 OS=Homo sapiens OX=9606 GN=FKBP1A PE=1 SV=2;tr|A0A087WZM5|A0A087WZM5_HUMAN Peptidylprolyl isomerase OS=Homo sapiens OX	3.9655	0	0	0	0	0	0	7249600	0	0	0	0	375510	1	0	0	0	0	1	GVQVETISPGDGR
H3BQD0;P23435	Cerebellin-1;Cerebellin;[des-Ser1]-cerebellin	CBLN1	tr|H3BQD0|H3BQD0_HUMAN Cerebellin-1 OS=Homo sapiens OX=9606 GN=CBLN1 PE=1 SV=1;sp|P23435|CBLN1_HUMAN Cerebellin-1 OS=Homo sapiens OX=9606 GN=CBLN1 PE=1 SV=1	14.759	0	0	0	0	0	0	2606600	712630	887560	1137400	1042400	1145300	1	1	1	1	1	1	VAFSAIR
O14579;M0QXB4;M0R061	Coatomer subunit epsilon	COPE	sp|O14579|COPE_HUMAN Coatomer subunit epsilon OS=Homo sapiens OX=9606 GN=COPE PE=1 SV=3;tr|M0QXB4|M0QXB4_HUMAN Coatomer subunit epsilon OS=Homo sapiens OX=9606 GN=COPE PE=1 SV=1	34.482	5305300	9817500	7036500	7342200	8204500	7121100	1352600	1042500	1154700	1371800	952930	1588400	6	5	7	8	7	11	APPAPGPASGGSGEVDELFDVK;CSPTLLLLNGQAACHMAQGR;DSIVAELDREMSR;DVERDVFLYR;ENDFDRLVLQYAPSA;FGVVLDEIKPSSAPELQAVR;LQDAYYIFQEMADK;LSSPERDVERDVFLYR;LVLQYAPSA;MQDLDEDATLTQLATAWVSLATGGEK;NAFYIGSYQQCINEAQR;WEAAEGLLQEALDKDSGYPETLVNLIVLSQHLGKPPEVTNR
A8MUA9;A8MU27;Q6EEV6;P61956;P55854	Small ubiquitin-related modifier 4;Small ubiquitin-related modifier 2;Small ubiquitin-related modifier 3	SUMO3;SUMO4;SUMO2	tr|A8MUA9|A8MUA9_HUMAN SMT3 suppressor of mif two 3 homolog 3 (Yeast), isoform CRA_d OS=Homo sapiens OX=9606 GN=SUMO3 PE=1 SV=1;tr|A8MU27|A8MU27_HUMAN Small ubiquitin-related modifier 3 OS=Homo sapiens OX=9606 GN=SUMO3 PE=1 SV=1;sp|Q6EEV6|SUMO4_HUMAN Small	15.317	0	0	0	0	0	0	3223300	373020	943670	788590	1120200	923750	1	1	1	1	1	1	VAGQDGSVVQFK
D6R974;D6RE83;D6R956;P09936;D6RF53	Ubiquitin carboxyl-terminal hydrolase;Ubiquitin carboxyl-terminal hydrolase isozyme L1	UCHL1	tr|D6R974|D6R974_HUMAN Ubiquitin carboxyl-terminal hydrolase OS=Homo sapiens OX=9606 GN=UCHL1 PE=1 SV=1;tr|D6RE83|D6RE83_HUMAN Ubiquitin carboxyl-terminal hydrolase OS=Homo sapiens OX=9606 GN=UCHL1 PE=1 SV=1;tr|D6R956|D6R956_HUMAN Ubiquitin carboxyl-termin	17.361	11009000	0	6195200	5318700	5322100	4669300	4748900	273660	906250	317520	726890	323860	4	1	3	2	3	2	LGVAGQWR;QFLSETEK;QIEELKGQEVSPK;QTIGNSCGTIGLIHAVANNQDKLGFEDGSVLK
Q14974;J3KTM9;J3QR48;J3QKQ5	Importin subunit beta-1	KPNB1	sp|Q14974|IMB1_HUMAN Importin subunit beta-1 OS=Homo sapiens OX=9606 GN=KPNB1 PE=1 SV=2;tr|J3KTM9|J3KTM9_HUMAN Importin subunit beta-1 (Fragment) OS=Homo sapiens OX=9606 GN=KPNB1 PE=1 SV=1	97.169	12018000	13784000	13835000	11007000	11558000	12420000	1797100	1130200	1156500	1025700	906850	1260400	11	13	10	12	11	13	AAVENLPTFLVELSR;DTAAWTVGR;EHIKNPDWR;LAATNALLNSLEFTK;LLETTDRPDGHQNNLR;MELITILEK;NSLTSKDPDIK;SSAYESLMEIVK;SVKPQILSVFGDIALAIGGEFKK;TTLVIMER;VAAGLQIK;VAALQNLVK;VLANPGNSQVAR;WLAIDANAR
Q9BUF5;K7ESM5;K7EL29;K7ES63;K7EN98;K7ESQ3;K7EQT3;K7EJ64;K7ERA8;K7EJZ4;K7EPE5	Tubulin beta-6 chain	TUBB6	sp|Q9BUF5|TBB6_HUMAN Tubulin beta-6 chain OS=Homo sapiens OX=9606 GN=TUBB6 PE=1 SV=1;tr|K7ESM5|K7ESM5_HUMAN Tubulin beta chain (Fragment) OS=Homo sapiens OX=9606 GN=TUBB6 PE=1 SV=1	49.857	7667800	9953600	10343000	10319000	19017000	17443000	1154700	600570	1021100	922870	1688900	1882800	6	5	8	7	6	7	AALVDLEPGTMDSVR;ALTVPELTQQMFDAR;EIVHIQAGQCGNQIGTK;EVDEQMLAIQSK;FPGQLNADLR;FPGQLNADLRK;GHYTEGAELVDAVLDVVR;GHYTEGAELVDAVLDVVRK;IMNTFSVMPSPK;INVYYNESSSQK;KLAVNMVPFPR;LAVNMVPFPR;LHFFMPGFAPLTSR;LTTPTYGDLNHLVSATMSGVTTSLR;MASTFIGNSTAIQELFK;NMMAACDPR;NSSYFVEWIPNNVK;SGPFGQLFRPDNFIFGQTGAGNNWAK;VSDTVVEPYNATLSVHQLVENTDETYCIDNEALYDICFR;YLTVATVFR
J3KNN3;P15735;H3BP07;H3BTW6;H3BTI9;H3BN16	Phosphorylase b kinase gamma catalytic chain, liver/testis isoform	PHKG2	tr|J3KNN3|J3KNN3_HUMAN Phosphorylase kinase OS=Homo sapiens OX=9606 GN=PHKG2 PE=1 SV=1;sp|P15735|PHKG2_HUMAN Phosphorylase b kinase gamma catalytic chain, liver/testis isoform OS=Homo sapiens OX=9606 GN=PHKG2 PE=1 SV=1;tr|H3BP07|H3BP07_HUMAN Phosphorylase	46.886	11221000	12818000	11181000	12094000	10293000	10921000	1604600	853070	1339400	1149600	931240	1388100	5	7	8	7	7	8	ELCGTPGYLAPEILK;IMEVTAER;KGELFDYLTEK;LLQVDPEAR;LSPEQLEEVR;LTAEQALQHPFFER;NALLRDPYALR;SLLEAVSFLHANNIVHR;TLDVGPEDELPDWAAAK
Q04917;A2IDB2;F8WEB6;A2IDB1	14-3-3 protein eta	YWHAH	sp|Q04917|1433F_HUMAN 14-3-3 protein eta OS=Homo sapiens OX=9606 GN=YWHAH PE=1 SV=4;tr|A2IDB2|A2IDB2_HUMAN 14-3-3 protein eta (Fragment) OS=Homo sapiens OX=9606 GN=YWHAH PE=1 SV=1	28.218	9038900	0	10663000	8380100	23029000	25954000	890580	73619	783650	722640	2141900	2650400	2	1	4	4	7	7	AVTELNEPLSNEDR;AVTELNEPLSNEDRNLLSVAYK;ELETVCNDVLSLLDK;GDREQLLQR;NSVVEASEAAYKEAFEISK;YLAEVASGEK;YLAEVASGEKK
P50395;Q5SX87;Q5SX86;Q5SX91;V9GYF8;Q5SX90	Rab GDP dissociation inhibitor beta	GDI2	sp|P50395|GDIB_HUMAN Rab GDP dissociation inhibitor beta OS=Homo sapiens OX=9606 GN=GDI2 PE=1 SV=2;tr|Q5SX87|Q5SX87_HUMAN Rab GDP dissociation inhibitor (Fragment) OS=Homo sapiens OX=9606 GN=GDI2 PE=1 SV=1	50.663	10226000	6411900	9351300	13078000	8109900	9502400	2291300	470680	1187300	1175900	974430	1154500	11	9	11	9	10	9	FDLGQDVIDFTGHALALYR;FLVYVANFDEKDPR;FVSISDLLVPK;GRDWNVDLIPK;IKLYSESLAR;IYKVPSTEAEALASSLMGLFEK;LYSESLAR;MLLYTEVTR;SPYLYPLYGLGELPQGFAR;TDDYLDQPCYETINR;TFEGIDPK
H0YDS0;Q9UMX0;Q9NRR5	Ubiquilin-1;Ubiquilin-4	UBQLN1;UBQLN4	tr|H0YDS0|H0YDS0_HUMAN Ubiquilin-1 (Fragment) OS=Homo sapiens OX=9606 GN=UBQLN1 PE=1 SV=1;sp|Q9UMX0|UBQL1_HUMAN Ubiquilin-1 OS=Homo sapiens OX=9606 GN=UBQLN1 PE=1 SV=2;sp|Q9NRR5|UBQL4_HUMAN Ubiquilin-4 OS=Homo sapiens OX=9606 GN=UBQLN4 PE=1 SV=2	16.444	0	0	0	0	0	0	2404100	876440	1086000	884890	1002500	958940	1	1	1	1	1	1	ALSNLESIPGGYNALRR
A0A087X2I1;P62333;H0YJC0;H0YJS8;H0YJE9;H0YJT1;H0YJD2;H0YJY8;H0YJX2	26S protease regulatory subunit 10B	PSMC6	tr|A0A087X2I1|A0A087X2I1_HUMAN 26S proteasome regulatory subunit 10B OS=Homo sapiens OX=9606 GN=PSMC6 PE=1 SV=1;sp|P62333|PRS10_HUMAN 26S proteasome regulatory subunit 10B OS=Homo sapiens OX=9606 GN=PSMC6 PE=1 SV=1;tr|H0YJC0|H0YJC0_HUMAN 26S proteasome reg	45.796	13062000	9992500	11250000	12601000	11339000	12101000	1850500	775970	1155700	1163400	1043900	1213600	8	8	9	9	7	8	ALQSVGQIVGEVLK;AVASQLDCNFLK;ELREVIELPLTNPELFQR;EVIELPLTNPELFQR;FSEGTSADREIQR;HGEIDYEAIVK;IHAGPITK;LLEHKEIDGR;LSDGFNGADLR;VVSSSIVDKYIGESAR
P31689	DnaJ homolog subfamily A member 1	DNAJA1	sp|P31689|DNJA1_HUMAN DnaJ homolog subfamily A member 1 OS=Homo sapiens OX=9606 GN=DNAJA1 PE=1 SV=2	44.868	5764700	9354100	8255600	9445200	21151000	20826000	1049100	469430	619240	757110	1856200	2274100	6	6	6	7	8	9	ELYDKGGEQAIK;GAVECCPNCR;HYNGEAYEDDEHHPR;NVICDKCEGR;NVVHQLSVTLEDLYNGATR;NVVHQLSVTLEDLYNGATRK;QISQAYEVLSDAK;TIVITSHPGQIVK;VNFPENGFLSPDK;VNFPENGFLSPDKLSLLEK
P04350;M0R2D3;A6NNZ2;M0R278;M0QY85;M0R0X0;M0QY37;M0QX14;M0QZL7;M0QYM7;M0R042;M0R1I1;M0R2T4;A0A075B724	Tubulin beta-4A chain	TUBB4A	sp|P04350|TBB4A_HUMAN Tubulin beta-4A chain OS=Homo sapiens OX=9606 GN=TUBB4A PE=1 SV=2	49.585	8927500	20227000	16832000	16747000	22217000	30840000	970620	815830	1015100	773580	1533300	1912700	4	3	4	3	5	4	ALTVPELTQQMFDAK;AVLVDLEPGTMDSVR;EIVHLQAGQCGNQIGAK;EVDEQMLSVQSK;FPGQLNADLR;FPGQLNADLRK;FWEVISDEHGIDPTGTYHGDSDLQLER;GHYTEGAELVDAVLDVVR;GHYTEGAELVDAVLDVVRK;IMNTFSVVPSPK;INVYYNEATGGNYVPR;ISEQFTAMFR;ISEQFTAMFRR;KLAVNMVPFPR;LAVNMVPFPR;LHFFMPGFAPLTSR;LTTPTYGDLNHLVSATMSGVTTCLR;LTTPTYGDLNHLVSATMSGVTTCLRFPGQLNADLR;LTTPTYGDLNHLVSATMSGVTTCLRFPGQLNADLRK;MAATFIGNSTAIQELFKR;MREIVHLQAGQCGNQIGAK;NMMAACDPR;NSSYFVE…
H0YA96;H0Y8G5;Q14103;D6RF44;D6RAF8;D6RBQ9;D6RD83	Heterogeneous nuclear ribonucleoprotein D0	HNRNPD	tr|H0YA96|H0YA96_HUMAN Heterogeneous nuclear ribonucleoprotein D0 (Fragment) OS=Homo sapiens OX=9606 GN=HNRNPD PE=1 SV=1;tr|H0Y8G5|H0Y8G5_HUMAN Heterogeneous nuclear ribonucleoprotein D0 (Fragment) OS=Homo sapiens OX=9606 GN=HNRNPD PE=1 SV=8;sp|Q14103|HNRP	23.811	19389000	12977000	9201300	10886000	7560700	9742900	2303500	585650	1098100	1183500	559470	1265600	4	3	4	5	3	4	FGEVVDCTLK;FGEVVDCTLKLDPITGR;GFCFITFKEEEPVKK;IFVGGLSPDTPEEK;SRGFGFVLFK
P51572;A0A2R8Y5M6;C9JSP1;C9JQ75;C9J0M4;C9JMD7	B-cell receptor-associated protein 31	BCAP31	sp|P51572|BAP31_HUMAN B-cell receptor-associated protein 31 OS=Homo sapiens OX=9606 GN=BCAP31 PE=1 SV=3;tr|A0A2R8Y5M6|A0A2R8Y5M6_HUMAN B-cell receptor-associated protein OS=Homo sapiens OX=9606 GN=BCAP31 PE=1 SV=1	27.991	14983000	13807000	12868000	13051000	17170000	14823000	1222900	997220	1016900	975640	1231100	1483300	5	5	3	3	3	4	AENQVLAMR;LDVGNAEVKLEEENR;LQAAVDGPMDKKEE;SLKADLQK;YMEENDQLKK
E7ETK5;A0A7I2YQK5;A0A7I2V2T3;H0Y4R1;P12268;C9K0R9;A0A3B3IRL5;C9J381;P20839	Inosine-5-monophosphate dehydrogenase 2	IMPDH2	tr|E7ETK5|E7ETK5_HUMAN Inosine-5-monophosphate dehydrogenase OS=Homo sapiens OX=9606 GN=IMPDH2 PE=1 SV=2;tr|A0A7I2YQK5|A0A7I2YQK5_HUMAN Inosine-5-monophosphate dehydrogenase OS=Homo sapiens OX=9606 GN=IMPDH2 PE=1 SV=1;tr|A0A7I2V2T3|A0A7I2V2T3_HUMAN Inosi	53.026	18186000	10119000	7438700	9228000	8199700	7428600	3427500	541740	617800	827630	876900	590170	10	8	7	7	8	8	DKYPNLQVIGGNVVTAAQAK;EANEILQR;FGVPVIADGGIQNVGHIAK;GKLPIVNEDDELVAIIAR;HGFCGIPITDTGR;LVGIISSR;NLIDAGVDALR;NRDYPLASK;REDLVVAPAGITLK;TSSAQVEGGVHSLHSYEK;VAQGVSGAVQDK
Q93077;Q99878;A0A0U1RR32;A0A0U1RRH7;P04908;P0C0S8;P20671;Q6FI13;Q7L7L0;Q96KK5;Q16777;Q9BTM1;A0A3B3IS11;A0A494C189;H0YFX9;Q71UI9;C9J0D1;Q96QV6;P0C0S5;P16104;Q8IUE6	Histone H2A type 1-C;Histone H2A type 1-J;Histone H2A type 1-B/E;Histone H2A type 1;Histone H2A type 1-D;Histone H2A type 2-A;Histone H2A type 3;Histone H2A type 1-H;Histone H2A type 2-C;Histone H2A.J;Histone H2A;Histone H2A.V;Histone H2A type 1-A;Histone H2A.Z;Histone H2AX;Histone H2A type 2-B	HIST1H2AC;HIST1H2AJ;HIST1H2AB;HIST1H2AG;HIST1H2AD;HIST2H2AA3;HIST3H2A;HIST1H2AH;HIST2H2AC;H2AFJ;H2AFV;HIST1H2AA;H2AFZ;H2AFX;HIST2H2AB	sp|Q93077|H2A1C_HUMAN Histone H2A type 1-C OS=Homo sapiens OX=9606 GN=H2AC6 PE=1 SV=3;sp|Q99878|H2A1J_HUMAN Histone H2A type 1-J OS=Homo sapiens OX=9606 GN=H2AC14 PE=1 SV=3;tr|A0A0U1RR32|A0A0U1RR32_HUMAN Histone H2A OS=Homo sapiens OX=9606 GN=hCG_2039566 P	14.105	0	0	0	0	0	0	4534100	0	0	0	2303000	0	1	1	1	1	2	1	AGLQFPVGR;VTIAQGGVLPNIQAVLLPK
C9J0J7;G5E9Q6;C9J712;C9JQ45;P35080;C9J2N0	Profilin;Profilin-2	PFN2	tr|C9J0J7|C9J0J7_HUMAN Profilin OS=Homo sapiens OX=9606 GN=PFN2 PE=1 SV=1;tr|G5E9Q6|G5E9Q6_HUMAN Profilin OS=Homo sapiens OX=9606 GN=PFN2 PE=1 SV=1;tr|C9J712|C9J712_HUMAN Profilin OS=Homo sapiens OX=9606 GN=PFN2 PE=1 SV=1;tr|C9JQ45|C9JQ45_HUMAN Profilin OS	9.8402	6044200	4365700	3195300	4617800	4400700	4592400	2513900	597460	764700	938400	912470	1065600	3	2	3	3	3	3	ALVIVMGK;DREGFFTNGLTLGAK;SQGGEPTYNVAVGR
O00116;B7Z3Q4;A0A7P0T984;A0A1B0GWA2;A0A7P0TAL3;A0A2R8YEL0;A0A7P0TAU9;A0A7P0T9C9;A0A7P0T8Q7;A0A7P0TA54;B8ZZ81;A0A7P0T857	Alkyldihydroxyacetonephosphate synthase, peroxisomal	AGPS	sp|O00116|ADAS_HUMAN Alkyldihydroxyacetonephosphate synthase, peroxisomal OS=Homo sapiens OX=9606 GN=AGPS PE=1 SV=1;tr|B7Z3Q4|B7Z3Q4_HUMAN Alkylglycerone-phosphate synthase OS=Homo sapiens OX=9606 GN=AGPS PE=1 SV=1;tr|A0A7P0T984|A0A7P0T984_HUMAN Alkylglyce	72.911	9494400	10519000	11561000	10196000	12072000	11240000	1389400	771650	1220700	958770	1217400	1227700	13	14	12	14	13	13	AASAATAAPTATPAAQESGTIPK;ASLNPSDTPPSVVNEDFLHDLK;EEILANGGSLSHHHGVGK;ESGYCTGHEPDSLEFSTVGGWVSTR;ETNISYSQEADDR;ETNISYSQEADDRVFR;EYVDPNNIFGNR;FGGLAAGEDNGQR;FKGFDPNQLSVATLLFEGDREK;GFDPNQLSVATLLFEGDREK;GYLLTYVIAYIR;IVNLACK;NIYGNIEDLVVHIK;RAASAATAAPTATPAAQESGTIPK;TIISLDTSQMNR
P67809;H0Y449;Q9Y2T7;C9J5V9	Nuclease-sensitive element-binding protein 1	YBX1	sp|P67809|YBOX1_HUMAN Y-box-binding protein 1 OS=Homo sapiens OX=9606 GN=YBX1 PE=1 SV=3;tr|H0Y449|H0Y449_HUMAN Y-box-binding protein 1 (Fragment) OS=Homo sapiens OX=9606 GN=YBX1 PE=1 SV=1	35.924	10686000	7561700	11244000	10287000	9485200	10286000	1266100	609660	1347100	1137800	1154200	1251900	4	5	6	6	6	6	AADPPAENSSAPEAEQGGAE;GAEAANVTGPGGVPVQGSK;NDTKEDVFVHQTAIK;RPQYSNPPVQGEVMEGADNQGAGEQGRPVR;SVGDGETVEFDVVEGEK;SVGDGETVEFDVVEGEKGAEAANVTGPGGVPVQGSK
A0A494C050;Q8N5F7;Q5M9Q1	NF-kappa-B-activating protein	NKAP	tr|A0A494C050|A0A494C050_HUMAN NF-kappa-B-activating protein (Fragment) OS=Homo sapiens OX=9606 GN=NKAP PE=1 SV=1;sp|Q8N5F7|NKAP_HUMAN NF-kappa-B-activating protein OS=Homo sapiens OX=9606 GN=NKAP PE=1 SV=1	46.877	10828000	5433300	9105100	9706400	4280700	10821000	2951200	538970	729250	778720	403070	1289300	6	4	3	6	3	6	AEEPSDLIGPEAPK;ALASFNQEER;ENQIYSADEKR;NGLTHQLGGLSQGSR;TKAEEPSDLIGPEAPK;TLTSQDDKPLNYGHALLPGEGAAMAEYVK
P63313	Thymosin beta-10	TMSB10	sp|P63313|TYB10_HUMAN Thymosin beta-10 OS=Homo sapiens OX=9606 GN=TMSB10 PE=1 SV=2	5.0256	0	0	0	0	0	0	2620000	0	1501100	1338000	1191800	0	1	0	1	1	1	0	ADKPDMGEIASFDKAK
Q9NU02	Ankyrin repeat and EF-hand domain-containing protein 1	ANKEF1	sp|Q9NU02|ANKE1_HUMAN Ankyrin repeat and EF-hand domain-containing protein 1 OS=Homo sapiens OX=9606 GN=ANKEF1 PE=1 SV=2	86.663	0	0	0	0	0	0	1799000	1012000	992980	1174500	798480	855140	1	1	1	1	1	1	VDITFIPRR
P25786;F5GX11;B4DEV8;F5H112	Proteasome subunit alpha type-1;Proteasome subunit alpha type	PSMA1	sp|P25786|PSA1_HUMAN Proteasome subunit alpha type-1 OS=Homo sapiens OX=9606 GN=PSMA1 PE=1 SV=1;tr|F5GX11|F5GX11_HUMAN Proteasome subunit alpha type-1 OS=Homo sapiens OX=9606 GN=PSMA1 PE=1 SV=1;tr|B4DEV8|B4DEV8_HUMAN Proteasome subunit alpha type OS=Homo s	29.555	14178000	8136300	11647000	13842000	10869000	11492000	2536700	632490	886480	784840	894950	891690	6	6	5	4	5	5	ALRETLPAEQDLTTK;DLEFTIYDDDDVSPFLEGLEERPQRK;FVFDRPLPVSR;ILHVDNHIGISIAGLTADAR;NQYDNDVTVWSPQGR;QGSATVGLK
Q96RL7;H0Y7P8;H0YF78	Vacuolar protein sorting-associated protein 13A	VPS13A	sp|Q96RL7|VP13A_HUMAN Intermembrane lipid transfer protein VPS13A OS=Homo sapiens OX=9606 GN=VPS13A PE=1 SV=2	360.27	23002000	39547000	24229000	19697000	19957000	20057000	1797400	1299900	994180	735710	831510	949450	43	49	43	43	41	42	ACPFLPVK;AFTEAATGSSADFVK;ALLYEAIGYSETAVDPTLLK;ALVGGAVGGLAGAASK;AMVFMDVR;ATETSEVESLRPPR;AVFYTWADPVGSR;AVFYTWADPVGSRR;CGLVMLNNLVK;CIIEAEPLEIIYDAR;DQLNITLSK;EFKEYTESSPSEDKVIQLDTNVPVR;ENALSQLDVPFK;EVHLAQLTAATLTK;FFNEDGVIRPYR;GLVGAVARPTGGIIDMASSTFQGIK;GLVSGFVSGITGIVTKPIK;GNLENSTMTAAIK;IAPTTELVPK;IDSFHITGLPDNSEKPR;IILFTEDPR;IKYDPLKEEK;ILQPHVIALR;IVTFTPFYMIK;IYGKLPLISLR;KLQGIMELIESIPKPEPVTEVSAPVK;KPPGEL…
P40926;G3XAL0	Malate dehydrogenase, mitochondrial;Malate dehydrogenase	MDH2	sp|P40926|MDHM_HUMAN Malate dehydrogenase, mitochondrial OS=Homo sapiens OX=9606 GN=MDH2 PE=1 SV=3;tr|G3XAL0|G3XAL0_HUMAN Malate dehydrogenase OS=Homo sapiens OX=9606 GN=MDH2 PE=1 SV=1	35.503	13143000	5049600	8420300	7157600	6998600	8097500	3101100	210010	1065100	654570	737630	791170	9	3	9	6	7	7	ANTFVAELK;GCDVVVIPAGVPR;GYLGPEQLPDCLK;HGVYNPNKIFGVTTLDIVR;IFGVTTLDIVR;LTLYDIAHTPGVAADLSHIETK;TIIPLISQCTPK;VAVLGASGGIGQPLSLLLK;VDFPQDQLTALTGR
Q9UJV9;A0A499FJW5;H0Y8L8;H0YA06;D6RGI7	Probable ATP-dependent RNA helicase DDX41	DDX41	sp|Q9UJV9|DDX41_HUMAN Probable ATP-dependent RNA helicase DDX41 OS=Homo sapiens OX=9606 GN=DDX41 PE=1 SV=2	69.837	16931000	8823200	15295000	14094000	8237900	16939000	2241900	426850	1193800	933610	526890	1158900	15	10	14	12	10	12	AGAASLDVIQEVEYVKEEAK;DYLAHSSMDF;EGPYGLIICPSR;GCAFCGGLGHR;GIHHPTPIQIQGIPTILSGR;GVEAVAIHGGKDQEER;ILESVAEGR;KADVDAIHEYLLLK;LLQEDSSPLLR;LMDLLQK;QTLLFSATMPK;SALVKPVTINVGR;SGNTGIATTFINK;TPPPVLIFAEK;YLALDEADR
V9GYY3;F5H2F4;P11586;V9GZ78;A0A494C1T2;A0A8C8UXK2	C-1-tetrahydrofolate synthase, cytoplasmic;Methylenetetrahydrofolate dehydrogenase;Methenyltetrahydrofolate cyclohydrolase;Formyltetrahydrofolate synthetase;C-1-tetrahydrofolate synthase, cytoplasmic, N-terminally processed	MTHFD1	tr|V9GYY3|V9GYY3_HUMAN C-1-tetrahydrofolate synthase, cytoplasmic OS=Homo sapiens OX=9606 GN=MTHFD1 PE=1 SV=2;tr|F5H2F4|F5H2F4_HUMAN C-1-tetrahydrofolate synthase, cytoplasmic OS=Homo sapiens OX=9606 GN=MTHFD1 PE=1 SV=2;sp|P11586|C1TC_HUMAN C-1-tetrahydrof	99.719	16545000	13377000	9274300	10516000	11476000	9780000	2390100	849020	736870	747110	802560	926510	16	17	15	15	13	17	APAEILNGK;AYIQENLELVEK;FSDIQIR;GALALAQAVQR;IFHELTQTDK;ITIGQAPTEK;IYGADDIELLPEAQHK;KITIGQAPTEK;QPSQGPTFGIK;TDPTTLTDEEINR;TDTESELDLISR;THLSLSHNPEQK;TPVPSDIDISR;TTTESEVMK;VLLSALER;VVGDVAYDEAKER;YVVVTGITPTPLGEGK
A0A7I2V547;A0A7I2V382;A0A7I2V3Z6;A0A7I2V647;A0A7I2V3E2;A0A7I2V3P9;A0A7I2YQD9;Q9UN86	Ras GTPase-activating protein-binding protein 2	G3BP2	tr|A0A7I2V547|A0A7I2V547_HUMAN Ras GTPase-activating protein-binding protein 2 (Fragment) OS=Homo sapiens OX=9606 GN=G3BP2 PE=1 SV=1;tr|A0A7I2V382|A0A7I2V382_HUMAN Ras GTPase-activating protein-binding protein 2 (Fragment) OS=Homo sapiens OX=9606 GN=G3BP2	7.4854	0	0	0	0	0	0	2139400	691150	906880	1194700	611820	775960	1	1	1	1	1	1	VEAKPEVQSQPPR
C9JXG8;C9JGV6;F6WQW2;P43487;C9JJ34;C9JIC6;C9JDM3	Ran-specific GTPase-activating protein	RANBP1	tr|C9JXG8|C9JXG8_HUMAN Ran-specific GTPase-activating protein (Fragment) OS=Homo sapiens OX=9606 GN=RANBP1 PE=1 SV=2;tr|C9JGV6|C9JGV6_HUMAN Ran-specific GTPase-activating protein (Fragment) OS=Homo sapiens OX=9606 GN=RANBP1 PE=1 SV=8;tr|F6WQW2|F6WQW2_HUMAN	16.9	0	4699800	5010300	0	5515100	4509700	2945800	290380	487780	555260	1073200	955710	2	2	2	1	3	3	AWVWNTHADFADECPKPELLAIR;FASENDLPEWKER;FLNAENAQK
P98175;E9PGM9;P78332	RNA-binding protein 10	RBM10	sp|P98175|RBM10_HUMAN RNA-binding protein 10 OS=Homo sapiens OX=9606 GN=RBM10 PE=1 SV=3	103.53	15861000	13674000	16149000	15216000	17389000	16969000	1781600	571150	794760	947450	1166100	940410	9	7	6	8	8	7	CGVQNFK;ESATADAGYAILEK;GFAFVEFSHLQDATR;GPGITGTKGDPTGAGPEASLEPGADSVSMQAFSR;LACLLCR;LDQQTLPLGGR;NLNPHSTMDSILGALAPYAVLSSSNVR;QGIVTPIEAQTR;TINVEFAK;YGGISTASVDFEQPTR
V9GY58;D6RBS5;Q8IZ81	ELMO domain-containing protein 2	ELMOD2	tr|V9GY58|V9GY58_HUMAN ELMO domain-containing protein 2 OS=Homo sapiens OX=9606 GN=ELMOD2 PE=1 SV=1;tr|D6RBS5|D6RBS5_HUMAN ELMO domain-containing protein 2 (Fragment) OS=Homo sapiens OX=9606 GN=ELMOD2 PE=1 SV=8;sp|Q8IZ81|ELMD2_HUMAN ELMO domain-containing	7.3445	0	0	0	0	0	0	1620500	788640	749050	850030	845370	1303600	1	1	1	1	1	1	IFDTYVGAQR
P17858;F8WEU2	ATP-dependent 6-phosphofructokinase, liver type	PFKL	sp|P17858|PFKAL_HUMAN ATP-dependent 6-phosphofructokinase, liver type OS=Homo sapiens OX=9606 GN=PFKL PE=1 SV=6	85.018	9531600	12361000	10248000	9209100	15576000	12538000	1418700	660720	944230	648900	1397600	1075100	10	7	13	9	10	10	AAVDLEK;AIGVLTSGGDAQGMNAAVR;AMLWLSEK;AVAFSPVTELKK;FDEATQLR;GGSFENNWNIYK;GQVQEVGWHDVAGWLGR;LNIIIIAEGAIDRNGKPISSSYVK;SEWGSLLEELVAEGK;SNFSLAILNVGAPAAGMNAAVR;TFVLEVMGR;TNVLGHLQQGGAPTPFDR;VFANAPDSACVIGLK;VTVLGHVQR
Q9UL25	Ras-related protein Rab-21	RAB21	sp|Q9UL25|RAB21_HUMAN Ras-related protein Rab-21 OS=Homo sapiens OX=9606 GN=RAB21 PE=1 SV=3	24.347	7603800	10888000	9853700	6384100	6943100	6486800	1367300	1057700	1271600	664250	701740	1002300	3	4	4	3	5	4	AAAGGGGGGAAAAGR;FHALGPIYYR;GIEELFLDLCK;GIEELFLDLCKR;HVSIQEAESYAESVGAK
Q96FZ7;I3L4A1;I3L4G8;I3L3E4	Charged multivesicular body protein 6	CHMP6	sp|Q96FZ7|CHMP6_HUMAN Charged multivesicular body protein 6 OS=Homo sapiens OX=9606 GN=CHMP6 PE=1 SV=3;tr|I3L4A1|I3L4A1_HUMAN Charged multivesicular body protein 6 (Fragment) OS=Homo sapiens OX=9606 GN=CHMP6 PE=1 SV=1;tr|I3L4G8|I3L4G8_HUMAN Charged multive	23.485	10221000	7499700	17034000	5066900	6233800	3164900	1597900	642050	1929600	751060	633170	439580	3	2	4	3	2	3	IAQQLER;ILDETQEAVEYQR;VTEQDKAILQLK;YQEQLLDR
Q92688	Acidic leucine-rich nuclear phosphoprotein 32 family member B	ANP32B	sp|Q92688|AN32B_HUMAN Acidic leucine-rich nuclear phosphoprotein 32 family member B OS=Homo sapiens OX=9606 GN=ANP32B PE=1 SV=1	28.787	10188000	4860700	5893000	32085000	6070300	0	1111400	358800	678960	3026800	640280	174580	3	2	3	4	2	1	IFGGLDMLAEKLPNLTHLNLSGNK;KLELSENR;LPNLTHLNLSGNK;SLDLFNCEVTNLNDYR;SLDLFNCEVTNLNDYRESVFK
P84077;P61204;F5H423;H0YGG7	ADP-ribosylation factor 1;ADP-ribosylation factor 3	ARF1;ARF3	sp|P84077|ARF1_HUMAN ADP-ribosylation factor 1 OS=Homo sapiens OX=9606 GN=ARF1 PE=1 SV=2;sp|P61204|ARF3_HUMAN ADP-ribosylation factor 3 OS=Homo sapiens OX=9606 GN=ARF3 PE=1 SV=2;tr|F5H423|F5H423_HUMAN Uncharacterized protein OS=Homo sapiens OX=9606 PE=3 SV	20.697	0	0	19424000	0	12627000	17737000	712300	1630900	1294300	130400	1094500	1074100	1	1	2	1	2	2	HYFQNTQGLIFVVDSNDRER;ILMVGLDAAGK;LGEIVTTIPTIGFNVETVEYK;LKLGEIVTTIPTIGFNVETVEYK;MLAEDELRDAVLLVFANK;QDLPNAMNAAEITDKLGLHSLR
Q8N0X7	Spartin	SPG20	sp|Q8N0X7|SPART_HUMAN Spartin OS=Homo sapiens OX=9606 GN=SPART PE=1 SV=1	72.832	11172000	12707000	8435600	11282000	12632000	10152000	1423500	852280	721980	887810	1101000	949120	9	9	8	9	10	10	AEEENEFQIPGR;AFLFVNK;CIVNNVSAETVQTVR;ENQEGAANVNVR;FLDNSLDTVLNRPPGFLQVCDWLYPLVPDRSPVLK;GLATSLQNDLQEVPK;LQANWNRAEEENEFQIPGR;TRPSSDQLKEASGTDVK;VAHNILSGASWVSWGLVK;VSQFLVDGVCTVANCVGK
P21964;A0A7I2V370;E7EMS6;F8WBW9;E7EUU8;A0A7I2V3G7;H7BZ45	Catechol O-methyltransferase	COMT	sp|P21964|COMT_HUMAN Catechol O-methyltransferase OS=Homo sapiens OX=9606 GN=COMT PE=1 SV=2;tr|A0A7I2V370|A0A7I2V370_HUMAN Catechol O-methyltransferase OS=Homo sapiens OX=9606 GN=COMT PE=1 SV=1;tr|E7EMS6|E7EMS6_HUMAN Catechol O-methyltransferase (Fragment)	30.037	10252000	11245000	14389000	10066000	16106000	14457000	1115500	577170	1085000	721600	1273100	1140800	3	3	4	3	4	4	AIYKGPGSEAGP;KGTVLLADNVICPGAPDFLAHVR;LITIEINPDCAAITQR;YLPDTLLLEECGLLR
A0A7I2V4I6;P22626;A0A7I2V4N1;A0A7I2V3P1;A0A7I2V323;A0A7I2V4S4;A0A024RA28;A0A7I2V3P7;A0A087WUI2;A0A7I2V4N0;A0A7I2YQN4	Heterogeneous nuclear ribonucleoproteins A2/B1	HNRNPA2B1;HNRPA2B1	tr|A0A7I2V4I6|A0A7I2V4I6_HUMAN Heterogeneous nuclear ribonucleoproteins A2/B1 OS=Homo sapiens OX=9606 GN=HNRNPA2B1 PE=1 SV=1;sp|P22626|ROA2_HUMAN Heterogeneous nuclear ribonucleoproteins A2/B1 OS=Homo sapiens OX=9606 GN=HNRNPA2B1 PE=1 SV=2;tr|A0A7I2V4N1|A0	34.259	15452000	12102000	12428000	10011000	9386300	11099000	2032700	731400	1045800	731410	573860	777230	8	7	8	8	5	5	GFGFVTFDDHDPVDK;GFGFVTFDDHDPVDKIVLQK;GGGGNFGPGPGSNFR;GGNFGFGDSR;LTDCVVMRDPASKR;NMGGPYGGGNYGPGGSGGSGGYGGR;QEMQEVQSSR;TLETVPLER;YHTINGHNAEVR
M0R0C6;Q92945;M0R0I5;M0QYH3;M0QYG1;M0QXW7;M0R3J3;M0R251;M0R263	Far upstream element-binding protein 2	KHSRP	tr|M0R0C6|M0R0C6_HUMAN Far upstream element-binding protein 2 OS=Homo sapiens OX=9606 GN=KHSRP PE=1 SV=2;sp|Q92945|FUBP2_HUMAN Far upstream element-binding protein 2 OS=Homo sapiens OX=9606 GN=KHSRP PE=1 SV=4	76.65	12541000	9321900	7020900	9198800	7209800	7146900	2057500	777890	558460	918560	865860	706640	10	11	8	11	11	10	AINQQTGAFVEISR;AWEEYYK;DAFADAVQR;ERDQGGFGDRNEYGSR;IGGGIDVPVPR;IGQQPQQPGAPPQQDYTK;IINDLLQSLR;IQFKQDDGTGPEK;MILIQDGSQNTNVDKPLR;SVSLTGAPESVQK;VQISPDSGGLPER
Q13263;M0R0K9;M0R3C0	Transcription intermediary factor 1-beta	TRIM28	sp|Q13263|TIF1B_HUMAN Transcription intermediary factor 1-beta OS=Homo sapiens OX=9606 GN=TRIM28 PE=1 SV=5;tr|M0R0K9|M0R0K9_HUMAN Transcription intermediary factor 1-beta (Fragment) OS=Homo sapiens OX=9606 GN=TRIM28 PE=1 SV=1	88.549	21332000	17407000	11816000	12668000	15067000	13988000	2099500	786940	404320	581370	846810	1160300	10	7	6	7	8	10	AASAAAASAAAASAASGSPGPGEGSAGGEKR;FQWDLNAWTK;IVAERPGTNSTGPAPMAPPR;KLIYFQLHR;LDLDLTADSQPPVFK;LSPPYSSPQEFAQDVGR;LTEDKADVQSIIGLQR;MAILQIMK;MNEAFGDTK;SGEGEVSGLMR;VLLALFCHEPCRPLHQLATDSTFSLDQPGGTLDLTLIR;VLVNDAQKVTEGQQER
P09496;F8WF69;C9J8P9	Clathrin light chain A	CLTA	sp|P09496|CLCA_HUMAN Clathrin light chain A OS=Homo sapiens OX=9606 GN=CLTA PE=1 SV=1;tr|F8WF69|F8WF69_HUMAN Clathrin light chain OS=Homo sapiens OX=9606 GN=CLTA PE=1 SV=1;tr|C9J8P9|C9J8P9_HUMAN Clathrin light chain OS=Homo sapiens OX=9606 GN=CLTA PE=1 SV=	27.076	5643100	3572400	4660400	3493000	3708300	2799100	1946800	796820	697730	850340	883990	656500	5	5	4	4	4	5	AIKELEEWYAR;ELEEWYAR;LEALDANSR;LQSEPESIRK;SVLISLK
Q8NDC0	MAPK-interacting and spindle-stabilizing protein-like	MAPK1IP1L	sp|Q8NDC0|MISSL_HUMAN MAPK-interacting and spindle-stabilizing protein-like OS=Homo sapiens OX=9606 GN=MAPK1IP1L PE=1 SV=4	24.269	0	0	0	0	0	0	2603200	983440	1253900	0	977480	0	1	1	1	0	1	0	SDEFSLADALPEHSPAK
H7C1I8		DPY19L1	tr|H7C1I8|H7C1I8_HUMAN Probable C-mannosyltransferase DPY19L1 (Fragment) OS=Homo sapiens OX=9606 GN=DPY19L1 PE=1 SV=1	23.799	0	0	0	0	0	0	2697800	0	1013700	923860	0	1182500	1	0	1	1	0	1	IIYIHMGILAMK
Q9Y371;A0A087WW40;F8WFB9	Endophilin-B1	SH3GLB1	sp|Q9Y371|SHLB1_HUMAN Endophilin-B1 OS=Homo sapiens OX=9606 GN=SH3GLB1 PE=1 SV=1;tr|A0A087WW40|A0A087WW40_HUMAN Endophilin-B1 OS=Homo sapiens OX=9606 GN=SH3GLB1 PE=1 SV=1	40.796	8828400	7139600	5128600	6288000	6430000	6040300	1463500	707140	730760	1067500	712630	1136200	7	6	5	7	6	8	AVQFTEEK;ELIQTSALNFLTPLR;GKVPITYLELLN;IEEFVYEKLDR;IGTADRELIQTSALNFLTPLR;ITQSEFDR;LAADAGTFLSR;LLLEGISSTHAHHLR;NFIEGDYK;RLDLDAAK
A0A6Q8PFK8;A0A6Q8PGK1;P04792;C9J3N8;A0A6Q8PFE7;A0A6Q8PF43;A0A6Q8PHJ6;A0A6Q8PHA6;A0A6Q8PH65;A0A6Q8PGY2	Heat shock protein beta-1	HSPB1	tr|A0A6Q8PFK8|A0A6Q8PFK8_HUMAN Heat shock protein beta-1 OS=Homo sapiens OX=9606 GN=HSPB1 PE=1 SV=1;tr|A0A6Q8PGK1|A0A6Q8PGK1_HUMAN Heat shock protein beta-1 OS=Homo sapiens OX=9606 GN=HSPB1 PE=1 SV=1;sp|P04792|HSPB1_HUMAN Heat shock protein beta-1 OS=Homo	21.882	8509900	8801900	9452700	10625000	14379000	11956000	1185100	546980	736430	872520	1321400	1098900	3	3	3	3	3	3	AQLGGPEAAKSDETAAK;LATQSNEITIPVTFESR;LFDQAFGLPR
B7Z645;A0A7I2V2F2;A0A7I2V309;A0A7I2V4Z0;A0A7I2YQN2;O60506;A0A7I2V346;A0A7I2V5Q6;A0A6Q8PEX7;A0A7I2YQV8;F6UXX1;A0A6Q8PHG0;A0A6Q8PH31;A0A7I2V2F0;A0A7I2V4J0	Heterogeneous nuclear ribonucleoprotein Q	SYNCRIP	tr|B7Z645|B7Z645_HUMAN Heterogeneous nuclear ribonucleoprotein Q OS=Homo sapiens OX=9606 GN=SYNCRIP PE=1 SV=1;tr|A0A7I2V2F2|A0A7I2V2F2_HUMAN Heterogeneous nuclear ribonucleoprotein Q OS=Homo sapiens OX=9606 GN=SYNCRIP PE=1 SV=1;tr|A0A7I2V309|A0A7I2V309_HUM	52.046	12700000	10636000	12246000	11093000	11874000	9816700	1708700	631100	899620	843480	689850	976920	6	5	5	6	5	6	AFSQFGKLER;AGPIWDLR;DLFEDELVPLFEK;GFCFLEYEDHK;LMMDPLTGLNR;NLANTVTEEILEK;TGYTLDVTTGQR
Q8WWY3;E7EVX8;E7EU94;E7ESX0;E7EN72	U4/U6 small nuclear ribonucleoprotein Prp31	PRPF31	sp|Q8WWY3|PRP31_HUMAN U4/U6 small nuclear ribonucleoprotein Prp31 OS=Homo sapiens OX=9606 GN=PRPF31 PE=1 SV=2;tr|E7EVX8|E7EVX8_HUMAN U4/U6 small nuclear ribonucleoprotein Prp31 OS=Homo sapiens OX=9606 GN=PRPF31 PE=1 SV=1	55.455	9719100	10586000	11278000	13130000	13755000	10702000	1150500	532710	885690	1042800	843080	1275200	7	6	6	8	6	8	ASEVMGPVEAAPEYR;IEEYISK;IYEYVESR;QSVVYGGK;QVKPLPAPLDGQR;RFPELESLVPNALDYIR;SSGTASSVAFTPLQGLEIVNPQAAEKK;VDSFHESTEGK;VGYELKDEIER;YFSSMAEFLK
Q15293	Reticulocalbin-1	RCN1	sp|Q15293|RCN1_HUMAN Reticulocalbin-1 OS=Homo sapiens OX=9606 GN=RCN1 PE=1 SV=1	38.89	12934000	12984000	6901800	7528200	8865900	9802600	1654200	952550	678830	584920	942920	875480	3	4	4	3	4	3	EQFNEFR;HWILPQDYDHAQAEAR;IVDRIDNDGDGFVTTEELK;TFDQLTPDESKER
D6RC06;D6REP8;D6RE99;H0YC49;D6RD60;A0A6Q8PGQ8;P49773	Histidine triad nucleotide-binding protein 1	HINT1	tr|D6RC06|D6RC06_HUMAN Adenosine 5-monophosphoramidase HINT1 OS=Homo sapiens OX=9606 GN=HINT1 PE=1 SV=1;tr|D6REP8|D6REP8_HUMAN Adenosine 5-monophosphoramidase HINT1 OS=Homo sapiens OX=9606 GN=HINT1 PE=1 SV=1;tr|D6RE99|D6RE99_HUMAN Adenosine 5-monophosph	7.3235	0	0	0	0	0	0	2680200	341720	716240	621140	702750	626500	1	1	1	1	1	1	AQVARPGGDTIFGK
Q969M3	Protein YIPF5	YIPF5	sp|Q969M3|YIPF5_HUMAN Protein YIPF5 OS=Homo sapiens OX=9606 GN=YIPF5 PE=1 SV=1	27.989	0	0	0	0	0	0	1003200	710920	882460	1093000	917970	1034900	1	1	1	1	1	1	QYAGYDYSQQGR
O14737;K7EQA1;Q3HM38;X6R2P6;K7ESJ4	Programmed cell death protein 5	PDCD5	sp|O14737|PDCD5_HUMAN Programmed cell death protein 5 OS=Homo sapiens OX=9606 GN=PDCD5 PE=1 SV=3;tr|K7EQA1|K7EQA1_HUMAN Programmed cell death protein 5 OS=Homo sapiens OX=9606 GN=PDCD5 PE=1 SV=1	14.285	10460000	3657400	3254300	3568800	3581300	2959700	3090200	613910	276350	371470	676860	504030	5	5	2	3	4	3	AVENYLIQMAR;LAELQAK;LSNLALVKPEK;VSEQGLIEILK;VSEQGLIEILKK
O43143	Pre-mRNA-splicing factor ATP-dependent RNA helicase DHX15	DHX15	sp|O43143|DHX15_HUMAN ATP-dependent RNA helicase DHX15 OS=Homo sapiens OX=9606 GN=DHX15 PE=1 SV=2	90.932	18130000	11926000	11214000	11941000	11356000	10848000	1865400	580930	607460	819670	773130	810320	11	8	8	9	9	9	ALVTGYFMQVAHLER;DYYINIR;EVDDLGPEVGDIK;FTDILVR;HQSFVLVGETGSGK;IIPLYSTLPPQQQQR;IMDRFNLPR;SNLGSVVLQLK;TCTDIKPEWLVK;TEMQDNTYPEILR;YGVIILDEAHER
Q99497;K7ELW0;K7EN27	Protein deglycase DJ-1	PARK7	sp|Q99497|PARK7_HUMAN Parkinson disease protein 7 OS=Homo sapiens OX=9606 GN=PARK7 PE=1 SV=2;tr|K7ELW0|K7ELW0_HUMAN Parkinson disease protein 7 OS=Homo sapiens OX=9606 GN=PARK7 PE=1 SV=1;tr|K7EN27|K7EN27_HUMAN Protein deglycase (Fragment) OS=Homo sapiens O	19.891	13611000	7114000	6658300	5845100	8057800	7870200	2292500	518490	651650	298960	818050	856170	3	3	3	3	3	3	DGLILTSR;EILKEQENR;VTVAGLAGKDPVQCSR
P49721;A0A087WVV1	Proteasome subunit beta type-2	PSMB2	sp|P49721|PSB2_HUMAN Proteasome subunit beta type-2 OS=Homo sapiens OX=9606 GN=PSMB2 PE=1 SV=1;tr|A0A087WVV1|A0A087WVV1_HUMAN Proteasome subunit beta type-2 OS=Homo sapiens OX=9606 GN=PSMB2 PE=1 SV=1	22.836	0	8618800	0	7473400	4809100	9142100	1156500	779250	254320	1153200	936230	1148700	2	4	1	3	4	3	APFAAHGYGAFLTLSILDR;FILNLPTFSVR;IIDKNGIHDLDNISFPK;NLADCLR
P00492	Hypoxanthine-guanine phosphoribosyltransferase	HPRT1	sp|P00492|HPRT_HUMAN Hypoxanthine-guanine phosphoribosyltransferase OS=Homo sapiens OX=9606 GN=HPRT1 PE=1 SV=2	24.579	5333900	8306100	6309900	7788000	7427900	12050000	995950	686440	485750	967110	918970	1359700	4	4	4	5	5	5	DLNHVCVISETGK;FFADLLDYIK;NVLIVEDIIDTGK;SYCNDQSTGDIK;VIGGDDLSTLTGK
Q99956;F8VW29;Q16828;Q16829	Dual specificity protein phosphatase 9;Dual specificity protein phosphatase 6;Dual specificity protein phosphatase 7	DUSP9;DUSP6;DUSP7	sp|Q99956|DUS9_HUMAN Dual specificity protein phosphatase 9 OS=Homo sapiens OX=9606 GN=DUSP9 PE=1 SV=1;tr|F8VW29|F8VW29_HUMAN Protein-tyrosine-phosphatase OS=Homo sapiens OX=9606 GN=DUSP6 PE=1 SV=1;sp|Q16828|DUS6_HUMAN Dual specificity protein phosphatase	41.867	0	0	0	19663000	24698000	0	1214800	810740	802300	644970	947830	967100	2	2	2	2	2	2	LLLLDCR;SVTVTVAYLMQK
Q9Y617	Phosphoserine aminotransferase	PSAT1	sp|Q9Y617|SERC_HUMAN Phosphoserine aminotransferase OS=Homo sapiens OX=9606 GN=PSAT1 PE=1 SV=2	40.422	14036000	4578100	6154900	5313500	9031800	6929900	2128100	356280	501830	588020	876970	906850	8	7	6	10	7	10	CADYVVTGAWSAK;DDLLGFALR;ECPSVLEYK;ELLAVPDNYK;GVGISVLEMSHR;IINNTENLVR;KFGTINIVHPK;LPHSVLLEIQKELLDYK;QVVNFGPGPAK;VIFLQGGGCGQFSAVPLNLIGLK
P40925;B9A041;A0A5K1VW95;C9JF79;B8ZZ51;C9JRL4	Malate dehydrogenase, cytoplasmic;Malate dehydrogenase	MDH1	sp|P40925|MDHC_HUMAN Malate dehydrogenase, cytoplasmic OS=Homo sapiens OX=9606 GN=MDH1 PE=1 SV=4;tr|B9A041|B9A041_HUMAN Malate dehydrogenase, cytoplasmic OS=Homo sapiens OX=9606 GN=MDH1 PE=1 SV=1;tr|A0A5K1VW95|A0A5K1VW95_HUMAN Malate dehydrogenase OS=Homo	36.426	17406000	3520400	5706100	5523600	6159500	3616000	2792800	219700	846400	497660	621550	352930	6	4	7	5	5	2	ELTEEKESAFEFLSSA;EVGVYEALKDDSWLKGEFVTTVQQR;LGVTANDVK;NVIIWGNHSSTQYPDVNHAK;SAPSIPKENFSCLTR;SQGAALDKYAK;VIVVGNPANTNCLTASK
Q9P258	Protein RCC2	RCC2	sp|Q9P258|RCC2_HUMAN Protein RCC2 OS=Homo sapiens OX=9606 GN=RCC2 PE=1 SV=2	56.084	8636100	5593700	7030500	17599000	6171700	5328200	1829900	266270	540340	1806100	515720	358040	10	6	8	10	8	6	AAAAAWEEPSSGNGTAR;AGGAAVVITEPEHTK;AGGAAVVITEPEHTKER;AQRIEYDCELVPR;DVACGANHTLVLDSQKR;EVPKQQAAYR;LGHAEQKDEMVPR;LIEGLSHEVIVSAACGR;NLGQNLWGPHR;TVVSGSCAAHSLLITTEGK;VFSWGFGGYGR;YGCLAGVR
E9PM69;R4GNH3;P17980;E9PKD5;E9PMD8;E9PLG2;E9PN50	26S protease regulatory subunit 6A	PSMC3	tr|E9PM69|E9PM69_HUMAN 26S proteasome regulatory subunit 6A OS=Homo sapiens OX=9606 GN=PSMC3 PE=1 SV=1;tr|R4GNH3|R4GNH3_HUMAN 26S proteasome regulatory subunit 6A OS=Homo sapiens OX=9606 GN=PSMC3 PE=1 SV=1;sp|P17980|PRS6A_HUMAN 26S proteasome regulatory su	44.323	10411000	21379000	19296000	25368000	18880000	21985000	569850	615110	905320	1084700	1083100	1047600	7	6	9	9	8	9	CTDDFNGAQCK;EKAPSIIFIDELDAIGTK;LAGPQLVQMFIGDGAK;LKPGDLVGVNK;LKPGDLVGVNKDSYLILETLPTEYDSR;LLDSEIK;MSTEEIIQR;QTYFLPVIGLVDAEK;VDILDPALLR;VIAATNRVDILDPALLR
E9PJW1;E9PQU9;E9PJV6;E9PIC2;P56962	Syntaxin-17	STX17	tr|E9PJW1|E9PJW1_HUMAN Syntaxin-17 OS=Homo sapiens OX=9606 GN=STX17 PE=1 SV=1;tr|E9PQU9|E9PQU9_HUMAN Syntaxin-17 OS=Homo sapiens OX=9606 GN=STX17 PE=1 SV=1;tr|E9PJV6|E9PJV6_HUMAN Syntaxin-17 OS=Homo sapiens OX=9606 GN=STX17 PE=1 SV=1;tr|E9PIC2|E9PIC2_HUMAN	4.9858	0	0	0	0	0	0	2866800	935130	0	874780	573060	0	1	1	1	1	1	0	IVIPTDLER
B4DY09;Q12905;X6R6Z1;A0A0A0MRL0	Interleukin enhancer-binding factor 2	ILF2	tr|B4DY09|B4DY09_HUMAN Interleukin enhancer-binding factor 2 OS=Homo sapiens OX=9606 GN=ILF2 PE=1 SV=1;sp|Q12905|ILF2_HUMAN Interleukin enhancer-binding factor 2 OS=Homo sapiens OX=9606 GN=ILF2 PE=1 SV=2;tr|X6R6Z1|X6R6Z1_HUMAN Interleukin enhancer-binding	38.91	10357000	8445600	7464500	6092300	8247300	6816200	1689200	746410	601280	760780	894590	557310	4	5	3	5	4	3	ILPTLEAVAALGNK;INNVIDNLIVAPGTFEVQIEEVR;KLDPELHLDIK;VKPAPDETSFSEALLKR;VLQSALAAIR
A0A024RA52;P25787;A0A7I2V2H3;A0A7I2YQP7;C9JCK5;H3BT36	Proteasome subunit alpha type;Proteasome subunit alpha type-2	PSMA2	tr|A0A024RA52|A0A024RA52_HUMAN Proteasome subunit alpha type OS=Homo sapiens OX=9606 GN=PSMA2 PE=1 SV=1;sp|P25787|PSA2_HUMAN Proteasome subunit alpha type-2 OS=Homo sapiens OX=9606 GN=PSMA2 PE=1 SV=2;tr|A0A7I2V2H3|A0A7I2V2H3_HUMAN Proteasome subunit alpha	25.898	6478000	4374900	6501000	6736000	6901200	6232200	993470	358780	892800	960860	1007700	1028600	4	3	4	5	5	5	AANGVVLATEKK;HIGLVYSGMGPDYR;LTPTEVKDYLAAIA;LVQIEYALAAVAGGAPSVGIK;YNEDLELEDAIHTAILTLK
A0A0B4J296;A0A8I5KUS5;Q15370;B8ZZU8;I3L0M9	Transcription elongation factor B polypeptide 2	TCEB2	tr|A0A0B4J296|A0A0B4J296_HUMAN Elongin-B OS=Homo sapiens OX=9606 GN=ELOB PE=1 SV=1;tr|A0A8I5KUS5|A0A8I5KUS5_HUMAN Elongin-B OS=Homo sapiens OX=9606 GN=ELOB PE=4 SV=1;sp|Q15370|ELOB_HUMAN Elongin-B OS=Homo sapiens OX=9606 GN=ELOB PE=1 SV=1;tr|B8ZZU8|B8ZZU8_	7.7561	5863300	3158800	0	3427100	0	0	2834100	639810	403510	844630	503550	0	3	2	1	2	1	1	ESSTVFELKR;IVEGILK;MDVFLMIR
K7EMV3;A0A590UJJ6;B4DEB1;K7EK07;K7ES00;Q71DI3;Q16695;P84243;P68431;K7EP01;Q5TEC6;Q6NXT2	Histone H3;Histone H3.2;Histone H3.1t;Histone H3.3;Histone H3.1;Histone H3.3C	H3F3B;H3F3A;HIST2H3A;HIST3H3;HIST1H3A;HIST2H3PS2;H3F3C	tr|K7EMV3|K7EMV3_HUMAN Histone H3 OS=Homo sapiens OX=9606 GN=H3-3B PE=1 SV=1;tr|A0A590UJJ6|A0A590UJJ6_HUMAN Histone H3 OS=Homo sapiens OX=9606 GN=H3-3A PE=1 SV=1;tr|B4DEB1|B4DEB1_HUMAN Histone H3 OS=Homo sapiens OX=9606 GN=H3-3A PE=1 SV=1;tr|K7EK07|K7EK07_	10.334	8964800	6562400	0	0	0	0	2177700	580850	588850	621990	672770	565060	2	2	1	1	1	1	EIAQDFK;STELLIR
Q92616	Translational activator GCN1	GCN1L1	sp|Q92616|GCN1_HUMAN eIF-2-alpha kinase activator GCN1 OS=Homo sapiens OX=9606 GN=GCN1 PE=1 SV=7	292.71	18263000	19992000	17570000	13694000	20535000	20065000	1292100	613620	691500	463510	947820	1115600	47	47	47	44	56	56	AADTQVSETLKR;AIITALGVER;AIITALGVERR;ALGTLVSHVTLR;ALQAAIQQLAEAQPEATAK;ALVAVLLSR;ASLLDPVPEVR;AVMSNLSAHGVK;CGLALALNK;CLQNPSSDIR;FVHFIDAPSLALIMPIVQR;FVIQGAGAK;GDTLLQALDLLPLLIQTVEK;GEHVPGFCLPK;GIKEEVQLTSK;GLGILSLK;HHIETGGGQLPAK;HLDQIIPR;IIIEDLLEATR;ILDVASLEVLNEVNRR;ILPEIIPILEEGLR;KGAAYGLAGLVK;KGVTSILPVLR;KLDAGNQLALIEELHKEIR;LASQADSTEQVDDTILT;LFEPYVVHVLPHLLLCFGDGNQYVR;LLKPECVLDK;LLTWVIGTGSPR;LMDEAVLALR…
P35998;C9JX88;C9JLS9	26S protease regulatory subunit 7	PSMC2	sp|P35998|PRS7_HUMAN 26S proteasome regulatory subunit 7 OS=Homo sapiens OX=9606 GN=PSMC2 PE=1 SV=3;tr|C9JX88|C9JX88_HUMAN 26S proteasome regulatory subunit 7 OS=Homo sapiens OX=9606 GN=PSMC2 PE=1 SV=1	48.633	10711000	11012000	10656000	11257000	12006000	11424000	1444400	479310	898230	678240	916340	699100	9	9	8	9	9	8	ALDEGDIALLK;EVVETPLLHPER;FDDGAGGDNEVQR;FVNLGIEPPKGVLLFGPPGTGK;IINADSEDPK;IINADSEDPKYIINVK;KIEFSLPDLEGR;LCPNSTGAEIR;LREVVETPLLHPER;PDYLGADQRK;QVEDDIQQLLK
P28074;H0YJM8	Proteasome subunit beta type-5	PSMB5	sp|P28074|PSB5_HUMAN Proteasome subunit beta type-5 OS=Homo sapiens OX=9606 GN=PSMB5 PE=1 SV=3	28.48	8087800	6989300	7799600	7367000	7524100	8209700	1436600	555530	500750	718830	923950	945360	5	4	4	4	4	4	ATAGAYIASQTVK;DAYSGGAVNLYHVR;HGVIVAADSR;RGPGLYYVDSEGNR;VSSDNVADLHEK
Q9NP97;B1AKR6;Q8TF09;H3BNG9;H3BPA0;Q7Z4M1;H3BQI1	Dynein light chain roadblock-type 1;Dynein light chain roadblock-type 2	DYNLRB1;DYNLRB2	sp|Q9NP97|DLRB1_HUMAN Dynein light chain roadblock-type 1 OS=Homo sapiens OX=9606 GN=DYNLRB1 PE=1 SV=3;tr|B1AKR6|B1AKR6_HUMAN Dynein light chain roadblock-type 1 OS=Homo sapiens OX=9606 GN=DYNLRB1 PE=1 SV=1;sp|Q8TF09|DLRB2_HUMAN Dynein light chain roadbloc	10.921	0	0	0	0	0	0	2605200	0	672080	0	701720	1087000	2	0	1	0	1	3	AEVEETLKR;DIDPQNDLTFLR;GVQGIIVVNTEGIPIK
P60763;J3KSC4;J3QLK0;B1AH78;P63000;P15153;B1AH77;B1AH80	Ras-related C3 botulinum toxin substrate 3;Ras-related C3 botulinum toxin substrate 1;Ras-related C3 botulinum toxin substrate 2	RAC3;RAC2;RAC1	sp|P60763|RAC3_HUMAN Ras-related C3 botulinum toxin substrate 3 OS=Homo sapiens OX=9606 GN=RAC3 PE=1 SV=1;tr|J3KSC4|J3KSC4_HUMAN Ras-related C3 botulinum toxin substrate 3 (Fragment) OS=Homo sapiens OX=9606 GN=RAC3 PE=1 SV=1;tr|J3QLK0|J3QLK0_HUMAN Ras-rela	21.379	0	0	0	0	0	0	1148100	773190	1270000	739620	598330	534630	2	1	2	1	1	1	CVVVGDGAVGK;LDLRDDKDTIER;YLECSALTQR
Q09028;H0YCT5;H0YF10;H0YDK2;H0YEU5;E9PNS2;Q5JNZ6;E9PIC4;E9PNS6	Histone-binding protein RBBP4	RBBP4	sp|Q09028|RBBP4_HUMAN Histone-binding protein RBBP4 OS=Homo sapiens OX=9606 GN=RBBP4 PE=1 SV=3;tr|H0YCT5|H0YCT5_HUMAN Histone-binding protein RBBP4 (Fragment) OS=Homo sapiens OX=9606 GN=RBBP4 PE=1 SV=1;tr|H0YF10|H0YF10_HUMAN Histone-binding protein RBBP4 (	47.655	8583800	7424300	5056600	6996300	6357700	8307600	1551200	505510	672960	727730	727220	859350	4	3	4	4	4	3	ADKEAAFDDAVEER;LMIWDTR;LNVWDLSK;TVALWDLR
A0A8I5QKX1;A0A8I5KR71;A0A8I5KW26;P00387;A0A8I5KYU1;A0A8I5KVD2;B1AHF3;A0A8I5QKT9;A0A8I5KPU0;A0A8I5QKL2;A0A087WZB1	NADH-cytochrome b5 reductase 3;NADH-cytochrome b5 reductase 3 membrane-bound form;NADH-cytochrome b5 reductase 3 soluble form	CYB5R3	tr|A0A8I5QKX1|A0A8I5QKX1_HUMAN NADH-cytochrome b5 reductase 3 OS=Homo sapiens OX=9606 GN=CYB5R3 PE=4 SV=1;tr|A0A8I5KR71|A0A8I5KR71_HUMAN NADH-cytochrome b5 reductase 3 OS=Homo sapiens OX=9606 GN=CYB5R3 PE=4 SV=1;tr|A0A8I5KW26|A0A8I5KW26_HUMAN Cytochrome b5	31.31	7620600	6414400	8014200	7142300	10384000	9721500	997780	405850	765750	600420	1232100	1032400	6	6	6	5	6	5	DILLRPELEELR;FALPSPQHILGLPVGQHIYLSAR;FKLWYTLDR;GPSGLLVYQGK;IDGNLVVRPYTPISSDDDKGFVDLVIK;LIDREIISHDTR;LIDREIISHDTRR
P30153;C9J9C1;B3KQV6;E9PPI5;E9PHZ6;E9PNM7;E9PH38	Serine/threonine-protein phosphatase 2A 65 kDa regulatory subunit A alpha isoform	PPP2R1A	sp|P30153|2AAA_HUMAN Serine/threonine-protein phosphatase 2A 65 kDa regulatory subunit A alpha isoform OS=Homo sapiens OX=9606 GN=PPP2R1A PE=1 SV=4;tr|C9J9C1|C9J9C1_HUMAN Serine/threonine-protein phosphatase 2A 65 kDa regulatory subunit A alpha isoform (Fr	65.308	9631900	8942200	10763000	9109900	11659000	14783000	821780	547550	747050	750310	849890	1288100	7	8	9	9	8	11	DNTIEHLLPLFLAQLKDECPEVR;ELVSDANQHVK;LAGGDWFTSR;LSTIALALGVER;LTQDQDVDVK;NEDVQLR;NLCSDDTPMVR;SALASVIMGLSPILGK;TSACGLFSVCYPR;YFAQEALTVLSLA;YMVADKFTELQK
E9PPH5;Q9BTT0;Q5TB19;E9PLC4	Acidic leucine-rich nuclear phosphoprotein 32 family member E	ANP32E	tr|E9PPH5|E9PPH5_HUMAN Acidic leucine-rich nuclear phosphoprotein 32 family member E (Fragment) OS=Homo sapiens OX=9606 GN=ANP32E PE=1 SV=1;sp|Q9BTT0|AN32E_HUMAN Acidic leucine-rich nuclear phosphoprotein 32 family member E OS=Homo sapiens OX=9606 GN=ANP32	13.128	0	0	0	7033800	3689600	0	1876500	221510	360260	1378000	766770	367780	1	1	1	2	2	1	CPNLTYLNLSGNK;IKDLSTVEALQNLK
P52272;A0A087X0X3;M0R019;M0R2T0;M0R2I7;M0R0N3;M0QYQ7;M0R0Y6;M0QY96;M0QYL3	Heterogeneous nuclear ribonucleoprotein M	HNRNPM	sp|P52272|HNRPM_HUMAN Heterogeneous nuclear ribonucleoprotein M OS=Homo sapiens OX=9606 GN=HNRNPM PE=1 SV=3;tr|A0A087X0X3|A0A087X0X3_HUMAN Heterogeneous nuclear ribonucleoprotein M OS=Homo sapiens OX=9606 GN=HNRNPM PE=1 SV=1;tr|M0R019|M0R019_HUMAN Heteroge	77.515	13509000	13208000	12258000	9496400	15299000	14370000	1522800	560730	538060	463810	802400	1050600	14	13	12	14	14	18	AAGVEAAAEVAATEIK;AAGVEAAAEVAATEIKMEEESGAPGVPSGNGAPGPK;ADILEDKDGK;AFITNIPFDVK;FGSGMNMGR;GCAVVEFK;GCGVVKFESPEVAER;GGNRFEPYANPTKR;GNFGGSFAGSFGGAGGHAPGVAR;INEILSNALK;LGSTVFVANLDYK;MAAPIDR;MGAGMGFGLER;MGANNLER;MGANSLER;MGPAMGPALGAGIER;NLPFDFTWK;QGGGGGGGSVPGIER;VGEVTYVELLMDAEGK
P50991	T-complex protein 1 subunit delta	CCT4	sp|P50991|TCPD_HUMAN T-complex protein 1 subunit delta OS=Homo sapiens OX=9606 GN=CCT4 PE=1 SV=4	57.924	16495000	12544000	12641000	13851000	12770000	11757000	1321800	406290	801600	823200	749750	780320	9	7	9	10	10	8	ALIAGGGAPEIELALR;AYILNLVK;DALSDLALHFLNK;FSNISAAK;GAYQDRDKPAQIR;IDDVVNTR;IGLIQFCLSAPK;KGGISNILEELVVQPLLVSVSALTLATETVR;SILKIDDVVNTR;TLSGMESYCVR;VIDPATATSVDLR;VSNSGITRVEK
P51665;H3BNT7;H3BTM8;H3BQV2	26S proteasome non-ATPase regulatory subunit 7	PSMD7	sp|P51665|PSMD7_HUMAN 26S proteasome non-ATPase regulatory subunit 7 OS=Homo sapiens OX=9606 GN=PSMD7 PE=1 SV=2;tr|H3BNT7|H3BNT7_HUMAN 26S proteasome non-ATPase regulatory subunit 7 OS=Homo sapiens OX=9606 GN=PSMD7 PE=1 SV=1;tr|H3BTM8|H3BTM8_HUMAN 26S prot	37.025	9665900	3408700	9207400	9458100	10832000	9795700	759250	279300	900830	899890	860280	1177500	3	3	3	4	4	5	DIKDTTVGTLSQR;DLGLPTEAYISVEEVHDDGTPTSK;IVGWYHTGPK;SVVALHNLINNK;VVVHPLVLLSVVDHFNR
P40616;B4DZG7;F8VYN9;F8VP99;F8W1Z8;F8VP63	ADP-ribosylation factor-like protein 1	ARL1	sp|P40616|ARL1_HUMAN ADP-ribosylation factor-like protein 1 OS=Homo sapiens OX=9606 GN=ARL1 PE=1 SV=1;tr|B4DZG7|B4DZG7_HUMAN ADP-ribosylation factor-like protein 1 OS=Homo sapiens OX=9606 GN=ARL1 PE=1 SV=1;tr|F8VYN9|F8VYN9_HUMAN ADP-ribosylation factor-lik	20.417	2441800	7556000	6419600	4527700	7085700	6973200	388210	755460	1189600	551360	793920	1184800	2	3	4	4	5	4	AILVVFANK;CYYSNTDAVIYVVDSCDRDR;GTGLDEAMEWLVETLK;ILILGLDGAGK;SELVAMLEEEELRK
O60884;A0A087WT48	DnaJ homolog subfamily A member 2	DNAJA2	sp|O60884|DNJA2_HUMAN DnaJ homolog subfamily A member 2 OS=Homo sapiens OX=9606 GN=DNAJA2 PE=1 SV=1	45.745	4032900	8312700	7519600	8159400	18612000	16584000	415620	401980	560590	451450	1623400	1401100	3	4	4	3	5	6	DGNDLHMTYK;ELYDRYGEQGLR;IGLVEALCGFQFTFK;ITFTGEADQAPGVEPGDIVLLLQEKEHEVFQR;NVLCSACSGQGGK;VIEPGCVR
A0A7I2V3Z3;A0A7I2V351;A0A7I2V487;A0A7I2YQE1;P52292;J3QLL0;J3KS65;J3QL07	Importin subunit alpha-1	KPNA2	tr|A0A7I2V3Z3|A0A7I2V3Z3_HUMAN Importin subunit alpha-1 OS=Homo sapiens OX=9606 GN=KPNA2 PE=1 SV=1;tr|A0A7I2V351|A0A7I2V351_HUMAN Importin subunit alpha OS=Homo sapiens OX=9606 GN=KPNA2 PE=1 SV=1;tr|A0A7I2V487|A0A7I2V487_HUMAN Importin subunit alpha OS=Hom	43.541	5173900	4723100	5169100	5129300	4716700	5667100	788910	653750	835600	938970	650870	985690	6	8	7	8	6	6	FVSFLGR;GINSSNVENQLQATQAAR;LLGASELPIVTPALR;LLHHDDPEVLADTCWAISYLTDGPNER;NKNPAPPIDAVEQILPTLVR;NNQGTVNWSVDDIVK;NVSSFPDDATSPLQENR;STNENANTPAAR
O43242;H0YGV8	26S proteasome non-ATPase regulatory subunit 3	PSMD3	sp|O43242|PSMD3_HUMAN 26S proteasome non-ATPase regulatory subunit 3 OS=Homo sapiens OX=9606 GN=PSMD3 PE=1 SV=2	60.977	9710100	9853500	10190000	11438000	11086000	9938100	1317400	595970	653350	814250	652800	767840	10	9	10	8	9	9	AIQLEYSEAR;AIQLEYSEARR;ALDLVAAK;AVQGFFTSNNATR;DGVIEASINHEK;ISLADIAQK;LQLDSPEDAEFIVAK;NYLHYSLYDQAEK;RLNHYVLYK;SVFPEQANNNEWAR;VYEFLDKLDVVR
Q9UMS4;F5GY56;H0YGF3	Pre-mRNA-processing factor 19	PRPF19	sp|Q9UMS4|PRP19_HUMAN Pre-mRNA-processing factor 19 OS=Homo sapiens OX=9606 GN=PRPF19 PE=1 SV=1;tr|F5GY56|F5GY56_HUMAN Pre-mRNA-processing factor 19 (Fragment) OS=Homo sapiens OX=9606 GN=PRPF19 PE=1 SV=1	55.18	10028000	9124000	8593700	7921400	6880600	8515800	1400700	541420	800020	580470	680950	797630	5	4	5	4	5	4	ALQDEWDAVMLHSFTLR;IWSVPNASCVQVVR;SSEQILATLK;TVPEELVKPEELSK;YIAENGTDPINNQPLSEEQLIDIK
P30101;A0A8I5KT88;A0A8I5KNU9;A0A8I5KW00;A0A8I5KW33;A0A8I5KS72;A0A8I5QKQ5;A0A8I5KPY2;A0A8I5KRV3;A0A8I5KXC9;A0A8I5KYJ6;A0A8I5KXE2;A0A8I5KP58;A0A8I5QJM1;H7BZJ3;A0A8I5KTA1;A0A8I5QKT6	Protein disulfide-isomerase A3	PDIA3	sp|P30101|PDIA3_HUMAN Protein disulfide-isomerase A3 OS=Homo sapiens OX=9606 GN=PDIA3 PE=1 SV=4;tr|A0A8I5KT88|A0A8I5KT88_HUMAN Protein disulfide-isomerase A3 OS=Homo sapiens OX=9606 GN=PDIA3 PE=4 SV=1;tr|A0A8I5KNU9|A0A8I5KNU9_HUMAN Protein disulfide-isomer	56.782	10934000	4956100	6751400	6805500	5999100	5661500	2005500	310810	799540	464200	693380	496430	11	7	9	9	10	8	EATNPPVIQEEKPK;ELSDFISYLQR;FISDKDASIVGFFDDSFSEAHSEFLK;FVMQEEFSR;IFRDGEEAGAYDGPR;LAPEYEAAATR;LSKDPNIVIAK;MDATANDVPSPYEVR;SEPIPESNDGPVK;TFSHELSDFGLESTAGEIPVVAIR;YGVSGYPTLK
K7EJR3;R4GMR5;P48556;K7EJC1;K7ENY6;K7ERW6	26S proteasome non-ATPase regulatory subunit 8	PSMD8	tr|K7EJR3|K7EJR3_HUMAN 26S proteasome non-ATPase regulatory subunit 8 (Fragment) OS=Homo sapiens OX=9606 GN=PSMD8 PE=1 SV=8;tr|R4GMR5|R4GMR5_HUMAN 26S proteasome non-ATPase regulatory subunit 8 OS=Homo sapiens OX=9606 GN=PSMD8 PE=1 SV=1;sp|P48556|PSMD8_HUM	28.065	7413300	5779000	5444400	5781000	5965500	5696500	1694900	475710	777470	635200	580720	594620	5	4	5	5	4	4	ILFFNTPK;ILFTEATR;LVLLELNFLPTTGTK;QQLILAR;VAEFHTELER
Q13347;A0A7I2YQF8;A0A7I2V3U3;A0A7I2YQU2;A0A7I2V613;A0A7I2V607;A0A7I2V3N2;A0A7I2V2M3;A0A7P0MRT9;A0A7I2V640;A0A7I2V685;A0A7I2YQC8;A0A7I2YQT9;A0A7I2V5V8;A0A7I2YQI2;Q5TFK1;A0A7I2V4S8;A0A7I2V3K6;A0A7I2V4C2;A0A7I2YQI6;A0A7I2YQP9;A0A7I2V391;A0A7I2YQN1;A0A7I2V3T4;A0A7I2V5E4;A0A7I2YQX4	Eukaryotic translation initiation factor 3 subunit I	EIF3I	sp|Q13347|EIF3I_HUMAN Eukaryotic translation initiation factor 3 subunit I OS=Homo sapiens OX=9606 GN=EIF3I PE=1 SV=1;tr|A0A7I2YQF8|A0A7I2YQF8_HUMAN Eukaryotic translation initiation factor 3 subunit I OS=Homo sapiens OX=9606 GN=EIF3I PE=1 SV=1;tr|A0A7I2V3	36.501	5323300	5405600	4100900	5513100	4718500	4933600	1263400	517260	527820	848860	736200	818980	8	6	6	8	7	7	EGDLLFTVAKDPIVNVWYSVNGER;FFHLAFEEEFGR;GHFGPINSVAFHPDGK;LFDSTTLEHQK;LWDCETGK;QINDIQLSR;SGEVLVNVK;SYSSGGEDGYVR
A0A7I2V258;H0Y938;H0YAC7;P35606;A0A7I2V3G0;A0A7I2YQF9;D6RBZ7;D6RCL6;D6RBG7;D6RBT6;D6R997	Coatomer subunit beta	COPB2	tr|A0A7I2V258|A0A7I2V258_HUMAN Coatomer subunit beta OS=Homo sapiens OX=9606 GN=COPB2 PE=1 SV=1;tr|H0Y938|H0Y938_HUMAN Coatomer subunit beta OS=Homo sapiens OX=9606 GN=COPB2 PE=1 SV=2;tr|H0YAC7|H0YAC7_HUMAN Coatomer subunit beta OS=Homo sapiens OX=9606	93.579	11690000	14618000	11522000	10938000	12474000	13492000	1092600	605950	697810	627790	707870	943360	9	10	11	10	10	10	AAESLADPTEYENLFPGLK;EAFVVEEWVK;GSNNVALGYDEGSIIVK;IWDYQNK;LESTLNYGMER;SFGSAQEFAWAHDSSEYAIR;SFKPDFGAESIYGGFLLGVR;TGRLPEAAFLAR;TYLPSQVSR;VFNYNTLER;VWCVASLR
P62195;J3QQM1;J3QLH6;J3KRP2;J3QSA9;J3QRR3;J3QRW1;J3QSE0;A0A6Q8PGU6;Q8NB90	26S protease regulatory subunit 8	PSMC5	sp|P62195|PRS8_HUMAN 26S proteasome regulatory subunit 8 OS=Homo sapiens OX=9606 GN=PSMC5 PE=1 SV=1;tr|J3QQM1|J3QQM1_HUMAN 26S proteasome regulatory subunit 8 (Fragment) OS=Homo sapiens OX=9606 GN=PSMC5 PE=1 SV=1;tr|J3QLH6|J3QLH6_HUMAN 26S proteasome regul	45.626	8393300	13556000	11660000	11184000	9882100	10339000	1307900	367990	1012200	554540	606520	759350	8	5	6	5	7	7	AVAHHTDCTFIR;GVLLYGPPGTGK;IAELMPGASGAEVK;IDILDSALLRPGR;IEELQLIVNDK;LEGGSGGDSEVQR;LLREELQLLQEQGSYVGEVVR;TMLELLNQLDGFEATK;VSGSELVQK
P28070	Proteasome subunit beta type-4	PSMB4	sp|P28070|PSB4_HUMAN Proteasome subunit beta type-4 OS=Homo sapiens OX=9606 GN=PSMB4 PE=1 SV=4	29.204	5422400	0	7134700	10269000	7139800	5461700	864660	440480	836180	960600	746360	728690	3	2	4	4	3	4	EVLEKQPVLSQTEAR;FQIATVTEK;QVLGQMVIDEELLGDGHSYSPR;TQNPMVTGTSVLGVK;VNNSTMLGASGDYADFQYLK
A0A3F2YNX8;A0A0A0MRJ6;P22061;F6S8N6;C9J0F2	Protein-L-isoaspartate O-methyltransferase;Protein-L-isoaspartate(D-aspartate) O-methyltransferase	PCMT1	tr|A0A3F2YNX8|A0A3F2YNX8_HUMAN Protein-L-isoaspartate O-methyltransferase OS=Homo sapiens OX=9606 GN=PCMT1 PE=1 SV=1;tr|A0A0A0MRJ6|A0A0A0MRJ6_HUMAN Protein-L-isoaspartate O-methyltransferase OS=Homo sapiens OX=9606 GN=PCMT1 PE=1 SV=1;sp|P22061|PIMT_HUMAN P	26.361	14693000	10625000	10792000	9825000	9920300	9522800	1800700	433410	691180	538530	507950	600500	4	3	4	3	3	4	ALDVGSGSGILTACFAR;KDDPTLLSSGR;MGYAEEAPYDAIHVGAAAPVVPQALIDQLKPGGR;VQLVVGDGR
A0A024QZ42;O75340;H0Y9X3;A0A087WZ38	Programmed cell death protein 6	PDCD6	tr|A0A024QZ42|A0A024QZ42_HUMAN HCG1985580, isoform CRA_c OS=Homo sapiens OX=9606 GN=PDCD6 PE=1 SV=1;sp|O75340|PDCD6_HUMAN Programmed cell death protein 6 OS=Homo sapiens OX=9606 GN=PDCD6 PE=1 SV=1	14.45	0	7836600	0	0	8284300	0	1141600	957060	740620	418100	917790	388690	3	3	2	2	2	2	AGVNFSEFTGVWK;LSDQFHDILIR;QALSGFGYR;YITDWQNVFR
J3QL05;J3KP15;Q01130;Q9BRL6	Serine/arginine-rich splicing factor 2;Serine/arginine-rich splicing factor 8	SRSF2;SRSF8	tr|J3QL05|J3QL05_HUMAN Serine/arginine-rich splicing factor 2 (Fragment) OS=Homo sapiens OX=9606 GN=SRSF2 PE=1 SV=1;tr|J3KP15|J3KP15_HUMAN Serine/arginine-rich splicing factor 2 (Fragment) OS=Homo sapiens OX=9606 GN=SRSF2 PE=1 SV=8;sp|Q01130|SRSF2_HUMAN Se	15.156	0	0	0	0	0	0	0	353880	92926	3551300	513800	0	1	1	2	2	1	1	DAEDAMDAMDGAVLDGR;VGDVYIPR
Q15181;Q5SQT6	Inorganic pyrophosphatase	PPA1	sp|Q15181|IPYR_HUMAN Inorganic pyrophosphatase OS=Homo sapiens OX=9606 GN=PPA1 PE=1 SV=2;tr|Q5SQT6|Q5SQT6_HUMAN Inorganic diphosphatase OS=Homo sapiens OX=9606 GN=PPA1 PE=1 SV=1	32.66	13816000	9851200	7554100	9623100	11523000	8611800	1875400	480370	428170	223610	629550	850390	4	4	2	3	4	4	AAPFSLEYR;GISCMNTTLSESPFK;GQYISPFHDIPIYADKDVFHMVVEVPR;LKPGYLEATVDWFRR;VIAINVDDPDAANYNDINDVKR;YVANLFPYK
Q15843;F8VSA6;E9PS38;S4R3E9;E9PL57	NEDD8	NEDD8;NEDD8-MDP1	sp|Q15843|NEDD8_HUMAN NEDD8 OS=Homo sapiens OX=9606 GN=NEDD8 PE=1 SV=1;tr|F8VSA6|F8VSA6_HUMAN NEDD8 OS=Homo sapiens OX=9606 GN=NEDD8 PE=4 SV=1;tr|E9PS38|E9PS38_HUMAN NEDD8-MDP1 readthrough OS=Homo sapiens OX=9606 GN=NEDD8-MDP1 PE=4 SV=2;tr|S4R3E9|S4R3E9_HU	9.0714	3289500	0	0	0	2189800	0	1969300	323010	406670	413480	784700	588030	2	1	1	1	2	1	ILGGSVLHLVLALR;TLTGKEIEIDIEPTDKVER
P61163;R4GMT0;A0A1B0GVS3;P42025	Alpha-centractin;Beta-centractin	ACTR1A;ACTR1B	sp|P61163|ACTZ_HUMAN Alpha-centractin OS=Homo sapiens OX=9606 GN=ACTR1A PE=1 SV=1;tr|R4GMT0|R4GMT0_HUMAN Alpha-centractin OS=Homo sapiens OX=9606 GN=ACTR1A PE=1 SV=1;tr|A0A1B0GVS3|A0A1B0GVS3_HUMAN Alpha-centractin OS=Homo sapiens OX=9606 GN=ACTR1A PE=1 SV=	42.613	5932300	6994300	6195900	7770200	8095800	6983800	1136700	392060	536130	747110	897940	761190	6	4	5	6	7	6	AGFAGDQIPK;DQLQTFSEEHPVLLTEAPLNPR;FRAPELLFRPDLIGEESEGIHEVLVFAIQK;IWQYVYSK;LYSTWIGGSILASLDTFKK;TLFSNIVLSGGSTLFK;YCFPNYVGRPK
A0A087WVY5;Q96MR6	Cilia- and flagella-associated protein 57	CFAP57	tr|A0A087WVY5|A0A087WVY5_HUMAN Cilia- and flagella-associated protein 57 OS=Homo sapiens OX=9606 GN=CFAP57 PE=1 SV=1;sp|Q96MR6|CFA57_HUMAN Cilia- and flagella-associated protein 57 OS=Homo sapiens OX=9606 GN=CFAP57 PE=2 SV=3	149.03	0	0	0	0	0	0	933600	1372300	1190100	0	0	962270	2	1	1	0	0	1	LRDEKESNLR;QDVLCLCFSPSEETLVASTSK
Q93100;I3L0Z1;I3L1N3;I3NHZ9	Phosphorylase b kinase regulatory subunit beta	PHKB	sp|Q93100|KPBB_HUMAN Phosphorylase b kinase regulatory subunit beta OS=Homo sapiens OX=9606 GN=PHKB PE=1 SV=3	124.88	8050200	10491000	9799800	7227300	10429000	9250400	766050	540890	642640	660680	954390	888660	11	14	11	16	15	18	DIDPVQR;EAFNEFQK;EGPNFITK;GGDKPALDLYQLSPSEVK;LGLSGRPDRPIGCLGTSK;LLADELISPK;LNDCSCLASQAILLGILLKR;QIDGSLNR;QLLLDILQPQQNGR;QTLCSLLPR;QVQEYQDLLTPVLHHTTEGYPVVPK;QVTLGAFGHEEEVISNPLSPR;SGSVYEPLK;SHNTDAALLPCISYPAFALDDEVLFSQTLDK;TPTGFYDR;TPTGFYDRVWQILER;TSLEDPNR;VIQNIIYYK;VYRVPDFGVWER;YYYVPADFVEYEK
P31948;F5H783;F5GXD8;H0YGI8	Stress-induced-phosphoprotein 1	STIP1	sp|P31948|STIP1_HUMAN Stress-induced-phosphoprotein 1 OS=Homo sapiens OX=9606 GN=STIP1 PE=1 SV=1;tr|F5H783|F5H783_HUMAN Stress-induced-phosphoprotein 1 OS=Homo sapiens OX=9606 GN=STIP1 PE=1 SV=1	62.639	31645000	14637000	15874000	15147000	18448000	12836000	1646800	523670	588730	499320	629970	527000	11	9	9	8	9	8	ALDLDSSCKEAADGYQR;DFDTALK;IGNSYFKEEK;LAYINPDLALEEK;LDPHNHVLYSNR;MEQVNELKEK;TLLSDPTYR;TLLSDPTYRELIEQLR;TVDLKPDWGK;TYEEGLKHEANNPQLK;YKDAIHFYNK
Q01469;I6L8B7	Fatty acid-binding protein, epidermal	FABP5	sp|Q01469|FABP5_HUMAN Fatty acid-binding protein 5 OS=Homo sapiens OX=9606 GN=FABP5 PE=1 SV=3;tr|I6L8B7|I6L8B7_HUMAN Fatty acid-binding protein 5 OS=Homo sapiens OX=9606 GN=FABP5 PE=1 SV=1	15.164	0	0	0	0	0	0	2416200	302810	464030	403000	369270	450870	2	1	1	1	1	1	ATVQQLEGR;LVVECVMNNVTCTR
P50454;E9PJH8;E9PIG2;E9PRS3;E9PKH2;E9PNX1;E9PK86;E9PMI5;E9PR70;E9PPV6;H0YEP8;E9PQ34;E9PLA6	Serpin H1	SERPINH1	sp|P50454|SERPH_HUMAN Serpin H1 OS=Homo sapiens OX=9606 GN=SERPINH1 PE=1 SV=2;tr|E9PJH8|E9PJH8_HUMAN Serpin H1 (Fragment) OS=Homo sapiens OX=9606 GN=SERPINH1 PE=1 SV=2;tr|E9PIG2|E9PIG2_HUMAN Serpin H1 (Fragment) OS=Homo sapiens OX=9606 GN=SERPINH1 PE=1 SV=	46.44	7198300	8206100	5448000	5929100	6794300	5973600	1084200	737850	639520	489020	695370	756810	5	6	6	5	6	6	AVLSAEQLRDEEVHAGLGELLR;DQAVENILVSPVVVASSLGLVSLGGK;DTQSGSLLFIGR;GVVEVTHDLQK;LFYADHPFIFLVR;LYGPSSVSFADDFVR
P46109	Crk-like protein	CRKL	sp|P46109|CRKL_HUMAN Crk-like protein OS=Homo sapiens OX=9606 GN=CRKL PE=1 SV=1	33.777	6672800	4719400	4248300	7080900	4668900	5834200	1631400	390310	538960	711720	497010	532800	6	5	5	5	4	4	DSSTCPGDYVLSVSENSR;FKIGDQEFDHLPALLEFYK;IFDPQNPDENE;IGDQEFDHLPALLEFYK;MNINGQWEGEVNGR;VSHYIINSLPNRR
F8W6I7;A0A7I2V3R8;P09651;A0A7I2V2L6;A0A7I2V3W0;F8VTQ5;F8W646;A0A7I2YQ85;F8VZ49;Q32P51;A0A7I2YQX9;A0A2R8Y4L2;A0A7I2YQY2;A0A7I2V5U9;H0YH80	Heterogeneous nuclear ribonucleoprotein A1;Heterogeneous nuclear ribonucleoprotein A1, N-terminally processed;Heterogeneous nuclear ribonucleoprotein A1-like 2	HNRNPA1;HNRNPA1L2	tr|F8W6I7|F8W6I7_HUMAN Heterogeneous nuclear ribonucleoprotein A1 OS=Homo sapiens OX=9606 GN=HNRNPA1 PE=1 SV=2;tr|A0A7I2V3R8|A0A7I2V3R8_HUMAN Heterogeneous nuclear ribonucleoprotein A1 OS=Homo sapiens OX=9606 GN=HNRNPA1 PE=1 SV=1;sp|P09651|ROA1_HUMAN Heter	33.155	9257000	10129000	9662900	8363800	8151200	10344000	1182500	508570	941420	441100	627630	594380	6	4	6	5	5	5	DYFEQYGK;KLFIGGLSFETTDESLR;LFIGGLSFETTDESLR;NQGGYGGSSSSSSYGSGR;SESPKEPEQLRK;SHFEQWGTLTDCVVMRDPNTKR;SKSESPKEPEQLR
P28066	Proteasome subunit alpha type-5	PSMA5	sp|P28066|PSA5_HUMAN Proteasome subunit alpha type-5 OS=Homo sapiens OX=9606 GN=PSMA5 PE=1 SV=3	26.411	10002000	6248100	0	8307400	7304500	7501000	1435700	346520	456790	730340	691460	615350	3	2	1	3	3	2	AIGSASEGAQSSLQEVYHK;ITSPLMEPSSIEK;LFQVEYAIEAIK
A0A7I2V3K7;P25685;M0R080;M0QXK0;A0A7I2YQW1;M0QYT3	DnaJ homolog subfamily B member 1	DNAJB1	tr|A0A7I2V3K7|A0A7I2V3K7_HUMAN DnaJ homolog subfamily B member 1 OS=Homo sapiens OX=9606 GN=DNAJB1 PE=1 SV=1;sp|P25685|DNJB1_HUMAN DnaJ homolog subfamily B member 1 OS=Homo sapiens OX=9606 GN=DNAJB1 PE=1 SV=4;tr|M0R080|M0R080_HUMAN DnaJ homolog subfamily B	30.184	6526500	6558000	4172900	4531300	4452800	4166500	1512300	594770	536710	456340	548340	610870	4	4	4	4	4	4	DGSDVIYPAR;EALCGCTVNVPTLDGR;ILTIEVK;TVLEQVLPI
Q14257;H0YL43;A8MXP8	Reticulocalbin-2	RCN2	sp|Q14257|RCN2_HUMAN Reticulocalbin-2 OS=Homo sapiens OX=9606 GN=RCN2 PE=1 SV=1;tr|H0YL43|H0YL43_HUMAN Reticulocalbin-2 (Fragment) OS=Homo sapiens OX=9606 GN=RCN2 PE=1 SV=1;tr|A8MXP8|A8MXP8_HUMAN Reticulocalbin-2 OS=Homo sapiens OX=9606 GN=RCN2 PE=1 SV=1	36.876	4951700	4375900	2775300	0	9482300	13102000	580080	178690	240010	234190	1243600	1762600	3	2	3	1	4	5	AEELHYPLGER;LSEEEILENPDLFLTSEATDYGR;QLHDDYFYHDEL;VIDFDENTALDDAEEESFR;VIDFDENTALDDAEEESFRK
K7ELL7;P14314;K7EPW7;A0A7I2V2T6;A0A0C4DGP4	Glucosidase 2 subunit beta	PRKCSH	tr|K7ELL7|K7ELL7_HUMAN Glucosidase 2 subunit beta OS=Homo sapiens OX=9606 GN=PRKCSH PE=1 SV=1;sp|P14314|GLU2B_HUMAN Glucosidase 2 subunit beta OS=Homo sapiens OX=9606 GN=PRKCSH PE=1 SV=2	60.192	19884000	14729000	9837200	8354800	9862100	8770000	1639900	317770	560950	493350	629290	596660	3	2	4	4	4	4	ILIEDWK;LWEEQLAAAK;SLEDQVEMLR;YEQGTGCWQGPNR
A0A087WT78;A0A7P0TAE1;H0YIV0;A0A7P0TAT8;P14625;A0A7P0T917;A0A7P0T823;A0A7P0TAY2;A0A7P0TBC2;A0A7P0Z405;A0A7P0T8R3;A0A7P0T885;F8W026;Q58FF3	Endoplasmin	HSP90B1	tr|A0A087WT78|A0A087WT78_HUMAN Endoplasmin OS=Homo sapiens OX=9606 GN=HSP90B1 PE=1 SV=1;tr|A0A7P0TAE1|A0A7P0TAE1_HUMAN Endoplasmin OS=Homo sapiens OX=9606 GN=HSP90B1 PE=1 SV=1;tr|H0YIV0|H0YIV0_HUMAN Endoplasmin OS=Homo sapiens OX=9606 GN=HSP90B1 PE=1 SV=2;	86.589	13698000	6270000	7344900	9179700	7406100	6377500	1767800	312090	564780	573300	457840	503330	10	6	8	6	6	7	DISTNYYASQKK;EAESSPFVER;ELISNASDALDK;ELISNASDALDKIR;FAFQAEVNR;FQSSHHPTDITSLDQYVER;GLFDEYGSK;LGVIEDHSNR;LIINSLYK;SILFVPTSAPR;TFEINPR;YSQFINFPIYVWSSK
H3BPG5;H3BV80;H3BMS0;H3BMM9;H3BTC0;Q15287	RNA-binding protein with serine-rich domain 1	RNPS1	tr|H3BPG5|H3BPG5_HUMAN RNA-binding protein with serine-rich domain 1 OS=Homo sapiens OX=9606 GN=RNPS1 PE=1 SV=1;tr|H3BV80|H3BV80_HUMAN RNA-binding protein with serine-rich domain 1 OS=Homo sapiens OX=9606 GN=RNPS1 PE=1 SV=2;tr|H3BMS0|H3BMS0_HUMAN RNA-bindi	15.108	0	0	0	0	0	0	1257600	426020	580010	821270	436330	634560	1	1	1	1	1	1	GYAYVEFENPDEAEK
I3L3Q7;I3L3B0;Q07021	Complement component 1 Q subcomponent-binding protein, mitochondrial	C1QBP	tr|I3L3Q7|I3L3Q7_HUMAN Complement component 1 Q subcomponent-binding protein, mitochondrial (Fragment) OS=Homo sapiens OX=9606 GN=C1QBP PE=1 SV=1;tr|I3L3B0|I3L3B0_HUMAN Complement component 1 Q subcomponent-binding protein, mitochondrial OS=Homo sapiens OX	20.006	0	4250800	5966600	6403000	5202900	7021400	610970	442710	792960	711020	696580	885470	1	2	2	2	2	2	ALVLDCHYPEDEVGQEDEAESDIFSIR;MSGGWELELNGTEAK
P10412;P16402;P22492;Q02539	Histone H1.4;Histone H1.3	HIST1H1E;HIST1H1D	sp|P10412|H14_HUMAN Histone H1.4 OS=Homo sapiens OX=9606 GN=H1-4 PE=1 SV=2;sp|P16402|H13_HUMAN Histone H1.3 OS=Homo sapiens OX=9606 GN=H1-3 PE=1 SV=2	21.865	0	0	0	0	0	0	1496400	408560	674720	498320	480480	549800	1	1	1	1	1	1	ALAAAGYDVEK;ALAAAGYDVEKNNSR;ASGPPVSELITK;KASGPPVSELITK;SETAPAAPAAPAPAEKTPVK;SGVSLAALKK
A0A804CF45;O14654	Insulin receptor substrate 4	IRS4	tr|A0A804CF45|A0A804CF45_HUMAN Insulin receptor substrate 4 OS=Homo sapiens OX=9606 GN=IRS4 PE=1 SV=1;sp|O14654|IRS4_HUMAN Insulin receptor substrate 4 OS=Homo sapiens OX=9606 GN=IRS4 PE=1 SV=1	133.68	8385600	6817600	5796800	7426900	12228000	15425000	731350	410480	360690	431000	891130	1256800	15	17	14	15	20	20	AAVSAFPTDSLER;AIGDGEDEMLFTR;ALCADEYR;ANPLSLDSAR;DAEIPEGAAR;DVWQVIVKPR;ELSGVFR;EVKDAEIPEGAAR;FVTPSEPVAHSR;GAQDVAGGSNPGAHNPSANLAR;GDNQAGGAAAAAAAPEPPPR;HLGLVPLEPGGWLR;LETADAPAR;LETADAPARLEYYENAR;LNTEVASVVVQLLSIRR;LYFCVDR;RAVSVPASFFR;RFVTPSEPVAHSR;SQSFFAAAR;SRFEQFCHLR;SWSSYFSLPNPFR;WFQPVANAADAEAVR
Q9NVJ2;Q96BM9	ADP-ribosylation factor-like protein 8B;ADP-ribosylation factor-like protein 8A	ARL8B;ARL8A	sp|Q9NVJ2|ARL8B_HUMAN ADP-ribosylation factor-like protein 8B OS=Homo sapiens OX=9606 GN=ARL8B PE=1 SV=1;sp|Q96BM9|ARL8A_HUMAN ADP-ribosylation factor-like protein 8A OS=Homo sapiens OX=9606 GN=ARL8A PE=1 SV=1	21.539	5436700	5308900	7436400	4456900	6367300	6760800	821410	516190	930980	359850	598560	853950	2	3	3	2	2	3	EICCYSISCK;EKDNIDITLQWLIQHSK;MNLSAIQDR
Q5SRQ3;A0A7I2YQ78;Q5SRQ6;N0E472;A0A0G2JM12;P67870;A0A7I2V500;N0E644;A0A0G2JM58;A0A7I2YQQ2	Casein kinase II subunit beta	CSNK2B-LY6G5B-1181;CSNK2B;CSNK2B-LY6G5B--991;CSNK2B-LY6G5B-562	tr|Q5SRQ3|Q5SRQ3_HUMAN Casein kinase II subunit beta OS=Homo sapiens OX=9606 GN=CSNK2B PE=1 SV=1;tr|A0A7I2YQ78|A0A7I2YQ78_HUMAN Casein kinase II subunit beta OS=Homo sapiens OX=9606 GN=CSNK2B PE=1 SV=1;tr|Q5SRQ6|Q5SRQ6_HUMAN Casein kinase II subunit beta O	26.673	0	7315500	11950000	9882700	0	6337800	716970	474740	986150	744660	535910	619040	1	2	2	2	1	2	GNEFFCEVDEDYIQDKFNLTGLNEQVPHYR;YQQGDFGYCPR
Q5HY81;P11441	Ubiquitin-like protein 4A	UBL4A	tr|Q5HY81|Q5HY81_HUMAN Ubiquitin-like protein 4A OS=Homo sapiens OX=9606 GN=UBL4A PE=1 SV=2;sp|P11441|UBL4A_HUMAN Ubiquitin-like protein 4A OS=Homo sapiens OX=9606 GN=UBL4A PE=1 SV=1	20.55	5570800	6939900	5072100	3909300	5552400	4149900	1218800	604150	608010	439860	678320	523390	2	2	2	2	2	2	LNLVVKPLEK;VLLEEGEAQR
P51659;E7EPL9;A0A804HK65;A0A2R8YD50;A0A804HKU2;E7ER27;A0A804HIR1;A0A2R8Y7L2;E7ET17;A0A2R8YF45;A0A2R8YDT8;A0A2R8YEG2;A0A804HKT2;A0A804HLJ0;A0A804HKB5;A0A804HIG8;A0A804HK88;A0A2R8Y7W2	Peroxisomal multifunctional enzyme type 2;(3R)-hydroxyacyl-CoA dehydrogenase;Enoyl-CoA hydratase 2	HSD17B4	sp|P51659|DHB4_HUMAN Peroxisomal multifunctional enzyme type 2 OS=Homo sapiens OX=9606 GN=HSD17B4 PE=1 SV=3;tr|E7EPL9|E7EPL9_HUMAN Peroxisomal multifunctional enzyme type 2 OS=Homo sapiens OX=9606 GN=HSD17B4 PE=1 SV=2;tr|A0A804HK65|A0A804HK65_HUMAN Peroxis	79.685	10236000	9262900	7353700	12707000	5733100	5652800	1143900	564530	513450	975980	395880	459040	9	11	9	12	9	10	AVANYDSVEEGEK;AYALAFAER;FIYEGSSDFSCLPTFGVIIGQK;GALVVVNDLGGDFKGVGK;IDSEGGVSANHTSR;ISDEDWDIIHR;LGLLGLANSLAIEGRK;LQSTFVFEEIGRR;LSGDWNPLHIDPNFASLAGFDKPILHGLCTFGFSAR;VAVAIPNRPPDAVLTDTTSLNQAALYR;VLHGEQYLELYKPLPR;VLQQFADNDVSR;VVLVTGAGAGLGR
P31949	Protein S100-A11;Protein S100-A11, N-terminally processed	S100A11	sp|P31949|S10AB_HUMAN Protein S100-A11 OS=Homo sapiens OX=9606 GN=S100A11 PE=1 SV=2	11.74	3093600	5004200	0	0	3157100	3252900	1134000	1150700	182820	508810	467710	608190	4	3	2	2	3	4	ISSPTETER;NQKDPGVLDR;TEFLSFMNTELAAFTK;YAGKDGYNYTLSK
P05455;E7ERC4;E9PFL9;E9PGX9	Lupus La protein	SSB	sp|P05455|LA_HUMAN Lupus La protein OS=Homo sapiens OX=9606 GN=SSB PE=1 SV=2;tr|E7ERC4|E7ERC4_HUMAN Lupus La protein (Fragment) OS=Homo sapiens OX=9606 GN=SSB PE=1 SV=1	46.836	4769800	4972400	3785000	6177600	5350500	5628900	1132200	355660	509240	640110	739620	673250	10	7	9	8	10	8	AENGDNEKMAALEAK;DANNGNLQLR;EGIILFK;FSGDLDDQTCR;FVETPGQK;GFPTDATLDDIKEWLEDKGQVLNIQMR;ICHQIEYYFGDFNLPR;IIEDQQESLNK;LTTDFNVIVEALSK;YKETDLLILFKDDYFAK
Q9H773;H3BSA6	dCTP pyrophosphatase 1	DCTPP1	sp|Q9H773|DCTP1_HUMAN dCTP pyrophosphatase 1 OS=Homo sapiens OX=9606 GN=DCTPP1 PE=1 SV=1	18.681	6023300	3125600	3444200	3086700	3342600	2883100	2163100	350280	509090	374950	327560	272770	4	3	2	2	2	2	CRVDLPLAVLSK;FSFSPEPTLEDIRR;SVAGGEIRGDTGGEDTAAPGR;TDGEPGPQGWSPR
Q9Y6B6;Q9H029;D6RD69;D6R9R5;D6RDB2	GTP-binding protein SAR1b	SAR1B;DKFZp434B2017	sp|Q9Y6B6|SAR1B_HUMAN GTP-binding protein SAR1b OS=Homo sapiens OX=9606 GN=SAR1B PE=1 SV=1;tr|Q9H029|Q9H029_HUMAN GTP-binding protein SAR1b OS=Homo sapiens OX=9606 GN=SAR1B PE=1 SV=1;tr|D6RD69|D6RD69_HUMAN GTP-binding protein SAR1b (Fragment) OS=Homo sapie	22.41	0	0	10763000	9322800	8538500	8722600	354070	478940	892800	611460	898950	757650	1	1	2	2	3	2	ELNARPLEVFMCSVLKR;LLESKEELDSLMTDETIANVPILILGNK;LVFLGLDNAGK;NYLPAINGIVFLVDCADHER;QGYGEGFR;TTLLHMLKDDR
P35520;H7C2H4;H7C1W6;H7C2W0;C9JMA6	Cystathionine beta-synthase	CBS	sp|P35520|CBS_HUMAN Cystathionine beta-synthase OS=Homo sapiens OX=9606 GN=CBS PE=1 SV=2	60.586	11049000	6134500	5362400	6560400	4951500	6747700	1743800	392260	428280	496210	349980	582220	8	7	7	7	6	7	AAQELQEGQR;ALGAEIVR;CEFFNAGGSVKDR;FDSPESHVGVAWR;LKNEIPNSHILDQYR;LTDTLGR;SNDEEAFTFAR;VQELGLSAPLTVLPTITCGHTIEILR
Q7RTV0	PHD finger-like domain-containing protein 5A	PHF5A	sp|Q7RTV0|PHF5A_HUMAN PHD finger-like domain-containing protein 5A OS=Homo sapiens OX=9606 GN=PHF5A PE=1 SV=1	12.405	3672800	4380400	5156100	4575400	5576800	4471300	715800	443080	823750	598020	724180	674220	2	2	2	2	2	2	CVICGGPGVSDAYYCK;ICDECNYGSYQGR
Q9P2X0	Dolichol-phosphate mannosyltransferase subunit 3	DPM3	sp|Q9P2X0|DPM3_HUMAN Dolichol-phosphate mannosyltransferase subunit 3 OS=Homo sapiens OX=9606 GN=DPM3 PE=1 SV=2	10.094	0	0	0	0	0	0	797060	514670	689570	472420	774100	717080	1	1	1	1	1	1	ELQSQIQEAR
H0YF00;E9PJA7;A0A1W2PQ43;E9PK09;E9PQN2;E9PKI6;E9PK91;Q9NYF8	Bcl-2-associated transcription factor 1	BCLAF1	tr|H0YF00|H0YF00_HUMAN Bcl-2-associated transcription factor 1 (Fragment) OS=Homo sapiens OX=9606 GN=BCLAF1 PE=1 SV=1;tr|E9PJA7|E9PJA7_HUMAN Bcl-2-associated transcription factor 1 OS=Homo sapiens OX=9606 GN=BCLAF1 PE=1 SV=1;tr|A0A1W2PQ43|A0A1W2PQ43_HUMAN	13.236	0	0	0	0	0	0	905140	493210	508490	993160	545980	514550	1	1	1	1	1	1	SSFYPDGGDQETAK
P13010;C9JZ81;H7C0H9	X-ray repair cross-complementing protein 5	XRCC5	sp|P13010|XRCC5_HUMAN X-ray repair cross-complementing protein 5 OS=Homo sapiens OX=9606 GN=XRCC5 PE=1 SV=3	82.704	11551000	8609900	6850400	6473900	8163100	8133000	1575100	427560	477940	394810	509540	568600	10	8	9	8	8	10	ANPQVGVAFPHIK;CFSVLGFCK;EEASGSSVTAEEAK;HIEIFTDLSSR;HLMLPDFDLLEDIESK;KKDQVTAQEIFQDNHEDGPTAK;LTIGSNLSIR;SQLDIIIHSLK;SQLDIIIHSLKK;TLFPLIEAK;VITMFVQR;YGSDIVPFSK
A0A0J9YXP8;A0A2R8Y6C7;P06744;A0A0J9YX90;A0A0J9YYH3;K7EQ48;A0A2U3TZU2;K7EPY4;K7EP41;K7ENA0;K7ERC6;CON__Q3ZBD7;A0A2R8YF08;K7ELR7;A0A0J9YXM3	Glucose-6-phosphate isomerase	GPI	tr|A0A0J9YXP8|A0A0J9YXP8_HUMAN Glucose-6-phosphate isomerase (Fragment) OS=Homo sapiens OX=9606 GN=GPI PE=1 SV=1;tr|A0A2R8Y6C7|A0A2R8Y6C7_HUMAN Glucose-6-phosphate isomerase OS=Homo sapiens OX=9606 GN=GPI PE=1 SV=1;sp|P06744|G6PI_HUMAN Glucose-6-phosphate	30.37	17150000	7797300	7210800	5836500	0	7974500	2079500	179910	560520	289060	235810	595730	5	2	4	3	1	4	AALTRDPQFQK;AVLHVALR;HFVALSTNTTK;TFTTQETITNAETAK;VWYVSNIDGTHIAK
A0A0G2JLI4;J3KTA4;P17844;A0A7I2V5F5;A0A7I2V507;A0A7I2V2S0;J3KRZ1;J3QSF1;J3QRQ7	Probable ATP-dependent RNA helicase DDX5	DDX5	tr|A0A0G2JLI4|A0A0G2JLI4_HUMAN Probable ATP-dependent RNA helicase DDX5 OS=Homo sapiens OX=9606 GN=DDX5 PE=1 SV=2;tr|J3KTA4|J3KTA4_HUMAN Probable ATP-dependent RNA helicase DDX5 OS=Homo sapiens OX=9606 GN=DDX5 PE=1 SV=1;sp|P17844|DDX5_HUMAN Probable ATP-de	57.162	10303000	9171100	9234000	8734500	7472200	6442500	1192500	382950	611170	504230	506400	743140	8	4	6	6	6	7	APILIATDVASR;ELAQQVQQVAAEYCR;GVEICIATPGR;LIDFLECGK;LLQLVEDR;QTLMWSATWPK;QVSDLISVLR;TGTAYTFFTPNNIK
Q60FE5;P21333;A0A7P0NMY4;F8WE98;A0A087WWY3;A0A7I2V3E6;Q14315;A0A804HJC2;A0A804HL72;A0A804HK76;O75369;A0A669KBC6;H0Y5C6	Filamin-A	FLNA	tr|Q60FE5|Q60FE5_HUMAN Filamin-A OS=Homo sapiens OX=9606 GN=FLNA PE=1 SV=1;sp|P21333|FLNA_HUMAN Filamin-A OS=Homo sapiens OX=9606 GN=FLNA PE=1 SV=4;tr|A0A7P0NMY4|A0A7P0NMY4_HUMAN Filamin-A OS=Homo sapiens OX=9606 GN=FLNA PE=1 SV=1	278.22	14798000	10374000	8640400	9043900	10608000	10483000	1543200	324230	420320	437580	622440	591650	34	28	25	27	29	29	AEAGVPAEFSIWTR;AFGPGLQGGSAGSPAR;AHVVPCFDASK;ALGALVDSCAPGLCPDWDSWDASKPVTNAR;ANLPQSFQVDTSK;AWGPGLEGGVVGK;CSGPGLSPGMVR;DAPQDFHPDR;DNGNGTYSCSYVPR;EATTEFSVDAR;GAGTGGLGLAVEGPSEAK;GLVEPVDVVDNADGTQTVNYVPSR;IANLQTDLSDGLR;IECDDKGDGSCDVR;IQQNTFTR;IVGPSGAAVPCKVEPGLGADNSVVR;LIALLEVLSQKK;LLGWIQNK;LQVEPAVDTSGVQCYGPGIEGQGVFR;LYSVSYLLK;SPFSVAVSPSLDLSK;SPYTVTVGQACNPSACR;SSFTVDCSK;TGVAVNKPAEFTVDAK;TGVELGKPTHFTVNAK;…
F6RFD5;P60981	Destrin	DSTN	tr|F6RFD5|F6RFD5_HUMAN Destrin OS=Homo sapiens OX=9606 GN=DSTN PE=1 SV=1;sp|P60981|DEST_HUMAN Destrin OS=Homo sapiens OX=9606 GN=DSTN PE=1 SV=3	15.397	7153300	5203200	5342600	5462400	4996100	5750800	1123400	332600	517150	592170	567600	786480	3	2	2	3	3	3	ASGVQVADEVCR;AVIFCLSADKK;KEELMFFLWAPELAPLK
P20618	Proteasome subunit beta type-1	PSMB1	sp|P20618|PSB1_HUMAN Proteasome subunit beta type-1 OS=Homo sapiens OX=9606 GN=PSMB1 PE=1 SV=2	26.489	8424200	7741000	7097500	13602000	8966300	9265500	645460	321450	641690	988610	846590	453130	3	2	3	4	4	2	AGGSASAMLQPLLDNQVGFK;DVFISAAERDVYTGDALR;LSEGFSIHTR;NMQNVEHVPLSLDR
A0A8I5QJI7;A0A8I5KRX4;A0A8I5KRG4;A0A8I5KVC8;Q96B26	Exosome complex component RRP43	EXOSC8	tr|A0A8I5QJI7|A0A8I5QJI7_HUMAN Exosome complex component RRP43 OS=Homo sapiens OX=9606 GN=EXOSC8 PE=4 SV=1;tr|A0A8I5KRX4|A0A8I5KRX4_HUMAN Exosome complex component RRP43 OS=Homo sapiens OX=9606 GN=EXOSC8 PE=4 SV=1;tr|A0A8I5KRG4|A0A8I5KRG4_HUMAN Exosome com	8.8661	2832500	2075000	2175800	2206900	0	1799200	1340400	428380	598990	595580	401050	531540	2	2	2	2	2	2	TTTVNIGSISTADGSALVK;TVEPLEYYRR
P25788;G3V4X5	Proteasome subunit alpha type-3	PSMA3	sp|P25788|PSA3_HUMAN Proteasome subunit alpha type-3 OS=Homo sapiens OX=9606 GN=PSMA3 PE=1 SV=2	28.433	0	6679000	8734300	0	7324500	6761000	1296200	192380	653500	358100	690200	699360	2	2	3	1	3	3	AVENSSTAIGIR;CKDGVVFGVEK;SLADIAREEASNFR
F8WE41;P52298	Nuclear cap-binding protein subunit 2	NCBP2	tr|F8WE41|F8WE41_HUMAN Nuclear cap-binding protein subunit 2 OS=Homo sapiens OX=9606 GN=NCBP2 PE=1 SV=1;sp|P52298|NCBP2_HUMAN Nuclear cap-binding protein subunit 2 OS=Homo sapiens OX=9606 GN=NCBP2 PE=1 SV=1	6.199	0	0	0	0	0	0	1513000	553530	548870	0	528160	745830	1	1	1	1	1	1	SDSYVELSQYR
A0A087WVQ6;Q00610;J3KS13;A0A087WX41;P53675;K7EJJ5;J3KRF5	Clathrin heavy chain;Clathrin heavy chain 1	CLTC	tr|A0A087WVQ6|A0A087WVQ6_HUMAN Clathrin heavy chain OS=Homo sapiens OX=9606 GN=CLTC PE=1 SV=1;sp|Q00610|CLH1_HUMAN Clathrin heavy chain 1 OS=Homo sapiens OX=9606 GN=CLTC PE=1 SV=5	192.06	14194000	10776000	10643000	9633300	10761000	10931000	1147800	446240	484420	548850	663690	559650	24	20	22	23	23	19	AHIAQLCEK;ALEHFTDLYDIK;ALEHFTDLYDIKR;ANVPNKVIQCFAETGQVQK;AVVHTHLLNPEWLVNYFGSLSVEDSLECLR;CNEPAVWSQLAK;EAIDSYIK;FLRENPYYDSR;HSSLAGCQIINYR;IAAYLFK;IHEGCEEPATHNALAK;IYIDSNNNPER;KFDVNTSAVQVLIEHIGNLDR;KVGYTPDWIFLLR;LAELEEFINGPNNAHIQQVGDR;LASTLVHLGEYQAAVDGAR;LKLLLPWLEAR;LLLPWLEAR;LLYNNVSNFGR;NLQNLLILTAIK;NNLAGAEELFAR;NNRPSEGPLQTR;QLPLVKPYLR;SVDPTLALSVYLR;SVNESLNNLFITEEDYQALR;TSIDAYDNFDNISLAQR;VGYTPDWIFL…
Q9Y678;H0Y8X7	Coatomer subunit gamma-1	COPG1	sp|Q9Y678|COPG1_HUMAN Coatomer subunit gamma-1 OS=Homo sapiens OX=9606 GN=COPG1 PE=1 SV=1	97.717	8128000	13390000	10285000	9956600	11079000	11229000	973190	518900	487150	630700	433890	801970	14	13	10	13	10	13	ALNAGYILNGLTVSIPGLER;ALQQYTLEPSEKPFDLK;ATFYLNVLEQK;ELAPAVSVLQLFCSSPK;ILHLLGQEGPK;LFQSNDPTLR;LFQSNDPTLRR;QEIFQEQLAAVPEFR;SAVLQEAR;SIATLAITTLLK;SLEELPVDIILASVG;TESTPITAVKQPEK;TLEEAVGNIVK;VFNETPINPR
P12956;B1AHC9	X-ray repair cross-complementing protein 6	XRCC6	sp|P12956|XRCC6_HUMAN X-ray repair cross-complementing protein 6 OS=Homo sapiens OX=9606 GN=XRCC6 PE=1 SV=2;tr|B1AHC9|B1AHC9_HUMAN X-ray repair cross-complementing protein 6 OS=Homo sapiens OX=9606 GN=XRCC6 PE=1 SV=1	69.842	12332000	11248000	10842000	8994300	10218000	9631300	985220	505160	493900	471270	568420	783890	5	6	5	5	6	7	CLEKEVAALCR;DSLIFLVDASK;DTGIFLDLMHLK;KPGGFDISLFYR;SDSFENPVLQQHFR;TFNTSTGGLLLPSDTKR;VEYSEEELKTHISK
E9PLF1;E9PHN7;E9PHN6;F6XZQ7;P28161;E9PGV1;A0A3B3IRM5;Q5T8R1;P46439	Glutathione S-transferase Mu 2	GSTM2	tr|E9PLF1|E9PLF1_HUMAN Glutathione S-transferase Mu 2 (Fragment) OS=Homo sapiens OX=9606 GN=GSTM2 PE=1 SV=2;tr|E9PHN7|E9PHN7_HUMAN Glutathione S-transferase Mu 2 OS=Homo sapiens OX=9606 GN=GSTM2 PE=1 SV=2;tr|E9PHN6|E9PHN6_HUMAN Glutathione S-transferase OS	17.369	9720200	19787000	0	0	21398000	12965000	685290	1182200	127670	78578	1545700	179270	3	2	1	1	3	2	ITQSNAILR;LGLDFPNLPYLIDGTHK;LYSQFLGK
P25705;K7EK77;K7ERX7;K7EQH4;K7EJP1;K7ENJ4;K7ESA0	ATP synthase subunit alpha, mitochondrial	ATP5A1	sp|P25705|ATPA_HUMAN ATP synthase subunit alpha, mitochondrial OS=Homo sapiens OX=9606 GN=ATP5F1A PE=1 SV=1	59.75	6147700	6146300	6892900	5290600	6275900	7957400	964610	346490	720120	428940	659050	677730	8	8	10	8	10	8	AVDSLVPIGR;EAYPGDVFYLHSR;ELIIGDR;EVAAFAQFGSDLDAATQQLLSR;GIRPAINVGLSVSR;GYLDKLEPSK;HALIIYDDLSK;ILGADTSVDLEETGR;LELAQYR;LKEIVTNFLAGFEA;TGAIVDVPVGEELLGR
Q99536;K7ERT7;K7ER81;K7ESA3;K7ENX2;K7EM19	Synaptic vesicle membrane protein VAT-1 homolog	VAT1	sp|Q99536|VAT1_HUMAN Synaptic vesicle membrane protein VAT-1 homolog OS=Homo sapiens OX=9606 GN=VAT1 PE=1 SV=2;tr|K7ERT7|K7ERT7_HUMAN Synaptic vesicle membrane protein VAT-1 homolog (Fragment) OS=Homo sapiens OX=9606 GN=VAT1 PE=1 SV=1	41.92	7014400	9884100	7660400	7828300	8420800	9670200	902190	396270	476280	424120	767990	717590	3	3	3	3	4	3	ACGLNFADLMAR;AVCGFHLGYLDGEVELVSGVVAR;LQSRPAAPPAPGPGQLTLR;TVENVTVFGTASASK
E9PHT9;P08758;D6RBL5	Annexin;Annexin A5	ANXA5	tr|E9PHT9|E9PHT9_HUMAN Annexin OS=Homo sapiens OX=9606 GN=ANXA5 PE=1 SV=1;sp|P08758|ANXA5_HUMAN Annexin A5 OS=Homo sapiens OX=9606 GN=ANXA5 PE=1 SV=2;tr|D6RBL5|D6RBL5_HUMAN Annexin OS=Homo sapiens OX=9606 GN=ANXA5 PE=1 SV=1	18.224	8238400	0	3245400	3711400	3660500	6200700	2081300	59125	378110	294240	257940	600980	4	1	3	3	2	3	DLLDDLKSELTGKFEK;GLGTDEESILTLLTSR;LYDAYELK;VLTEIIASR
U3KQF4;K7EIY6;Q9BV68	E3 ubiquitin-protein ligase RNF126	RNF126	tr|U3KQF4|U3KQF4_HUMAN RING-type E3 ubiquitin transferase OS=Homo sapiens OX=9606 GN=RNF126 PE=1 SV=1;tr|K7EIY6|K7EIY6_HUMAN RING-type E3 ubiquitin transferase (Fragment) OS=Homo sapiens OX=9606 GN=RNF126 PE=1 SV=7;sp|Q9BV68|RN126_HUMAN E3 ubiquitin-protei	8.202	2750600	2829900	2954000	0	6987300	3246000	806390	351980	560960	131410	1091900	704980	2	2	2	1	2	2	AEASPHPGR;YFCHCCSVEIVPR
P49327;A0A0U1RQF0;A0A0U1RRG3	Fatty acid synthase;[Acyl-carrier-protein] S-acetyltransferase;[Acyl-carrier-protein] S-malonyltransferase;3-oxoacyl-[acyl-carrier-protein] synthase;3-oxoacyl-[acyl-carrier-protein] reductase;3-hydroxyacyl-[acyl-carrier-protein] dehydratase;Enoyl-[acyl-carrier-protein] reductase;Oleoyl-[acyl-carrier-protein] hydrolase	FASN	sp|P49327|FAS_HUMAN Fatty acid synthase OS=Homo sapiens OX=9606 GN=FASN PE=1 SV=3;tr|A0A0U1RQF0|A0A0U1RQF0_HUMAN Fatty acid synthase OS=Homo sapiens OX=9606 GN=FASN PE=1 SV=1	273.42	17058000	12055000	9783800	9473700	9877500	9416000	1167900	408330	519630	502970	503500	544620	29	28	28	32	31	31	AAPLDSIHSLAAYYIDCIR;ACLDTAVENMPSLK;AFDTAGNGYCR;AFEVSENGNLVVSGK;ALGLGVEQLPVVFEDVVLHQATILPK;AQVADVVVSR;CPPGVVPACHNSK;CVLLSNLSSTSHVPEVDPGSAELQK;DGAWGAFR;DGLLENQTPEFFQDVCKPK;DNLEFFLAGIGR;DPSQQELPR;DTVTISGPQAPVFEFVEQLRK;EDGLAQQQTQLNLR;FCFTPHTEEGCLSER;FDASFFGVHPK;GILADEDSSRPVWLK;GLVQALQTK;GNAGQSNYGFANSAMER;LGMLSPEGTCK;LHLSGIDANPNALFPPVEFPAPR;LLSAACR;LPEDPLLSGLLDSPALK;LQVVDQPLPVR;RPTPQDSPIFLPVDDTSFR;RQQ…
P41091;Q2VIR3;H7BZU1	Eukaryotic translation initiation factor 2 subunit 3;Putative eukaryotic translation initiation factor 2 subunit 3-like protein	EIF2S3;EIF2S3L	sp|P41091|IF2G_HUMAN Eukaryotic translation initiation factor 2 subunit 3 OS=Homo sapiens OX=9606 GN=EIF2S3 PE=1 SV=3;sp|Q2VIR3|IF2GL_HUMAN Eukaryotic translation initiation factor 2 subunit 3B OS=Homo sapiens OX=9606 GN=EIF2S3B PE=2 SV=2	51.109	6497800	5000000	10735000	4851200	4335800	4687900	945460	436360	860660	441010	477040	469980	5	6	4	4	5	5	AGGEAGVTLGQPHLSR;IDPTLCR;IVLTNPVCTEVGEK;LTPLSHEVISR;SCGSSTPDEFPTDIPGTK;VGQEIEVRPGIVSK
P48444;B0YIW6;E9PK34	Coatomer subunit delta	ARCN1	sp|P48444|COPD_HUMAN Coatomer subunit delta OS=Homo sapiens OX=9606 GN=ARCN1 PE=1 SV=1;tr|B0YIW6|B0YIW6_HUMAN Coatomer subunit delta OS=Homo sapiens OX=9606 GN=ARCN1 PE=1 SV=1	57.21	5334900	6666000	5284800	3952300	7443900	7383200	784760	416050	552120	351160	675910	836710	7	8	8	8	9	9	ENVNLAQIR;GVQLQTHPNVDKK;IEGLLAAFPK;KNYCNIQVTK;LYMVLITTK;NSNILEDLETLR;NTLEWCLPVIDAK;SFPVNSDVGVLK;TRIEGLLAAFPK;VTQVDGNSPVR
M0QXK2;M0R221;M0R2B8;P09012;M0R0G9;M0QZG7;M0R268	U1 small nuclear ribonucleoprotein A	SNRPA	tr|M0QXK2|M0QXK2_HUMAN U1 small nuclear ribonucleoprotein A (Fragment) OS=Homo sapiens OX=9606 GN=SNRPA PE=1 SV=8;tr|M0R221|M0R221_HUMAN U1 small nuclear ribonucleoprotein A (Fragment) OS=Homo sapiens OX=9606 GN=SNRPA PE=1 SV=1;tr|M0R2B8|M0R2B8_HUMAN U1 sm	14.547	0	0	0	0	0	0	919080	610040	545480	660460	163010	701870	3	3	3	3	2	3	AVPETRPNHTIYINNLNEK;EVSSATNALR;TDSDIIAK
O43399;A0A087WYR3;A0A087WZ51	Tumor protein D54	TPD52L2	sp|O43399|TPD54_HUMAN Tumor protein D54 OS=Homo sapiens OX=9606 GN=TPD52L2 PE=1 SV=2;tr|A0A087WYR3|A0A087WYR3_HUMAN Tumor protein D54 OS=Homo sapiens OX=9606 GN=TPD52L2 PE=1 SV=1;tr|A0A087WZ51|A0A087WZ51_HUMAN Tumor protein D54 OS=Homo sapiens OX=9606 GN=T	22.237	4503800	4529200	4322300	5249300	6613300	5294000	782330	510410	578730	479990	762630	478270	4	5	4	5	4	3	LGLSTLGELK;LGLSTLGELKQNLSR;SWHDVQVSSAYVK;TPAVEGLTEAEEEELRAELTKVEEEIVTLR;TQETLSQAGQK
J3QRS3;P19105;O14950;J3KTJ1;P24844	Myosin regulatory light chain 12A;Myosin regulatory light chain 12B;Myosin regulatory light polypeptide 9	MYL12A;MYL12B;MYL9	tr|J3QRS3|J3QRS3_HUMAN Myosin regulatory light chain 12A OS=Homo sapiens OX=9606 GN=MYL12A PE=1 SV=1;sp|P19105|ML12A_HUMAN Myosin regulatory light chain 12A OS=Homo sapiens OX=9606 GN=MYL12A PE=1 SV=2;sp|O14950|ML12B_HUMAN Myosin regulatory light chain 12B	20.457	0	0	0	0	0	0	788480	309800	569630	502110	550330	832610	2	2	2	2	2	2	GNFNYIEFTR;LNGTDPEDVIR
B1AK88;B1AK87;P47756;B1AK85;A0A6I8PRV6	F-actin-capping protein subunit beta	CAPZB	tr|B1AK88|B1AK88_HUMAN F-actin-capping protein subunit beta OS=Homo sapiens OX=9606 GN=CAPZB PE=1 SV=1;tr|B1AK87|B1AK87_HUMAN F-actin-capping protein subunit beta OS=Homo sapiens OX=9606 GN=CAPZB PE=1 SV=2;sp|P47756|CAPZB_HUMAN F-actin-capping protein subu	33.781	14748000	0	7283100	7815600	9314400	8079800	1456200	238420	351780	453280	481820	549310	5	1	4	4	3	4	DIVNGLR;SGSGTMNLGGSLTR;SPWSNKYDPPLEDGAMPSAR;STLNEIYFGK;SVQTFADK
E5RJR5;P63208;E7ERH2;F8W8N3	S-phase kinase-associated protein 1	SKP1	tr|E5RJR5|E5RJR5_HUMAN S-phase kinase-associated protein 1 OS=Homo sapiens OX=9606 GN=SKP1 PE=1 SV=1;sp|P63208|SKP1_HUMAN S-phase kinase-associated protein 1 OS=Homo sapiens OX=9606 GN=SKP1 PE=1 SV=2;tr|E7ERH2|E7ERH2_HUMAN S-phase kinase-associated protein	18.72	0	0	0	0	0	0	1044100	294580	340510	611030	485840	753510	1	1	1	1	2	1	GLLDVTCK;NDFTEEEEAQVR
P62873;B3KVK2;F6X3N5;F6UT28;B1AKQ8	Guanine nucleotide-binding protein G(I)/G(S)/G(T) subunit beta-1	GNB1	sp|P62873|GBB1_HUMAN Guanine nucleotide-binding protein G(I)/G(S)/G(T) subunit beta-1 OS=Homo sapiens OX=9606 GN=GNB1 PE=1 SV=3;tr|B3KVK2|B3KVK2_HUMAN Guanine nucleotide-binding protein G(I)/G(S)/G(T) subunit beta-1 OS=Homo sapiens OX=9606 GN=GNB1 PE=1 SV=	37.377	2538100	4428600	6332300	5096300	5054300	3109900	616570	482960	834920	576390	678200	327040	4	4	4	4	4	3	ELAGHTGYLSCCR;LFVSGACDASAK;LLLAGYDDFNCNVWDALKADR;SELDQLRQEAEQLKNQIR
A0A2R8YF43;A0A2R8YD58;E7EU96;Q8NEV1;P68400;A0A2R8Y4D6;A0A2R8Y4H0;A0A2R8Y5A0;V9GYA2;A0A2R8YDP2;A0A2R8YFU2;A0A087WY74;A0A2R8YDY7;A0A2R8YEW1	Casein kinase II subunit alpha 3;Casein kinase II subunit alpha	CSNK2A1;CSNK2A3	tr|A0A2R8YF43|A0A2R8YF43_HUMAN Casein kinase II subunit alpha OS=Homo sapiens OX=9606 GN=CSNK2A1 PE=1 SV=1;tr|A0A2R8YD58|A0A2R8YD58_HUMAN Casein kinase II subunit alpha OS=Homo sapiens OX=9606 GN=CSNK2A1 PE=1 SV=1;tr|E7EU96|E7EU96_HUMAN Casein kinase II su	41.79	3388700	6692700	7066100	8361700	6690100	9087400	336190	443830	737710	715620	466490	812740	2	3	3	4	3	4	FNDILGR;GGPNIITLADIVKDPVSR;LIDWGLAEFYHPGQEYNVR;QLYQTLTDYDIR
P07910;G3V2Q1;G3V4C1;B4DY08;G3V4W0;G3V576;G3V5X6;G3V3K6;G3V251;B4DSU6;G3V555;G3V575;G3V4M8;A0A0G2JPF8;A0A0G2JNQ3;G3V2H6;G3V2D6;O60812;B2RXH8;B7ZW38;P0DMR1;G3V5V7	Heterogeneous nuclear ribonucleoproteins C1/C2	HNRNPC	sp|P07910|HNRPC_HUMAN Heterogeneous nuclear ribonucleoproteins C1/C2 OS=Homo sapiens OX=9606 GN=HNRNPC PE=1 SV=4;tr|G3V2Q1|G3V2Q1_HUMAN Heterogeneous nuclear ribonucleoproteins C1/C2 OS=Homo sapiens OX=9606 GN=HNRNPC PE=1 SV=1;tr|G3V4C1|G3V4C1_HUMAN Hetero	33.67	6861800	6044900	6404600	5226600	5136000	5377100	1146700	426950	546090	540610	260120	586520	5	5	5	5	3	4	ASNVTNKTDPR;LKGDDLQAIKK;MIAGQVLDINLAAEPK;QKVDSLLENLEK;VFIGNLNTLVVK
Q01813;A0A7I2V3Z0;B1APP6;V9GY25;Q5VSR5;V9GYV7;A0A7I2V5S1;H0Y3Y3	ATP-dependent 6-phosphofructokinase, platelet type	PFKP	sp|Q01813|PFKAP_HUMAN ATP-dependent 6-phosphofructokinase, platelet type OS=Homo sapiens OX=9606 GN=PFKP PE=1 SV=2;tr|A0A7I2V3Z0|A0A7I2V3Z0_HUMAN ATP-dependent 6-phosphofructokinase OS=Homo sapiens OX=9606 GN=PFKP PE=1 SV=1;tr|B1APP6|B1APP6_HUMAN ATP-depen	85.595	9537300	10006000	10093000	9119800	9667400	9349200	855680	464380	456950	446830	739080	500460	6	6	5	7	7	5	AIGVLTSGGDAQGMNAAVR;ELVVTQLGYDTR;EWSGLLEELAR;IKELVVTQLGYDTR;LAIKLPDDQIPK;MDADDSRAPK;SFAGNLNTYKR;TFVLEVMGR;YLEEIATQMR
A0A7I2V3A1;A0A7I2V4L6;A0A7I2V3V7;O15498;H7C3K7;A0A7I2V3S2;A0A7I2V530	Synaptobrevin homolog YKT6	YKT6	tr|A0A7I2V3A1|A0A7I2V3A1_HUMAN Synaptobrevin homolog YKT6 OS=Homo sapiens OX=9606 GN=YKT6 PE=1 SV=1;tr|A0A7I2V4L6|A0A7I2V4L6_HUMAN Synaptobrevin homolog YKT6 OS=Homo sapiens OX=9606 GN=YKT6 PE=1 SV=1;tr|A0A7I2V3V7|A0A7I2V3V7_HUMAN Synaptobrevin homolog YKT	20.129	3614900	4270900	4157500	4287100	3388400	3862900	1235900	470300	489080	509810	379080	329160	5	5	4	4	3	3	AAYDVSSFSFFQR;NDSLAGVVIADNEYPSR;VAFTLLEK;VLDEFSK;VQAELDETK
P38117;M0QY67	Electron transfer flavoprotein subunit beta	ETFB	sp|P38117|ETFB_HUMAN Electron transfer flavoprotein subunit beta OS=Homo sapiens OX=9606 GN=ETFB PE=1 SV=3;tr|M0QY67|M0QY67_HUMAN Electron transfer flavoprotein subunit beta (Fragment) OS=Homo sapiens OX=9606 GN=ETFB PE=1 SV=1	27.843	9344000	3923000	4120300	0	3614400	4184300	1695900	251680	485220	261250	419670	299380	4	3	4	3	4	2	EIDGGLETLR;EVIAVSCGPAQCQETIR;IEVIKPGDLGVDLTSK;LSVISVEDPPQR
O60664;K7ERZ3;K7EL96;K7ER39	Perilipin-3	PLIN3	sp|O60664|PLIN3_HUMAN Perilipin-3 OS=Homo sapiens OX=9606 GN=PLIN3 PE=1 SV=3;tr|K7ERZ3|K7ERZ3_HUMAN Perilipin-3 (Fragment) OS=Homo sapiens OX=9606 GN=PLIN3 PE=1 SV=1	47.074	6460700	6749000	5805100	7897800	9670100	5465100	638960	491460	332390	617820	911220	405480	4	6	4	7	7	4	DIAQQLQATCTSLGSSIQGLPTNVKDQVQQAR;IATSLDGFDVASVQQQR;LEPQIASASEYAHR;RQVEDLQATFSSIHSFQDLSSSILAQSR;SEEWADNHLPLTDAELAR;SVVTGGVQSVMGSR;TLTAAAVSGAQPILSKLEPQIASASEYAHR
O00571;A0A2R8YCW1;A0A2R8Y645;A0A0D9SF53;A0A2R8Y4A4;A0A2U3TZJ9;A0A2R8YFS5;A0A2R8YDT5;A0A2R8Y7T2;A0A2R8YFR4;A0A2R8Y5G6;A0A0D9SFB3;A0A2R8YF78;A0A0D9SG12;F6S8Q4;A0A0J9YVQ7;O15523;A0A087WVZ1;A0A2R8YDH3;C9J081;C9J8G5;A0A2R8Y4D2	ATP-dependent RNA helicase DDX3X;ATP-dependent RNA helicase DDX3Y	DDX3X;DDX3Y	sp|O00571|DDX3X_HUMAN ATP-dependent RNA helicase DDX3X OS=Homo sapiens OX=9606 GN=DDX3X PE=1 SV=3;tr|A0A2R8YCW1|A0A2R8YCW1_HUMAN RNA helicase OS=Homo sapiens OX=9606 GN=DDX3X PE=1 SV=1;tr|A0A2R8Y645|A0A2R8Y645_HUMAN RNA helicase OS=Homo sapiens OX=9606 GN=	73.243	10901000	6281200	5889000	11552000	6880900	5585000	958480	276040	408690	863040	495890	389860	11	10	11	12	11	9	DLLDLLVEAK;DREEALHQFR;ELAVQIYEEARK;FSGGFGAR;GCHLLVATPGR;GLDISNVK;HAIPIIK;NINITKDLLDLLVEAK;QSSGASSSSFSSSR;SFLLDLLNATGK;SPILVATAVAAR;TAAFLLPILSQIYSDGPGEALR;VGSTSENITQK
P57088;D6RAA6	Transmembrane protein 33	TMEM33	sp|P57088|TMM33_HUMAN Transmembrane protein 33 OS=Homo sapiens OX=9606 GN=TMEM33 PE=1 SV=2;tr|D6RAA6|D6RAA6_HUMAN Transmembrane protein 33 (Fragment) OS=Homo sapiens OX=9606 GN=TMEM33 PE=1 SV=1	27.978	0	11722000	12388000	0	0	10777000	0	612580	767250	506910	821590	675050	0	2	2	2	1	2	ALLANALTSALR;LCLQSIAFISR
Q9Y3B4	Splicing factor 3B subunit 6	SF3B6	sp|Q9Y3B4|SF3B6_HUMAN Splicing factor 3B subunit 6 OS=Homo sapiens OX=9606 GN=SF3B6 PE=1 SV=1	14.585	4383100	4965400	4085600	4599300	4323200	0	972110	491250	529710	555560	559410	267480	2	2	2	2	2	1	NACDHLSGFNVCNR;YLVVLYYNANR
A0A087X2D0;P84103	Serine/arginine-rich splicing factor 3	SRSF3	tr|A0A087X2D0|A0A087X2D0_HUMAN Serine/arginine-rich-splicing factor 3 OS=Homo sapiens OX=9606 GN=SRSF3 PE=1 SV=1;sp|P84103|SRSF3_HUMAN Serine/arginine-rich splicing factor 3 OS=Homo sapiens OX=9606 GN=SRSF3 PE=1 SV=1	10.32	0	0	0	0	0	0	1133800	266280	421000	870980	300160	380890	1	1	1	1	1	1	VYVGNLGNNGNKTELER
I6L8E2		MCIDAS	tr|I6L8E2|I6L8E2_HUMAN Multicilin OS=Homo sapiens OX=9606 GN=MCIDAS PE=4 SV=1	18.795	0	0	0	0	0	0	1121500	571700	439980	325740	445570	450970	1	1	1	1	1	1	LPLLSLR
P12004	Proliferating cell nuclear antigen	PCNA	sp|P12004|PCNA_HUMAN Proliferating cell nuclear antigen OS=Homo sapiens OX=9606 GN=PCNA PE=1 SV=1	28.768	6846700	4052800	6308400	6314200	5053100	5529700	1309000	219530	556020	546920	427090	294900	4	3	4	4	3	2	FSASGELGNGNIK;LMDLDVEQLGIPEQEYSCVVK;SEGFDTYR;YLNFFTK
Q4VCS5;A6NP16;E7ERM3	Angiomotin	AMOT	sp|Q4VCS5|AMOT_HUMAN Angiomotin OS=Homo sapiens OX=9606 GN=AMOT PE=1 SV=1;tr|A6NP16|A6NP16_HUMAN Angiomotin OS=Homo sapiens OX=9606 GN=AMOT PE=1 SV=1;tr|E7ERM3|E7ERM3_HUMAN Angiomotin OS=Homo sapiens OX=9606 GN=AMOT PE=1 SV=1	118.08	65899000	0	0	0	33210000	40717000	3020200	64448	50241	50367	68606	92078	4	3	3	3	4	4	LLQEQLR;NSEEQPSGGTTVLQR;TISQLFAK;VSEAYENLVK
E5RFI6;E5RJ04;E5RGV4;E5RHE7;E5RH52;E5RG37;E5RFP9;H3BM24;Q5TEE2;Q13547;Q92769;E5RK19	Histone deacetylase 1;Histone deacetylase 2	HDAC2;HDAC1	tr|E5RFI6|E5RFI6_HUMAN Histone deacetylase 2 (Fragment) OS=Homo sapiens OX=9606 GN=HDAC2 PE=1 SV=1;tr|E5RJ04|E5RJ04_HUMAN Histone deacetylase 2 (Fragment) OS=Homo sapiens OX=9606 GN=HDAC2 PE=1 SV=1;tr|E5RGV4|E5RGV4_HUMAN Histone deacetylase 2 (Fragment) OS	7.4336	2792400	2604500	2357700	2596600	2525200	2535700	927460	395980	418330	469490	562950	563330	2	2	2	2	2	2	MTHNLLLNYGLYR;SIRPDNMSEYSK
Q8NHP8	Putative phospholipase B-like 2;Putative phospholipase B-like 2 32 kDa form;Putative phospholipase B-like 2 45 kDa form	PLBD2	sp|Q8NHP8|PLBL2_HUMAN Putative phospholipase B-like 2 OS=Homo sapiens OX=9606 GN=PLBD2 PE=1 SV=2	65.471	18143000	0	0	22803000	21081000	23294000	1074700	274920	436930	504330	545330	497840	2	1	1	2	2	2	LTLLQLK;VLTILEQIPGMVVVADK
F2Z2I2;Q5W015;Q5VX20;A0A1W2PR17;Q16875;A0A1W2PNV9;H0Y483;F6XNB3;F6RAZ1;C9JJ23;C9JX77	6-phosphofructo-2-kinase/fructose-2,6-bisphosphatase 3;6-phosphofructo-2-kinase;Fructose-2,6-bisphosphatase	PFKFB3	tr|F2Z2I2|F2Z2I2_HUMAN 6-phosphofructo-2-kinase/fructose-2,6-bisphosphatase 3 OS=Homo sapiens OX=9606 GN=PFKFB3 PE=1 SV=1;tr|Q5W015|Q5W015_HUMAN 6-phosphofructo-2-kinase/fructose-2,6-bisphosphatase 3 OS=Homo sapiens OX=9606 GN=PFKFB3 PE=1 SV=1;tr|Q5VX20|Q5	52.584	10059000	3804900	4627500	6497600	3018500	5653700	1547300	231030	328310	497250	164240	541630	10	7	7	10	4	8	CLLAYFLDK;EGGQIAVFDATNTTR;FVEEQNLK;IGGDSGLSSR;IVYYLMNIHVQPR;QCALAALR;STIQTAEALR;VFNVGEYRR;YLNWIGVPTK;YPTGESYQDLVQR
Q9NRY5;E7ESJ7;E5RGF9;E5RHI8;E5RFK2;E5RK42;E5RHP2	Protein FAM114A2	FAM114A2	sp|Q9NRY5|F1142_HUMAN Protein FAM114A2 OS=Homo sapiens OX=9606 GN=FAM114A2 PE=1 SV=4;tr|E7ESJ7|E7ESJ7_HUMAN Protein FAM114A2 OS=Homo sapiens OX=9606 GN=FAM114A2 PE=1 SV=1;tr|E5RGF9|E5RGF9_HUMAN Protein FAM114A2 (Fragment) OS=Homo sapiens OX=9606 GN=FAM114A	55.468	6196800	11246000	6112000	5530500	7742200	6024600	748280	685560	620950	396940	536300	306810	7	7	8	6	8	5	EFTTCLTTAGVK;NATLSQVLR;SILNSLSGEELETLKVELEQLK;SILSSASATVATVGQGISNVIEK;SLAELTACSIELFHK;SVISGGLDALEFIGKK;TMDVIAEGDPGFKR;VLPIQDNVSK
A0A5F9ZHJ7;A0A5F9ZHL1;P24752;A0A5F9ZHD4;A0A5F9ZI66;A0A5F9ZHJ0;A0A5F9ZHL7;E9PRQ6;A0A5F9ZHH9	Acetyl-CoA acetyltransferase, mitochondrial	ACAT1	tr|A0A5F9ZHJ7|A0A5F9ZHJ7_HUMAN Acetyl-CoA acetyltransferase, mitochondrial OS=Homo sapiens OX=9606 GN=ACAT1 PE=1 SV=1;tr|A0A5F9ZHL1|A0A5F9ZHL1_HUMAN Acetyl-CoA acetyltransferase, mitochondrial OS=Homo sapiens OX=9606 GN=ACAT1 PE=1 SV=1;sp|P24752|THIL_HUMAN	33.504	8785200	5000200	6877800	5774300	4262200	5172600	1028100	348190	593510	473820	388540	444740	4	4	3	4	4	4	IHMGSCAENTAK;LNVTPLAR;NEQDAYAINSYTR;TPIGSFLGSLSLLPATK
D6RCB3;P62495	Eukaryotic peptide chain release factor subunit 1	ETF1	tr|D6RCB3|D6RCB3_HUMAN Eukaryotic peptide chain release factor subunit 1 OS=Homo sapiens OX=9606 GN=ETF1 PE=1 SV=1;sp|P62495|ERF1_HUMAN Eukaryotic peptide chain release factor subunit 1 OS=Homo sapiens OX=9606 GN=ETF1 PE=1 SV=3	10.482	0	0	0	0	0	0	1568800	210010	684620	0	390910	347160	1	1	1	0	1	1	ADDPSAADRNVEIWK
A0A0C4DGI3;B4DJV2;O75390;H0YIC4;F8VRI6;F8VPF9;F8VPA1;F8VR34;F8W1S4;H0YH82	Citrate synthase;Citrate synthase, mitochondrial	CS	tr|A0A0C4DGI3|A0A0C4DGI3_HUMAN Citrate synthase OS=Homo sapiens OX=9606 GN=CS PE=1 SV=1;tr|B4DJV2|B4DJV2_HUMAN Citrate synthase OS=Homo sapiens OX=9606 GN=CS PE=1 SV=1;sp|O75390|CISY_HUMAN Citrate synthase, mitochondrial OS=Homo sapiens OX=9606 GN=CS PE=1	44.703	11811000	2972300	3249700	3133000	3004300	3179300	1669000	80799	343330	275460	318900	481650	4	2	3	3	4	4	AYAQGISR;IVPNVLLEQGK;LVAQLYK;VVPGYGHAVLR
Q15738;C9JDR0	Sterol-4-alpha-carboxylate 3-dehydrogenase, decarboxylating	NSDHL	sp|Q15738|NSDHL_HUMAN Sterol-4-alpha-carboxylate 3-dehydrogenase, decarboxylating OS=Homo sapiens OX=9606 GN=NSDHL PE=1 SV=2;tr|C9JDR0|C9JDR0_HUMAN Sterol-4-alpha-carboxylate 3-dehydrogenase, decarboxylating (Fragment) OS=Homo sapiens OX=9606 GN=NSDHL PE=1	41.9	5918900	8499900	5341000	6692500	8228500	8769100	485210	475830	377790	289810	670560	861900	5	6	5	5	6	7	AFHITNDEPIPFWTFLSR;FFLGDLCSR;GVNTVFHCASPPPSSNNK;MEPAVSEPMRDQVAR;NLVDFTFVENVVHGHILAAEQLSR;NVIETCKEAGVQK;THLTEDTPKVNADIEK
A0A8I5KWT8;P35579;A0A8I5KYI1;Q5BKV1;A0A8I5KU92;B1AH99;A0A2R8Y4C3	Myosin-9	MYH9	tr|A0A8I5KWT8|A0A8I5KWT8_HUMAN Myosin-9 OS=Homo sapiens OX=9606 GN=MYH9 PE=4 SV=1;sp|P35579|MYH9_HUMAN Myosin-9 OS=Homo sapiens OX=9606 GN=MYH9 PE=1 SV=4	229.18	10018000	7614700	12735000	13745000	12796000	18835000	508920	181480	578270	460660	577390	843480	21	20	25	25	27	30	AGKLDPHLVLDQLR;AGVLAHLEEER;AGVLAHLEEERDLK;ALEEAMEQK;ALELDSNLYR;ALEQQVEEMKTQLEELEDELQATEDAK;ANLQIDQINTDLNLER;AQQAADKYLYVDKNFINNPLAQADWAAK;DFSALESQLQDTQELLQEENR;DKADFCIIHYAGK;ELEDATETADAMNR;FDQLLAEEK;IAEFTTNLTEEEEKSK;IAQLEEQLDNETKER;KEEELQAALAR;KFDQLLAEEK;LDPHLVLDQLR;LKDVLLQVDDERR;LQQELDDLLVDLDHQR;LQVELDNVTGLLSQSDSK;NCAAYLK;NTDQASMPDNTAAQK;NTNPNFVR;QAQQERDELADEIANSSGK;QLEEAEEEAQR;QLLQANPILEAFGNAK;R…
Q9UHB9	Signal recognition particle subunit SRP68	SRP68	sp|Q9UHB9|SRP68_HUMAN Signal recognition particle subunit SRP68 OS=Homo sapiens OX=9606 GN=SRP68 PE=1 SV=2	70.729	5751800	8218000	5731700	6332100	7509300	6832500	615870	406110	462870	520130	549150	586630	8	6	8	8	7	7	FETFCLDPSLVTK;IFLLGLADNEAAIVQAESEETKER;LASAFTEEQAVLYNQR;NSLKDLPDVQELITQVR;SGGTEGLLAEKLEALITQTR;VEEISPNIR;VTEELLTDNR;YANEVNSDAGAFK
Q9Y224;G3V4C6;H0YJB9;G3V4E7	UPF0568 protein C14orf166	C14orf166	sp|Q9Y224|RTRAF_HUMAN RNA transcription, translation and transport factor protein OS=Homo sapiens OX=9606 GN=RTRAF PE=1 SV=1;tr|G3V4C6|G3V4C6_HUMAN RNA transcription, translation and transport factor protein OS=Homo sapiens OX=9606 GN=RTRAF PE=1 SV=1	28.068	4537600	6786100	0	8421800	6766400	5160200	754310	430290	186070	759270	341270	667180	5	3	2	5	3	5	EGLPVALDKHILGFDTGDAVLNEAAQILR;INEAIVAVQAIIADPK;IQDRQEAIDWLLGLAVR;NAEPLINLDVNNPDFK;NFIVWLEDQK
G3V4F7;A0A7P0PJI2;A0A7I2V5K0;P61011;G3V480;A0A7I2V584;A0A7I2V5S0	Signal recognition particle 54 kDa protein	SRP54	tr|G3V4F7|G3V4F7_HUMAN Signal recognition particle 54 kDa protein OS=Homo sapiens OX=9606 GN=SRP54 PE=1 SV=1;tr|A0A7P0PJI2|A0A7P0PJI2_HUMAN Signal recognition particle 54 kDa protein OS=Homo sapiens OX=9606 GN=SRP54 PE=1 SV=1;tr|A0A7I2V5K0|A0A7I2V5K0_HUMAN	48.67	5962800	8478300	5637200	6888600	7301200	7408800	906710	380310	335480	482420	598040	434290	7	4	5	6	7	5	AGAFDQLKQNATK;DVQELLTQYTK;FKNENFEIIIVDTSGR;HGQFTLR;LAYYYQR;LLGMGDIEGLIDKVNELKLDDNEALIEK;QFQQGAAGNMK;SPIIFIGTGEHIDDFEPFK
Q9Y285;K7ER00;K7EK06;K7ER16;K7EPH2;K7ERS0	Phenylalanine--tRNA ligase alpha subunit	FARSA	sp|Q9Y285|SYFA_HUMAN Phenylalanine--tRNA ligase alpha subunit OS=Homo sapiens OX=9606 GN=FARSA PE=1 SV=3;tr|K7ER00|K7ER00_HUMAN Phenylalanine--tRNA ligase alpha subunit OS=Homo sapiens OX=9606 GN=FARSA PE=1 SV=1	57.563	9021600	6978000	5843500	5270700	6126900	6424500	871280	418330	458300	465270	457320	460640	4	6	6	6	5	5	ADGQVAELLLR;DQHDTFFLRDPAEALQLPMDYVQR;HWELTAEGEEIAR;LDAEPRPPPTQEAA;LGITQLR;YGINNIR
H3BPE7;P35637;A0A0J9YYE0;Q92804	RNA-binding protein FUS;TATA-binding protein-associated factor 2N	FUS;TAF15	tr|H3BPE7|H3BPE7_HUMAN RNA-binding protein FUS OS=Homo sapiens OX=9606 GN=FUS PE=1 SV=1;sp|P35637|FUS_HUMAN RNA-binding protein FUS OS=Homo sapiens OX=9606 GN=FUS PE=1 SV=1;tr|A0A0J9YYE0|A0A0J9YYE0_HUMAN TATA-binding protein-associated factor 2N OS=Homo sa	53.496	8679500	10388000	11742000	0	9522200	0	804580	308190	617430	629750	484660	253070	2	2	2	1	2	1	AAIDWFDGKEFSGNPIK;GEATVSFDDPPSAK
P48735;H0YL11	Isocitrate dehydrogenase [NADP], mitochondrial	IDH2	sp|P48735|IDHP_HUMAN Isocitrate dehydrogenase [NADP], mitochondrial OS=Homo sapiens OX=9606 GN=IDH2 PE=1 SV=2	50.909	6105400	9466400	6916400	5282300	7419100	5305500	745470	482310	602150	372770	539260	339920	6	5	7	6	6	4	CATITPDEAR;GKLDGNQDLIR;GRPTSTNPIASIFAWTR;LILPHVDIQLK;LNEHFLNTTDFLDTIK;LVPGWTKPITIGR;TIEAEAAHGTVTR;VCVETVESGAMTK
P46379;A0A7I2V508;A0A0G2JK23;A0A024RCR6;A0A7P0MQS5;A0A0G2JL47;A0A0G2JJM1;X6REW1;F6S6P2;A0A0G2JIB3;F6U341;F6X9W3;F6VEM6;H0Y4L1;H0Y7K4;F6WML8;A0A1B0GX79;A0A0G2JJ92;H0Y759;A0A0G2JJR8;H0Y710;A0A7I2V3H1;F6XTU0;F6U1F2;F6UR09;A0A0G2JIA9	Large proline-rich protein BAG6	BAG6;BAT3	sp|P46379|BAG6_HUMAN Large proline-rich protein BAG6 OS=Homo sapiens OX=9606 GN=BAG6 PE=1 SV=2;tr|A0A7I2V508|A0A7I2V508_HUMAN Large proline-rich protein BAG6 OS=Homo sapiens OX=9606 GN=BAG6 PE=1 SV=1;tr|A0A0G2JK23|A0A0G2JK23_HUMAN Large proline-rich protei	119.41	5776100	7252900	6047400	5852000	6202600	5094800	457910	554650	601700	484780	594760	383360	5	9	9	9	9	6	AAGARPLTSPESLSR;CNLACTPPR;DIQTLLSR;DLEAPEVQESYR;ESFSLVQVQPGVDIIR;LINLVGESLR;LQEDPNYSPQRFPNAQR;LQPFLQR;TNLEFLQEQFNSIAAHVLHCTDSGFGAR;VVIARPTPPQAR
Q9UQ80;F8VR77;H0YIN7;F8W0A3	Proliferation-associated protein 2G4	PA2G4	sp|Q9UQ80|PA2G4_HUMAN Proliferation-associated protein 2G4 OS=Homo sapiens OX=9606 GN=PA2G4 PE=1 SV=3	43.786	10994000	4703500	5405000	5552900	4773700	4453700	1412500	165350	408100	316780	463420	310080	5	3	5	4	5	4	AAHLCAEAALR;AFFSEVER;EGEFVAQFK;ITSGPFEPDLYKSEMEVQDAELK;RFDAMPFTLR;TAENATSGETLEENEAGD
Q9UNM6;E9PL38;J3KNQ3;H0YD73	26S proteasome non-ATPase regulatory subunit 13	PSMD13	sp|Q9UNM6|PSD13_HUMAN 26S proteasome non-ATPase regulatory subunit 13 OS=Homo sapiens OX=9606 GN=PSMD13 PE=1 SV=2;tr|E9PL38|E9PL38_HUMAN 26S proteasome non-ATPase regulatory subunit 13 (Fragment) OS=Homo sapiens OX=9606 GN=PSMD13 PE=1 SV=1;tr|J3KNQ3|J3KNQ3	42.945	9597100	7288200	7332800	7402100	8172600	4646300	879480	284000	574520	273400	526150	528860	6	4	6	3	5	7	DLPVSEQQER;FLGCVDIKDLPVSEQQER;FYDLSSK;ITVNEVELLVMK;QLTFEEIAK;QWLIDTLYAFNSGNVER;SSDEAVILCK;VLDLQQIK;YYQTIGNHASYYK
Q8WVC2;P63220;Q9BYK2;Q9BYK1	40S ribosomal protein S21	RPS21	tr|Q8WVC2|Q8WVC2_HUMAN 40S ribosomal protein S21 OS=Homo sapiens OX=9606 GN=RPS21 PE=1 SV=1;sp|P63220|RS21_HUMAN 40S ribosomal protein S21 OS=Homo sapiens OX=9606 GN=RPS21 PE=1 SV=1;tr|Q9BYK2|Q9BYK2_HUMAN 40S ribosomal protein S21 OS=Homo sapiens OX=9606 G	8.85	0	0	0	0	0	0	1417200	241440	310070	402950	312830	361720	2	1	1	1	1	1	MGESDDSILR;MQNDAGEFVDLYVPR
A0A7P0TAQ1;A0A7P0TAW3;P55072;A0A7P0Z4C6;A0A7P0T8Q5;A0A7P0T8A3;C9JUP7;A0A7I2V540;A0A7I2V2Y2;A0A7I2V5G8;A0A7P0TAY0;A0A7I2YQJ0;A0A7P0T971;A0A7P0T946;A0A7P0Z4D1;A0A7P0TBK7	Transitional endoplasmic reticulum ATPase	VCP	tr|A0A7P0TAQ1|A0A7P0TAQ1_HUMAN Transitional endoplasmic reticulum ATPase OS=Homo sapiens OX=9606 GN=VCP PE=1 SV=1;tr|A0A7P0TAW3|A0A7P0TAW3_HUMAN Transitional endoplasmic reticulum ATPase OS=Homo sapiens OX=9606 GN=VCP PE=1 SV=1;sp|P55072|TERA_HUMAN Transit	80.607	12662000	5644600	8926200	7280100	9678700	6548200	1124000	147670	443210	428030	504590	394450	10	5	9	10	10	9	ASGADSKGDDLSTAILK;DVDLEFLAK;IVSQLLTLMDGLK;KGDIFLVR;LADDVDLEQVANETHGHVGADLAALCSEAALQAIR;LAGESESNLR;LAGESESNLRK;LDQLIYIPLPDEK;LGDVISIQPCPDVK;MDELQLFR;WALSQSNPSALR
P61081;M0QX69;M0QYI6	NEDD8-conjugating enzyme Ubc12	UBE2M	sp|P61081|UBC12_HUMAN NEDD8-conjugating enzyme Ubc12 OS=Homo sapiens OX=9606 GN=UBE2M PE=1 SV=1	20.9	8405900	3876200	3639100	3669900	3881100	3585200	1198900	310150	365070	344610	422840	395900	2	2	2	3	2	2	LFEQNVQR;LVICPDEGFYK;TCDISFSDPDDLLNFK
A0A087WX29;Q13148;A0A087WXQ5;K7EJM5;A0A087WV68;A0A0A0N0M3;K7EN94;B1AKP7;G3V162;A0A087X260;A0A087WYY0;A0A087WW61;A0A087WX67;A0A087WXV3	TAR DNA-binding protein 43	TARDBP;TDP43	tr|A0A087WX29|A0A087WX29_HUMAN TAR DNA-binding protein 43 (Fragment) OS=Homo sapiens OX=9606 GN=TARDBP PE=1 SV=1;sp|Q13148|TADBP_HUMAN TAR DNA-binding protein 43 OS=Homo sapiens OX=9606 GN=TARDBP PE=1 SV=1;tr|A0A087WXQ5|A0A087WXQ5_HUMAN TAR DNA-binding pro	26.743	2645900	6871400	0	5130300	0	5728700	1015200	329650	119610	459590	400280	696120	3	2	1	3	2	3	FGGNPGGFGNQGGFGNSR;FTEYETQVK;TSDLIVLGLPWK
Q15417;E9PDU6	Calponin-3;Calponin	CNN3	sp|Q15417|CNN3_HUMAN Calponin-3 OS=Homo sapiens OX=9606 GN=CNN3 PE=1 SV=1;tr|E9PDU6|E9PDU6_HUMAN Calponin (Fragment) OS=Homo sapiens OX=9606 GN=CNN3 PE=1 SV=1	36.413	10180000	6273200	6851300	0	6453300	5535700	1211000	352320	436090	305530	372910	331470	4	4	4	2	2	3	AGQSVIGLQMGTNK;DGIILCELINK;GFHTTIDIGVK;LTLQPVDNSTISLQMGTNK;THFNKGPSYGLSAEVK
O95218	Zinc finger Ran-binding domain-containing protein 2	ZRANB2	sp|O95218|ZRAB2_HUMAN Zinc finger Ran-binding domain-containing protein 2 OS=Homo sapiens OX=9606 GN=ZRANB2 PE=1 SV=2	37.404	4255900	5536900	4381100	11213000	5603500	5332600	649750	204400	317460	875230	360850	600470	4	2	4	4	4	4	CGNVNFAR;GLFSANDWQCK;TCSNVNWAR;TGYGGGFNER;VSDGDWICPDKK
A0A804HJG7;E3W994;A0A0U1RQI6;O75122;E7EW49;E7ERI8;J3KR49;B3KR06;E7ENG2;Q7Z460;F8WA11;H0Y5T1;D6RBU8;H7C5M8;C9J668;H7C4X8;H7C4I5	CLIP-associating protein 2	CLASP2	tr|A0A804HJG7|A0A804HJG7_HUMAN CLIP-associating protein 2 OS=Homo sapiens OX=9606 GN=CLASP2 PE=1 SV=1;tr|E3W994|E3W994_HUMAN CLIP-associating protein 2 OS=Homo sapiens OX=9606 GN=CLASP2 PE=1 SV=2;tr|A0A0U1RQI6|A0A0U1RQI6_HUMAN CLIP-associating protein 2 OS	164.88	9076700	11676000	9739900	9518700	12802000	10605000	463560	384190	480540	394180	714800	565130	15	17	18	19	21	18	AQTGSGGADPTTDVSGQS;ASSLPGSLQR;CASSNWSER;DYNPYNYSDSISPFNK;EGLLGLQNLLK;ELEETLNK;GVTEAIQNFSFR;HAAVLVETIK;HAAVLVETIKK;LCEIFTR;LIPLITSNCTSK;LLNLYIK;NHFPGEAETLYNSLEPSYQK;SFQPLGPGYGISQSSR;SLLVAGAAQYDCFFQHLR;SRSDIDVNAAAGAK;VITWTTEPK;VLCPIIQTADYPINLAAIK;VLNTGSDVEEAVADALKKPAR;VLTTTALSTVSSGVQR;VLVNSASAQKR
H3BU88;A0A087X1C1;P0CG35;P0CG34	Thymosin beta-15B;Thymosin beta-15A	TMSB15B;TMSB15A	tr|H3BU88|H3BU88_HUMAN Thymosin beta-15B OS=Homo sapiens OX=9606 GN=TMSB15B PE=3 SV=1;tr|A0A087X1C1|A0A087X1C1_HUMAN Thymosin beta-15B OS=Homo sapiens OX=9606 GN=TMSB15B PE=3 SV=1;sp|P0CG35|TB15B_HUMAN Thymosin beta-15B OS=Homo sapiens OX=9606 GN=TMSB15B P	5.1868	0	0	0	0	0	0	2161900	0	0	0	838210	0	1	0	0	0	1	0	SDKPDLSEVEKFDR
P43686	26S protease regulatory subunit 6B	PSMC4	sp|P43686|PRS6B_HUMAN 26S proteasome regulatory subunit 6B OS=Homo sapiens OX=9606 GN=PSMC4 PE=1 SV=2	47.366	6766900	7723500	8154800	7430200	8339300	7412400	552630	392460	461970	472020	570470	538000	4	4	3	4	4	4	AQDEIPALSVSRPQTGLSFLGPEPEDLEDLYSR;AVAHHTTAAFIR;ENAPAIIFIDEIDAIATKR;LIFSTITSK;VVGSEFVQK
Q13200;H7C1H2;C9JPC0	26S proteasome non-ATPase regulatory subunit 2	PSMD2	sp|Q13200|PSMD2_HUMAN 26S proteasome non-ATPase regulatory subunit 2 OS=Homo sapiens OX=9606 GN=PSMD2 PE=1 SV=3	100.2	6614200	7839800	8851300	7857100	8717000	8919300	539710	323660	400800	525270	565810	612400	9	8	8	12	12	11	AELATEEFLPVTPILEGFVILR;AVPLALALISVSNPR;CALGVFR;DPNNLFMVR;FGGSGSQVDSAR;GEAIEAILAALEVVSEPFR;LNILDTLSK;MLVTFDEELRPLPVSVR;SETELKDTYAR;VCLYLTSCVNYVPEPENSALLR;VGQAVDVVGQAGKPK;YGEPTLR;YLYSSEDYIK
P22694	cAMP-dependent protein kinase catalytic subunit beta	PRKACB	sp|P22694|KAPCB_HUMAN cAMP-dependent protein kinase catalytic subunit beta OS=Homo sapiens OX=9606 GN=PRKACB PE=1 SV=2	40.622	0	0	0	0	0	0	763070	387480	438240	425970	547050	378610	1	1	1	1	1	1	MGNAATAKKGSEVESVK
H3BN98;H3BPJ2;Q15041			tr|H3BN98|H3BN98_HUMAN 40S ribosomal protein S15a (Fragment) OS=Homo sapiens OX=9606 PE=3 SV=2	27.168	0	0	0	0	0	0	0	0	803890	515010	932370	673130	0	1	1	1	1	1	FHEICSNLVK;FLTVMMK;HGYIGEFEIIDDHR;HGYIGEFEIIDDHRAGK;IVVNLTGR;MNVLADALK
M0QY24;Q86UE3	Zinc finger protein 546	ZNF546	tr|M0QY24|M0QY24_HUMAN Zinc finger protein 546 OS=Homo sapiens OX=9606 GN=ZNF546 PE=1 SV=1;sp|Q86UE3|ZN546_HUMAN Zinc finger protein 546 OS=Homo sapiens OX=9606 GN=ZNF546 PE=1 SV=2	95.511	0	0	0	0	0	0	0	0	626000	579620	787920	904010	0	0	1	1	1	1	LQAELTR
A0A7I2YQY1;A0A7I2V262;A0A7I2V5C8;Q99460;A0A7I2V641;A0A7I2V2K8;A0A7I2V479;A0A087WW66;A0A7I2V523;A0A7I2YQI9;A0A7I2V4X0;A0A7P0MW50;A0A7I2V491;C9J9M4;A0A7I2V4A5;H7BZR6	26S proteasome non-ATPase regulatory subunit 1	PSMD1	tr|A0A7I2YQY1|A0A7I2YQY1_HUMAN 26S proteasome non-ATPase regulatory subunit 1 OS=Homo sapiens OX=9606 GN=PSMD1 PE=1 SV=1;tr|A0A7I2V262|A0A7I2V262_HUMAN 26S proteasome non-ATPase regulatory subunit 1 OS=Homo sapiens OX=9606 GN=PSMD1 PE=1 SV=1;tr|A0A7I2V5C8|	100.95	9990100	7712300	9911500	9646200	8810200	8384100	625280	195210	368330	562290	464810	675400	7	6	6	9	10	9	DNLEWLAR;DTSPGSAYQEGGGLYALGLIHANHGGDIIDYLLNQLK;FTATASLGVIHK;MEEADALIESLCR;QAIGIALETR;QDVYDLLK;QFAALVASK;QGALIASALIMIQQTEITCPK;RLDVFEK;SNCKPSTFAYPAPLEVPKEK;VSTAVLSITAK;YGAAMALGICCAGTGNK
Q16769;A0A3B3IUD5;B5MCZ9;C9JS14	Glutaminyl-peptide cyclotransferase	QPCT	sp|Q16769|QPCT_HUMAN Glutaminyl-peptide cyclotransferase OS=Homo sapiens OX=9606 GN=QPCT PE=1 SV=1;tr|A0A3B3IUD5|A0A3B3IUD5_HUMAN Glutaminyl-peptide cyclotransferase (Fragment) OS=Homo sapiens OX=9606 GN=QPCT PE=1 SV=1	40.876	0	0	0	0	0	0	836730	545510	473330	382660	274330	364880	2	3	3	3	2	3	GVPVLHLIPSPFPEVWHTMDDNEENLDESTIDNLNK;QIAEGTSISEMWQNDLQPLLIER;SFSNIISTLNPTAK;SFSNIISTLNPTAKR;YPGSPGSYAAR
Q96A49	Synapse-associated protein 1	SYAP1	sp|Q96A49|SYAP1_HUMAN Synapse-associated protein 1 OS=Homo sapiens OX=9606 GN=SYAP1 PE=1 SV=1	39.933	3588200	6621900	3078700	4386800	0	5258700	740800	732990	237310	727700	79098	356420	4	5	3	5	1	3	DFGNYLFNFASAATK;DFGNYLFNFASAATKK;ITESVAETAQTIKK;KITESVAETAQTIKK;QSAQLTALAAQQQAAGKEEK
F8VPD4;P27708;H7BZB3;H7C3Z5;H7C2E4	CAD protein;Glutamine-dependent carbamoyl-phosphate synthase;Aspartate carbamoyltransferase;Dihydroorotase	CAD	tr|F8VPD4|F8VPD4_HUMAN CAD protein OS=Homo sapiens OX=9606 GN=CAD PE=1 SV=1;sp|P27708|PYR1_HUMAN CAD protein OS=Homo sapiens OX=9606 GN=CAD PE=1 SV=3	236.02	9105100	6422500	6625900	8868700	16373000	17138000	532900	170550	236170	275680	777040	851880	18	17	18	16	23	23	AAFALGGLGSGFASNREELSALVAPAFAHTSQVLVDK;AALVLEDGSVLR;ATGYPLAYVAAK;DQMSHLFNVAHTLR;EATAGNPGGQTVR;ELSDLESAR;FLSSAAAVSK;GLPVTCEVAPHHLFLSHDDLER;IIAHAQLLEQHR;KNILLTIGSYK;LAADFSVPLIIDIK;LALGIPLPELR;LGYPVLVR;LLDTIGISQPQWR;LLESLGYSLYASLGTADFYTEHGVK;LSLDDLLQR;MAEIGEHVAPSEAANSLEQAQAAAER;MALLATVLGRF;NSVTGGTAAFEPSVDYCVVK;QELGICPAVK;SFEEAFQK;SVGEVMGIGR;TLGVDLVALATR;VFNTGGAPR;VLGTPVETIELTEDRR;VLGTSPEAIDSAENR
Q9Y394;H0YJ66;H0YJR8;H0YJE4	Dehydrogenase/reductase SDR family member 7	DHRS7	sp|Q9Y394|DHRS7_HUMAN Dehydrogenase/reductase SDR family member 7 OS=Homo sapiens OX=9606 GN=DHRS7 PE=1 SV=1;tr|H0YJ66|H0YJ66_HUMAN Dehydrogenase/reductase SDR family member 7 (Fragment) OS=Homo sapiens OX=9606 GN=DHRS7 PE=1 SV=1;tr|H0YJR8|H0YJR8_HUMAN Deh	38.298	4684900	4695800	4243400	4142000	5064500	5724700	598570	306860	548590	324030	523730	522900	3	4	5	4	4	4	GFFNGLR;IDILVNNGGMSQR;IVTVNSILGIISVPLSIGYCASK;SGVDADSSYFK;SLCMDTSLDVYRK
P49755;G3V2K7	Transmembrane emp24 domain-containing protein 10	TMED10	sp|P49755|TMEDA_HUMAN Transmembrane emp24 domain-containing protein 10 OS=Homo sapiens OX=9606 GN=TMED10 PE=1 SV=2	24.976	5901400	0	6173000	0	4766000	3615900	827540	330680	598870	216400	430720	411910	2	2	3	3	3	3	ITDSAGHILYSKEDATK;NYEEIAKVEK;RLEDLSESIVNDFAYMK
A0A804HIV7;P50402;A0A804HLA2;Q5HY57	Emerin	EMD	tr|A0A804HIV7|A0A804HIV7_HUMAN Emerin OS=Homo sapiens OX=9606 GN=EMD PE=1 SV=1;sp|P50402|EMD_HUMAN Emerin OS=Homo sapiens OX=9606 GN=EMD PE=1 SV=1;tr|A0A804HLA2|A0A804HLA2_HUMAN Emerin OS=Homo sapiens OX=9606 GN=EMD PE=1 SV=1	24.383	0	5296300	0	0	5135400	4968600	523500	454850	481320	313660	548730	477130	2	3	3	2	3	2	IFEYETQR;TYGEPESAGPSR;YNIPHGPVVGSTR
P61088;Q5JXB2;F8VQQ8;F8VZ29;F8VSD4;F8VV71	Ubiquitin-conjugating enzyme E2 N;Putative ubiquitin-conjugating enzyme E2 N-like	UBE2N;UBE2NL	sp|P61088|UBE2N_HUMAN Ubiquitin-conjugating enzyme E2 N OS=Homo sapiens OX=9606 GN=UBE2N PE=1 SV=1;sp|Q5JXB2|UE2NL_HUMAN Putative ubiquitin-conjugating enzyme E2 N-like OS=Homo sapiens OX=9606 GN=UBE2NL PE=1 SV=1;tr|F8VQQ8|F8VQQ8_HUMAN Ubiquitin-conjugatin	17.138	5560300	3414000	3484800	3330200	3144800	3212500	1102400	263670	475730	435290	265930	240850	3	2	3	3	2	2	DKWSPALQIR;LLAEPVPGIKAEPDESNAR;TNEAQAIETAR
E9PLA9;G3V153;Q14444	Caprin-1	CAPRIN1	tr|E9PLA9|E9PLA9_HUMAN Caprin-1 (Fragment) OS=Homo sapiens OX=9606 GN=CAPRIN1 PE=1 SV=1;tr|G3V153|G3V153_HUMAN Caprin-1 OS=Homo sapiens OX=9606 GN=CAPRIN1 PE=1 SV=1;sp|Q14444|CAPR1_HUMAN Caprin-1 OS=Homo sapiens OX=9606 GN=CAPRIN1 PE=1 SV=2	20.236	0	0	0	0	0	0	834090	342530	255990	447140	264580	614420	1	1	1	1	1	1	YQEVTNNLEFAK
J3QL24;J3KQ22;P32322;J3QR88;J3QLK9;J3QL32;J3QKT4;E2QRB3;J3KTA8;J3QKT3;J3KSA9;J3QRZ0;J3QL23	Pyrroline-5-carboxylate reductase;Pyrroline-5-carboxylate reductase 1, mitochondrial	PYCR1	tr|J3QL24|J3QL24_HUMAN Pyrroline-5-carboxylate reductase (Fragment) OS=Homo sapiens OX=9606 GN=PYCR1 PE=1 SV=1;tr|J3KQ22|J3KQ22_HUMAN Pyrroline-5-carboxylate reductase (Fragment) OS=Homo sapiens OX=9606 GN=PYCR1 PE=1 SV=1;sp|P32322|P5CR1_HUMAN Pyrroline-5-	23.566	0	0	5044100	0	4507800	0	784440	244220	557530	295580	507900	368390	3	2	3	2	3	1	CMTNTPVVVR;LGAQALLGAAK;SVGFIGAGQLAFALAK
O75396;A0A087X1A9	Vesicle-trafficking protein SEC22b	SEC22B	sp|O75396|SC22B_HUMAN Vesicle-trafficking protein SEC22b OS=Homo sapiens OX=9606 GN=SEC22B PE=1 SV=5	24.74	4256300	0	4814100	4661200	5423300	5549800	798810	108780	265900	459360	562630	557490	3	3	4	4	4	6	ANNLSSLSK;DLQQYQSQAK;GEALSALDSK;IMVANIEEVLQRGEALSALDSK;NLGSINTELQDVQR;RNLGSINTELQDVQR
Q5RKV6	Exosome complex component MTR3	EXOSC6	sp|Q5RKV6|EXOS6_HUMAN Exosome complex component MTR3 OS=Homo sapiens OX=9606 GN=EXOSC6 PE=1 SV=1	28.235	4020400	3528700	3203500	2364400	3575100	2773900	755700	312410	486680	298220	449010	450740	3	3	3	3	3	3	ELALALQEALEPAVR;GGGPAGAGGEAPAALR;VLCAVSGPR
O14828	Secretory carrier-associated membrane protein 3	SCAMP3	sp|O14828|SCAM3_HUMAN Secretory carrier-associated membrane protein 3 OS=Homo sapiens OX=9606 GN=SCAMP3 PE=1 SV=3	38.287	5320100	0	3780300	0	5109600	3956900	1014100	85475	265970	467070	418050	497750	3	1	2	3	3	3	AQQEFAAGVFSNPAVR;TAAANAAAGAAENAFR;TAAANAAAGAAENAFRAP
O43615;M0QXU7;M0R301;M0QXM9;M0R124	Mitochondrial import inner membrane translocase subunit TIM44	TIMM44	sp|O43615|TIM44_HUMAN Mitochondrial import inner membrane translocase subunit TIM44 OS=Homo sapiens OX=9606 GN=TIMM44 PE=1 SV=2;tr|M0QXU7|M0QXU7_HUMAN Mitochondrial import inner membrane translocase subunit TIM44 (Fragment) OS=Homo sapiens OX=9606 GN=TIMM4	51.355	0	6710100	11293000	10764000	9213200	9800600	418470	251770	551460	638310	509910	375890	2	3	4	4	4	3	ALSQGVESVKK;ALTDKVTDLLGGLFSK;DQDELNPYAAWR;RLEESDVLQEAR;VFEPNEEALGVVLHK
Q5XUX1	F-box/WD repeat-containing protein 9	FBXW9	sp|Q5XUX1|FBXW9_HUMAN F-box/WD repeat-containing protein 9 OS=Homo sapiens OX=9606 GN=FBXW9 PE=1 SV=3	50.76	0	0	0	0	0	0	747330	301650	515130	333530	612250	221570	1	1	1	1	1	1	LQLDSYLLCMSYQEPQLWAGDNQGLLHVFANR
A0A0A0MSV6;D6R934;P02746	Complement C1q subcomponent subunit B	C1QB	tr|A0A0A0MSV6|A0A0A0MSV6_HUMAN Complement C1q subcomponent subunit B (Fragment) OS=Homo sapiens OX=9606 GN=C1QB PE=1 SV=6;tr|D6R934|D6R934_HUMAN Complement C1q subcomponent subunit B OS=Homo sapiens OX=9606 GN=C1QB PE=1 SV=1;sp|P02746|C1QB_HUMAN Complement	24.03	0	0	0	0	0	0	0	512790	421360	582110	498190	712700	0	1	1	1	1	1	VPGLYYFTYHASSR
Q15008;C9J7B7;H7C531	26S proteasome non-ATPase regulatory subunit 6	PSMD6	sp|Q15008|PSMD6_HUMAN 26S proteasome non-ATPase regulatory subunit 6 OS=Homo sapiens OX=9606 GN=PSMD6 PE=1 SV=1	45.531	6922200	6831000	6501800	7822900	7060100	6055000	732950	193680	531790	356410	605600	304910	6	3	6	4	6	4	GAEILEVLHSLPAVR;GDAAVRDELMAAVR;IHAYSQLLESYR;KGDLLLNR;NWQYQETIK;PLENLEEEGLPKNPDLR
P23526	Adenosylhomocysteinase	AHCY	sp|P23526|SAHH_HUMAN Adenosylhomocysteinase OS=Homo sapiens OX=9606 GN=AHCY PE=1 SV=4	47.716	9099900	3391400	4124500	4303300	4629400	4702000	1399800	112530	265850	235380	381810	280430	6	3	3	3	4	4	GISEETTTGVHNLYK;KLDEAVAEAHLGK;SDKLPYK;VADIGLAAWGR;VAVVAGYGDVGK;YPQLLPGIR
A0A7P0T870;A0A7P0Z3Z5;A0A7P0TAK7;A0A7P0Z4B9;Q16531;A0A7P0TB30;A0A7P0T965;F5GY55;F5GWI0;F5GZY8;F5H2L3;A0A7P0Z4L2;A0A7P0TAX4;F5H198	DNA damage-binding protein 1	DDB1	tr|A0A7P0T870|A0A7P0T870_HUMAN DNA damage-binding protein 1 OS=Homo sapiens OX=9606 GN=DDB1 PE=1 SV=1;tr|A0A7P0Z3Z5|A0A7P0Z3Z5_HUMAN DNA damage-binding protein 1 OS=Homo sapiens OX=9606 GN=DDB1 PE=1 SV=1;tr|A0A7P0TAK7|A0A7P0TAK7_HUMAN DNA damage-binding pr	118.44	6177200	7318700	6271700	6517400	10763000	8062900	500170	338550	200010	419310	699260	514870	8	9	4	9	9	9	ALVSEWKEPQAK;ALYYLQIHPQELR;EATADDLIKVVEELTR;IAVMELFRPK;KTEPATGFIDGDLIESFLDISRPK;LLASINSTVR;QGQGQLVTCSGAFK;YLLGDMEGR;YNACILEYK
A0A1X7SBZ2;A0A5H1ZRQ2;Q92841;A0A0U1RQJ0	Probable ATP-dependent RNA helicase DDX17	DDX17	tr|A0A1X7SBZ2|A0A1X7SBZ2_HUMAN RNA helicase OS=Homo sapiens OX=9606 GN=DDX17 PE=1 SV=1;tr|A0A5H1ZRQ2|A0A5H1ZRQ2_HUMAN RNA helicase OS=Homo sapiens OX=9606 GN=DDX17 PE=1 SV=2;sp|Q92841|DDX17_HUMAN Probable ATP-dependent RNA helicase DDX17 OS=Homo sapiens OX	80.253	11390000	6665900	9057700	7441600	5956400	7653700	841860	317130	365510	285380	340110	489360	5	5	5	5	5	5	APILIATDVASR;GVEICIATPGR;LIDFLESGK;LTPYEVDELRR;NFYVEHPEVAR;QTLMWSATWPK;SSQSSSQQFSGIGR;VLEEANQAINPK
B4DXZ6;P51114;E9PFF5;E7EU85;P51116;C9JAJ4;H7C4S4	Fragile X mental retardation syndrome-related protein 1	FXR1	tr|B4DXZ6|B4DXZ6_HUMAN Fragile X mental retardation syndrome-related protein 1 OS=Homo sapiens OX=9606 GN=FXR1 PE=1 SV=1;sp|P51114|FXR1_HUMAN Fragile X mental retardation syndrome-related protein 1 OS=Homo sapiens OX=9606 GN=FXR1 PE=1 SV=3;tr|E9PFF5|E9PFF5	68.326	13607000	9715300	9872400	12481000	9605100	10970000	746330	282100	350970	494120	268220	496790	4	3	4	6	3	6	AINGPTSASGDDISK;ANDQEPCGWWLAK;IYGESADAVKK;LQIDEQLR;VIQEIVDK;VRIEGDNENKLPR
Q15393;H3BMB0;J3QRB2;J3QL37;I3L4G7	Splicing factor 3B subunit 3	SF3B3	sp|Q15393|SF3B3_HUMAN Splicing factor 3B subunit 3 OS=Homo sapiens OX=9606 GN=SF3B3 PE=1 SV=4	135.58	9374900	9075800	7367400	11320000	7497700	8842500	633590	354510	463720	395240	384870	400240	7	9	8	7	8	6	DLILNPR;FHLTPLSYETLEFASGFASEQCPEGIVAISTNTLR;FLAVGLVDNTVR;IVILEYQPSK;LTISSPLEAHK;MFLYNLTLQR;NENQLIIFADDTYPR;NFGDQPDIR;SVAGGFVYTYK;SWLSYSYQSR;TPVEEVPAAIAPFQGR
O75891;C9JY00;C9JYZ6;C9IZ36;D6RFJ7	Cytosolic 10-formyltetrahydrofolate dehydrogenase	ALDH1L1	sp|O75891|AL1L1_HUMAN Cytosolic 10-formyltetrahydrofolate dehydrogenase OS=Homo sapiens OX=9606 GN=ALDH1L1 PE=1 SV=2	98.828	10761000	15292000	13804000	7419100	12187000	8243000	718850	443400	364530	216120	531130	353260	11	10	9	8	11	9	AKGQALPDVVAK;ANATEFGLASGVFTR;FADGDLDAVLSR;GAASSVLELTEAELVTAEAVR;HGSIIYHPSLLPR;IGFTGSTEVGK;INWDQPAEAIHNWIR;LFVEDSIHDEFVR;LPQPEEGATYEGIQKK;SPLIIFADCDLNK;TDVAAPFGGFK;VLEVEDSTDFFK
M0R0N4;X6R390;M0QYZ2;P53680;M0QZ21	AP-2 complex subunit sigma	AP2S1	tr|M0R0N4|M0R0N4_HUMAN AP complex subunit sigma OS=Homo sapiens OX=9606 GN=AP2S1 PE=1 SV=1;tr|X6R390|X6R390_HUMAN AP complex subunit sigma OS=Homo sapiens OX=9606 GN=AP2S1 PE=1 SV=1;tr|M0QYZ2|M0QYZ2_HUMAN AP complex subunit sigma OS=Homo sapiens OX=9606 GN	17.303	0	0	0	0	0	0	978290	469370	321150	215860	256860	379610	2	2	2	1	1	1	FILIQNR;LIEEVHAVVTVR
Q16186;A0A087WX59;A0A087WUX6	Proteasomal ubiquitin receptor ADRM1	ADRM1	sp|Q16186|ADRM1_HUMAN Proteasomal ubiquitin receptor ADRM1 OS=Homo sapiens OX=9606 GN=ADRM1 PE=1 SV=2;tr|A0A087WX59|A0A087WX59_HUMAN Proteasomal ubiquitin receptor ADRM1 OS=Homo sapiens OX=9606 GN=ADRM1 PE=1 SV=1;tr|A0A087WUX6|A0A087WUX6_HUMAN Proteasomal	42.153	2664000	5810900	5123000	6352300	3785700	4670200	405950	396090	466100	521110	370020	448530	2	2	2	2	2	2	SQSAAVTPSSTTSSTR;TTSGALFPSLVPGSR
P51151;A0A1B0GUI0;Q9NP90	Ras-related protein Rab-9A;Ras-related protein Rab-9B	RAB9A;RAB9B	sp|P51151|RAB9A_HUMAN Ras-related protein Rab-9A OS=Homo sapiens OX=9606 GN=RAB9A PE=1 SV=1;tr|A0A1B0GUI0|A0A1B0GUI0_HUMAN Ras-related protein Rab-9A (Fragment) OS=Homo sapiens OX=9606 GN=RAB9A PE=4 SV=1;sp|Q9NP90|RAB9B_HUMAN Ras-related protein Rab-9B OS=	22.837	6321800	5471900	5481300	4045100	5439700	4150500	766850	385190	457550	240440	465980	290450	2	2	2	2	2	2	QVSTEEAQAWCR;VILLGDGGVGK
P13797;U3KQI3;Q5TBN3;P13796;H7C4N2;Q14651	Plastin-3	PLS3	sp|P13797|PLST_HUMAN Plastin-3 OS=Homo sapiens OX=9606 GN=PLS3 PE=1 SV=4	70.81	12653000	9014500	6864200	8195000	9010100	6261800	1079500	261640	325220	333580	380150	224950	7	6	6	6	6	4	ALENDPDCR;INNFSADIKDSK;MINLSVPDTIDER;QFVTPADVVSGNPK;STSIQSFKDK;VDLNSNGFICDYELHELFK;VYALPEDLVEVKPK
Q9BWJ5	Splicing factor 3B subunit 5	SF3B5	sp|Q9BWJ5|SF3B5_HUMAN Splicing factor 3B subunit 5 OS=Homo sapiens OX=9606 GN=SF3B5 PE=1 SV=1	10.135	0	0	0	0	0	0	301900	102850	626210	751360	161910	653480	1	1	2	2	1	2	MLQPCGPPADKPEEN;TDRYTIHSQLEHLQSK
D6R9P3;D6RD18;D6RBZ0;Q99729	Heterogeneous nuclear ribonucleoprotein A/B	HNRNPAB	tr|D6R9P3|D6R9P3_HUMAN Heterogeneous nuclear ribonucleoprotein A/B OS=Homo sapiens OX=9606 GN=HNRNPAB PE=1 SV=1;tr|D6RD18|D6RD18_HUMAN Heterogeneous nuclear ribonucleoprotein A/B OS=Homo sapiens OX=9606 GN=HNRNPAB PE=1 SV=1;tr|D6RBZ0|D6RBZ0_HUMAN Heterogen	30.302	2291200	4773900	4491300	3846800	4360900	4237700	623180	365220	445950	354280	242750	526800	3	3	3	3	2	3	EVYQQQQYGSGGR;GFGFILFK;IFVGGLNPEATEEK
C9J050;C9JEJ2;P49585;H7C1T3;C9J2E1;H7BZN1;C9JPY0;F8WBU2;C9JVS0;F8WAZ5;Q9Y5K3	Choline-phosphate cytidylyltransferase A	PCYT1A	tr|C9J050|C9J050_HUMAN Choline-phosphate cytidylyltransferase (Fragment) OS=Homo sapiens OX=9606 GN=PCYT1A PE=1 SV=1;tr|C9JEJ2|C9JEJ2_HUMAN Choline-phosphate cytidylyltransferase OS=Homo sapiens OX=9606 GN=PCYT1A PE=1 SV=1;sp|P49585|PCY1A_HUMAN Choline-pho	33.711	2476300	6421600	4086800	0	7602700	5412800	275840	508180	246350	248120	673020	604900	3	5	3	2	4	5	EAPGPNGATEEDGVPSK;NAPWTLTPEFLAEHR;NLFPNTYLIVGVCSDELTHNFK;TEGISTSDIITR;YVDEVVR
P62877	E3 ubiquitin-protein ligase RBX1;E3 ubiquitin-protein ligase RBX1, N-terminally processed	RBX1	sp|P62877|RBX1_HUMAN E3 ubiquitin-protein ligase RBX1 OS=Homo sapiens OX=9606 GN=RBX1 PE=1 SV=1	12.274	1518700	0	1514800	0	1856400	0	943520	117970	551540	136880	674770	124790	2	1	2	1	2	1	AAAMDVDTPSGTNSGAGK;AAAMDVDTPSGTNSGAGKK
Q14204;A0A7P0T9C4;A0A7P0TA13;A0A2R8Y5T0;A0A7P0T9R4;A0A2R8Y706;A0A7P0TAW9;A0A7P0T7V5;A0A7P0T916;A0A7P0T8N2;A0A7P0TBJ7;A0A7P0TAF3;A0A7P0TB75;A0A2R8Y6H2;A0A7P0T9K2;A0A7P0T9F1;A0A7P0T8W5;A0A2R8YFZ7;A0A7P0TAM4;A0A7P0T825;A0A7P0TB64;A0A7P0TAV5;A0A7P0T990;A0A804HHY6;A0A7P0T942;A0A2R8YGC7;A0A7P0T9S3;A0A7P0T934;A0A7P0T9Y3;A0A7P0TBC9;A0A7P0TAS7;A0A7P0TB96	Cytoplasmic dynein 1 heavy chain 1	DYNC1H1	sp|Q14204|DYHC1_HUMAN Cytoplasmic dynein 1 heavy chain 1 OS=Homo sapiens OX=9606 GN=DYNC1H1 PE=1 SV=5;tr|A0A7P0T9C4|A0A7P0T9C4_HUMAN Cytoplasmic dynein 1 heavy chain 1 OS=Homo sapiens OX=9606 GN=DYNC1H1 PE=1 SV=1;tr|A0A7P0TA13|A0A7P0TA13_HUMAN Cytoplasmic	532.4	16886000	21218000	15352000	14746000	18740000	17642000	532750	411030	372710	357350	458050	408830	35	47	44	45	48	40	AHQANQLYPFAISLIESVR;DLFQVAFNR;ENFIPTIVNFSAEEISDAIREK;EYQTQLIQR;FGNPLLVQDVESYDPVLNPVLNR;FLSDPQVHTVLVER;FTQDTQPHYIYSPR;GIFEALRPLETLPVEGLIR;GNEIVLSAGSTPR;GTVGEPTYDAEFQHFLR;GWDDLFNK;HVPVVYVDYPGPASLTQIYGTFNR;IFTIESTR;IFVFEPPPGVK;ILDDDTIITTLENLKR;IMFEVQDLK;INEWLTLVEK;IQGLTVEQAEAVVR;KLVPLLLEDGGEAPAALEAALEEK;LCDEQLSSQSHYDFGLR;LDRDPASGTALQEISFWLNLER;LGGSPFGPAGTGK;LLLIQAFRPDR;LLNTFLER;LQGEFQLR;LSCLPAFK;LVP…
P61020;F8VVZ0;F8VUA5;F8VWU4;F8WCY6;F8WD79;F8VPW9;F8VSF8;F8VWZ7	Ras-related protein Rab-5B	RAB5B	sp|P61020|RAB5B_HUMAN Ras-related protein Rab-5B OS=Homo sapiens OX=9606 GN=RAB5B PE=1 SV=1;tr|F8VVZ0|F8VVZ0_HUMAN Ras-related protein Rab-5B (Fragment) OS=Homo sapiens OX=9606 GN=RAB5B PE=1 SV=1;tr|F8VUA5|F8VUA5_HUMAN Ras-related protein Rab-5B (Fragment)	23.707	3358900	3976400	4964000	3319100	4168200	3216300	569500	262210	574010	238700	412750	482710	2	2	3	2	2	3	FEIWDTAGQER;LVLLGESAVGK;QASPSIVIALAGNK;SEPQNLGGAAGR;TAMNVNDLFLAIAK;YHSLAPMYYR
Q12931;I3L0K7;I3L239;I3L253	Heat shock protein 75 kDa, mitochondrial	TRAP1	sp|Q12931|TRAP1_HUMAN Heat shock protein 75 kDa, mitochondrial OS=Homo sapiens OX=9606 GN=TRAP1 PE=1 SV=3;tr|I3L0K7|I3L0K7_HUMAN Heat shock protein 75 kDa, mitochondrial OS=Homo sapiens OX=9606 GN=TRAP1 PE=1 SV=1	80.109	9759600	8966600	6792100	6690500	4812200	5962800	920310	309540	431800	271980	296030	309330	7	8	8	7	7	6	AQLLQPTLEINPR;ELISNASDALEK;ELLQESALIRK;EWQHEEFYR;FFEDYGLFMR;LLDIVAR;LNELLVK;NIYYLCAPNR;SLYSEKEVFIR;YESSALPSGQLTSLSEYASR
A0A0C4DGL3;H0YNW5;P33316;H0YMP1;H0YKC5	Deoxyuridine 5-triphosphate nucleotidohydrolase, mitochondrial	DUT	tr|A0A0C4DGL3|A0A0C4DGL3_HUMAN Deoxyuridine 5-triphosphate nucleotidohydrolase OS=Homo sapiens OX=9606 GN=DUT PE=1 SV=1;tr|H0YNW5|H0YNW5_HUMAN Deoxyuridine 5-triphosphate nucleotidohydrolase OS=Homo sapiens OX=9606 GN=DUT PE=1 SV=1;sp|P33316|DUT_HUMAN De	15.395	6215500	0	0	0	5189100	0	1212700	176380	216500	206680	462540	257360	2	1	1	1	2	1	IAQLICER;IFYPEIEEVQALDDTERGSGGFGSTGKN
Q8ND56;A0A140TA66;I3L4Q1;A0A0G2JQ95;A0A096LP11;K7EMZ9;A0A140TA76	Protein LSM14 homolog A	LSM14A	sp|Q8ND56|LS14A_HUMAN Protein LSM14 homolog A OS=Homo sapiens OX=9606 GN=LSM14A PE=1 SV=3;tr|A0A140TA66|A0A140TA66_HUMAN Protein LSM14 homolog A (Fragment) OS=Homo sapiens OX=9606 GN=LSM14A PE=1 SV=1	50.529	3277400	5325300	4510800	5837400	5741400	6787700	567220	330220	347830	430020	405440	451360	4	4	4	4	4	4	EFADFEYR;EFADFEYRK;SGGTPYIGSK;VSRPENEQLR
Q99714;A0A804HHW5;Q5H928	3-hydroxyacyl-CoA dehydrogenase type-2	HSD17B10	sp|Q99714|HCD2_HUMAN 3-hydroxyacyl-CoA dehydrogenase type-2 OS=Homo sapiens OX=9606 GN=HSD17B10 PE=1 SV=3;tr|A0A804HHW5|A0A804HHW5_HUMAN 3-hydroxyacyl-CoA dehydrogenase type-2 OS=Homo sapiens OX=9606 GN=HSD17B10 PE=1 SV=1;tr|Q5H928|Q5H928_HUMAN 3-hydroxyac	26.923	6736500	7350600	10843000	5918600	4934700	8893800	643500	65868	522380	379340	220970	690120	2	2	2	3	2	3	GVIINTASVAAFEGQVGQAAYSASK;LVAGEMGQNEPDQGGQR;LVGQGASAVLLDLPNSGGEAQAK
Q5H919;Q5H918;O43719	HIV Tat-specific factor 1	HTATSF1	tr|Q5H919|Q5H919_HUMAN HIV Tat-specific factor 1 (Fragment) OS=Homo sapiens OX=9606 GN=HTATSF1 PE=1 SV=1;tr|Q5H918|Q5H918_HUMAN HIV Tat-specific factor 1 (Fragment) OS=Homo sapiens OX=9606 GN=HTATSF1 PE=1 SV=1;sp|O43719|HTSF1_HUMAN HIV Tat-specific factor	25.184	0	0	0	0	0	0	643870	253160	340190	404260	400860	478420	1	2	2	2	2	2	LLDEDEIR;SGTNLDGNDEFDEQLR
Q5H8C1	FRAS1-related extracellular matrix protein 1	FREM1	sp|Q5H8C1|FREM1_HUMAN FRAS1-related extracellular matrix protein 1 OS=Homo sapiens OX=9606 GN=FREM1 PE=1 SV=3	244.15	0	0	0	0	0	0	690580	418700	279550	537740	466700	126450	1	1	1	1	1	1	VESTTDSHFPRQDQLPSFPK
F8VQX6;H0YI09;Q9H8H3	Methyltransferase-like protein 7A	METTL7A	tr|F8VQX6|F8VQX6_HUMAN Putative methyltransferase-like protein 7A (Fragment) OS=Homo sapiens OX=9606 GN=METTL7A PE=1 SV=1;tr|H0YI09|H0YI09_HUMAN Putative methyltransferase-like protein 7A (Fragment) OS=Homo sapiens OX=9606 GN=METTL7A PE=1 SV=1;sp|Q9H8H3|ME	20.662	0	0	0	0	0	0	319060	367080	478300	94486	631390	582350	1	2	2	1	3	2	ELFSNLQEFAGPSGK;LSLLEVGCGTGANFK;VTCIDPNPNFEK
P04843;B7Z4L4;F8WF32	Dolichyl-diphosphooligosaccharide--protein glycosyltransferase subunit 1	RPN1	sp|P04843|RPN1_HUMAN Dolichyl-diphosphooligosaccharide--protein glycosyltransferase subunit 1 OS=Homo sapiens OX=9606 GN=RPN1 PE=1 SV=1;tr|B7Z4L4|B7Z4L4_HUMAN Dolichyl-diphosphooligosaccharide--protein glycosyltransferase subunit 1 OS=Homo sapiens OX=9606	68.569	5842900	7269600	5779100	6158200	6731300	5738100	454270	379230	354070	394140	378810	508430	6	9	9	10	8	10	ALTSEIALLQSR;ATSFLLALEPELEAR;FVDHVFDEQVIDSLTVK;GEDEEENNLEVR;HFDETVNR;IDHILDAL;LKTEGSDLCDR;LPVALDPGAK;NIEIDSPYEISR;SEDLLDYGPFR;VTAEVVLAHLGGGSTSR;YDYQRQPDSGISSIR
Q13409;E9PGG1;E7EUM4;E7ERR6;E7ERH4;E7ET01;E7ETL8;E7EQU2;E7ESD3;E7EMU4;E7EV09;E7EQL5;E7EU01	Cytoplasmic dynein 1 intermediate chain 2	DYNC1I2	sp|Q13409|DC1I2_HUMAN Cytoplasmic dynein 1 intermediate chain 2 OS=Homo sapiens OX=9606 GN=DYNC1I2 PE=1 SV=3;tr|E9PGG1|E9PGG1_HUMAN Cytoplasmic dynein 1 intermediate chain 2 (Fragment) OS=Homo sapiens OX=9606 GN=DYNC1I2 PE=1 SV=1;tr|E7EUM4|E7EUM4_HUMAN Cyt	71.456	5488900	4983100	5174600	5127600	5712800	5442400	625440	271470	383210	386960	420420	378090	4	5	5	5	5	5	EAVAPVQEESDLEK;EAVAPVQEESDLEKK;SDKSELKAELER;SVSTPSEAGSQDSGDGAVGSR;TLAEINANRADAEEEAATRIPA
A0A804HIB9;A0A8C8NLQ3;B7Z4P9;Q9NP72;A0A804HJ83;A0A087X163;A0A804HIM2;H0Y6T8;A0A804HKV1;A0A804HLG5;A0A804HK95;Q5W0J0	Ras-related protein Rab-18	RAB18	tr|A0A804HIB9|A0A804HIB9_HUMAN Ras-related protein Rab-18 OS=Homo sapiens OX=9606 GN=RAB18 PE=1 SV=1;tr|A0A8C8NLQ3|A0A8C8NLQ3_HUMAN Ras-related protein Rab-18 OS=Homo sapiens OX=9606 GN=RAB18 PE=1 SV=1;tr|B7Z4P9|B7Z4P9_HUMAN Ras-related protein Rab-18 OS=H	14.84	4026000	4966300	0	3238200	3257800	0	793670	454010	205620	369490	402830	231050	2	2	1	2	2	1	ILIIGESGVGK;TLTPSYYR
P56192;H0YHV5;H0YHL6;H0YI94;H0YI27;H0YIP0	Methionine--tRNA ligase, cytoplasmic	MARS	sp|P56192|SYMC_HUMAN Methionine--tRNA ligase, cytoplasmic OS=Homo sapiens OX=9606 GN=MARS1 PE=1 SV=2	101.11	12015000	10466000	8826600	9871000	11029000	11491000	602490	393760	270760	307270	432730	436650	4	6	4	4	5	6	HGNQYIQVNEPWKR;ITQDIFQQLLK;ITQDIFQQLLKR;LENDQIESLR;LINAVELK;QQGVLALRPYLQK;TLPGSDWTPNAQFITR
Q9BVK6	Transmembrane emp24 domain-containing protein 9	TMED9	sp|Q9BVK6|TMED9_HUMAN Transmembrane emp24 domain-containing protein 9 OS=Homo sapiens OX=9606 GN=TMED9 PE=1 SV=2	27.277	5557500	4491800	4804500	4242300	4599100	4804800	837830	239120	358810	264610	338020	402220	2	2	2	2	2	2	DKLSELQLR;QLVEQVEQIQK
P63151;E5RIY1;A0A590UJY3;A0A590UJJ1;Q9Y2T4;Q66LE6;E5RHQ2;E5RJV2;H0YB06;E5RFR9;Q00005	Serine/threonine-protein phosphatase 2A 55 kDa regulatory subunit B alpha isoform	PPP2R2A	sp|P63151|2ABA_HUMAN Serine/threonine-protein phosphatase 2A 55 kDa regulatory subunit B alpha isoform OS=Homo sapiens OX=9606 GN=PPP2R2A PE=1 SV=1	51.691	4892900	2842100	2643700	4051800	3080600	4977800	808910	187840	254910	405050	278940	495080	6	6	5	7	6	6	AGAGGGNDIQWCFSQVK;INLWHLEITDR;LFEEPEDPSNR;NAAQFLLSTNDK;SLEIEEK;VVIFQQEQENK;YRDPTTVTTLR
Q8N5K1;D6RCF4;A0A2R8Y540;I3L1N9	CDGSH iron-sulfur domain-containing protein 2	CISD2	sp|Q8N5K1|CISD2_HUMAN CDGSH iron-sulfur domain-containing protein 2 OS=Homo sapiens OX=9606 GN=CISD2 PE=1 SV=1;tr|D6RCF4|D6RCF4_HUMAN CDGSH iron-sulfur domain-containing protein 2 OS=Homo sapiens OX=9606 GN=CISD2 PE=1 SV=1	15.278	0	0	0	0	0	0	352350	171240	349070	522360	334100	701630	3	3	3	3	3	3	DSLINLK;VQLPAYLK;VVNEINIEDLCLTK
P23246;H0Y9K7	Splicing factor, proline- and glutamine-rich	SFPQ	sp|P23246|SFPQ_HUMAN Splicing factor, proline- and glutamine-rich OS=Homo sapiens OX=9606 GN=SFPQ PE=1 SV=2	76.149	10196000	12620000	11468000	8626000	7698100	7340100	836880	412740	516640	307080	124340	213360	4	4	4	3	3	3	AVVIVDDR;FAQHGTFEYEYSQR;FATHAAALSVR;GIVEFASKPAAR;LFVGNLPADITEDEFKR;YGEPGEVFINK
D6RBD7;C9J1V9;O43324;D6RCQ0;H0YAL7	Eukaryotic translation elongation factor 1 epsilon-1	EEF1E1;EEF1E1-BLOC1S5	tr|D6RBD7|D6RBD7_HUMAN Eukaryotic translation elongation factor 1 epsilon-1 OS=Homo sapiens OX=9606 GN=EEF1E1 PE=1 SV=1;tr|C9J1V9|C9J1V9_HUMAN EEF1E1-BLOC1S5 readthrough (NMD candidate) OS=Homo sapiens OX=9606 GN=EEF1E1-BLOC1S5 PE=4 SV=2;sp|O43324|MCA3_HUM	16.686	0	0	0	0	0	0	658140	321010	391140	366690	467680	203410	2	2	2	2	2	1	AAAAELSLLEK;AIVQQWLEYR
C9JJV0;C9JDH9;C9J6L2;C9JCC0;C9J232;H7C279;H0Y630;Q8NBY1;B4DR80;B4E0Y9;Q9P289;O00506;Q9Y6E0	Serine/threonine-protein kinase 26;Serine/threonine-protein kinase 25;Serine/threonine-protein kinase 24;Serine/threonine-protein kinase 24 36 kDa subunit;Serine/threonine-protein kinase 24 12 kDa subunit	STK25;STK24;STK26	tr|C9JJV0|C9JJV0_HUMAN Serine/threonine-protein kinase 25 (Fragment) OS=Homo sapiens OX=9606 GN=STK25 PE=1 SV=1;tr|C9JDH9|C9JDH9_HUMAN Serine/threonine-protein kinase 25 (Fragment) OS=Homo sapiens OX=9606 GN=STK25 PE=1 SV=1;tr|C9J6L2|C9J6L2_HUMAN Serine/th	8.7219	0	0	0	0	0	0	1437900	272800	0	691890	0	0	1	1	0	1	0	0	LADFGVAGQLTDTQIKR
D6R9A6;P26583	High mobility group protein B2	HMGB2	tr|D6R9A6|D6R9A6_HUMAN High mobility group protein B2 (Fragment) OS=Homo sapiens OX=9606 GN=HMGB2 PE=1 SV=1;sp|P26583|HMGB2_HUMAN High mobility group protein B2 OS=Homo sapiens OX=9606 GN=HMGB2 PE=1 SV=2	15.404	0	0	0	0	0	0	1138600	62119	98038	1086500	0	0	2	1	1	2	1	0	MSSYAFFVQTCR;RPPSAFFLFCSEHRPK;SEHPGLSIGDTAK
O00743	Serine/threonine-protein phosphatase 6 catalytic subunit;Serine/threonine-protein phosphatase 6 catalytic subunit, N-terminally processed	PPP6C	sp|O00743|PPP6_HUMAN Serine/threonine-protein phosphatase 6 catalytic subunit OS=Homo sapiens OX=9606 GN=PPP6C PE=1 SV=1	35.144	3961400	4728300	4169000	4840000	6105300	7977200	642470	88061	315870	388570	626630	321400	4	2	4	4	5	4	APLDLDKYVEIAR;GAGWLFGAK;VTNEFVHINNLK;YGNANAWR;YLPENDLKR
Q9BU76	Multiple myeloma tumor-associated protein 2	MMTAG2	sp|Q9BU76|MMTA2_HUMAN Multiple myeloma tumor-associated protein 2 OS=Homo sapiens OX=9606 GN=MMTAG2 PE=1 SV=1	29.411	6049100	2933400	6300800	4050200	3750700	5786200	757350	179520	622240	172550	270970	360280	3	3	3	2	3	3	EAEREALLAALGYK;GGQDQFNWEDVK;LLGLGSASGSVGR;VESGGPGTSAASAR
P62191	26S protease regulatory subunit 4	PSMC1	sp|P62191|PRS4_HUMAN 26S proteasome regulatory subunit 4 OS=Homo sapiens OX=9606 GN=PSMC1 PE=1 SV=1	49.184	8379600	6954500	6894200	6848900	8705900	6200900	797340	168990	296580	337710	492920	265340	3	3	2	3	3	2	AVANQTSATFLR;IETLDPALIRPGR;VAEEHAPSIVFIDEIDAIGTKR
P15121;E9PCX2;E9PEF9;C9JRZ8	Aldose reductase	AKR1B1	sp|P15121|ALDR_HUMAN Aldo-keto reductase family 1 member B1 OS=Homo sapiens OX=9606 GN=AKR1B1 PE=1 SV=3;tr|E9PCX2|E9PCX2_HUMAN Aldo-keto reductase family 1 member B1 OS=Homo sapiens OX=9606 GN=AKR1B1 PE=1 SV=1	35.853	13277000	2008600	3556700	2755600	3325400	2687100	1405100	44768	203190	115230	289570	300550	4	2	2	2	3	3	GIVVTAYSPLGSPDRPWAKPEDPSLLEDPR;LLLNNGAK;TTAQVLIR;YKPAVNQIECHPYLTQEK
A0A7I2V4J2;A0A7I2V5Y7;A0A7I2V535;Q15233;A0A7I2V4N2;A0A7I2V464;A0A7P0MRW0;C9IZL7;H7C367;A0A7I2V4K9;C9JYS8	Non-POU domain-containing octamer-binding protein	NONO	tr|A0A7I2V4J2|A0A7I2V4J2_HUMAN Non-POU domain-containing octamer-binding protein OS=Homo sapiens OX=9606 GN=NONO PE=1 SV=1;tr|A0A7I2V5Y7|A0A7I2V5Y7_HUMAN Non-POU domain-containing octamer-binding protein OS=Homo sapiens OX=9606 GN=NONO PE=1 SV=1;tr|A0A7I2V	53.818	7184800	5115700	5449500	3889600	3966700	2442000	839190	308870	391410	312080	347080	158690	3	4	3	3	3	2	AAPGAEFAPNKR;AVVIVDDR;FACHSASLTVR;FAQPGSFEYEYAMR;GIVEFSGKPAAR
J3QRG6;P42771;K7ES20;K7ENC6;P42772	Cyclin-dependent kinase inhibitor 2A;Cyclin-dependent kinase 4 inhibitor B	CDKN2A;CDKN2B	tr|J3QRG6|J3QRG6_HUMAN Cyclin-dependent kinase inhibitor 2A OS=Homo sapiens OX=9606 GN=CDKN2A PE=1 SV=1;sp|P42771|CDN2A_HUMAN Cyclin-dependent kinase inhibitor 2A OS=Homo sapiens OX=9606 GN=CDKN2A PE=1 SV=2;tr|K7ES20|K7ES20_HUMAN Cyclin-dependent kinase in	14.968	4084300	0	4011900	5060700	0	0	971210	0	495460	673220	216310	0	2	0	2	2	1	0	ALLEAGALPNAPNSYGR;EGFLDTLVVLHR
A0A7I2V4L7;B1ANR0;Q13310;A0A7I2V5W9;A0A7I2V598;H0Y5F5;H0YEU6;B1ANR1;A0A7I2V4V6;H0YEQ8;H0YCC8;P0CB38	Polyadenylate-binding protein;Polyadenylate-binding protein 4	PABPC4	tr|A0A7I2V4L7|A0A7I2V4L7_HUMAN Polyadenylate-binding protein OS=Homo sapiens OX=9606 GN=PABPC4 PE=1 SV=1;tr|B1ANR0|B1ANR0_HUMAN Polyadenylate-binding protein OS=Homo sapiens OX=9606 GN=PABPC4 PE=1 SV=1;sp|Q13310|PABP4_HUMAN Polyadenylate-binding protein 4	66.499	8282000	7204400	5920700	6596500	6031900	7613400	726980	289110	336360	291350	247100	457040	5	4	4	4	3	4	AKEFTNVYIK;ALDTMNFDVIK;ALYDTFSAFGNILSCK;GFGFVCFSSPEEATK;ITGMLLEIDNSELLHMLESPESLR;IVGSKPLYVALAQR;NFGEEVDDESLKELFSQFGK;NLDDTIDDEKLR;RSLGYAYVNFQQPADAER;SGVGNVFIK;SKGFGFVCFSSPEEATK;YQGVNLYIK
O75533;H7C341	Splicing factor 3B subunit 1	SF3B1	sp|O75533|SF3B1_HUMAN Splicing factor 3B subunit 1 OS=Homo sapiens OX=9606 GN=SF3B1 PE=1 SV=3	145.83	7325600	6642700	7429700	9292700	8219800	7716400	486500	233140	413350	440330	383050	391190	13	11	14	14	12	12	AIGPHDVLATLLNNLK;DTPGHGSGWAETPR;EIISNLAK;ICFELLELLK;IVDDLKDEAEQYRK;IYNDDKNTYIR;IYNSIYIGSQDALIAHYPR;QCCGTDGVEANYIK;QLVDTTVELANK;RWDQTADQTPGATPK;SLVEIIEHGLVDEQQK;VKPYLPQICGTVLWR;VPELNVQNGVLK;VQENCIDLVGR;VVNGAAASQPPSK
Q9P0L0;J3QKM9	Vesicle-associated membrane protein-associated protein A	VAPA	sp|Q9P0L0|VAPA_HUMAN Vesicle-associated membrane protein-associated protein A OS=Homo sapiens OX=9606 GN=VAPA PE=1 SV=3	27.893	3912200	11273000	5750800	4328400	4976500	4407400	447290	443040	464610	257230	391570	320640	2	2	2	2	2	2	GPFTDVVTTNLK;HEQILVLDPPTDLK;VAHSDKPGSTSTASFR
F5GYN4;F5GYJ8;Q96FW1;F5H6Q1;F5H3F0	Ubiquitin thioesterase OTUB1	OTUB1	tr|F5GYN4|F5GYN4_HUMAN Ubiquitinyl hydrolase 1 OS=Homo sapiens OX=9606 GN=OTUB1 PE=1 SV=1;tr|F5GYJ8|F5GYJ8_HUMAN Ubiquitinyl hydrolase 1 OS=Homo sapiens OX=9606 GN=OTUB1 PE=1 SV=1;sp|Q96FW1|OTUB1_HUMAN Ubiquitin thioesterase OTUB1 OS=Homo sapiens OX=9606 G	28.05	4912100	0	2741600	2929400	3290300	2145900	1126900	59282	207510	347320	301310	239060	3	1	2	3	3	3	AFGFSHLEALLDDSKELQR;FFEHFIEGGR;IQQEIAVQNPLVSER
I3L4N8;P63261;A0A804GS07;A0A6Q8PFE4;I3L3I0;P68032;P68133;I3L1U9;P62736;P63267;A0A804HKV3;K7EM38;I3L3R2;J3KT65;A5A3E0;Q6S8J3;P0CG38;A0A2R8YFE2;A0A2R8YEA7;Q562R1;P0CG39;Q9BYX7;A0A7P0TBL1;F8WCH0	Actin, cytoplasmic 2;Actin, cytoplasmic 2, N-terminally processed;Actin, alpha cardiac muscle 1;Actin, alpha skeletal muscle;Actin, aortic smooth muscle;Actin, gamma-enteric smooth muscle	ACTG1;ACTC1;ACTA1;ACTA2;ACTG2	tr|I3L4N8|I3L4N8_HUMAN Actin, cytoplasmic 2 OS=Homo sapiens OX=9606 GN=ACTG1 PE=1 SV=9;sp|P63261|ACTG_HUMAN Actin, cytoplasmic 2 OS=Homo sapiens OX=9606 GN=ACTG1 PE=1 SV=1;tr|A0A804GS07|A0A804GS07_HUMAN Actin, cytoplasmic 2 OS=Homo sapiens OX=9606 GN=ACTG1	38.975	0	0	0	0	0	0	704560	144590	240290	365120	436340	388710	1	1	1	1	1	1	AGFAGDDAPR;AVFPSIVGRPR;DLTDYLMK;DLYANTVLSGGTTMYPGIADR;DSYVGDEAQSK;DSYVGDEAQSKR;EEEIAALVIDNGSGMCK;EITALAPSTMK;FRCPEALFQPSFLGMESCGIHETTFNSIMK;GYSFTTTAER;GYSFTTTAEREIVR;IIAPPER;IIAPPERK;IWHHTFYNELR;KDLYANTVLSGGTTMYPGIADR;LDLAGRDLTDYLMK;MQKEITALAPSTMK;QEYDESGPSIVHR;QEYDESGPSIVHRK;RGILTLK;SYELPDGQVITIGNER;TTGIVMDSGDGVTHTVPIYEGYALPHAILR;VAPEEHPVLLTEAPLNPK
P51648;A0A5F9ZHN9;A0A5F9ZHI5;J3QRD1;A0A5K1VW72;A0A5F9ZGX4;A0A5F9ZI12;J3QS00;I3L1M4;A0A5F9ZHZ9;J3QKK9;I3L2W1;I3L0X1;J3KTG1;K7EN73;A0A0D9SGC3;A0A5F9ZHP6	Fatty aldehyde dehydrogenase	ALDH3A2	sp|P51648|AL3A2_HUMAN Aldehyde dehydrogenase family 3 member A2 OS=Homo sapiens OX=9606 GN=ALDH3A2 PE=1 SV=1;tr|A0A5F9ZHN9|A0A5F9ZHN9_HUMAN Aldehyde dehydrogenase OS=Homo sapiens OX=9606 GN=ALDH3A2 PE=1 SV=1;tr|A0A5F9ZHI5|A0A5F9ZHI5_HUMAN Aldehyde dehydrog	54.847	3868900	4783400	3975500	3890800	4835200	6354900	446860	289750	307990	302110	380600	538220	3	4	5	4	4	4	EKDILTAIAADLCK;IAFGGETDEATR;ILSLLEGQK;NVDEAINFINER;YIAPTVLTDVDPK
P53618;E9PP73;E9PP63;E9PKQ1	Coatomer subunit beta	COPB1	sp|P53618|COPB_HUMAN Coatomer subunit beta OS=Homo sapiens OX=9606 GN=COPB1 PE=1 SV=3;tr|E9PP73|E9PP73_HUMAN Coatomer subunit beta (Fragment) OS=Homo sapiens OX=9606 GN=COPB1 PE=1 SV=8	107.14	4663100	10389000	7946600	8438500	11590000	10626000	466140	232520	275340	305400	546440	430350	7	6	6	7	7	7	CIYNLLQSSSPAVK;DLQHPNEFIR;LLHEMILVCDAYRK;NFEHLIPDAPELIHDFLVNEK;SIFGEDALANVSIEKPIHQGPDAAVTGHIR;TNNVSEHEDTDKYR;VLQDLVMDILR;YVALVQEK
E9PM00;A0A8I5KRR9;A0A804HJQ7;A0A804HI25;Q9UBM7;B4E1K5;E9PLZ2;E9PRL8;E9PQ71;E9PIP9;E9PJ54;H0YE57;A0A804HJI8;A0A804HL56	7-dehydrocholesterol reductase	DHCR7	tr|E9PM00|E9PM00_HUMAN 7-dehydrocholesterol reductase OS=Homo sapiens OX=9606 GN=DHCR7 PE=1 SV=2;tr|A0A8I5KRR9|A0A8I5KRR9_HUMAN 7-dehydrocholesterol reductase OS=Homo sapiens OX=9606 GN=DHCR7 PE=4 SV=1;tr|A0A804HJQ7|A0A804HJQ7_HUMAN 7-dehydrocholesterol re	47.94	0	5509400	3030100	0	4508800	3728300	339720	418930	308100	310790	456060	404600	1	2	2	3	2	2	LSDIWAK;VIECSYTSADGQR;YTAAVPYR
F5H157;Q15286	Ras-related protein Rab-35	RAB35	tr|F5H157|F5H157_HUMAN Ras-related protein Rab-35 (Fragment) OS=Homo sapiens OX=9606 GN=RAB35 PE=1 SV=1;sp|Q15286|RAB35_HUMAN Ras-related protein Rab-35 OS=Homo sapiens OX=9606 GN=RAB35 PE=1 SV=1	21.214	3224000	3661500	4295900	3239700	3905300	0	369310	291750	503350	288650	389800	383150	2	3	3	3	3	3	ILVGNKNDDPER;VVETEDAYK;WLHEINQNCDDVCR
Q14964	Ras-related protein Rab-39A	RAB39A	sp|Q14964|RB39A_HUMAN Ras-related protein Rab-39A OS=Homo sapiens OX=9606 GN=RAB39A PE=1 SV=2	25.006	0	0	0	0	0	0	602940	258750	440120	306490	367130	246980	1	1	1	1	1	1	IKLQLWDTAGQER;LQLWDTAGQER
Q15637;A0A7P0T9U7;F8WEV5;H7C561	Splicing factor 1	SF1	sp|Q15637|SF01_HUMAN Splicing factor 1 OS=Homo sapiens OX=9606 GN=SF1 PE=1 SV=4;tr|A0A7P0T9U7|A0A7P0T9U7_HUMAN Splicing factor 1 OS=Homo sapiens OX=9606 GN=SF1 PE=1 SV=1	68.329	3702400	3899200	3368700	3427300	3487900	3769400	810710	291510	231800	328730	245460	271960	4	4	3	4	4	3	ATGANATPLDFPSK;FQRPGDPQSAQDK;ILRPWQSSETR;QGIETPEDQNDLRK;SITNTTVCTK
Q9NZT1	Calmodulin-like protein 5	CALML5	sp|Q9NZT1|CALL5_HUMAN Calmodulin-like protein 5 OS=Homo sapiens OX=9606 GN=CALML5 PE=1 SV=2	15.892	0	0	0	0	0	0	764780	211800	315780	272770	234180	369090	1	1	1	1	1	1	AGELTPEEEAQYKK
Q9C005	Protein dpy-30 homolog	DPY30	sp|Q9C005|DPY30_HUMAN Protein dpy-30 homolog OS=Homo sapiens OX=9606 GN=DPY30 PE=1 SV=1	11.25	0	0	0	0	0	0	0	263900	685790	401530	424330	353170	0	1	1	1	1	1	AYLDQTVVPILLQGLAVLAK
Q99615;A0A6I8PU73;A0A6I8PUD4;A0A6I8PS32;A0A6I8PIK4;A0A6I8PR89;A0A6I8PU89;A0A6I8PLE7;A0A6I8PRZ0;K7EK03;K7ER44;K7EIH8;A0A6I8PUC2;K7EPP7;K7ESP1;K7ELJ8;K7EJE9;K7EJV7;K7EN19;K7EJL5;A0A6I8PR93	DnaJ homolog subfamily C member 7	DNAJC7	sp|Q99615|DNJC7_HUMAN DnaJ homolog subfamily C member 7 OS=Homo sapiens OX=9606 GN=DNAJC7 PE=1 SV=2;tr|A0A6I8PU73|A0A6I8PU73_HUMAN DnaJ homolog subfamily C member 7 OS=Homo sapiens OX=9606 GN=DNAJC7 PE=1 SV=1;tr|A0A6I8PUD4|A0A6I8PUD4_HUMAN DnaJ homolog sub	56.44	5611700	6122100	4738300	5235800	4993300	4070100	685080	353130	170520	282100	293550	322850	7	8	5	6	6	7	DYNEAYNYYTK;EALGDAQQSVR;FREALGDAQQSVR;GLCLYYEDCIEK;ILGVDKNASEDEIKK;KDYNEAYNYYTK;LAYELYTEALGIDPNNIK;LDDSFVR
Q9Y3I0	tRNA-splicing ligase RtcB homolog	RTCB	sp|Q9Y3I0|RTCB_HUMAN RNA-splicing ligase RtcB homolog OS=Homo sapiens OX=9606 GN=RTCB PE=1 SV=1	55.21	9589300	4977800	4802100	6420600	4347300	0	942760	229930	298160	272360	234510	109640	3	3	3	2	3	1	GLGHQVATDALVAMEK;IASPEGQDYLK;SYNDELQFLEK
P16989;A0A0D9SEI8	Y-box-binding protein 3	YBX3	sp|P16989|YBOX3_HUMAN Y-box-binding protein 3 OS=Homo sapiens OX=9606 GN=YBX3 PE=1 SV=4;tr|A0A0D9SEI8|A0A0D9SEI8_HUMAN Y-box-binding protein 3 (Fragment) OS=Homo sapiens OX=9606 GN=YBX3 PE=1 SV=1	40.089	4994100	4054200	5635300	6218700	6308600	5360500	507880	179990	382280	319900	365630	331340	2	2	2	2	2	2	AGEAPTENPAPPTQQSSAE;GAEAANVTGPDGVPVEGSR;NDTKEDVFVHQTAIK;SVGDGETVEFDVVEGEK
A8K8J9;F8W1I6;A0A7I2V4Y9;Q13561;F8VW18;A0A7I2V390;A0A7I2V4H4;H0YI98;H0YHL1;F8VRV7;A0A7I2V5R4	Dynactin subunit 2	DCTN2	tr|A8K8J9|A8K8J9_HUMAN Dynactin 2 (P50), isoform CRA_b OS=Homo sapiens OX=9606 GN=DCTN2 PE=1 SV=1;tr|F8W1I6|F8W1I6_HUMAN Dynactin subunit 2 OS=Homo sapiens OX=9606 GN=DCTN2 PE=1 SV=1;tr|A0A7I2V4Y9|A0A7I2V4Y9_HUMAN Dynactin subunit 2 OS=Homo sapiens OX=9606	34.486	3523700	3080500	3970300	2426800	2698600	3113600	686000	106130	456380	345870	270450	214620	4	2	6	6	4	3	LLGPDAAINLTDPDGALAKR;LLHEVQELTTEVEK;LLLQLEATK;LTELETAVR;QQLVASHLEK;VSALDLAVLDQVEAR
Q5H909;Q9UNF1;Q5H907;A0A087X070;G5E9N2;Q12816	Melanoma-associated antigen D2	MAGED2	tr|Q5H909|Q5H909_HUMAN Melanoma-associated antigen D2 OS=Homo sapiens OX=9606 GN=MAGED2 PE=1 SV=2;sp|Q9UNF1|MAGD2_HUMAN Melanoma-associated antigen D2 OS=Homo sapiens OX=9606 GN=MAGED2 PE=1 SV=2;tr|Q5H907|Q5H907_HUMAN Melanoma antigen family D, 2, isoform	63.138	4469900	6105800	6629100	5949000	5702600	6516500	439790	209690	190810	369190	304060	563080	4	4	3	5	4	5	EIDKNDHLYILLSTLEPTDAGILGTTK;EWAAQYR;GPIAFWAR;LITDEFVK;VFGIQLK
A0A7P0TBB1;A0A7P0TA76;O95573;A0A7P0T8L6;A0A7P0TB52;H7BYZ7;A0A7P0T905;A0A7P0TBL9;F5GWH2	Long-chain-fatty-acid--CoA ligase 3	ACSL3	tr|A0A7P0TBB1|A0A7P0TBB1_HUMAN Fatty acid CoA ligase Acsl3 OS=Homo sapiens OX=9606 GN=ACSL3 PE=1 SV=1;tr|A0A7P0TA76|A0A7P0TA76_HUMAN Fatty acid CoA ligase Acsl3 OS=Homo sapiens OX=9606 GN=ACSL3 PE=1 SV=1;sp|O95573|ACSL3_HUMAN Fatty acid CoA ligase Acsl3 OS	77.514	4133200	5342900	4464600	5613700	5057000	6484000	281350	284290	240650	304680	379970	584610	5	6	4	5	6	7	EVLNEEDEVQPNGK;IGYSSPQTLADQSSK;LKDIVSLVPR;LQAGEYVSLGK;LSPEPWTPETGLVTDAFK;THYQADIER;VLSEAAISASLEKFEIPVK
P07355;H0YMD0;H0YKS4;H0YMU9;A0A7I2V4P4;H0YMM1;H0YNB8;H0YN42;H0YMW4;H0YKL9;H0YKZ7;H0YKV8;H0YMT9;H0YKX9;H0YM50;H0YNP5;A6NMY6;H0YLV6;H0YLE2;H0YL33;H0YMD9;H0YNA0;H0YN28;H0YKN4	Annexin A2;Annexin;Putative annexin A2-like protein	ANXA2;ANXA2P2	sp|P07355|ANXA2_HUMAN Annexin A2 OS=Homo sapiens OX=9606 GN=ANXA2 PE=1 SV=2;tr|H0YMD0|H0YMD0_HUMAN Annexin (Fragment) OS=Homo sapiens OX=9606 GN=ANXA2 PE=1 SV=1;tr|H0YKS4|H0YKS4_HUMAN Annexin (Fragment) OS=Homo sapiens OX=9606 GN=ANXA2 PE=1 SV=1;tr|H0YMU9|	38.604	4823400	2729900	3315800	3785100	2908300	3781100	840900	206120	267220	215510	235360	306790	5	5	4	4	4	4	GLGTDEDSLIEIICSR;GVDEVTIVNILTNR;QDIAFAYQR;STVHEILCK;TNQELQEINR
Q8NC51	Plasminogen activator inhibitor 1 RNA-binding protein	SERBP1	sp|Q8NC51|PAIRB_HUMAN Plasminogen activator inhibitor 1 RNA-binding protein OS=Homo sapiens OX=9606 GN=SERBP1 PE=1 SV=2	44.965	8064200	0	0	0	10602000	0	708280	173050	209480	338710	582970	56912	2	2	1	2	2	1	PGHLQEGFGCVVTNRFDQLFDDESDPFEVLK;RFEKPLEEK;RPDQQLQGEGK;TDKSSASAPDVDDPEAFPALA
P20339	Ras-related protein Rab-5A	RAB5A	sp|P20339|RAB5A_HUMAN Ras-related protein Rab-5A OS=Homo sapiens OX=9606 GN=RAB5A PE=1 SV=2	23.658	0	0	0	0	0	0	735320	121430	258750	434650	261640	242890	1	2	2	2	1	1	FEIWDTAGQER;GVDLTEPTQPTR;LVLLGESAVGK;QASPNIVIALSGNK;YHSLAPMYYR
C9JJS3;C9K0K7;E7EPA1;O60256;C9JDH0;E7EW35;C9JDU5;I3L331;I3L164;I3L0S1	Phosphoribosyl pyrophosphate synthase-associated protein 2	PRPSAP2	tr|C9JJS3|C9JJS3_HUMAN Phosphoribosyl pyrophosphate synthase-associated protein 2 (Fragment) OS=Homo sapiens OX=9606 GN=PRPSAP2 PE=1 SV=1;tr|C9K0K7|C9K0K7_HUMAN Phosphoribosyl pyrophosphate synthase-associated protein 2 (Fragment) OS=Homo sapiens OX=9606 G	21.76	2352900	2983000	2678000	2629100	3699600	2647100	284170	258020	345940	253070	501870	397380	2	3	3	3	3	3	ASPFLLQYIQEEIPDYR;SIIGVIPYFPYSK;VQIQESVR
Q13185;C9JMM0;B8ZZ43;S4R2Y4	Chromobox protein homolog 3	CBX3	sp|Q13185|CBX3_HUMAN Chromobox protein homolog 3 OS=Homo sapiens OX=9606 GN=CBX3 PE=1 SV=4	20.811	3282000	0	2264500	4188400	0	2624000	628400	0	254970	748880	0	407830	2	1	2	3	0	2	KVEEAEPEEFVVEK;LTWHSCPEDEAQ;WKDSDEADLVLAK
A0A7P0TB97;A0A7P0TAQ9;A0A7P0Z431;Q8IXB1;A0A7P0TB83;A0A7P0T9B7;A0A7P0TB22;E7EP04;A0A7P0Z4F2;A0A494C1G5;A0A7P0T8Y3	DnaJ homolog subfamily C member 10	DNAJC10	tr|A0A7P0TB97|A0A7P0TB97_HUMAN DnaJ homolog subfamily C member 10 OS=Homo sapiens OX=9606 GN=DNAJC10 PE=1 SV=1;tr|A0A7P0TAQ9|A0A7P0TAQ9_HUMAN DnaJ homolog subfamily C member 10 OS=Homo sapiens OX=9606 GN=DNAJC10 PE=1 SV=1;tr|A0A7P0Z431|A0A7P0Z431_HUMAN Dna	72.152	2036800	3852100	3814800	3381400	4723300	4526700	283520	269400	326090	236040	527580	395090	4	5	5	4	6	5	AIAALISEKLETLR;ASNLLYGQLK;EVDGLLR;GLEDNQGGQYESWNYYR;ILYDILAFAK;NFQEEQINTR;VDCQAYAQTCQK
Q13637;O14966;P57729	Ras-related protein Rab-32	RAB32	sp|Q13637|RAB32_HUMAN Ras-related protein Rab-32 OS=Homo sapiens OX=9606 GN=RAB32 PE=1 SV=3	24.997	4701400	0	3882900	0	0	5487600	365840	292380	279220	300000	347170	430930	2	3	3	3	2	3	DNINIEEAAR;LQLWDIAGQER;VLVIGELGVGK
A0A7P0T861;K7EL50;P27797;K7EJB9	Calreticulin	CALR	tr|A0A7P0T861|A0A7P0T861_HUMAN Calreticulin OS=Homo sapiens OX=9606 GN=CALR PE=1 SV=1;tr|K7EL50|K7EL50_HUMAN Calreticulin OS=Homo sapiens OX=9606 GN=CALR PE=1 SV=2;sp|P27797|CALR_HUMAN Calreticulin OS=Homo sapiens OX=9606 GN=CALR PE=1 SV=1;tr|K7EJB9|K7EJB9	40.813	8152000	3425400	4312900	6775800	4815500	3550800	662540	65942	276600	638640	271600	100030	3	2	3	4	3	2	EQFLDGDGWTSR;FYGDEEKDKGLQTSQDAR;IKDPDASKPEDWDER;KVHVIFNYK
A0A590UJK4;A0A590UK01;A0A590UJP7;A0A590UK80;Q13247;B4DJK0;B4DUA4;A0A0D9SEM4;Q13243;Q08170	Serine/arginine-rich splicing factor 6	SRSF6	tr|A0A590UJK4|A0A590UJK4_HUMAN Serine/arginine-rich-splicing factor 6 OS=Homo sapiens OX=9606 GN=SRSF6 PE=1 SV=1;tr|A0A590UK01|A0A590UK01_HUMAN Serine/arginine-rich-splicing factor 6 OS=Homo sapiens OX=9606 GN=SRSF6 PE=1 SV=1;tr|A0A590UJP7|A0A590UJP7_HUMAN	26.306	0	0	0	0	0	0	852070	0	196880	482500	218680	264260	1	0	2	2	1	1	ALDKLDGTEINGR;LIVENLSSR;TNEGVIEFR
H7C1J8;A0A7I2V2R3;A0A7I2V5D8;A0A7I2V402;A0A7I2V4G0;P51991	Heterogeneous nuclear ribonucleoprotein A3	HNRNPA3	tr|H7C1J8|H7C1J8_HUMAN Heterogeneous nuclear ribonucleoprotein A3 (Fragment) OS=Homo sapiens OX=9606 GN=HNRNPA3 PE=1 SV=1;tr|A0A7I2V2R3|A0A7I2V2R3_HUMAN Heterogeneous nuclear ribonucleoprotein A3 OS=Homo sapiens OX=9606 GN=HNRNPA3 PE=1 SV=1;tr|A0A7I2V5D8|A	11.298	0	0	0	0	0	0	281610	212170	376830	391950	325930	416080	1	1	1	1	1	1	SSGSPYGGGYGSGGGSGGYGSR
Q12906;K7EKJ9;K7EQR9;K7EJ09;K7EKY0;K7ER69	Interleukin enhancer-binding factor 3	ILF3	sp|Q12906|ILF3_HUMAN Interleukin enhancer-binding factor 3 OS=Homo sapiens OX=9606 GN=ILF3 PE=1 SV=3;tr|K7EKJ9|K7EKJ9_HUMAN Interleukin enhancer-binding factor 3 (Fragment) OS=Homo sapiens OX=9606 GN=ILF3 PE=1 SV=1;tr|K7EQR9|K7EQR9_HUMAN Interleukin enhanc	95.337	10090000	6200000	4466900	5359000	6165300	5327400	819810	213110	204710	201180	309440	244480	4	5	5	5	5	5	CLAALASLR;GDLDLELVLLCK;LFPDTPLALDANK;LNQLKPGLQYK;VLAGETLSVNDPPDVLDR;VPTWGPLR
Q9Y5M8;H7C4H2;C9J5Z8	Signal recognition particle receptor subunit beta	SRPRB	sp|Q9Y5M8|SRPRB_HUMAN Signal recognition particle receptor subunit beta OS=Homo sapiens OX=9606 GN=SRPRB PE=1 SV=3;tr|H7C4H2|H7C4H2_HUMAN Signal recognition particle receptor subunit beta (Fragment) OS=Homo sapiens OX=9606 GN=SRPRB PE=1 SV=1	29.702	4103400	4020700	3381000	3130600	3980900	3829000	598710	275600	299500	236140	199840	352780	4	3	3	3	2	4	AVLLVGLCDSGK;GGRGDVGSADIQDLEK;GNSLTLIDLPGHESLR;LIQQQLEK;SAAPSTLDSSSTAPAQLGKK
B5MCX3;Q15019;C9J2Q4;H7C2Y0;H7C310;C9IY94;C9IZU3;C9JQJ4;C9J938;C9JB25	Septin-2	2002-09-01	tr|B5MCX3|B5MCX3_HUMAN Septin-2 OS=Homo sapiens OX=9606 GN=SEPTIN2 PE=1 SV=1;sp|Q15019|SEPT2_HUMAN Septin-2 OS=Homo sapiens OX=9606 GN=SEPTIN2 PE=1 SV=1;tr|C9J2Q4|C9J2Q4_HUMAN Septin-2 (Fragment) OS=Homo sapiens OX=9606 GN=SEPTIN2 PE=1 SV=1;tr|H7C2Y0|H7C2Y	36.94	4924800	5312200	5065600	4280600	5238700	0	664090	210170	338700	180370	412910	137320	4	3	4	3	3	3	ASIPFSVVGSNQLIEAK;ILDEIEEHNIK;TIISYIDEQFER;VNIVPVIAK
A0A3B3ITZ9;Q9Y2W1	Thyroid hormone receptor-associated protein 3	THRAP3	tr|A0A3B3ITZ9|A0A3B3ITZ9_HUMAN Thyroid hormone receptor-associated protein 3 OS=Homo sapiens OX=9606 GN=THRAP3 PE=1 SV=1;sp|Q9Y2W1|TR150_HUMAN Thyroid hormone receptor-associated protein 3 OS=Homo sapiens OX=9606 GN=THRAP3 PE=1 SV=2	103.52	5460800	4564400	3659800	9475000	4227000	4819400	541570	205150	137280	517360	247070	291990	7	7	6	8	6	7	ASESSKPWPDATYGTGSASR;GSFSDTGLGDGK;KTEELEEESFPER;MDSFDEDLARPSGLLAQER;NREEEWDPEYTPK;SIFQHIQSAQSQR;SSFSITR;TEELEEESFPER
Q9Y266;A0A0A0MSS4;A0A0A0MSU9	Nuclear migration protein nudC	NUDC	sp|Q9Y266|NUDC_HUMAN Nuclear migration protein nudC OS=Homo sapiens OX=9606 GN=NUDC PE=1 SV=1;tr|A0A0A0MSS4|A0A0A0MSS4_HUMAN Nuclear migration protein nudC (Fragment) OS=Homo sapiens OX=9606 GN=NUDC PE=1 SV=1;tr|A0A0A0MSU9|A0A0A0MSU9_HUMAN Nuclear migratio	38.242	10048000	3658900	3744900	3558000	3813900	2399400	990550	168690	198390	215430	261870	93541	3	3	3	3	3	2	LITQTFSHHNQLAQK;LKPNLGNGADLPNYR;LVSSDPEINTK
P00167	Cytochrome b5	CYB5A	sp|P00167|CYB5_HUMAN Cytochrome b5 OS=Homo sapiens OX=9606 GN=CYB5A PE=1 SV=2	15.33	0	0	0	0	0	0	194940	0	291250	315210	325760	790240	1	0	1	1	1	1	AEQSDEAVKYYTLEEIQK
A0A7P0Z497;P23284;A0A7P0T7U3;A0A7P0TB45	Peptidyl-prolyl cis-trans isomerase B	PPIB	tr|A0A7P0Z497|A0A7P0Z497_HUMAN Peptidyl-prolyl cis-trans isomerase OS=Homo sapiens OX=9606 GN=PPIB PE=1 SV=1;sp|P23284|PPIB_HUMAN Peptidyl-prolyl cis-trans isomerase B OS=Homo sapiens OX=9606 GN=PPIB PE=1 SV=2;tr|A0A7P0T7U3|A0A7P0T7U3_HUMAN Peptidyl-prolyl	20.21	0	0	0	0	0	0	990330	146140	210650	185620	181970	184590	2	2	1	1	1	1	TAWLDGK;TVDNFVALATGEK
P35573	Glycogen debranching enzyme;4-alpha-glucanotransferase;Amylo-alpha-1,6-glucosidase	AGL	sp|P35573|GDE_HUMAN Glycogen debranching enzyme OS=Homo sapiens OX=9606 GN=AGL PE=1 SV=3	174.76	11889000	7596500	10901000	9262500	9777300	9880300	620860	134420	277680	310570	298070	254850	10	7	10	11	10	11	AVTVYTNYPFPGETFNR;CLGPFDEWESR;ELICWGDSVK;HSPSIHQSVVAVSR;IPFASLASR;LEQGYELQFR;LGISSLIR;LINYHQEQAVNCLLGNVFYER;LTLAELNQILYR;NFAEPGSEVYLR;NHLTQFSPHFK;VGADNHVLPLDCVTLQTFLAK;VSLDPHAQVAVGILR;YAGLQGLMSVLAEIRPK;YTWNDVGQLVEK
P05198;H0YJS4;G3V4T5	Eukaryotic translation initiation factor 2 subunit 1	EIF2S1	sp|P05198|IF2A_HUMAN Eukaryotic translation initiation factor 2 subunit 1 OS=Homo sapiens OX=9606 GN=EIF2S1 PE=1 SV=3;tr|H0YJS4|H0YJS4_HUMAN Eukaryotic translation initiation factor 2 subunit 1 (Fragment) OS=Homo sapiens OX=9606 GN=EIF2S1 PE=1 SV=1;tr|G3V4	36.112	11886000	6029700	14423000	6574200	4258800	4861000	630350	167660	506690	236290	125440	190980	3	2	3	3	2	3	IGRNECVVVIR;TEGLSVLSQAMAVIK;VVTDTDETELAR
A0A804HJ36;J3KR24;A0A804HHW9;A0A804HL54;A0A804HJN6;A0A0A0MSX9;P41252;A0A804HIV9;A0A804HKU1;A0A804HK69;A0A804HIG2	Isoleucine--tRNA ligase, cytoplasmic	IARS	tr|A0A804HJ36|A0A804HJ36_HUMAN Isoleucine--tRNA ligase OS=Homo sapiens OX=9606 GN=IARS1 PE=1 SV=1;tr|J3KR24|J3KR24_HUMAN Isoleucine--tRNA ligase OS=Homo sapiens OX=9606 GN=IARS1 PE=1 SV=2;tr|A0A804HHW9|A0A804HHW9_HUMAN Isoleucine--tRNA ligase OS=Homo sapie	124.71	8506900	8112700	5688000	4415700	5963600	4984300	733220	208510	277270	162380	224040	245910	8	7	7	6	6	7	APLKPYPVSPSDK;AVPSWFVR;FLIQNVLR;LESDYEILER;LLILMEAR;LQKEEEIEFLYNENTVR;QLSSEELEQFQK;SDTPLIYK
C9J8T6;Q14061	Cytochrome c oxidase copper chaperone	COX17	tr|C9J8T6|C9J8T6_HUMAN Cytochrome c oxidase copper chaperone OS=Homo sapiens OX=9606 GN=COX17 PE=1 SV=1;sp|Q14061|COX17_HUMAN Cytochrome c oxidase copper chaperone OS=Homo sapiens OX=9606 GN=COX17 PE=1 SV=2	10.853	0	0	0	0	0	0	808560	156700	445520	0	0	435110	1	1	1	0	1	1	PGLVDSNPAPPESQEK
B0QY89;Q9Y262;C9JHP4;C9K0Q7;B0QY90;H7C3A0;H0Y7E6	Eukaryotic translation initiation factor 3 subunit L	EIF3L	tr|B0QY89|B0QY89_HUMAN Eukaryotic translation initiation factor 3 subunit L OS=Homo sapiens OX=9606 GN=EIF3L PE=1 SV=1;sp|Q9Y262|EIF3L_HUMAN Eukaryotic translation initiation factor 3 subunit L OS=Homo sapiens OX=9606 GN=EIF3L PE=1 SV=1;tr|C9JHP4|C9JHP4_HU	70.901	5044100	4510600	2946900	3172900	3621300	3009700	825230	203830	188410	262450	107330	255190	8	6	5	6	4	6	IQLLVFK;LHSLLGDYYQAIK;NFIQYFHK;QYEQQTYQVIPEVIK;VFSDEVQQQAQLSTIR;VSGGPSLEQR;VYEIQDIYENSWTK;VYELQASR;YGDFFIR
Q6RW13	Type-1 angiotensin II receptor-associated protein	AGTRAP	sp|Q6RW13|ATRAP_HUMAN Type-1 angiotensin II receptor-associated protein OS=Homo sapiens OX=9606 GN=AGTRAP PE=1 SV=1	17.419	0	0	0	0	0	0	236450	316480	304260	316610	278780	373710	1	1	1	1	1	1	SAYQTIDSAEAPADPFAVPEGR
C9J2Y4;E7EQY1;Q96C01	Protein FAM136A	FAM136A	tr|C9J2Y4|C9J2Y4_HUMAN Protein FAM136A OS=Homo sapiens OX=9606 GN=FAM136A PE=1 SV=1;tr|E7EQY1|E7EQY1_HUMAN Protein FAM136A OS=Homo sapiens OX=9606 GN=FAM136A PE=1 SV=1;sp|Q96C01|F136A_HUMAN Protein FAM136A OS=Homo sapiens OX=9606 GN=FAM136A PE=1 SV=1	11.881	0	0	0	0	0	0	729100	241670	0	507790	0	342530	1	1	0	1	0	1	AELQQLR
P62140;C9J9S3;C9JP48;E9PMD7;F8W0W8;A0A7I2V4F7;P62136;E7ETD8	Serine/threonine-protein phosphatase PP1-beta catalytic subunit;Serine/threonine-protein phosphatase;Serine/threonine-protein phosphatase PP1-alpha catalytic subunit	PPP1CB;PPP1CA;PPP1CC	sp|P62140|PP1B_HUMAN Serine/threonine-protein phosphatase PP1-beta catalytic subunit OS=Homo sapiens OX=9606 GN=PPP1CB PE=1 SV=3;tr|C9J9S3|C9J9S3_HUMAN Serine/threonine-protein phosphatase (Fragment) OS=Homo sapiens OX=9606 GN=PPP1CB PE=1 SV=1;tr|C9JP48|C9	37.186	3021800	4262100	4224300	3982900	3768100	4684100	411460	147940	306360	247020	258800	448200	3	2	3	3	3	4	ADGELNVDSLITR;AHQVVEDGYEFFAK;IKYPENFFLLR;YQYGGLNSGRPVTPPR
Q9Y3D0;H3BNV7	Mitotic spindle-associated MMXD complex subunit MIP18	FAM96B	sp|Q9Y3D0|CIA2B_HUMAN Cytosolic iron-sulfur assembly component 2B OS=Homo sapiens OX=9606 GN=CIAO2B PE=1 SV=1;tr|H3BNV7|H3BNV7_HUMAN Cytosolic iron-sulfur assembly component 2B (Fragment) OS=Homo sapiens OX=9606 GN=CIAO2B PE=1 SV=1	17.663	0	0	0	0	0	0	281470	224130	334410	292380	172360	513190	1	1	2	1	1	2	SGERPVTAGEEDEQVPDSIDAR;VAAALENTHLLEVVNQCLSAR
P23381;G3V3H8;G3V3Y5;G3V5W1;G3V3S7;G3V3X0;G3V423;G3V3P2;G3V227;G3V5U1;G3V456;G3V2Y7;H0YJP3;G3V277	Tryptophan--tRNA ligase, cytoplasmic;T1-TrpRS;T2-TrpRS	WARS	sp|P23381|SYWC_HUMAN Tryptophan--tRNA ligase, cytoplasmic OS=Homo sapiens OX=9606 GN=WARS1 PE=1 SV=2;tr|G3V3H8|G3V3H8_HUMAN Tryptophan--tRNA ligase (Fragment) OS=Homo sapiens OX=9606 GN=WARS1 PE=1 SV=8;tr|G3V3Y5|G3V3Y5_HUMAN Tryptophan--tRNA ligase (Fragme	53.165	4954000	4909000	5241500	5610900	4504000	3560600	580660	226870	253760	332060	295750	120920	4	3	2	3	3	2	ALIEVLQPLIAEHQAR;GIDYDKLIVR;HVTFNQVK;KLSFDFQ
O43852;H0Y875	Calumenin	CALU	sp|O43852|CALU_HUMAN Calumenin OS=Homo sapiens OX=9606 GN=CALU PE=1 SV=2;tr|H0Y875|H0Y875_HUMAN Calumenin (Fragment) OS=Homo sapiens OX=9606 GN=CALU PE=1 SV=1	37.106	5824800	4250100	3243600	3410400	4829900	5464000	612890	208020	170980	186310	280320	341820	2	2	2	2	2	2	EQFVEFR;TFDQLTPEESKER
P52597;A0A1B0GW42	Heterogeneous nuclear ribonucleoprotein F;Heterogeneous nuclear ribonucleoprotein F, N-terminally processed	HNRNPF	sp|P52597|HNRPF_HUMAN Heterogeneous nuclear ribonucleoprotein F OS=Homo sapiens OX=9606 GN=HNRNPF PE=1 SV=3	45.671	1690800	4433600	3994100	3249800	3487200	4159900	335170	187170	225480	355900	237440	455600	3	2	2	3	2	3	ATENDIYNFFSPLNPVR;HSGPNSADSANDGFVR;ITGEAFVQFASQELAEK;MLGPEGGEGFVVK;VHIEIGPDGR
C9J1Z8;P84085;F5H0C7;F5H1V1;F5H6T5;F8WDB3	ADP-ribosylation factor 5	ARF5;ARF3	tr|C9J1Z8|C9J1Z8_HUMAN ADP-ribosylation factor 5 (Fragment) OS=Homo sapiens OX=9606 GN=ARF5 PE=1 SV=1;sp|P84085|ARF5_HUMAN ADP-ribosylation factor 5 OS=Homo sapiens OX=9606 GN=ARF5 PE=1 SV=2;tr|F5H0C7|F5H0C7_HUMAN ADP-ribosylation factor 3 (Fragment) OS=Ho	17.107	0	0	0	0	0	0	357580	277420	220690	363140	260350	316040	1	1	1	1	1	1	HYFQNTQGLIFVVDSNDRER;ILMVGLDAAGK;LGEIVTTIPTIGFNVETVEYK;LKLGEIVTTIPTIGFNVETVEYK;VQESADELQK
E9PNK6;E9PPQ1;J3KNE7;Q16890	Tumor protein D53	TPD52L1	tr|E9PNK6|E9PNK6_HUMAN Tumor protein D53 OS=Homo sapiens OX=9606 GN=TPD52L1 PE=1 SV=1;tr|E9PPQ1|E9PPQ1_HUMAN Tumor protein D53 OS=Homo sapiens OX=9606 GN=TPD52L1 PE=1 SV=1;tr|J3KNE7|J3KNE7_HUMAN Tumor protein D53 OS=Homo sapiens OX=9606 GN=TPD52L1 PE=1 SV=	18.661	3113600	0	1075500	2071300	0	2409100	743380	76252	99885	269130	157000	430900	3	1	2	2	1	2	ATAAFSNVGTAISK;ATAAFSNVGTAISKK;VETTVTSLK
E9PB61;Q86V81	THO complex subunit 4	ALYREF	tr|E9PB61|E9PB61_HUMAN THO complex subunit 4 OS=Homo sapiens OX=9606 GN=ALYREF PE=1 SV=1;sp|Q86V81|THOC4_HUMAN THO complex subunit 4 OS=Homo sapiens OX=9606 GN=ALYREF PE=1 SV=3	27.557	6265300	4736900	4262600	0	0	0	780650	220550	294620	53827	242310	176540	2	2	2	1	2	1	QQLSAEELDAQLDAYNAR;SLGTADVHFER
A0A0U1RQH7;H0Y4X3;G3XAC6;Q14498;A0A0U1RQW2;A0A087X122;Q5QP22;Q5QP23	RNA-binding protein 39	RBM39	tr|A0A0U1RQH7|A0A0U1RQH7_HUMAN RNA-binding protein 39 (Fragment) OS=Homo sapiens OX=9606 GN=RBM39 PE=1 SV=1;tr|H0Y4X3|H0Y4X3_HUMAN RNA-binding protein 39 (Fragment) OS=Homo sapiens OX=9606 GN=RBM39 PE=1 SV=8;tr|G3XAC6|G3XAC6_HUMAN RNA-binding protein 39 OS	26.698	3651200	5320400	3472600	5092700	2592100	4179500	314230	205150	313820	361100	193050	372700	2	3	3	3	4	3	DLEEFFSTVGK;GIFEPFGR;TDASSASSFLDSDELER;TGIDLGTTGR
A0A804HL29;A0A804HI79;Q8TA86	Retinitis pigmentosa 9 protein	RP9	tr|A0A804HL29|A0A804HL29_HUMAN Retinitis pigmentosa 9 protein OS=Homo sapiens OX=9606 GN=RP9 PE=1 SV=1;tr|A0A804HI79|A0A804HI79_HUMAN Retinitis pigmentosa 9 protein OS=Homo sapiens OX=9606 GN=RP9 PE=1 SV=1;sp|Q8TA86|RP9_HUMAN Retinitis pigmentosa 9 protein	6.0697	0	0	0	0	0	0	182630	75683	162230	1338600	0	0	2	1	1	2	0	0	RHDAQQLQQLK;SSRPGREDVGAAGAR
P05109	Protein S100-A8;Protein S100-A8, N-terminally processed	S100A8	sp|P05109|S10A8_HUMAN Protein S100-A8 OS=Homo sapiens OX=9606 GN=S100A8 PE=1 SV=1	10.834	0	0	0	0	0	0	677530	174920	248980	323200	143620	180510	1	1	1	1	1	1	ALNSIIDVYHK
O15173	Membrane-associated progesterone receptor component 2	PGRMC2	sp|O15173|PGRC2_HUMAN Membrane-associated progesterone receptor component 2 OS=Homo sapiens OX=9606 GN=PGRMC2 PE=1 SV=1	23.818	0	0	0	0	0	0	211890	86952	122830	319320	411730	578290	1	1	1	2	2	2	DFSLEQLR;GLATFCLDK;GLGAGAGAGEESPATSLPR
Q13885	Tubulin beta-2A chain	TUBB2A	sp|Q13885|TBB2A_HUMAN Tubulin beta-2A chain OS=Homo sapiens OX=9606 GN=TUBB2A PE=1 SV=1	49.906	0	0	0	0	0	0	248460	169880	215590	183250	394140	513650	2	1	2	1	2	2	AILVDLEPGTMDSVR;ALTVPELTQQMFDSK;ESESCDCLQGFQLTHSLGGGTGSGMGTLLISK;EVDEQMLNVQNK;FPGQLNADLR;FPGQLNADLRK;FWEVISDEHGIDPTGSYHGDSDLQLER;GHYTEGAELVDSVLDVVR;GHYTEGAELVDSVLDVVRK;IMNTFSVMPSPK;INVYYNEAAGNK;INVYYNEAAGNKYVPR;ISEQFTAMFR;ISEQFTAMFRR;KLAVNMVPFPR;LAVNMVPFPR;LHFFMPGFAPLTSR;LTTPTYGDLNHLVSATMSGVTTCLR;LTTPTYGDLNHLVSATMSGVTTCLRFPGQLNADLR;LTTPTYGDLNHLVSATMSGVTTCLRFPGQLNADLRK;MSATFIGNSTAIQELFK;MSATFIGNST…
F5GYV5;H7BZV4;A0A0C4DG62;F8WCT1;A0A8C8KBE9;Q66PJ3;F8WEP2;A0A0C4DH18	ADP-ribosylation factor-like protein 6-interacting protein 4	ARL6IP4	tr|F5GYV5|F5GYV5_HUMAN ADP-ribosylation factor-like protein 6-interacting protein 4 (Fragment) OS=Homo sapiens OX=9606 GN=ARL6IP4 PE=1 SV=1;tr|H7BZV4|H7BZV4_HUMAN ADP-ribosylation factor-like protein 6-interacting protein 4 OS=Homo sapiens OX=9606 GN=ARL6I	23.687	0	0	0	0	0	0	334380	0	493490	881770	0	0	1	0	2	1	0	0	LIKGDGEVLEEIVTK;SAGEEEDGPVLTDEQK
P15311	Ezrin	EZR	sp|P15311|EZRI_HUMAN Ezrin OS=Homo sapiens OX=9606 GN=EZR PE=1 SV=4	69.412	9451300	3711100	5025100	5898800	5943000	3889900	661580	124970	252950	209270	246370	211760	4	4	5	4	5	5	AKFYPEDVAEELIQDITQK;ALQLEEER;APDFVFYAPR;KAPDFVFYAPR;LFFLQVK
J3KN60;A0A8I5KU27;H0YKF0;A0A0S2Z3M4;H3BV91;A0A8I5KUF3;A0A8I5KYP7;A0A8I5KYH4;A0A8I5KVL5;H0YLU7;P13804	Electron transfer flavoprotein subunit alpha, mitochondrial	ETFA	tr|J3KN60|J3KN60_HUMAN Electron transfer flavoprotein subunit alpha, mitochondrial OS=Homo sapiens OX=9606 GN=ETFA PE=1 SV=1;tr|A0A8I5KU27|A0A8I5KU27_HUMAN Electron transfer flavoprotein subunit alpha, mitochondrial OS=Homo sapiens OX=9606 GN=ETFA PE=4 SV=	6.7688	0	0	0	0	0	0	0	347480	0	356910	500460	498390	0	1	0	1	1	1	LGGEVSCLVAGTK
O15371;B0QYA4;B0QYA5;B0QYA8;B0QYA6	Eukaryotic translation initiation factor 3 subunit D	EIF3D	sp|O15371|EIF3D_HUMAN Eukaryotic translation initiation factor 3 subunit D OS=Homo sapiens OX=9606 GN=EIF3D PE=1 SV=1	63.972	4786300	4463100	3683000	4580800	5039700	3880900	416140	145930	249260	286180	311210	289170	4	4	4	4	4	4	HCNGVDWR;IFHTVTTTDDPVIR;LGDDIDLIVR;SVYSWDIVVQR;VADWTGATYQDKR
A0A7P0P2U7;A0A7I2YQN9;A0A7I2V5M7;Q13283;A0A7I2V2X7;A0A7I2V496;A0A7I2V2V1;A0A7I2V548;A0A7I2V651;A0A7I2YQU8	Ras GTPase-activating protein-binding protein 1	G3BP1	tr|A0A7P0P2U7|A0A7P0P2U7_HUMAN Ras GTPase-activating protein-binding protein 1 OS=Homo sapiens OX=9606 GN=G3BP1 PE=1 SV=1;tr|A0A7I2YQN9|A0A7I2YQN9_HUMAN Ras GTPase-activating protein-binding protein 1 OS=Homo sapiens OX=9606 GN=G3BP1 PE=1 SV=1;tr|A0A7I2V5M	41.598	5478400	5881000	5162900	6733000	3938000	5098700	491980	209000	233270	284500	184580	256440	2	2	2	2	2	2	EAGEQGDIEPR;FYVHNDIFR
O95816	BAG family molecular chaperone regulator 2	BAG2	sp|O95816|BAG2_HUMAN BAG family molecular chaperone regulator 2 OS=Homo sapiens OX=9606 GN=BAG2 PE=1 SV=1	23.772	0	2749800	0	3953300	0	3678300	290840	184430	195470	267170	359950	361390	2	3	2	2	3	5	FLDDLGNAK;IIDEVVNK;IIDEVVNKFLDDLGNAK;LLESLDQLELR;QISDGEREELNLTANR
Q16543;K7EQA9;K7EIU0;K7EL68;K7EKQ2	Hsp90 co-chaperone Cdc37;Hsp90 co-chaperone Cdc37, N-terminally processed	CDC37	sp|Q16543|CDC37_HUMAN Hsp90 co-chaperone Cdc37 OS=Homo sapiens OX=9606 GN=CDC37 PE=1 SV=1;tr|K7EQA9|K7EQA9_HUMAN Hsp90 co-chaperone Cdc37 (Fragment) OS=Homo sapiens OX=9606 GN=CDC37 PE=1 SV=1	44.468	0	0	2768200	3199500	3220200	3132100	201380	84624	303190	352900	359170	357570	1	1	3	3	3	3	ASEAKEGEEAGPGDPLLEAVPK;LGPGGLDPVEVYESLPEELQK;LQAEAQQLR
I3L159;I3L1F5;P30519;I3L276;I3L4P8;A0A1B0GXH0;I3L463;A0A087WT44	Heme oxygenase 2	HMOX2	tr|I3L159|I3L159_HUMAN Heme oxygenase (biliverdin-producing) (Fragment) OS=Homo sapiens OX=9606 GN=HMOX2 PE=1 SV=1;tr|I3L1F5|I3L1F5_HUMAN Heme oxygenase (biliverdin-producing) (Fragment) OS=Homo sapiens OX=9606 GN=HMOX2 PE=1 SV=1;sp|P30519|HMOX2_HUMAN Heme	26.578	2392600	0	3376100	2896900	3281600	3578500	579780	69183	275300	208350	239160	281840	3	1	2	2	2	2	IHYIGQNEPELLVAHAYTR;MADLSELLK;SAEVETSEGVDESEKK
A0A5F9ZHN7;Q9NTJ5;E9PGZ4;C9JV50;F8WDN7;F8WCQ2;C9J3E3	Phosphatidylinositide phosphatase SAC1	SACM1L	tr|A0A5F9ZHN7|A0A5F9ZHN7_HUMAN Phosphatidylinositol-3-phosphatase SAC1 OS=Homo sapiens OX=9606 GN=SACM1L PE=1 SV=1;sp|Q9NTJ5|SAC1_HUMAN Phosphatidylinositol-3-phosphatase SAC1 OS=Homo sapiens OX=9606 GN=SACM1L PE=1 SV=2;tr|E9PGZ4|E9PGZ4_HUMAN Phosphatidyli	69.359	5887800	6476900	5576400	5936800	6960500	7147400	347720	179250	237830	193650	370180	324130	6	5	6	4	6	5	ATAAYEQLK;FVWNGHLLR;LEEQDEFEK;LSNTSPEFQEMSLLER;NAWADNANACAK;SLQAQLQR;TNVIQSLLAR
Q16143	Beta-synuclein	SNCB	sp|Q16143|SYUB_HUMAN Beta-synuclein OS=Homo sapiens OX=9606 GN=SNCB PE=1 SV=1	14.288	0	0	0	0	0	0	576500	278040	212980	145420	209130	229810	1	1	1	1	1	1	EGVLYVGSK;EGVVQGVASVAEK
P29401;E9PFF2;F8W888	Transketolase	TKT	sp|P29401|TKT_HUMAN Transketolase OS=Homo sapiens OX=9606 GN=TKT PE=1 SV=3;tr|E9PFF2|E9PFF2_HUMAN Transketolase OS=Homo sapiens OX=9606 GN=TKT PE=1 SV=1	67.877	4645700	3281800	3929100	2612200	3755500	3797200	755110	186080	232030	166900	145430	164810	7	6	6	4	4	4	AVELAANTK;HQPTAIIAK;IIALDGDTK;ILATPPQEDAPSVDIANIR;ISSDLDGHPVPK;LDNLVAILDINR;TVPFCSTFAAFFTR;VLDPFTIKPLDR
D6RBI2;D6RBK5;D6RE02;D6RIA2;H0Y8T4;D6R991;B3KM87;D6REM6;A0A0R4J2E8;A8MXP9;P43243	Matrin-3	MATR3	tr|D6RBI2|D6RBI2_HUMAN Matrin-3 (Fragment) OS=Homo sapiens OX=9606 GN=MATR3 PE=1 SV=1;tr|D6RBK5|D6RBK5_HUMAN Matrin-3 (Fragment) OS=Homo sapiens OX=9606 GN=MATR3 PE=1 SV=1;tr|D6RE02|D6RE02_HUMAN Matrin-3 (Fragment) OS=Homo sapiens OX=9606 GN=MATR3 PE=1 SV=	11.808	0	0	0	0	0	0	290750	422650	292270	295130	0	346080	1	1	1	1	0	1	YQLLQLVEPFGVISNHLILNK
O00487	26S proteasome non-ATPase regulatory subunit 14	PSMD14	sp|O00487|PSDE_HUMAN 26S proteasome non-ATPase regulatory subunit 14 OS=Homo sapiens OX=9606 GN=PSMD14 PE=1 SV=1	34.577	0	0	0	0	0	0	573850	153240	201690	196660	260470	257460	1	1	1	1	1	1	VVIDAFR
E9PMH2;A0A804HKH9;O00170;A0A804HJ46;A0A804HKK3;A0A804HKL7;A0A804HIX8;A0A804HJ38;V9GYQ3;A0A804HKP8	AH receptor-interacting protein	AIP	tr|E9PMH2|E9PMH2_HUMAN Peptidylprolyl isomerase OS=Homo sapiens OX=9606 GN=AIP PE=1 SV=3;tr|A0A804HKH9|A0A804HKH9_HUMAN Peptidylprolyl isomerase (Fragment) OS=Homo sapiens OX=9606 GN=AIP PE=1 SV=1;sp|O00170|AIP_HUMAN AH receptor-interacting protein OS=Homo	30.64	2465300	2061300	2307100	2302100	2523700	2099400	617420	82401	190050	334040	258010	149640	3	2	3	4	3	2	AHAAVWNAQEAQADFAK;AVPLIHQEGNR;TLHSDDEGTVLDDSR;YYDAIACLK
C9JFR7;P99999	Cytochrome c	CYCS	tr|C9JFR7|C9JFR7_HUMAN Cytochrome c (Fragment) OS=Homo sapiens OX=9606 GN=CYCS PE=1 SV=1;sp|P99999|CYC_HUMAN Cytochrome c OS=Homo sapiens OX=9606 GN=CYCS PE=1 SV=2	11.333	0	0	0	0	0	0	761210	0	357610	0	207250	301960	1	0	2	0	2	1	ADLIAYLK;GIIWGEDTLMEYLENPKK;TGPNLHGLFGR
P60228;A0A7I2V3S3;A0A7I2V3I0;A0A7I2V2H9;A0A7I2V2W0;A0A7I2V3I2;A0A7I2V4G3;A0A7I2V5Z6;H0YBP5;A0A7I2V570;E5RHS5;A0A161SXE1;B3KW56;A0A7I2V3W9;A0A7I2V4B4;A0A7I2V429;E5RJ25;A0A7I2V5P9;E5RGA2;H0YBR5;A0A7I2V2Q9;A0A7I2V2S9;E5RII3;E5RIP5	Eukaryotic translation initiation factor 3 subunit E	EIF3E	sp|P60228|EIF3E_HUMAN Eukaryotic translation initiation factor 3 subunit E OS=Homo sapiens OX=9606 GN=EIF3E PE=1 SV=1;tr|A0A7I2V3S3|A0A7I2V3S3_HUMAN Eukaryotic translation initiation factor 3 subunit E OS=Homo sapiens OX=9606 GN=EIF3E PE=1 SV=1;tr|A0A7I2V3	52.22	5820800	4797500	3152800	5452200	0	3117800	675630	274450	148490	244210	102930	170630	4	5	3	5	3	3	AEYDLTTR;HLVFPLLEFLSVK;LFIFETFCR;NALSSLWGK;NLYSDDIPHALR;QLQAETEPIVK
H0YC42;P55327	Tumor protein D52	TPD52	tr|H0YC42|H0YC42_HUMAN Uncharacterized protein OS=Homo sapiens OX=9606 PE=1 SV=2;sp|P55327|TPD52_HUMAN Tumor protein D52 OS=Homo sapiens OX=9606 GN=TPD52 PE=1 SV=2	31.17	0	0	0	0	0	0	502350	183080	173560	222480	281960	250550	2	2	1	2	2	2	ASAAFSSVGSVITK;TSETLSQAGQK
A0A087WZ13;E9PAU2;Q8IY67;K7EKR9	Ribonucleoprotein PTB-binding 1	RAVER1	tr|A0A087WZ13|A0A087WZ13_HUMAN Ribonucleoprotein PTB-binding 1 OS=Homo sapiens OX=9606 GN=RAVER1 PE=1 SV=1;tr|E9PAU2|E9PAU2_HUMAN Ribonucleoprotein PTB-binding 1 OS=Homo sapiens OX=9606 GN=RAVER1 PE=1 SV=1;sp|Q8IY67|RAVR1_HUMAN Ribonucleoprotein PTB-bindin	77.843	4319000	5409100	4094400	3896600	4025900	4614900	420610	210520	224590	223580	224120	306030	3	3	3	4	3	4	CFLVYSER;GLPGDVTNQEVHDLLSDYELK;SGAEVEAGDAAER;VSFCAPGPPGR
P51153;A0A087WWB9	Ras-related protein Rab-13	RAB13	sp|P51153|RAB13_HUMAN Ras-related protein Rab-13 OS=Homo sapiens OX=9606 GN=RAB13 PE=1 SV=1;tr|A0A087WWB9|A0A087WWB9_HUMAN Ras-related protein Rab-13 OS=Homo sapiens OX=9606 GN=RAB13 PE=1 SV=1	22.774	0	0	0	0	0	0	360630	178340	399680	196460	317030	156900	1	1	1	1	1	1	FFETSAK;LLLIGDSGVGK;SIKENASAGVER;TITTAYYR
Q58FF8	Putative heat shock protein HSP 90-beta 2	HSP90AB2P	sp|Q58FF8|H90B2_HUMAN Putative heat shock protein HSP 90-beta 2 OS=Homo sapiens OX=9606 GN=HSP90AB2P PE=1 SV=2	44.348	7719400	5210700	0	9756700	6217000	4806200	508160	194110	118130	289920	250460	247670	2	2	1	2	2	2	ADLINNLGTIAK;HSQFLGYPITLYLEK;HSQFLGYPITLYLEKER;YESLTDPSKLDSGK;YESLTDPSKLDSGKELK;YIDQEELNK
A0A140T9Q6;A0A140T9B9;A0A140T9N6;A0A140T9V9;H0Y551;P14373	Zinc finger protein RFP	TRIM27	tr|A0A140T9Q6|A0A140T9Q6_HUMAN Zinc finger protein RFP (Fragment) OS=Homo sapiens OX=9606 GN=TRIM27 PE=1 SV=1;tr|A0A140T9B9|A0A140T9B9_HUMAN Zinc finger protein RFP (Fragment) OS=Homo sapiens OX=9606 GN=TRIM27 PE=1 SV=1;tr|A0A140T9N6|A0A140T9N6_HUMAN Zinc	5.8553	0	0	0	0	0	0	0	263970	489930	497650	0	352850	0	1	1	1	0	1	YSYLQQDLPDNPER
P07108	Acyl-CoA-binding protein	DBI	sp|P07108|ACBP_HUMAN Acyl-CoA-binding protein OS=Homo sapiens OX=9606 GN=DBI PE=1 SV=2	10.044	0	0	0	0	0	0	1007100	0	315460	267640	0	0	1	0	1	1	0	0	SQAEFEKAAEEVR
X6RAC9;P47813;O14602	Eukaryotic translation initiation factor 1A, X-chromosomal;Eukaryotic translation initiation factor 1A, Y-chromosomal	EIF1AX;EIF1AY	tr|X6RAC9|X6RAC9_HUMAN Eukaryotic translation initiation factor 4C OS=Homo sapiens OX=9606 GN=EIF1AX PE=1 SV=1;sp|P47813|IF1AX_HUMAN Eukaryotic translation initiation factor 1A, X-chromosomal OS=Homo sapiens OX=9606 GN=EIF1AX PE=1 SV=2;sp|O14602|IF1AY_HUMA	13.232	0	0	0	0	0	0	246030	266300	95382	94315	402240	478390	2	2	2	1	1	2	DYQDNKADVILK;LEAMCFDGVKR
P43490;A0A7P0T862;A0A7P0T9I9;A0A7P0T931;A0A7P0T895;A0A7P0T973;A0A7P0T8L3;A0A7P0TAS5;A0A7P0Z437;A0A7P0T941;A0A7P0TA73;A0A0C4DFS8;A0A7P0T8D2;A0A7P0Z466;B7Z8W6;A0A7P0TBB7;A0A7P0TAI8;A0A7P0Z4N0;A0A7P0T9F0;A0A7P0TB17;A0A7P0T8Z3;A0A7P0T8R4	Nicotinamide phosphoribosyltransferase	NAMPT	sp|P43490|NAMPT_HUMAN Nicotinamide phosphoribosyltransferase OS=Homo sapiens OX=9606 GN=NAMPT PE=1 SV=1;tr|A0A7P0T862|A0A7P0T862_HUMAN Nicotinamide phosphoribosyltransferase OS=Homo sapiens OX=9606 GN=NAMPT PE=1 SV=1;tr|A0A7P0T9I9|A0A7P0T9I9_HUMAN Nicotina	55.52	4976200	5365100	4208100	5045800	3803900	3896800	544490	148310	287120	253620	230000	116670	4	4	5	4	5	2	DLLNCSFK;SYSFDEIRK;TPAGNFVTLEEGKGDLEEYGQDLLHTVFK;YDGHLPIEIK;YLLETSGNLDGLEYK
Q9UBB4;A0A1W2PQD2;B1AHE4;B1AHE3	Ataxin-10	ATXN10	sp|Q9UBB4|ATX10_HUMAN Ataxin-10 OS=Homo sapiens OX=9606 GN=ATXN10 PE=1 SV=1;tr|A0A1W2PQD2|A0A1W2PQD2_HUMAN Ataxin-10 OS=Homo sapiens OX=9606 GN=ATXN10 PE=1 SV=1	53.488	3830600	5977500	4614100	4279600	4478100	5580600	326170	189530	386230	182860	238000	256250	3	3	4	4	3	3	AEGDISNVANGFK;ALTALFK;LASEEPPDDEEALATIR;NACIECSVNQNSIR;NLTEDNSQNQDLIAK
Q13442;F8WBW6	28 kDa heat- and acid-stable phosphoprotein	PDAP1	sp|Q13442|HAP28_HUMAN 28 kDa heat- and acid-stable phosphoprotein OS=Homo sapiens OX=9606 GN=PDAP1 PE=1 SV=1;tr|F8WBW6|F8WBW6_HUMAN 28 kDa heat- and acid-stable phosphoprotein OS=Homo sapiens OX=9606 GN=PDAP1 PE=1 SV=1	20.63	2143100	0	0	4658100	0	0	536930	88387	77823	641250	110010	121490	2	1	1	2	1	1	GVEGLIDIENPNR;QYTSPEEIDAQLQAEK
O00165;E9PIQ7;Q5VYD6	HCLS1-associated protein X-1	HAX1	sp|O00165|HAX1_HUMAN HCLS1-associated protein X-1 OS=Homo sapiens OX=9606 GN=HAX1 PE=1 SV=2	31.62	0	0	2607200	1999500	5116700	7884700	0	50992	146060	101100	530990	746090	0	1	2	2	3	3	FHDNFGFDDLVR;SLFDLFR;TREDNDLDSQVSQEGLGPVLQPQPK
A0A3B3IRI2;P17812;A0A3B3IRQ8;A0A3B3ITF6;A0A3B3ITB8;B4E1E0;A0A3B3ITH9;A0A3B3ISY3;Q9NRF8	CTP synthase 1;CTP synthase	CTPS1	tr|A0A3B3IRI2|A0A3B3IRI2_HUMAN CTP synthase OS=Homo sapiens OX=9606 GN=CTPS1 PE=1 SV=1;sp|P17812|PYRG1_HUMAN CTP synthase 1 OS=Homo sapiens OX=9606 GN=CTPS1 PE=1 SV=2;tr|A0A3B3IRQ8|A0A3B3IRQ8_HUMAN CTP synthase OS=Homo sapiens OX=9606 GN=CTPS1 PE=1 SV=1;tr	63.723	4554400	4650700	3685600	4474600	0	4115200	503880	249000	173770	159430	217700	267830	4	5	4	3	3	5	FSDSYASVIK;GIIASSVGTILK;IQAIAWAR;KLYGDADYLEER;YILVTGGVISGIGK
Q5T5C7;P49591	Serine--tRNA ligase, cytoplasmic	SARS	tr|Q5T5C7|Q5T5C7_HUMAN Serine--tRNA ligase OS=Homo sapiens OX=9606 GN=SARS1 PE=1 SV=1;sp|P49591|SYSC_HUMAN Serine--tRNA ligase, cytoplasmic OS=Homo sapiens OX=9606 GN=SARS1 PE=1 SV=3	61.312	7782800	0	4397600	4042300	6124900	4703000	720970	24549	183830	167690	257630	200790	5	1	4	3	3	3	ELVSCSNCTDYQAR;FKDPGLVDQLVK;IWGDCTVR;LLIDEAILK;YAGLSTCFR
J3KQ18;P30046;H7C342;B5MC82;A6NHG4	D-dopachrome decarboxylase;D-dopachrome decarboxylase-like protein	DDT;DDTL	tr|J3KQ18|J3KQ18_HUMAN D-dopachrome decarboxylase OS=Homo sapiens OX=9606 GN=DDT PE=1 SV=1;sp|P30046|DOPD_HUMAN D-dopachrome decarboxylase OS=Homo sapiens OX=9606 GN=DDT PE=1 SV=3;tr|H7C342|H7C342_HUMAN D-dopachrome decarboxylase (Fragment) OS=Homo sapiens	14.192	0	0	0	0	0	0	644650	114760	189310	195170	199280	202430	2	1	1	1	1	1	ELALGQDR;FFPLESWQIGK
A0A8I5KQ21;P01116;P01111;A0A8I5KXN3;G3V4K2;A0A8I5KQU3;A0A8I5KYH6;A0A8I5KR86;G3V5T7;A0A804HKM6;A0A8I5KUB5;A0A804HJ06;P01112	GTPase KRas;GTPase KRas, N-terminally processed;GTPase NRas;GTPase HRas;GTPase HRas, N-terminally processed	KRAS;NRAS;HRAS	tr|A0A8I5KQ21|A0A8I5KQ21_HUMAN GTPase KRas OS=Homo sapiens OX=9606 GN=KRAS PE=4 SV=1;sp|P01116|RASK_HUMAN GTPase KRas OS=Homo sapiens OX=9606 GN=KRAS PE=1 SV=1;sp|P01111|RASN_HUMAN GTPase NRas OS=Homo sapiens OX=9606 GN=NRAS PE=1 SV=1;tr|A0A8I5KXN3|A0A8I5K	18.66	0	0	0	0	0	0	452380	214770	288570	187360	253070	148210	1	1	2	1	1	1	LVVVGAGGVGK;SYGIPFIETSAK
Q86Y56;H0Y650;E9PGY2;H7C3B1	Dynein assembly factor 5, axonemal	DNAAF5	sp|Q86Y56|DAAF5_HUMAN Dynein axonemal assembly factor 5 OS=Homo sapiens OX=9606 GN=DNAAF5 PE=1 SV=4;tr|H0Y650|H0Y650_HUMAN Dynein axonemal assembly factor 5 (Fragment) OS=Homo sapiens OX=9606 GN=DNAAF5 PE=1 SV=1	93.52	5205200	4887300	4108400	3553400	4773400	6413900	284690	195380	177660	175600	253240	453520	8	6	6	7	8	9	AALGVAEAVAAPHPAEGAETAEAVELSR;ACLQPSQDPQMR;AIQDAILEVLK;ALEEPGPAADPTAFQGPWAR;DILAPNLQWHAGR;ILPALCHDITDWVVGTR;LAGPVPAR;LDDVSNDVR;LFDDVPQVR;LLPGLEADSKPGR
P62834	Ras-related protein Rap-1A	RAP1A	sp|P62834|RAP1A_HUMAN Ras-related protein Rap-1A OS=Homo sapiens OX=9606 GN=RAP1A PE=1 SV=1	20.987	0	0	0	0	0	0	190120	271550	510470	194530	264310	101740	1	2	2	2	2	1	INVNEIFYDLVR;LVVLGSGGVGK;QWCNCAFLESSAK;SALTVQFVQGIFVEKYDPTIEDSYRK;SKINVNEIFYDLVR;VKDTEDVPMILVGNK;VVGKEQGQNLAR;YDPTIEDSYR;YDPTIEDSYRK
Q8WUK0;E9PQM0	Phosphatidylglycerophosphatase and protein-tyrosine phosphatase 1	PTPMT1	sp|Q8WUK0|PTPM1_HUMAN Phosphatidylglycerophosphatase and protein-tyrosine phosphatase 1 OS=Homo sapiens OX=9606 GN=PTPMT1 PE=1 SV=1;tr|E9PQM0|E9PQM0_HUMAN Phosphatidylglycerophosphatase and protein-tyrosine phosphatase 1 OS=Homo sapiens OX=9606 GN=PTPMT1 P	22.843	0	0	0	0	0	0	309660	372930	174190	223380	162390	287170	2	2	1	2	1	2	IDPTVLLGALPLR;QLVQDENVR
O00232	26S proteasome non-ATPase regulatory subunit 12	PSMD12	sp|O00232|PSD12_HUMAN 26S proteasome non-ATPase regulatory subunit 12 OS=Homo sapiens OX=9606 GN=PSMD12 PE=1 SV=3	52.904	4061300	4779200	6339600	4896000	4366000	5265800	320630	143570	310480	209420	276430	267360	4	2	4	3	4	2	DPNNLLNDWSQK;KGSLESPATDVFGSTEEGEKR;LQEVIETLLSLEK;SVVLYVILAPFDNEQSDLVHR
P35250;H7C5S7;H7C5P1;H7C5Q7;F8WC37;H7C5A0;H7C5G4;H7C5P4;A0A087WVY3	Replication factor C subunit 2	RFC2	sp|P35250|RFC2_HUMAN Replication factor C subunit 2 OS=Homo sapiens OX=9606 GN=RFC2 PE=1 SV=3	39.157	4940400	4169000	4122100	4046000	4243300	4581200	304450	117630	278210	233060	268800	325060	2	3	3	3	3	3	EGNVPNIIIAGPPGTGK;LNEIVGNEDTVSR;LTDAQILTR
O14627	Homeobox protein CDX-4	CDX4	sp|O14627|CDX4_HUMAN Homeobox protein CDX-4 OS=Homo sapiens OX=9606 GN=CDX4 PE=1 SV=1	30.48	0	0	0	0	0	0	363710	119610	300850	226450	216590	296970	1	1	1	1	1	1	LELEKEFHCNR
O00299	Chloride intracellular channel protein 1	CLIC1	sp|O00299|CLIC1_HUMAN Chloride intracellular channel protein 1 OS=Homo sapiens OX=9606 GN=CLIC1 PE=1 SV=4	26.922	0	0	0	0	0	0	802200	104190	151710	143780	93188	227340	3	2	2	2	1	2	GFTIPEAFR;LAALNPESNTAGLDIFAK;NSNPALNDNLEK
Q08211	ATP-dependent RNA helicase A	DHX9	sp|Q08211|DHX9_HUMAN ATP-dependent RNA helicase A OS=Homo sapiens OX=9606 GN=DHX9 PE=1 SV=4	140.96	11448000	10416000	8096500	9789700	7977400	12125000	569850	142540	69742	197960	206500	333050	6	4	3	5	5	7	AENNSEVGASGYGVPGPTWDR;AIEPPPLDAVIEAEHTLR;AIEPPPLDAVIEAEHTLRELDALDANDELTPLGR;DFVNYLVR;ELDALDANDELTPLGR;LQISHEAAACITGLR;TPLHEIALSIK;VRPGFCFHLCSR
P39656;A0A0C4DGS1;U3KQ84	Dolichyl-diphosphooligosaccharide--protein glycosyltransferase 48 kDa subunit	DDOST	sp|P39656|OST48_HUMAN Dolichyl-diphosphooligosaccharide--protein glycosyltransferase 48 kDa subunit OS=Homo sapiens OX=9606 GN=DDOST PE=1 SV=4;tr|A0A0C4DGS1|A0A0C4DGS1_HUMAN Dolichyl-diphosphooligosaccharide--protein glycosyltransferase 48 kDa subunit OS=H	50.8	4114900	4903700	3456300	4087000	4264800	3427300	417090	234270	251490	131920	263000	220820	3	3	4	3	3	3	NTLLIAGLQAR;SSLNPILFR;TADDPSLSLIK;TLVLLDNLNVR
Q15046;H3BRC9;J3KRL2;H3BPV7;H3BVA8	Lysine--tRNA ligase	KARS	sp|Q15046|SYK_HUMAN Lysine--tRNA ligase OS=Homo sapiens OX=9606 GN=KARS1 PE=1 SV=3	68.047	4851600	5310000	3781900	5765600	5262800	4862800	341290	189200	216220	248120	239830	283870	2	4	5	5	4	5	AAVQAAEVK;AAVQAAEVKVDGSEPK;LIFYDLR;LPETNLFETEETRK;YLDLILNDFVR
A0A0D9SFL3;B0QYK0;C9JGE3;Q01844;H7BY36	RNA-binding protein EWS	EWSR1	tr|A0A0D9SFL3|A0A0D9SFL3_HUMAN RNA-binding protein EWS OS=Homo sapiens OX=9606 GN=EWSR1 PE=1 SV=1;tr|B0QYK0|B0QYK0_HUMAN RNA-binding protein EWS OS=Homo sapiens OX=9606 GN=EWSR1 PE=1 SV=1;tr|C9JGE3|C9JGE3_HUMAN EWS RNA-binding protein variant 6 OS=Homo sap	61.414	4570900	0	3503000	4291600	0	3340700	569670	81760	244170	267730	106300	243600	2	1	2	2	1	2	AGDWQCPNPGCGNQNFAWR;GDATVSYEDPPTAK
A0A7I2V5T7;Q9H7Z7;A6NHH0;A0A7I2V5X6;X6RJ95;A0A7I2YQ70;A0A7I2V308	Prostaglandin E synthase 2;Prostaglandin E synthase 2 truncated form	PTGES2	tr|A0A7I2V5T7|A0A7I2V5T7_HUMAN Prostaglandin E synthase 2 OS=Homo sapiens OX=9606 GN=PTGES2 PE=1 SV=1;sp|Q9H7Z7|PGES2_HUMAN Prostaglandin E synthase 2 OS=Homo sapiens OX=9606 GN=PTGES2 PE=1 SV=1;tr|A6NHH0|A6NHH0_HUMAN Prostaglandin E synthase 2 OS=Homo sap	41.08	4584500	0	2744400	3896900	4800900	3863400	481000	75321	157080	193650	273890	330490	4	2	4	4	4	4	AFLDFHALPYQVVEVNPVR;AITEASPAH;FGAVEGAVAK;QWADDWLVHLISPNVYR;TPTEALASFDYIVR
Q14008;E9PQH5;H0YCF6;H0YEK7;H0YDX5	Cytoskeleton-associated protein 5	CKAP5	sp|Q14008|CKAP5_HUMAN Cytoskeleton-associated protein 5 OS=Homo sapiens OX=9606 GN=CKAP5 PE=1 SV=3	225.49	8381300	8639700	5988000	6009600	6730500	6429100	409480	237130	197690	222140	232770	204170	12	15	14	14	15	14	DAAFEALGTALK;EFGFSGLNVK;FIQPNIGELPTALK;FQPASAPAEDCISSSTEPKPDPK;FVTDSNAVVQLK;GDDSEWLKLPVDQK;HINDSAPEVR;IEDLEEGQQVIR;LDDIFEPVLIPEPK;LIAVEIYR;LSGYEEALK;MQGQSPPAPTR;NLGIPIITVLGDSK;QELLGWLAEKLPTLR;SLLKPFCAALLK;TALAATNPAVR;TEISDKITSELVSK;TSAQVVLDGLVDKIGDVK;VNDFLAEIFKK
A6NFX8;Q9UKK9;C9JYY9;A6NCQ0;A6NJU6	ADP-sugar pyrophosphatase	NUDT5	tr|A6NFX8|A6NFX8_HUMAN ADP-sugar pyrophosphatase OS=Homo sapiens OX=9606 GN=NUDT5 PE=1 SV=1;sp|Q9UKK9|NUDT5_HUMAN ADP-sugar pyrophosphatase OS=Homo sapiens OX=9606 GN=NUDT5 PE=1 SV=1	25.895	0	0	0	0	0	0	930700	138760	118980	0	174050	140860	2	1	1	1	2	1	LDALVAEEHLTVDAR;QYIISEELISEGK;VYSYALALK
Q02790;H0YFG2	Peptidyl-prolyl cis-trans isomerase FKBP4;Peptidyl-prolyl cis-trans isomerase FKBP4, N-terminally processed	FKBP4	sp|Q02790|FKBP4_HUMAN Peptidyl-prolyl cis-trans isomerase FKBP4 OS=Homo sapiens OX=9606 GN=FKBP4 PE=1 SV=3;tr|H0YFG2|H0YFG2_HUMAN Peptidyl-prolyl cis-trans isomerase FKBP4 (Fragment) OS=Homo sapiens OX=9606 GN=FKBP4 PE=1 SV=1	51.804	13567000	4050100	4363800	4196400	4121500	3915300	524390	208800	229340	202000	214560	117370	2	4	3	3	3	2	LQAFSAAIESCNK;RGEAHLAVNDFELAR;TQLAVCQQR;VLQLYPNNK
Q9BY77;F8WCX5;F6VRR5;Q6R954;F8WEE2	Polymerase delta-interacting protein 3	POLDIP3;PDIP46	sp|Q9BY77|PDIP3_HUMAN Polymerase delta-interacting protein 3 OS=Homo sapiens OX=9606 GN=POLDIP3 PE=1 SV=2;tr|F8WCX5|F8WCX5_HUMAN Polymerase delta-interacting protein 3 OS=Homo sapiens OX=9606 GN=POLDIP3 PE=1 SV=1;tr|F6VRR5|F6VRR5_HUMAN Polymerase delta-int	46.089	4255600	5279500	3828200	3286100	2880300	3120500	385610	250930	239620	188390	197430	192280	4	4	3	4	4	4	ADISLDELIR;SSGASVTTQPTEFK;TIQVPQQK;VGIQQGLLSQSTR
P14868;H7BZ35;C9J7S3;C9JLC1	Aspartate--tRNA ligase, cytoplasmic	DARS	sp|P14868|SYDC_HUMAN Aspartate--tRNA ligase, cytoplasmic OS=Homo sapiens OX=9606 GN=DARS1 PE=1 SV=2;tr|H7BZ35|H7BZ35_HUMAN Aspartate--tRNA ligase, cytoplasmic (Fragment) OS=Homo sapiens OX=9606 GN=DARS1 PE=1 SV=1	57.136	6557100	4593000	3700700	5033100	6194500	4351000	290230	179710	132530	285610	220090	333830	4	5	4	6	5	6	EAGVEMGDEDDLSTPNEK;FLEPTLR;IHDPQLLTER;NNAYLAQSPQLYK;TSTSQAVFR;VFSIGPVFR
B5MC59;P35244	Replication protein A 14 kDa subunit	RPA3	tr|B5MC59|B5MC59_HUMAN Replication protein A 14 kDa subunit OS=Homo sapiens OX=9606 GN=RPA3 PE=1 SV=1;sp|P35244|RFA3_HUMAN Replication protein A 14 kDa subunit OS=Homo sapiens OX=9606 GN=RPA3 PE=1 SV=1	9.1703	0	0	0	0	0	0	106090	265320	0	466930	188210	415060	1	1	0	1	1	1	IIHDFPQFYPLGIVQHD
P05976;P08590	Myosin light chain 1/3, skeletal muscle isoform;Myosin light chain 3	MYL1;MYL3	sp|P05976|MYL1_HUMAN Myosin light chain 1/3, skeletal muscle isoform OS=Homo sapiens OX=9606 GN=MYL1 PE=1 SV=3;sp|P08590|MYL3_HUMAN Myosin light chain 3 OS=Homo sapiens OX=9606 GN=MYL3 PE=1 SV=3	21.145	0	0	0	0	0	0	436280	0	276220	223970	216940	282440	1	0	1	1	1	1	VFDKEGNGTVMGAELR
Q13838;Q5STU3;F6UJC5;F6S4E6;A0A0G2JJZ9;A0A140T9X3;F6WLT2;A0A0A0MT12;F6TRA5;A0A140T9X9;A0A140TA18;A0A140T973;A0A140T9K1;K7EQN7;A0A140T9L4;O00148;A0A140T996;F6R6M7;K7ENP6;K7EPJ3;A0A0G2JHN7;A0A0G2JJL7;H0Y400;H0YCC6;F6SXL5;F6S2B7;K7EN69;F6U6E2;K7EIL8;K7EL56;F6QYI9	Spliceosome RNA helicase DDX39B;ATP-dependent RNA helicase DDX39A	DDX39B;DDX39A	sp|Q13838|DX39B_HUMAN Spliceosome RNA helicase DDX39B OS=Homo sapiens OX=9606 GN=DDX39B PE=1 SV=1;tr|Q5STU3|Q5STU3_HUMAN RNA helicase OS=Homo sapiens OX=9606 GN=DDX39B PE=1 SV=2;tr|F6UJC5|F6UJC5_HUMAN Spliceosome RNA helicase DDX39B (Fragment) OS=Homo sapi	48.991	7012600	2878800	2965400	2597200	3899300	2923400	681700	153320	104270	79198	299850	114530	4	3	2	2	3	3	CIALAQLLVEQNFPAIAIHR;DFLLKPELLR;DVQEIFR;NCPHIVVGTPGR
P34932	Heat shock 70 kDa protein 4	HSPA4	sp|P34932|HSP74_HUMAN Heat shock 70 kDa protein 4 OS=Homo sapiens OX=9606 GN=HSPA4 PE=1 SV=4	94.33	6993800	5051400	5911900	5225900	6372800	6223300	426550	71056	158800	213940	255790	302000	5	3	4	6	7	6	AFSDPFVEAEKSNLAYDIVQLPTGLTGIK;EFSITDVVPYPISLR;ELSTTLNADEAVTR;GCALQCAILSPAFK;LFEELGK;QIQQYMK;VLATAFDTTLGGR;WNSPAEEGSSDCEVFSK
P54136;E5RJM9;E5RH09	Arginine--tRNA ligase, cytoplasmic	RARS	sp|P54136|SYRC_HUMAN Arginine--tRNA ligase, cytoplasmic OS=Homo sapiens OX=9606 GN=RARS1 PE=1 SV=2	75.378	5904100	4422000	4508900	4323000	5175200	4355000	607840	91657	191230	84829	242010	209140	7	3	4	4	5	4	AAYPDLENPPLLVTPSQQAK;FPEILQK;GFDILGIKPVQR;IVFVPGCSIPLTIVK;LLQQEEEIK;LMDLLGEGLKR;SDGGYTYDTSDLAAIK;STIIGESISR
O60869	Endothelial differentiation-related factor 1	EDF1	sp|O60869|EDF1_HUMAN Endothelial differentiation-related factor 1 OS=Homo sapiens OX=9606 GN=EDF1 PE=1 SV=1	16.368	5670400	2274900	2236200	0	0	2094200	707100	134890	178420	111450	124860	169370	2	2	2	1	1	2	INEKPQVIADYESGR;QAILAAQR
P22102;C9JZG2;C9JKQ7;C9JBJ1;C9JTV6;F8WD69	Trifunctional purine biosynthetic protein adenosine-3;Phosphoribosylamine--glycine ligase;Phosphoribosylformylglycinamidine cyclo-ligase;Phosphoribosylglycinamide formyltransferase	GART	sp|P22102|PUR2_HUMAN Trifunctional purine biosynthetic protein adenosine-3 OS=Homo sapiens OX=9606 GN=GART PE=1 SV=1	107.77	7433400	5713800	4940100	6265700	5677600	5680200	485130	165940	179530	235940	172810	178230	6	5	5	6	5	5	AIAFLQQPR;FGDPECQVILPLLK;IYSHSLLPVLR;QVLVAPGNAGTACSEK;RGDTVATLSER;VDLGGFAGLFDLK
J3KSR8;J3KTL2;Q07955	Serine/arginine-rich splicing factor 1	SRSF1	tr|J3KSR8|J3KSR8_HUMAN Serine/arginine-rich-splicing factor 1 (Fragment) OS=Homo sapiens OX=9606 GN=SRSF1 PE=1 SV=1;tr|J3KTL2|J3KTL2_HUMAN Serine/arginine-rich splicing factor 1 OS=Homo sapiens OX=9606 GN=SRSF1 PE=1 SV=1;sp|Q07955|SRSF1_HUMAN Serine/argini	16.34	0	0	0	0	0	0	0	57422	207950	967870	0	165440	0	1	1	2	0	1	EAGDVCYADVYRDGTGVVEFVR;SHEGETAYIR
Q9Y6H1;Q5T1J5	Coiled-coil-helix-coiled-coil-helix domain-containing protein 2;Putative coiled-coil-helix-coiled-coil-helix domain-containing protein CHCHD2P9, mitochondrial	CHCHD2;CHCHD2P9	sp|Q9Y6H1|CHCH2_HUMAN Coiled-coil-helix-coiled-coil-helix domain-containing protein 2 OS=Homo sapiens OX=9606 GN=CHCHD2 PE=1 SV=1;sp|Q5T1J5|CHCH9_HUMAN Putative coiled-coil-helix-coiled-coil-helix domain-containing protein CHCHD2P9, mitochondrial OS=Homo s	15.512	0	0	0	0	0	0	521350	158250	125670	203830	181900	199540	1	1	1	1	1	1	AAPRPAPVAQPPAAAPPSAVGSSAAAPR
P25205;J3KQ69;A0A499FHX9;Q7Z6P5	DNA replication licensing factor MCM3	MCM3	sp|P25205|MCM3_HUMAN DNA replication licensing factor MCM3 OS=Homo sapiens OX=9606 GN=MCM3 PE=1 SV=3;tr|J3KQ69|J3KQ69_HUMAN DNA replication licensing factor MCM3 OS=Homo sapiens OX=9606 GN=MCM3 PE=1 SV=3;tr|A0A499FHX9|A0A499FHX9_HUMAN DNA replication licen	90.98	5073700	4249700	3522200	4395000	3976300	4498700	364880	191610	120800	199040	222680	279620	8	8	5	9	9	8	AGTVVLDDVELR;AILCLLLGGVER;CSVLAAANPVYGR;DAQPSFSAEDIAK;EAQRDYLDFLDDEEDQGIYQSK;ELISDNQYR;IIKPVLTQESATYIAEEYSR;LLNNAFEELVAFQR;TVDLQDAEEAVELVQYAYFKK;VALLDVFR;VQVVGTYR
P78417;Q5TA02;Q5TA01	Glutathione S-transferase omega-1	GSTO1	sp|P78417|GSTO1_HUMAN Glutathione S-transferase omega-1 OS=Homo sapiens OX=9606 GN=GSTO1 PE=1 SV=2;tr|Q5TA02|Q5TA02_HUMAN Glutathione S-transferase omega (Fragment) OS=Homo sapiens OX=9606 GN=GSTO1 PE=1 SV=1	27.566	4863700	0	0	0	2098600	1867700	716530	17045	109790	88050	229980	190090	3	1	2	2	3	3	GSAPPGPVPEGSIR;HEVININLK;VPSLVGSFIR
Q7L9L4;Q9H8S9;D6RCK3	MOB kinase activator 1B;MOB kinase activator 1A	MOB1B;MOB1A	sp|Q7L9L4|MOB1B_HUMAN MOB kinase activator 1B OS=Homo sapiens OX=9606 GN=MOB1B PE=1 SV=3;sp|Q9H8S9|MOB1A_HUMAN MOB kinase activator 1A OS=Homo sapiens OX=9606 GN=MOB1A PE=1 SV=4;tr|D6RCK3|D6RCK3_HUMAN MOB kinase activator 1B (Fragment) OS=Homo sapiens OX=9	25.091	3683300	10240000	4655400	0	0	0	325460	617780	297470	33704	41035	34247	2	2	2	1	1	1	ELAPLQELIEK;HAEATLGSGNLR
P33993;C9J8M6	DNA replication licensing factor MCM7	MCM7	sp|P33993|MCM7_HUMAN DNA replication licensing factor MCM7 OS=Homo sapiens OX=9606 GN=MCM7 PE=1 SV=4	81.307	5113800	4618300	2614700	4277200	3431900	3294400	421500	205540	111700	208950	156950	235450	5	5	4	5	4	6	FDLLWLIQDRPDRDNDLR;GSSGVGLTAAVLR;IAQPGDHVSVTGIFLPILR;LFADAVQELLPQYK;QVVQGLLSETYLEAHR;TQRPADVIFATVR
O75607	Nucleoplasmin-3	NPM3	sp|O75607|NPM3_HUMAN Nucleoplasmin-3 OS=Homo sapiens OX=9606 GN=NPM3 PE=1 SV=3	19.343	0	0	0	0	0	0	366100	306540	0	226430	235010	205510	1	1	0	1	1	1	AAGTAAALAFLSQESR
A0A0G2JRI7;A0A0G2JQ62;Q8NF37	Lysophosphatidylcholine acyltransferase 1	LPCAT1	tr|A0A0G2JRI7|A0A0G2JRI7_HUMAN Lysophosphatidylcholine acyltransferase 1 OS=Homo sapiens OX=9606 GN=LPCAT1 PE=1 SV=1;tr|A0A0G2JQ62|A0A0G2JQ62_HUMAN Lysophosphatidylcholine acyltransferase 1 (Fragment) OS=Homo sapiens OX=9606 GN=LPCAT1 PE=1 SV=1;sp|Q8NF37|P	25.74	0	0	0	0	0	0	93953	122750	241580	318230	160830	392080	1	2	2	2	2	2	TALGVAELTVTDLFR;TLDTIQLAFK
F5H5D3;Q9BQE3;F8VVB9;F8VRZ4;F8VS66;A0A7P0TA31;F8VX09;F8VWV9;F8VRK0;C9K0S6;A0A7P0Z4A1;F8W0F6;Q9H853	Tubulin alpha-1C chain	TUBA1C;TUBA1B	tr|F5H5D3|F5H5D3_HUMAN Tubulin alpha chain OS=Homo sapiens OX=9606 GN=TUBA1C PE=1 SV=1;sp|Q9BQE3|TBA1C_HUMAN Tubulin alpha-1C chain OS=Homo sapiens OX=9606 GN=TUBA1C PE=1 SV=1;tr|F8VVB9|F8VVB9_HUMAN Tubulin alpha-1B chain (Fragment) OS=Homo sapiens OX=9606	57.73	0	0	0	0	0	0	0	142330	212690	279610	140480	528330	0	1	1	1	1	2	AFVHWYVGEGMEEGEFSEAR;AVCMLSNTTAVAEAWAR;AVFVDLEPTVIDEVR;AVFVDLEPTVIDEVRTGTYR;AYHEQLTVAEITNACFEPANQMVK;DVNAAIATIK;EDAANNYAR;EDMAALEK;EIIDLVLDR;EIIDLVLDRIR;FDGALNVDLTEFQTNLVPYPR;FDLMYAK;GHYTIGKEIIDLVLDR;GHYTIGKEIIDLVLDRIR;IHFPLATYAPVISAEK;KLADQCTGLQGFLVFHSFGGGTGSGFTSLLMER;LADQCTGLQGFLVFHSFGGGTGSGFTSLLMER;LDHKFDLMYAK;LDHKFDLMYAKR;LISQIVSSITASLR;LSVDYGK;LSVDYGKK;NLDIERPTYTNLNR;QLFHPEQLITGK;QLFHPEQLITG…
P31153	S-adenosylmethionine synthase isoform type-2	MAT2A	sp|P31153|METK2_HUMAN S-adenosylmethionine synthase isoform type-2 OS=Homo sapiens OX=9606 GN=MAT2A PE=1 SV=1	43.66	6490800	0	0	4901300	0	2672700	636700	64360	83939	311110	92264	113990	3	2	1	3	2	2	DLDLKKPIYQR;HIGYDDSSKGFDYK;YLDEDTIYHLQPSGR
Q9BV57	1,2-dihydroxy-3-keto-5-methylthiopentene dioxygenase	ADI1	sp|Q9BV57|MTND_HUMAN Acireductone dioxygenase OS=Homo sapiens OX=9606 GN=ADI1 PE=1 SV=1	21.498	8141300	0	1871500	1888700	0	0	982340	0	154410	158980	0	0	2	0	2	2	0	0	LDADKYENDPELEK;LGVLYWK
Q9NZZ3	Charged multivesicular body protein 5	CHMP5	sp|Q9NZZ3|CHMP5_HUMAN Charged multivesicular body protein 5 OS=Homo sapiens OX=9606 GN=CHMP5 PE=1 SV=1	24.57	0	0	0	0	0	0	624010	195760	0	211760	162550	91170	1	1	0	1	1	1	ISRLDAELVK
A0A6Q8PFX2;P54577;A0A6Q8PF15;A0A0C4DGZ5;A0A6Q8PFX4;A0A6Q8PFC1	Tyrosine--tRNA ligase, cytoplasmic;Tyrosine--tRNA ligase, cytoplasmic, N-terminally processed;Tyrosine--tRNA ligase	YARS	tr|A0A6Q8PFX2|A0A6Q8PFX2_HUMAN Tyrosine--tRNA ligase OS=Homo sapiens OX=9606 GN=YARS1 PE=1 SV=1;sp|P54577|SYYC_HUMAN Tyrosine--tRNA ligase, cytoplasmic OS=Homo sapiens OX=9606 GN=YARS1 PE=1 SV=4;tr|A0A6Q8PF15|A0A6Q8PF15_HUMAN Tyrosine--tRNA ligase OS=Homo	53.592	7277300	3073600	3381600	3322500	3657400	3153900	572170	88102	180270	173610	156910	111520	5	3	4	4	3	2	EYTLDVYR;ISEECIAQWK;LSSVVTQHDSK;QVEPLDPPAGSAPGEHVFVK;VSYYENVIK
K7EK42;A0A494C0X0;Q99426;K7EP07;K7EL99	Tubulin-folding cofactor B	TBCB	tr|K7EK42|K7EK42_HUMAN Tubulin-folding cofactor B OS=Homo sapiens OX=9606 GN=TBCB PE=1 SV=1;tr|A0A494C0X0|A0A494C0X0_HUMAN Tubulin-folding cofactor B OS=Homo sapiens OX=9606 GN=TBCB PE=1 SV=1;sp|Q99426|TBCB_HUMAN Tubulin-folding cofactor B OS=Homo sapiens	21.296	0	0	0	0	0	0	676890	125240	95855	79185	77293	215330	4	2	1	1	1	2	AQASSIPVGSR;LGEYEDVSR;SLTIAEFK;YTISQEAYDQR
S4R3J5;O75937	DnaJ homolog subfamily C member 8	DNAJC8	tr|S4R3J5|S4R3J5_HUMAN DnaJ homolog subfamily C member 8 (Fragment) OS=Homo sapiens OX=9606 GN=DNAJC8 PE=1 SV=1;sp|O75937|DNJC8_HUMAN DnaJ homolog subfamily C member 8 OS=Homo sapiens OX=9606 GN=DNAJC8 PE=1 SV=2	12.98	0	0	0	0	0	0	663500	0	220340	159430	224680	0	1	0	1	1	1	0	LFAELEIK
Q00535	Cyclin-dependent-like kinase 5	CDK5	sp|Q00535|CDK5_HUMAN Cyclin-dependent kinase 5 OS=Homo sapiens OX=9606 GN=CDK5 PE=1 SV=3	33.304	2937800	0	1995000	2790200	1722200	2490400	379630	102940	194570	260520	126600	203620	3	2	5	5	3	3	AFGIPVR;DLLQNLLK;IGEGTYGTVFK;SFLFQLLK;YFDSCNGDLDPEIVK
B8ZZF8;Q9Y4Y9	U6 snRNA-associated Sm-like protein LSm5	LSM5	tr|B8ZZF8|B8ZZF8_HUMAN U6 snRNA-associated Sm-like protein LSm5 OS=Homo sapiens OX=9606 GN=LSM5 PE=1 SV=1;sp|Q9Y4Y9|LSM5_HUMAN U6 snRNA-associated Sm-like protein LSm5 OS=Homo sapiens OX=9606 GN=LSM5 PE=1 SV=3	7.0202	0	0	0	0	0	0	742900	0	0	0	0	521720	1	0	0	0	0	1	AANATTNPSQLLPLELVDK
Q9UHV9	Prefoldin subunit 2	PFDN2	sp|Q9UHV9|PFD2_HUMAN Prefoldin subunit 2 OS=Homo sapiens OX=9606 GN=PFDN2 PE=1 SV=1	16.648	0	0	0	0	0	0	575730	104620	112200	144280	149750	174250	1	1	1	1	1	1	GAVSAEQVIAGFNR
E5RFI3;E5RHP4;E7ESG8;E5RHC1;P67775;P62714	Serine/threonine-protein phosphatase;Serine/threonine-protein phosphatase 2A catalytic subunit alpha isoform;Serine/threonine-protein phosphatase 2A catalytic subunit beta isoform	PPP2CB;PPP2CA	tr|E5RFI3|E5RFI3_HUMAN Serine/threonine-protein phosphatase (Fragment) OS=Homo sapiens OX=9606 GN=PPP2CB PE=1 SV=1;tr|E5RHP4|E5RHP4_HUMAN Serine/threonine-protein phosphatase (Fragment) OS=Homo sapiens OX=9606 GN=PPP2CA PE=1 SV=1;tr|E7ESG8|E7ESG8_HUMAN Ser	14.491	0	0	0	0	0	0	0	155070	245960	232660	247940	376800	0	1	1	1	1	1	YGNANVWK
A0A0A6YYJ8;Q9Y383	Putative RNA-binding protein Luc7-like 2	LUC7L2	tr|A0A0A6YYJ8|A0A0A6YYJ8_HUMAN Putative RNA-binding protein Luc7-like 2 OS=Homo sapiens OX=9606 GN=LUC7L2 PE=3 SV=1;sp|Q9Y383|LC7L2_HUMAN Putative RNA-binding protein Luc7-like 2 OS=Homo sapiens OX=9606 GN=LUC7L2 PE=1 SV=2	54.223	4693400	3501200	3005200	10971000	3504800	3534300	317100	114670	95330	464670	127570	130580	3	2	2	3	2	2	EAEEVYR;LAETQEEISAEVAAK;VEQLGAEGNVEESQK
J3KNJ2;Q7L2H7;E9PN86;H0YCQ8	Eukaryotic translation initiation factor 3 subunit M	EIF3M	tr|J3KNJ2|J3KNJ2_HUMAN Eukaryotic translation initiation factor 3 subunit M (Fragment) OS=Homo sapiens OX=9606 GN=EIF3M PE=1 SV=1;sp|Q7L2H7|EIF3M_HUMAN Eukaryotic translation initiation factor 3 subunit M OS=Homo sapiens OX=9606 GN=EIF3M PE=1 SV=1;tr|E9PN8	21.692	0	0	0	0	0	0	170140	272240	208990	213280	258370	124310	1	1	1	2	1	1	ALKDPNAFLFDHLLTLKPVK;VAASCGAIQYIPTELDQVRK
P84095	Rho-related GTP-binding protein RhoG	RHOG	sp|P84095|RHOG_HUMAN Rho-related GTP-binding protein RhoG OS=Homo sapiens OX=9606 GN=RHOG PE=1 SV=1	21.308	3421100	0	4316500	2990900	0	0	507820	89264	296860	176370	109750	57718	2	1	2	2	1	1	CVVVGDGAVGK;EYIPTVFDNYSAQSAVDGR;LKEQGQAPITPQQGQALAK
J3QK89;Q8IWX8	Calcium homeostasis endoplasmic reticulum protein	CHERP	tr|J3QK89|J3QK89_HUMAN Calcium homeostasis endoplasmic reticulum protein OS=Homo sapiens OX=9606 GN=CHERP PE=1 SV=1;sp|Q8IWX8|CHERP_HUMAN Calcium homeostasis endoplasmic reticulum protein OS=Homo sapiens OX=9606 GN=CHERP PE=1 SV=3	104.93	4132100	3072500	2998100	4371900	4245600	4000800	355450	84469	144790	197780	244770	197060	4	4	4	5	5	4	ITADGAHFELR;LALEQQQLICK;LLQLWEK;NSEGWEQNGLYEFFR;SYSFIAR
Q5VU77;F8W726;Q14157;Q5VU79;Q5VU78;Q5VU81;Q5VU80	Ubiquitin-associated protein 2-like	UBAP2L	tr|Q5VU77|Q5VU77_HUMAN Ubiquitin-associated protein 2-like (Fragment) OS=Homo sapiens OX=9606 GN=UBAP2L PE=1 SV=1;tr|F8W726|F8W726_HUMAN Ubiquitin-associated protein 2-like OS=Homo sapiens OX=9606 GN=UBAP2L PE=1 SV=2;sp|Q14157|UBP2L_HUMAN Ubiquitin-associa	37.961	0	3724800	3513400	4271900	3432700	4556000	159300	131530	123150	276440	271310	255350	1	2	2	2	3	2	IDLAVLLGK;NQDECVIALHDCNGDVNR;TATEEWGTEDWNEDLSETK
C9J0K6;P30626;B4DHQ6	Sorcin	SRI	tr|C9J0K6|C9J0K6_HUMAN Sorcin OS=Homo sapiens OX=9606 GN=SRI PE=1 SV=1;sp|P30626|SORCN_HUMAN Sorcin OS=Homo sapiens OX=9606 GN=SRI PE=1 SV=1;tr|B4DHQ6|B4DHQ6_HUMAN Sorcin OS=Homo sapiens OX=9606 GN=SRI PE=1 SV=1	17.605	0	0	0	0	0	0	267040	182680	208920	205860	243020	105480	2	2	2	2	2	1	ITFDDYIACCVK;SGTVDPQELQK
G5E972;P42167;P42166;H0YJH7	Lamina-associated polypeptide 2, isoforms beta/gamma;Thymopoietin;Thymopentin;Lamina-associated polypeptide 2, isoform alpha;Thymopoietin;Thymopentin	TMPO	tr|G5E972|G5E972_HUMAN Lamina-associated polypeptide 2, isoforms beta/gamma OS=Homo sapiens OX=9606 GN=TMPO PE=1 SV=1;sp|P42167|LAP2B_HUMAN Lamina-associated polypeptide 2, isoforms beta/gamma OS=Homo sapiens OX=9606 GN=TMPO PE=1 SV=2;sp|P42166|LAP2A_HUMAN	46.306	4836300	3289900	3797600	3249300	3971900	0	358400	103810	265590	127440	250660	101580	3	2	3	2	3	1	QEDKDDLDVTELTNEDLLDQLVK;SELVANNVTLPAGEQRK;SSTPLPTISSSAENTR
P09543;K7EN66;C9K0L8;K7ERZ0;K7ERC4	2,3-cyclic-nucleotide 3-phosphodiesterase	CNP	sp|P09543|CN37_HUMAN 2,3-cyclic-nucleotide 3-phosphodiesterase OS=Homo sapiens OX=9606 GN=CNP PE=1 SV=2;tr|K7EN66|K7EN66_HUMAN 2,3-cyclic-nucleotide 3-phosphodiesterase (Fragment) OS=Homo sapiens OX=9606 GN=CNP PE=1 SV=1;tr|C9K0L8|C9K0L8_HUMAN 2,3-	47.578	0	0	4502000	4069000	4239700	4533800	133910	93545	229360	145670	300350	302840	1	2	3	3	4	4	APGAEEYAQQDVLKK;DKPELQFPFLQDEDTVATLLECK;ILVLDDTNHERER;NQWQLSADDLKK
P00747;Q5TEH5;A6PVI2	Plasminogen;Plasmin heavy chain A;Activation peptide;Angiostatin;Plasmin heavy chain A, short form;Plasmin light chain B	PLG	sp|P00747|PLMN_HUMAN Plasminogen OS=Homo sapiens OX=9606 GN=PLG PE=1 SV=2	90.568	7806000	4418400	0	9512000	4933300	0	279390	95148	109140	294470	143960	280060	2	3	2	4	3	3	EAQLPVIENK;TPENFPCK;VYLSECK;YILQGVTSWGLGCARPNKPGVYVR
E9PKG1;Q99873;Q9NR22	Protein arginine N-methyltransferase 1;Protein arginine N-methyltransferase 8	PRMT1;PRMT8	tr|E9PKG1|E9PKG1_HUMAN Protein arginine N-methyltransferase 1 OS=Homo sapiens OX=9606 GN=PRMT1 PE=1 SV=1;sp|Q99873|ANM1_HUMAN Protein arginine N-methyltransferase 1 OS=Homo sapiens OX=9606 GN=PRMT1 PE=1 SV=3;sp|Q9NR22|ANM8_HUMAN Protein arginine N-methyltr	37.709	6950200	3711200	0	0	4313900	0	514860	122560	105460	115550	212530	129660	2	2	1	1	2	1	EVDIYTVK;TGFSTSPESPYTHWK
A0A0C4DH80;E9PN73;E9PI32;P46977	Dolichyl-diphosphooligosaccharide--protein glycosyltransferase subunit STT3A	STT3A	tr|A0A0C4DH80|A0A0C4DH80_HUMAN Dolichyl-diphosphooligosaccharide--protein glycotransferase (Fragment) OS=Homo sapiens OX=9606 GN=STT3A PE=1 SV=5;tr|E9PN73|E9PN73_HUMAN Dolichyl-diphosphooligosaccharide--protein glycotransferase (Fragment) OS=Homo sapiens O	12.046	0	0	0	0	0	0	201620	198890	198470	130410	217450	248220	1	1	1	1	1	1	FLAEEGFYK
A0A8I5KZ38;P35580;A0A8I5KSC2;A0A8I5KTT7	Myosin-10	MYH10	tr|A0A8I5KZ38|A0A8I5KZ38_HUMAN Myosin-10 OS=Homo sapiens OX=9606 GN=MYH10 PE=4 SV=1;sp|P35580|MYH10_HUMAN Myosin-10 OS=Homo sapiens OX=9606 GN=MYH10 PE=1 SV=3	230.16	9548200	4752500	8187100	8511300	11290000	15096000	262430	40856	126820	178910	199750	381510	10	4	9	11	8	15	AGKLDPHLVLDQLR;AGVLAHLEEER;AGVLAHLEEERDLK;ALELDPNLYR;ASRDEIFAQSK;AVIYNPATQADWTAK;DAASLESQLQDTQELLQEETR;DKADFCIIHYAGK;ELDDATEANEGLSR;ELEAELEDER;EQADFAVEALAK;FDQLLAEEK;IAECSSQLAEEEEKAK;IGQLEEQLEQEAK;IGQLEEQLEQEAKER;KFDQLLAEEK;LDPHLVLDQLR;LLKDAEALSQR;LQNELDNVSTLLEEAEKK;NCAAYLK;NTNPNFVR;QLEEAEEEATR;QLLQANPILESFGNAK;QVLALQSQLADTK;SLEAEILQLQEELASSER;VDYKADEWLMK
M0R0Z3;M0R0R9;M0QXD6;P35269	General transcription factor IIF subunit 1	GTF2F1	tr|M0R0Z3|M0R0Z3_HUMAN Transcription initiation factor IIF subunit alpha (Fragment) OS=Homo sapiens OX=9606 GN=GTF2F1 PE=1 SV=1;tr|M0R0R9|M0R0R9_HUMAN Transcription initiation factor IIF subunit alpha (Fragment) OS=Homo sapiens OX=9606 GN=GTF2F1 PE=1 SV=1;	14.685	0	0	0	0	0	0	311220	115300	143650	270850	152440	194500	1	1	1	1	1	1	EFRPEDQPWLLR
H0Y512;Q9HDC9	Adipocyte plasma membrane-associated protein	APMAP	tr|H0Y512|H0Y512_HUMAN Adipocyte plasma membrane-associated protein (Fragment) OS=Homo sapiens OX=9606 GN=APMAP PE=1 SV=1;sp|Q9HDC9|APMAP_HUMAN Adipocyte plasma membrane-associated protein OS=Homo sapiens OX=9606 GN=APMAP PE=1 SV=2	45.294	0	0	0	0	0	0	486320	119120	137970	285070	152810	0	2	1	1	2	1	0	GLFEVNPWKR;LLLSSETPIEGK
B1AHB1;P33992;B1AHB2;B1AHA9	DNA helicase;DNA replication licensing factor MCM5	MCM5	tr|B1AHB1|B1AHB1_HUMAN DNA replication licensing factor MCM5 OS=Homo sapiens OX=9606 GN=MCM5 PE=1 SV=1;sp|P33992|MCM5_HUMAN DNA replication licensing factor MCM5 OS=Homo sapiens OX=9606 GN=MCM5 PE=1 SV=5	77.592	6240300	4107400	3083200	4135300	3194600	4465500	533170	96318	127640	191530	129430	103090	4	3	3	5	3	3	AGITTTLNSR;CSVLAAANSVFGR;IPGIIIAASAVR;VLGIQVDTDGSGR;VLQLMLR
A0A2R8Y653;Q9BZX2;Q9HA47	Uridine-cytidine kinase 2;Uridine-cytidine kinase 1	UCK2;UCK1	tr|A0A2R8Y653|A0A2R8Y653_HUMAN Uridine/cytidine kinase OS=Homo sapiens OX=9606 GN=UCK2 PE=1 SV=1;sp|Q9BZX2|UCK2_HUMAN Uridine-cytidine kinase 2 OS=Homo sapiens OX=9606 GN=UCK2 PE=1 SV=1;sp|Q9HA47|UCK1_HUMAN Uridine-cytidine kinase 1 OS=Homo sapiens OX=9606	27.408	0	0	0	0	0	0	297840	78572	72683	417350	95908	217670	1	1	1	2	1	2	TVQIPVYDFVSHSR;YADVIIPR
D6R9I9;P61221;H0Y990;D6RGF4	ATP-binding cassette sub-family E member 1	ABCE1	tr|D6R9I9|D6R9I9_HUMAN ATP-binding cassette sub-family E member 1 OS=Homo sapiens OX=9606 GN=ABCE1 PE=1 SV=1;sp|P61221|ABCE1_HUMAN ATP-binding cassette sub-family E member 1 OS=Homo sapiens OX=9606 GN=ABCE1 PE=1 SV=1	47.037	0	0	0	0	0	0	416580	146830	109470	70067	208950	221030	3	3	2	1	3	3	FACAVVCIQK;GSELQNYFTK;NVEDLSGGELQR
G3V2G6;G3V234;Q8TC12;H0YIZ8;H0YJ46	Retinol dehydrogenase 11	RDH11	tr|G3V2G6|G3V2G6_HUMAN Retinol dehydrogenase 11 (Fragment) OS=Homo sapiens OX=9606 GN=RDH11 PE=1 SV=1;tr|G3V234|G3V234_HUMAN Retinol dehydrogenase 11 (Fragment) OS=Homo sapiens OX=9606 GN=RDH11 PE=1 SV=8;sp|Q8TC12|RDH11_HUMAN Retinol dehydrogenase 11 OS=Ho	19.958	4190400	1935100	0	0	0	2059000	471390	111000	136740	77322	169550	204790	2	2	2	1	2	2	IVNVSSLAHHLGR;VVVVTGANTGIGK
E9PPJ0;Q13435;E9PJ04;H0YCG1;E9PJT3	Splicing factor 3B subunit 2	SF3B2	tr|E9PPJ0|E9PPJ0_HUMAN Splicing factor 3B subunit 2 OS=Homo sapiens OX=9606 GN=SF3B2 PE=1 SV=1;sp|Q13435|SF3B2_HUMAN Splicing factor 3B subunit 2 OS=Homo sapiens OX=9606 GN=SF3B2 PE=1 SV=2;tr|E9PJ04|E9PJ04_HUMAN Splicing factor 3B subunit 2 (Fragment) OS=H	98.169	12627000	6993800	10862000	8318000	6940000	7498300	407180	112850	172000	167180	155100	148510	4	3	3	3	4	3	IPQALEK;LAEIGAPIQGNREELVER;LHDAFFK;SSLGQSASETEEDTVSVSKK
Q96M27	Protein PRRC1	PRRC1	sp|Q96M27|PRRC1_HUMAN Protein PRRC1 OS=Homo sapiens OX=9606 GN=PRRC1 PE=1 SV=1	46.701	0	0	0	0	0	0	381800	129260	123850	120520	217430	187600	1	1	2	1	1	1	SLLNVSR;WSGLLVTVGEVLEK
A0A3B3IRW2;A0A3B3IRK6;Q13724;A0A8I5KTK5;A0A8I5KQG9;A0A3B3IS52	Mannosyl-oligosaccharide glucosidase	MOGS	tr|A0A3B3IRW2|A0A3B3IRW2_HUMAN Mannosyl-oligosaccharide glucosidase OS=Homo sapiens OX=9606 GN=MOGS PE=1 SV=1;tr|A0A3B3IRK6|A0A3B3IRK6_HUMAN Mannosyl-oligosaccharide glucosidase (Fragment) OS=Homo sapiens OX=9606 GN=MOGS PE=1 SV=1;sp|Q13724|MOGS_HUMAN Mann	62.248	2549400	3298500	3157500	3290000	3595500	4968500	164340	118380	149830	155600	261740	308810	3	4	4	4	5	4	CWVALGAR;EALGHWLGLLNADGWIGR;GRDPALPTLLNPK;LGPLLDILADSR;SLAASSSFYGQR
Q9P035;H3BPZ1;H3BS72	Very-long-chain (3R)-3-hydroxyacyl-CoA dehydratase 3	HACD3	sp|Q9P035|HACD3_HUMAN Very-long-chain (3R)-3-hydroxyacyl-CoA dehydratase 3 OS=Homo sapiens OX=9606 GN=HACD3 PE=1 SV=2;tr|H3BPZ1|H3BPZ1_HUMAN Very-long-chain (3R)-3-hydroxyacyl-CoA dehydratase OS=Homo sapiens OX=9606 GN=HACD3 PE=1 SV=1;tr|H3BS72|H3BS72_HUMA	43.159	0	7031500	2503800	0	0	6825100	105980	312540	154180	0	112600	466480	1	2	2	0	1	2	VELSDVQNPAISITENVLHFK;VSQWWER
Q86X55;K7EK20;K7EPK1	Histone-arginine methyltransferase CARM1	CARM1	sp|Q86X55|CARM1_HUMAN Histone-arginine methyltransferase CARM1 OS=Homo sapiens OX=9606 GN=CARM1 PE=1 SV=3;tr|K7EK20|K7EK20_HUMAN Histone-arginine methyltransferase CARM1 (Fragment) OS=Homo sapiens OX=9606 GN=CARM1 PE=1 SV=1;tr|K7EPK1|K7EPK1_HUMAN Histone-a	65.853	5674800	4237500	0	0	0	3899700	469030	165850	99299	102680	110940	202330	2	2	1	1	1	2	CLFQSPLFAK;LLTIGDANGEIQR
A0A6Q8PGI1;E9PGZ1;E7EX44;Q05682;C9J813	Caldesmon	CALD1	tr|A0A6Q8PGI1|A0A6Q8PGI1_HUMAN Caldesmon (Fragment) OS=Homo sapiens OX=9606 GN=CALD1 PE=1 SV=1;tr|E9PGZ1|E9PGZ1_HUMAN Caldesmon OS=Homo sapiens OX=9606 GN=CALD1 PE=1 SV=1;tr|E7EX44|E7EX44_HUMAN Caldesmon OS=Homo sapiens OX=9606 GN=CALD1 PE=1 SV=1;sp|Q05682	22.423	2102800	1806800	0	0	0	0	522200	195850	102400	143550	0	180200	2	2	1	1	0	1	GNVFSSPTAAGTPNKETAGLK;LEQYTSAIEGTK
Q9NQE9	Histidine triad nucleotide-binding protein 3	HINT3	sp|Q9NQE9|HINT3_HUMAN Adenosine 5-monophosphoramidase HINT3 OS=Homo sapiens OX=9606 GN=HINT3 PE=1 SV=1	20.361	0	0	0	0	0	0	242660	169790	0	206040	248650	265440	1	1	1	1	1	1	DYDSTCVFCR
A6NIT2;A6NMN0;P46020	Phosphorylase b kinase regulatory subunit alpha, skeletal muscle isoform	PHKA1	tr|A6NIT2|A6NIT2_HUMAN Phosphorylase b kinase regulatory subunit OS=Homo sapiens OX=9606 GN=PHKA1 PE=1 SV=1;tr|A6NMN0|A6NMN0_HUMAN Phosphorylase b kinase regulatory subunit OS=Homo sapiens OX=9606 GN=PHKA1 PE=1 SV=1;sp|P46020|KPB1_HUMAN Phosphorylase b kin	132.63	3149100	6734100	6471400	5778400	7999500	6445000	207450	156810	240800	90823	238840	196430	5	6	6	5	5	5	AALEALDELDLFGVK;ALVLQLK;GGPQSVIHVLADEVQHCQSILNSLLPR;ILSHIYSSLGCNNR;QENQVPSVR;VPVGFYQK
P07814;V9GYZ6	Bifunctional glutamate/proline--tRNA ligase;Glutamate--tRNA ligase;Proline--tRNA ligase	EPRS	sp|P07814|SYEP_HUMAN Bifunctional glutamate/proline--tRNA ligase OS=Homo sapiens OX=9606 GN=EPRS1 PE=1 SV=5;tr|V9GYZ6|V9GYZ6_HUMAN Glutamate--tRNA ligase (Fragment) OS=Homo sapiens OX=9606 GN=EPRS1 PE=1 SV=1	170.59	4924500	5108200	4287200	4474200	4220600	4542500	335160	137150	208790	149210	129620	160360	13	9	11	12	10	10	AIQGGTSHHLGQNFSK;AYVDDTPAEQMK;DQDLEPGAPSMGAK;ERPTPSLNNNCTTSEDSLVLYNR;GFFICDQPYEPVSPYSCK;GSQFGQSCCLR;INEAVECLLSLK;KGSQFGQSCCLR;NPEVGLKPVWYSPK;NQGGGLSSSGAGEGQGPK;SLYDEVAAQGEVVRK;TGNKYNVYPTYDFACPIVDSIEGVTHALR;TTEYHDRDEQFYWIIEALGIR;VASQGEVVR;VAVQGDVVR;YYTLFGR
F5GZQ3;P55084;B5MD38;C9K0M0;C9JEY0;C9JE81	Trifunctional enzyme subunit beta, mitochondrial;3-ketoacyl-CoA thiolase	HADHB	tr|F5GZQ3|F5GZQ3_HUMAN Trifunctional enzyme subunit beta, mitochondrial OS=Homo sapiens OX=9606 GN=HADHB PE=1 SV=1;sp|P55084|ECHB_HUMAN Trifunctional enzyme subunit beta, mitochondrial OS=Homo sapiens OX=9606 GN=HADHB PE=1 SV=3;tr|B5MD38|B5MD38_HUMAN Trifu	49.597	0	0	0	0	0	0	385610	95528	65912	101440	257710	213080	3	3	1	3	3	2	FNNWGGSLSLGHPFGATGCR;LAAAFAVSR;LEQDEYALR;NVVVVDGVR
Q12907;D6RIU4;D6RBV2;D6RDX1	Vesicular integral-membrane protein VIP36	LMAN2	sp|Q12907|LMAN2_HUMAN Vesicular integral-membrane protein VIP36 OS=Homo sapiens OX=9606 GN=LMAN2 PE=1 SV=1;tr|D6RIU4|D6RIU4_HUMAN Vesicular integral-membrane protein VIP36 (Fragment) OS=Homo sapiens OX=9606 GN=LMAN2 PE=1 SV=8;tr|D6RBV2|D6RBV2_HUMAN Vesicul	40.228	0	3820600	4881500	3171700	3493500	3660300	66765	159270	273380	263760	140710	212480	1	2	2	3	2	2	DNFHGLAIFLDTYPNDETTER;DNVDDPTGNFR;NCIDITGVR
E5RJY1;E7ESM1;Q92597;A0A7I2ST14	Protein NDRG1	NDRG1	tr|E5RJY1|E5RJY1_HUMAN Protein NDRG1 OS=Homo sapiens OX=9606 GN=NDRG1 PE=1 SV=1;tr|E7ESM1|E7ESM1_HUMAN Protein NDRG1 OS=Homo sapiens OX=9606 GN=NDRG1 PE=1 SV=1;sp|Q92597|NDRG1_HUMAN Protein NDRG1 OS=Homo sapiens OX=9606 GN=NDRG1 PE=1 SV=1;tr|A0A7I2ST14|A0A	10.979	1637000	0	949720	967410	0	0	383420	111800	139260	156920	160230	160910	2	2	2	2	1	2	SHTSEGAHLDITPNSGAAGNSAGPK;TASGSSVTSLDGTR
Q9Y3D6	Mitochondrial fission 1 protein	FIS1	sp|Q9Y3D6|FIS1_HUMAN Mitochondrial fission 1 protein OS=Homo sapiens OX=9606 GN=FIS1 PE=1 SV=2	16.937	0	0	0	0	0	0	278410	164790	219280	133400	154610	158800	1	1	1	1	1	1	GLLQTEPQNNQAK
D6RBW1;P06730;D6RHE2;H0Y8J7;H0Y8X3;A6NMX2	Eukaryotic translation initiation factor 4E;Eukaryotic translation initiation factor 4E type 1B	EIF4E;EIF4E1B	tr|D6RBW1|D6RBW1_HUMAN Eukaryotic translation initiation factor 4E OS=Homo sapiens OX=9606 GN=EIF4E PE=1 SV=1;sp|P06730|IF4E_HUMAN Eukaryotic translation initiation factor 4E OS=Homo sapiens OX=9606 GN=EIF4E PE=1 SV=2;tr|D6RHE2|D6RHE2_HUMAN Eukaryotic tran	28.512	0	0	0	0	0	0	540740	99941	143670	133890	158910	28151	2	1	1	1	1	1	IAIWTTECENR;WALWFFK
F2Z2Q9;G5E9R5;D3YTI2;P24666	Low molecular weight phosphotyrosine protein phosphatase	ACP1	tr|F2Z2Q9|F2Z2Q9_HUMAN Low molecular weight phosphotyrosine protein phosphatase OS=Homo sapiens OX=9606 GN=ACP1 PE=1 SV=1;tr|G5E9R5|G5E9R5_HUMAN Acid phosphatase OS=Homo sapiens OX=9606 GN=ACP1 PE=1 SV=1;tr|D3YTI2|D3YTI2_HUMAN Acid phosphatase OS=Homo sapi	7.5005	0	0	0	0	0	0	554340	0	0	257380	291040	0	1	0	0	1	1	0	SPIAEAVFR
H0Y8I3;A0A087WT27;A0A494C1Q4;J3KN95;A0A494C1E2;A0A494C0G1;H0Y987;O95394	Phosphoacetylglucosamine mutase	PGM3	tr|H0Y8I3|H0Y8I3_HUMAN Phosphoacetylglucosamine mutase (Fragment) OS=Homo sapiens OX=9606 GN=PGM3 PE=1 SV=1;tr|A0A087WT27|A0A087WT27_HUMAN Phosphoacetylglucosamine mutase OS=Homo sapiens OX=9606 GN=PGM3 PE=1 SV=2;tr|A0A494C1Q4|A0A494C1Q4_HUMAN Phosphoacety	12.315	0	0	0	0	0	0	488410	43413	150830	135450	169510	113540	1	1	1	1	1	1	AFVRPSGTEDVVR
A0A140TA49;A0A140TA44;A0A140TA32;A0A0G2JPR0;P0C0L4;A0A3B3ISA6;F5GXS0;A0A140TA29;A0A0G2JL54;P0C0L5;CON__P01030;CON__ENSEMBL:ENSBTAP00000007350	Complement C4-A;Complement C4 beta chain;Complement C4-A alpha chain;C4a anaphylatoxin;C4b-A;C4d-A;Complement C4 gamma chain;Complement C4-B;Complement C4 beta chain;Complement C4-B alpha chain;C4a anaphylatoxin;C4b-B;C4d-B;Complement C4 gamma chain	C4A;C4B	tr|A0A140TA49|A0A140TA49_HUMAN Complement C4-A OS=Homo sapiens OX=9606 GN=C4A PE=1 SV=1;tr|A0A140TA44|A0A140TA44_HUMAN Complement C4-A OS=Homo sapiens OX=9606 GN=C4A PE=1 SV=1;tr|A0A140TA32|A0A140TA32_HUMAN Complement C4-A OS=Homo sapiens OX=9606 GN=C4A PE	187.79	8175500	10978000	9641500	0	6771500	13645000	201480	136060	175010	214770	136790	236490	3	3	3	3	3	3	ASAGLLGAHAAAITAYALTLTK;DHAVDLIQK;DSSTWLTAFVLK
P07237;A0A7P0TA71;A0A7P0TA35;A0A7P0TB26;A0A7P0T9K9;I3L4M2;A0A7P0T8J3;A0A7P0T8C0;A0A7P0T8X1;A0A7P0TA97;I3L3P5;I3L0S0;H7BZ94;H0Y3Z3;A0A7P0T9D6;I3L514;A0A7P0T9U6;A0A7P0Z4J0;A0A7P0TAX9;A0A7P0Z4S2;A0A7P0Z476;I3NI03;A0A7P0TBP8;I3L3U6;A0A7P0T9S9;B3KTQ9;A0A7P0T9E3;I3L1Y5;A0A7P0T940;A0A7P0Z4B2;A0A7P0TBA3;A0A7P0Z4F8	Protein disulfide-isomerase	P4HB	sp|P07237|PDIA1_HUMAN Protein disulfide-isomerase OS=Homo sapiens OX=9606 GN=P4HB PE=1 SV=3;tr|A0A7P0TA71|A0A7P0TA71_HUMAN Protein disulfide-isomerase OS=Homo sapiens OX=9606 GN=P4HB PE=1 SV=1;tr|A0A7P0TA35|A0A7P0TA35_HUMAN Protein disulfide-isomerase OS=H	57.116	5567600	2412800	2474600	2935200	3409100	2737500	564910	91144	106750	165770	83828	88149	6	5	5	6	4	4	EADDIVNWLK;ILEFFGLK;MDSTANEVEAVK;SNFAEALAAHK;THILLFLPK;TVIDYNGER;VDATEESDLAQQYGVR
B0S8I6;Q14320	Protein FAM50A	FAM50A	tr|B0S8I6|B0S8I6_HUMAN Protein FAM50A (Fragment) OS=Homo sapiens OX=9606 GN=FAM50A PE=1 SV=1;sp|Q14320|FA50A_HUMAN Protein FAM50A OS=Homo sapiens OX=9606 GN=FAM50A PE=1 SV=2	30.693	0	0	0	0	0	0	501790	148400	0	168010	168870	106150	1	1	0	1	1	1	SGPLFNFDVHDDVR
Q9H3Q1;J3QQS6;J3KRZ9	Cdc42 effector protein 4	CDC42EP4	sp|Q9H3Q1|BORG4_HUMAN Cdc42 effector protein 4 OS=Homo sapiens OX=9606 GN=CDC42EP4 PE=1 SV=1;tr|J3QQS6|J3QQS6_HUMAN Cdc42 effector protein 4 (Fragment) OS=Homo sapiens OX=9606 GN=CDC42EP4 PE=1 SV=1;tr|J3KRZ9|J3KRZ9_HUMAN Cdc42 effector protein 4 (Fragment)	37.979	4033100	0	10112000	6639700	0	0	386570	24186	420180	261500	0	0	2	1	2	2	0	0	AGDAFGDTSFLNSK;ANDGEGGDEEAGTEEAVPR
F8VSE7;Q96AV8;H0YHW2;H0YIF4	Transcription factor E2F7	E2F7	tr|F8VSE7|F8VSE7_HUMAN Transcription factor E2F7 (Fragment) OS=Homo sapiens OX=9606 GN=E2F7 PE=1 SV=1;sp|Q96AV8|E2F7_HUMAN Transcription factor E2F7 OS=Homo sapiens OX=9606 GN=E2F7 PE=1 SV=3;tr|H0YHW2|H0YHW2_HUMAN Transcription factor E2F7 (Fragment) OS=Ho	77.055	4493700	3305300	4486400	3223800	4049100	3860700	207560	109610	200330	199440	143500	225390	3	4	4	5	4	5	ATANSLVSSEWGNPSR;ELDLIDYK;ETYGQIQVCAK;ILIEESQDAPDHSK;IYDIVNVLESLHLVSR
E9PLD3;A0A494BXY3;E9PRG8	Uncharacterized protein C11orf98	C11orf98	tr|E9PLD3|E9PLD3_HUMAN Uncharacterized protein OS=Homo sapiens OX=9606 PE=4 SV=1;tr|A0A494BXY3|A0A494BXY3_HUMAN Uncharacterized protein C11orf98 OS=Homo sapiens OX=9606 GN=C11orf98 PE=4 SV=1;sp|E9PRG8|CK098_HUMAN Uncharacterized protein C11orf98 OS=Homo sa	11.6	0	0	0	0	0	0	685230	0	0	186600	194940	0	1	0	0	1	1	0	VVGAVIDQGLITR
Q14152	Eukaryotic translation initiation factor 3 subunit A	EIF3A	sp|Q14152|EIF3A_HUMAN Eukaryotic translation initiation factor 3 subunit A OS=Homo sapiens OX=9606 GN=EIF3A PE=1 SV=1	166.57	4496600	3363900	3781700	3996500	4118500	3678000	441230	112000	109100	126800	156060	121250	12	7	6	7	6	6	AVEDIHGLFSLSK;FCLQYTR;FNVLQYVVPEVK;ILQEHEQIK;LEEIPLIK;LTSLVPFVDAFQLER;RGPAEESSSWR;SLEDVVR;TLSFGSDLNYATR;VLLATLSIPITPER;VSTVFWK;YLELCVDLRK
Q9UBS4;A0A7P0T9E8	DnaJ homolog subfamily B member 11	DNAJB11	sp|Q9UBS4|DJB11_HUMAN DnaJ homolog subfamily B member 11 OS=Homo sapiens OX=9606 GN=DNAJB11 PE=1 SV=1;tr|A0A7P0T9E8|A0A7P0T9E8_HUMAN DnaJ homolog subfamily B member 11 OS=Homo sapiens OX=9606 GN=DNAJB11 PE=1 SV=1	40.513	1736700	0	0	2397000	4741600	3871000	190670	69496	78566	166360	291230	267340	2	1	1	2	2	2	FQMTQEVVCDECPNVK;LALQLHPDRNPDDPQAQEK
Q6P5Z2	Serine/threonine-protein kinase N3	PKN3	sp|Q6P5Z2|PKN3_HUMAN Serine/threonine-protein kinase N3 OS=Homo sapiens OX=9606 GN=PKN3 PE=1 SV=1	99.419	2163600	4872500	15848000	3434100	3990700	3314100	78486	156770	594840	79229	107950	39266	5	5	7	3	4	2	ALAEAQAQLQESSQKLDLLR;DLKLDNLLLDAQGFLK;GRGELASEVLAVLK;IADFGLCK;LALEQLLEQLPPAHPLR;LGAGEQDAEEIK;LLGCEQLLTAVPGR;RLEQLHGELR
Q96CX2	BTB/POZ domain-containing protein KCTD12	KCTD12	sp|Q96CX2|KCD12_HUMAN BTB/POZ domain-containing protein KCTD12 OS=Homo sapiens OX=9606 GN=KCTD12 PE=1 SV=1	35.7	2815200	3417700	0	0	2607300	0	402540	223000	47343	66192	187990	117610	3	3	1	1	3	1	DLQLVLPDYFPER;EAEYFELPELVR;FFLDRDGFLFR
Q9BSJ8;F8VZB1	Extended synaptotagmin-1	ESYT1	sp|Q9BSJ8|ESYT1_HUMAN Extended synaptotagmin-1 OS=Homo sapiens OX=9606 GN=ESYT1 PE=1 SV=1	122.85	3913300	4130700	3603800	3391100	4665500	4293800	208130	70746	201160	110870	226700	224100	4	4	7	6	6	6	ALTLGALTLPLAR;AVYSTNCPVWEEAFR;LLAETVAPAVR;LLVPLVPDLQDVAQLR;LTPRPTAAELEEVLQVNSLIQTQK;TISQTSAPVWDESASFLIR;VQLDLAETDLSQGVAR
Q99541;Q5SYF3;Q5SYF5;Q5SYF4	Perilipin-2	PLIN2	sp|Q99541|PLIN2_HUMAN Perilipin-2 OS=Homo sapiens OX=9606 GN=PLIN2 PE=1 SV=2	48.075	0	4141500	3547200	2776100	5481500	4651400	88482	177510	190130	176760	248280	160240	2	3	3	4	3	2	ASVAVDPQPSVVTR;AYQQALSR;DAVTTTVTGAK;SELLVEQYLPLTEEELEKEAK
F8W8W4;Q9UHG3	Prenylcysteine oxidase 1	PCYOX1	tr|F8W8W4|F8W8W4_HUMAN Prenylcysteine oxidase 1 OS=Homo sapiens OX=9606 GN=PCYOX1 PE=1 SV=1;sp|Q9UHG3|PCYOX_HUMAN Prenylcysteine oxidase 1 OS=Homo sapiens OX=9606 GN=PCYOX1 PE=1 SV=3	32.258	0	0	0	0	0	0	0	0	180850	162760	347360	338350	0	0	1	1	1	1	IDLFEREEVGGR
P20338	Ras-related protein Rab-4A	RAB4A	sp|P20338|RAB4A_HUMAN Ras-related protein Rab-4A OS=Homo sapiens OX=9606 GN=RAB4A PE=1 SV=3	24.389	0	0	0	0	0	0	271260	118660	175120	125270	163570	168650	1	1	1	1	1	1	FLVIGNAGTGK
P51858	Hepatoma-derived growth factor	HDGF	sp|P51858|HDGF_HUMAN Hepatoma-derived growth factor OS=Homo sapiens OX=9606 GN=HDGF PE=1 SV=1	26.788	0	0	0	0	0	0	298750	104390	144040	192580	137190	142770	1	2	1	2	2	2	CGDLVFAK;DLFPYEESKEK
P53004;C9J1E1	Biliverdin reductase A	BLVRA	sp|P53004|BIEA_HUMAN Biliverdin reductase A OS=Homo sapiens OX=9606 GN=BLVRA PE=1 SV=2;tr|C9J1E1|C9J1E1_HUMAN Biliverdin reductase A (Fragment) OS=Homo sapiens OX=9606 GN=BLVRA PE=1 SV=1	33.428	5868900	0	0	0	2263000	2482200	560080	0	44894	78322	139090	192600	2	0	1	1	2	2	FGVVVVGVGR;SGSLENVPNVGVNK
H0YJV7;P25490;H0YJU4;O15391	Transcriptional repressor protein YY1;Transcription factor YY2	YY1;YY2	tr|H0YJV7|H0YJV7_HUMAN Transcriptional repressor protein YY1 (Fragment) OS=Homo sapiens OX=9606 GN=YY1 PE=1 SV=1;sp|P25490|TYY1_HUMAN Transcriptional repressor protein YY1 OS=Homo sapiens OX=9606 GN=YY1 PE=1 SV=2;tr|H0YJU4|H0YJU4_HUMAN Transcriptional repr	20.732	1789300	2035400	1614800	1900500	3367500	3046100	193390	117740	113240	122660	248410	215950	2	2	2	2	2	2	FAQSTNLK;SYLSGGAGAAGGGGADPGNK
Q9UBF2	Coatomer subunit gamma-2	COPG2	sp|Q9UBF2|COPG2_HUMAN Coatomer subunit gamma-2 OS=Homo sapiens OX=9606 GN=COPG2 PE=1 SV=1	97.621	2144100	4054300	3734500	4237200	5283400	8604300	101070	79736	109000	159250	230630	328550	3	4	3	5	5	6	AAAVSALAK;AIVDCIISIVEENPESK;EAGLAHLCEFIEDCEHTVLATK;ELAPAVSVLQLFCSSPK;ELAPAVSVLQLFCSSPKPALR;IFNETPINPR;SAVLQEAR;SIATLAITTLLK;VLKPNFAAAWEEVGDTFEKEETFALSSTK
P48739;I3L3W1;I3L2X8;I3L471;I3L4C0;B3KYB6;I3L4U7;I3L459;B3KYB7;I3L4H1;Q00169	Phosphatidylinositol transfer protein beta isoform;Phosphatidylinositol transfer protein alpha isoform	PITPNB;PITPNA	sp|P48739|PIPNB_HUMAN Phosphatidylinositol transfer protein beta isoform OS=Homo sapiens OX=9606 GN=PITPNB PE=1 SV=2;tr|I3L3W1|I3L3W1_HUMAN Phosphatidylinositol transfer protein alpha isoform (Fragment) OS=Homo sapiens OX=9606 GN=PITPNA PE=1 SV=1;tr|I3L2X8	31.54	0	0	0	0	0	0	274510	151400	142230	95326	172210	168770	2	2	2	1	2	2	AWNAYPYCR;FKWWGLQSK
H0Y8X4;O43598	2-deoxynucleoside 5-phosphate N-hydrolase 1	DNPH1	tr|H0Y8X4|H0Y8X4_HUMAN 2-deoxynucleoside 5-phosphate N-hydrolase 1 (Fragment) OS=Homo sapiens OX=9606 GN=DNPH1 PE=1 SV=1;sp|O43598|DNPH1_HUMAN 2-deoxynucleoside 5-phosphate N-hydrolase 1 OS=Homo sapiens OX=9606 GN=DNPH1 PE=1 SV=1	25.868	0	0	0	0	0	0	661020	0	134830	126050	78087	0	1	0	1	1	1	0	ILCLFRPQSGR
P30044	Peroxiredoxin-5, mitochondrial	PRDX5	sp|P30044|PRDX5_HUMAN Peroxiredoxin-5, mitochondrial OS=Homo sapiens OX=9606 GN=PRDX5 PE=1 SV=4	22.086	0	0	0	0	0	0	534720	0	274740	0	0	185860	2	0	1	0	0	1	LLADPTGAFGK;VGDAIPAVEVFEGEPGNKVNLAELFK
A0A6Q8PGW4;A0A6Q8PGI6;A0A6Q8PGA8;A0A6Q8PHH9;P41250;A0A6Q8PGZ8;A0A6Q8PFZ6;H7C443;A0A6Q8PHI7;A0A6Q8PH49;A0A6Q8PF45	Glycine--tRNA ligase	GARS	tr|A0A6Q8PGW4|A0A6Q8PGW4_HUMAN Glycine--tRNA ligase OS=Homo sapiens OX=9606 GN=GARS1 PE=1 SV=1;tr|A0A6Q8PGI6|A0A6Q8PGI6_HUMAN Glycine--tRNA ligase OS=Homo sapiens OX=9606 GN=GARS1 PE=1 SV=1;tr|A0A6Q8PGA8|A0A6Q8PGA8_HUMAN Glycine--tRNA ligase OS=Homo sapien	69.931	3538200	4266400	2644100	2503100	3158700	3371100	362400	88812	106570	159420	102500	174360	4	3	3	6	3	5	ELSEALTR;LGDAVEQGVINNTVLGYFIGR;LLEFNQGKLPFAAAQIGNSFR;SCYDLSCHAR;TFFSFPAVVAPFK;YPLFEGQETGKKETIEE
J3KQL8;Q9BQE5	Apolipoprotein L2	APOL2	tr|J3KQL8|J3KQL8_HUMAN Apolipoprotein L2 OS=Homo sapiens OX=9606 GN=APOL2 PE=1 SV=2;sp|Q9BQE5|APOL2_HUMAN Apolipoprotein L2 OS=Homo sapiens OX=9606 GN=APOL2 PE=1 SV=2	48.915	3000900	3967800	3675300	3410100	4378100	3611100	195240	149830	135770	135520	165830	205910	2	2	2	2	2	2	ISAEGGEQVER;NLDQSGTNVAK
A0A6I8PRS0;A0A6I8PL42;A0A6I8PIT3;A0A6I8PIV1;Q9P2J5;A0A6I8PLB3;A0A6I8PS05;B4DER1;A0A6I8PIP7;A0A6I8PLB8;A0A6I8PTV8;A0A6I8PRU9;A0A6I8PRP1	Leucine--tRNA ligase, cytoplasmic	LARS	tr|A0A6I8PRS0|A0A6I8PRS0_HUMAN Leucine--tRNA ligase OS=Homo sapiens OX=9606 GN=LARS1 PE=1 SV=1;tr|A0A6I8PL42|A0A6I8PL42_HUMAN Leucine--tRNA ligase OS=Homo sapiens OX=9606 GN=LARS1 PE=1 SV=1;tr|A0A6I8PIT3|A0A6I8PIT3_HUMAN Leucine--tRNA ligase OS=Homo sapien	127.91	4739100	4297600	4388800	4256300	3620500	5382800	309910	99115	142220	104530	100730	229370	8	5	7	5	5	8	ANGHLLLNSEK;CEFAVGYQR;EVWDYVFFK;FDDPLLGPR;FSEAEHWLDYFPPLAIQDLKR;SLGLSDEEIVK;VDIGDTIIYLVH;VLEPYPSK
P68402;J3KNE3	Platelet-activating factor acetylhydrolase IB subunit beta	PAFAH1B2	sp|P68402|PA1B2_HUMAN Platelet-activating factor acetylhydrolase IB subunit alpha2 OS=Homo sapiens OX=9606 GN=PAFAH1B2 PE=1 SV=1;tr|J3KNE3|J3KNE3_HUMAN Platelet-activating factor acetylhydrolase IB subunit alpha2 (Fragment) OS=Homo sapiens OX=9606 GN=PAFAH	25.569	0	0	0	0	0	0	580010	0	193070	211300	0	0	2	0	1	1	0	0	ELFSPLHALNFGIGGDTTR;IIVLGLLPR
Q99613;B5ME19;H3BTY8;H3BPE3;H3BPE4	Eukaryotic translation initiation factor 3 subunit C;Eukaryotic translation initiation factor 3 subunit C-like protein	EIF3C;EIF3CL	sp|Q99613|EIF3C_HUMAN Eukaryotic translation initiation factor 3 subunit C OS=Homo sapiens OX=9606 GN=EIF3C PE=1 SV=1;sp|B5ME19|EIFCL_HUMAN Eukaryotic translation initiation factor 3 subunit C-like protein OS=Homo sapiens OX=9606 GN=EIF3CL PE=1 SV=1	105.34	4702000	6408600	4322600	4499800	5020200	4291300	320440	147980	164990	153890	90926	97735	3	3	4	3	3	3	AKELLGQGLLLR;ILADLEDYLNELWEDKEGK;LGSLVENNER;TEPTAQQNLALQLAEK
Q9UFW8;C9JUJ0	CGG triplet repeat-binding protein 1	CGGBP1	sp|Q9UFW8|CGBP1_HUMAN CGG triplet repeat-binding protein 1 OS=Homo sapiens OX=9606 GN=CGGBP1 PE=1 SV=2;tr|C9JUJ0|C9JUJ0_HUMAN CGG triplet repeat-binding protein 1 (Fragment) OS=Homo sapiens OX=9606 GN=CGGBP1 PE=1 SV=1	18.82	0	0	0	0	0	0	78634	107010	191510	149500	245310	200860	2	1	2	2	2	2	QRPLTASLQCNSTAQTEK;VSVIQDFVK
P53396;K7ESG8;K7EIE7	ATP-citrate synthase	ACLY	sp|P53396|ACLY_HUMAN ATP-citrate synthase OS=Homo sapiens OX=9606 GN=ACLY PE=1 SV=3	120.84	9311000	4932400	6809400	4796400	6676100	4837700	477120	18886	77512	60031	159580	179460	7	4	4	3	5	6	AGKDLVSSLTSGLLTIGDR;EAGVFVPR;EAYPEEAYIADLDAK;GGPNYQEGLR;LGQEATVGK;LLQDHPWLLSQNLVVKPDQLIK;TIAIIAEGIPEALTR;VDATADYICK
A0A1W2PQM0;F5H825;H0YFE1;F5GZT7;A0A1W2PPA5;H0YFP3;A0A494C0D4;A0A494C146;P50336	Protoporphyrinogen oxidase	PPOX	tr|A0A1W2PQM0|A0A1W2PQM0_HUMAN Protoporphyrinogen oxidase OS=Homo sapiens OX=9606 GN=PPOX PE=1 SV=1;tr|F5H825|F5H825_HUMAN Protoporphyrinogen oxidase OS=Homo sapiens OX=9606 GN=PPOX PE=1 SV=1;tr|H0YFE1|H0YFE1_HUMAN Protoporphyrinogen oxidase (Fragment) OS=	14.906	0	0	0	0	0	0	302820	107080	110150	114720	182600	154730	1	1	1	1	1	1	AQEAAATQLGLK
Q9Y2L1;G3V1J5;F2Z2C0	Exosome complex exonuclease RRP44	DIS3	sp|Q9Y2L1|RRP44_HUMAN Exosome complex exonuclease RRP44 OS=Homo sapiens OX=9606 GN=DIS3 PE=1 SV=2;tr|G3V1J5|G3V1J5_HUMAN Exosome complex exonuclease RRP44 OS=Homo sapiens OX=9606 GN=DIS3 PE=1 SV=1	109	0	4664300	3355800	3533800	3951600	3479900	219360	141390	171920	117490	123090	193650	3	5	5	4	5	5	ASLTYAEAQLR;IDSANMNDDITTSLR;IIVAIDGWPR;LACLSEEGNEIESGK;NAIVVLIPK;SLAESLDQAESPTFPYLNTLLR
P33176;A0A6Q8PGT2;A0A6Q8PGN1;A0A7I2YQQ7;A0A7I2V352;A0A0G2JMZ6;A0A7I2V4K6;A0A7I2V581;A0A7I2V3N5;J3KNA1;A0A7I2V492;A0A6Q8PEZ8;A0A6Q8PGJ3;O60282;Q12840	Kinesin-1 heavy chain	KIF5B	sp|P33176|KINH_HUMAN Kinesin-1 heavy chain OS=Homo sapiens OX=9606 GN=KIF5B PE=1 SV=1	109.68	5024200	3802500	3094000	3966300	3279900	2500900	376180	124380	86252	145520	109410	120120	8	7	3	8	5	6	ADLAECNIK;GGGAFVQNSQPVAVR;ISFLENNLEQLTK;LITDLQDQNQK;QISSLRDEVEAK;QLDDKDEEINQQSQLVEK;SAEIDSDDTGGSAAQK;VFQSSTSQEQVYNDCAK
Q9UQ35;I3L4D8;I3L1C0;I3L0N7;A0A087X1W1;I3L1I8;I3L182	Serine/arginine repetitive matrix protein 2	SRRM2	sp|Q9UQ35|SRRM2_HUMAN Serine/arginine repetitive matrix protein 2 OS=Homo sapiens OX=9606 GN=SRRM2 PE=1 SV=2	299.61	7688300	5184200	4844600	6310700	4139700	4241400	396130	69560	98434	143010	107590	139060	10	7	7	10	8	9	AAFGISDSYVDGSSFDPQRR;RPNPDILDHER;SAHATAPVNIAGSR;SKDSLVQSCPGSLSLCAGVK;TAPAANLASR;TAVAPSAVNLADPR;TPAAAAAMNLASPR;TPAALAALSLTGSGTPPTAANYPSSSR;TPQAPASANLVGPR;TPTAPAVNLAGAR;VPLSAYER
Q99733;A8MXH2;C9JZI7;E9PKT8;C9J6D1;E9PNW0;E9PJJ2;E9PS34;E9PNJ7;H0YCI4;E9PKI2;C9J1B1;E9PP22	Nucleosome assembly protein 1-like 4	NAP1L4	sp|Q99733|NP1L4_HUMAN Nucleosome assembly protein 1-like 4 OS=Homo sapiens OX=9606 GN=NAP1L4 PE=1 SV=1;tr|A8MXH2|A8MXH2_HUMAN Nucleosome assembly protein 1-like 4 (Fragment) OS=Homo sapiens OX=9606 GN=NAP1L4 PE=1 SV=2;tr|C9JZI7|C9JZI7_HUMAN Nucleosome asse	42.823	2093500	2346300	0	0	2085500	2237500	214310	111100	58400	195360	227320	145540	2	2	1	2	4	2	AAATAEEPDPK;FYEEVHDLER;FYEEVHDLERK;NVDMLSELVQEYDEPILK;QVPNESFFNFFNPLK;VLAALQER
Q6Y7W6;A0A7I2V3H0;A0A7I2V516;I1E4Y6;E7ESB6;A0A7I2V3H7;A0A7I2V361;C9JHW1	PERQ amino acid-rich with GYF domain-containing protein 2	GIGYF2	sp|Q6Y7W6|GGYF2_HUMAN GRB10-interacting GYF protein 2 OS=Homo sapiens OX=9606 GN=GIGYF2 PE=1 SV=1;tr|A0A7I2V3H0|A0A7I2V3H0_HUMAN GRB10-interacting GYF protein 2 OS=Homo sapiens OX=9606 GN=GIGYF2 PE=1 SV=1;tr|A0A7I2V516|A0A7I2V516_HUMAN GRB10-interacting GY	150.07	5408100	8258300	4162900	6879600	4387000	3596500	226670	210260	111740	238550	60592	103640	5	6	5	6	3	3	AALSSQQQQQLALLLQQFQTLK;ADPSLLGFSVNASSER;DVGRPNFEEGGPTSVGR;IFREEQNGEDEDGGWR;ISDQNIIPSVTR;LSGWGNVSKPSGTTK
C9JZI1;P35249;C9JXZ7;C9J8M3;C9JGY5;F8WE44	Replication factor C subunit 4	RFC4	tr|C9JZI1|C9JZI1_HUMAN Replication factor C subunit 4 OS=Homo sapiens OX=9606 GN=RFC4 PE=1 SV=1;sp|P35249|RFC4_HUMAN Replication factor C subunit 4 OS=Homo sapiens OX=9606 GN=RFC4 PE=1 SV=2;tr|C9JXZ7|C9JXZ7_HUMAN Replication factor C subunit 4 (Fragment) O	36.877	0	0	0	0	0	0	324020	30647	133780	135850	143180	181560	2	2	2	2	2	2	ISDEGIAYLVK;TSTILAAAR;VLELNASDER
P16615;H7C5W9;Q93084;O14983	Sarcoplasmic/endoplasmic reticulum calcium ATPase 2;Sarcoplasmic/endoplasmic reticulum calcium ATPase 3	ATP2A2;ATP2A3	sp|P16615|AT2A2_HUMAN Sarcoplasmic/endoplasmic reticulum calcium ATPase 2 OS=Homo sapiens OX=9606 GN=ATP2A2 PE=1 SV=1;tr|H7C5W9|H7C5W9_HUMAN P-type Ca(2+) transporter (Fragment) OS=Homo sapiens OX=9606 GN=ATP2A2 PE=1 SV=1;sp|Q93084|AT2A3_HUMAN Sarcoplasmic	114.76	6697500	13013000	6926400	6381700	6675800	7239800	209800	200880	126390	133620	119880	158270	2	4	2	4	2	2	DIVPGDIVEIAVGDKVPADIR;EFTLEFSR;EWGSGSDTLR;VGEATETALTCLVEK
K7EKE5;A0A7P0T9G6;Q9NRH3;P23258;K7EIS0	Tubulin gamma-2 chain;Tubulin gamma-1 chain;Tubulin gamma chain	TUBG1;TUBG2	tr|K7EKE5|K7EKE5_HUMAN Tubulin gamma-1 chain OS=Homo sapiens OX=9606 GN=TUBG1 PE=3 SV=1;tr|A0A7P0T9G6|A0A7P0T9G6_HUMAN Tubulin gamma chain OS=Homo sapiens OX=9606 GN=TUBG1 PE=1 SV=1;sp|Q9NRH3|TBG2_HUMAN Tubulin gamma-2 chain OS=Homo sapiens OX=9606 GN=TUBG	15.173	0	0	0	0	0	0	180430	117490	114360	125200	0	406660	1	1	1	1	0	2	AVLLDLEPR;LYNPENIYLSEHGGGAGNNWASGFSQGEK
O95721;C9JAF7	Synaptosomal-associated protein 29;Synaptosomal-associated protein	SNAP29	sp|O95721|SNP29_HUMAN Synaptosomal-associated protein 29 OS=Homo sapiens OX=9606 GN=SNAP29 PE=1 SV=1;tr|C9JAF7|C9JAF7_HUMAN Synaptosomal-associated protein 29 (Fragment) OS=Homo sapiens OX=9606 GN=SNAP29 PE=1 SV=1	28.97	0	0	0	0	0	0	61116	192920	46042	288740	154070	198940	2	3	1	3	2	3	DLPDGPDAPADR;SKPVETPPEQNGTLTSQPNNR;SVFGGLVNYFK
F8WDD7;H7C0A3;F8WCF6;A0A0A6YYG9;P59998	Actin-related protein 2/3 complex subunit 4	ARPC4;ARPC4-TTLL3	tr|F8WDD7|F8WDD7_HUMAN Actin-related protein 2/3 complex subunit 4 OS=Homo sapiens OX=9606 GN=ARPC4 PE=3 SV=1;tr|H7C0A3|H7C0A3_HUMAN ARPC4-TTLL3 readthrough (Fragment) OS=Homo sapiens OX=9606 GN=ARPC4-TTLL3 PE=3 SV=1;tr|F8WCF6|F8WCF6_HUMAN Actin-related pr	13.057	0	0	0	0	0	0	390070	104420	144460	113650	0	182500	1	1	1	1	1	1	ELLLQPVTISR
Q6YN16	Hydroxysteroid dehydrogenase-like protein 2	HSDL2	sp|Q6YN16|HSDL2_HUMAN Hydroxysteroid dehydrogenase-like protein 2 OS=Homo sapiens OX=9606 GN=HSDL2 PE=1 SV=1	45.394	2410100	3148800	2673500	3013800	1882000	2694600	263300	101950	148960	148310	107200	161010	4	3	4	3	4	4	DGANIVIAAK;LAGCTVFITGASR;LLGTIYTAAEEIEAVGGK;VAHILNISPPLNLNPVWFK
O43809;H3BND3;H3BV41	Cleavage and polyadenylation specificity factor subunit 5	NUDT21	sp|O43809|CPSF5_HUMAN Cleavage and polyadenylation specificity factor subunit 5 OS=Homo sapiens OX=9606 GN=NUDT21 PE=1 SV=1;tr|H3BND3|H3BND3_HUMAN Cleavage and polyadenylation specificity factor subunit 5 (Fragment) OS=Homo sapiens OX=9606 GN=NUDT21 PE=1 S	26.227	0	0	0	0	0	0	591530	69993	58125	71683	63765	74866	3	1	1	1	1	1	LFLVQLQEK;LMTEILGR;YIQQTKPLTLER
A0A7I2YQ77;A0A7I2V430;A0A7I2V2M5;A0A7I2V4F0;Q92499;A0A087X2G1;A0A087WZ71;A0A7I2V4J3;A0A7I2YQD0;A0A7I2V4Q0;A0A7I2V5X8;A0A7I2V421	ATP-dependent RNA helicase DDX1	DDX1	tr|A0A7I2YQ77|A0A7I2YQ77_HUMAN RNA helicase OS=Homo sapiens OX=9606 GN=DDX1 PE=1 SV=1;tr|A0A7I2V430|A0A7I2V430_HUMAN ATP-dependent RNA helicase DDX1 OS=Homo sapiens OX=9606 GN=DDX1 PE=1 SV=1;tr|A0A7I2V2M5|A0A7I2V2M5_HUMAN ATP-dependent RNA helicase DDX1 OS	75.459	4875600	4942300	4132000	4823400	3305600	4013800	358360	78481	121250	202690	84442	83569	3	3	3	4	3	3	GSAFAIGSDGLCCQSR;LNLSQVR;MDQAIIFCR;TGAFSIPVIQIVYETLKDQQEGKK;VWYHVCSSR
P19623;K7EKM4;K7ESL0	Spermidine synthase	SRM	sp|P19623|SPEE_HUMAN Spermidine synthase OS=Homo sapiens OX=9606 GN=SRM PE=1 SV=1;tr|K7EKM4|K7EKM4_HUMAN Spermidine synthase OS=Homo sapiens OX=9606 GN=SRM PE=1 SV=1;tr|K7ESL0|K7ESL0_HUMAN Spermidine synthase (Fragment) OS=Homo sapiens OX=9606 GN=SRM PE=1	33.824	5084600	1672800	1975900	2156800	0	1869600	438940	71218	104340	119810	77761	113220	2	2	2	2	1	2	KVLIIGGGDGGVLR;SRYQDILVFR
H0YDT6;O00303	Eukaryotic translation initiation factor 3 subunit F	EIF3F	tr|H0YDT6|H0YDT6_HUMAN Eukaryotic translation initiation factor 3 subunit F OS=Homo sapiens OX=9606 GN=EIF3F PE=1 SV=2;sp|O00303|EIF3F_HUMAN Eukaryotic translation initiation factor 3 subunit F OS=Homo sapiens OX=9606 GN=EIF3F PE=1 SV=1	37.749	0	0	0	0	0	0	327240	0	145020	131900	185290	134310	1	1	1	1	1	1	IQDALSTVLQYAEDVLSGK;VIGLSSDLQQVGGASAR
A0A3B3ITW3;P28288	ATP-binding cassette sub-family D member 3	ABCD3	tr|A0A3B3ITW3|A0A3B3ITW3_HUMAN ATP-binding cassette sub-family D member 3 OS=Homo sapiens OX=9606 GN=ABCD3 PE=1 SV=2;sp|P28288|ABCD3_HUMAN ATP-binding cassette sub-family D member 3 OS=Homo sapiens OX=9606 GN=ABCD3 PE=1 SV=1	75.421	2448800	3129800	2379100	3005200	4577200	5001400	104060	133970	88470	70959	255260	270260	3	5	4	3	6	5	EYLDNVQLGHILER;GISDLVLKEYLDNVQLGHILER;IANPDQLLTQDVEK;ITELMQVLK;SGANVLICGPNGCGK;VLGELWPLFGGR
Q8NBS9	Thioredoxin domain-containing protein 5	TXNDC5	sp|Q8NBS9|TXND5_HUMAN Thioredoxin domain-containing protein 5 OS=Homo sapiens OX=9606 GN=TXNDC5 PE=1 SV=2	47.628	3175300	0	0	2827900	4577500	3252900	301250	42478	58021	155080	126630	237710	3	1	1	3	3	3	ALAPTWEQLALGLEHSETVK;TLAPTWEELSKK;VDCTAHSDVCSAQGVR
P15170;H3BR35;Q8IYD1	Eukaryotic peptide chain release factor GTP-binding subunit ERF3A;Eukaryotic peptide chain release factor GTP-binding subunit ERF3B	GSPT1;GSPT2	sp|P15170|ERF3A_HUMAN Eukaryotic peptide chain release factor GTP-binding subunit ERF3A OS=Homo sapiens OX=9606 GN=GSPT1 PE=1 SV=1;tr|H3BR35|H3BR35_HUMAN Eukaryotic peptide chain release factor GTP-binding subunit ERF3A (Fragment) OS=Homo sapiens OX=9606 G	55.755	5220700	2934800	0	2880000	2990200	2388800	222920	68132	112420	157200	182610	177510	2	2	3	3	3	4	HLIVLINK;KGEFETGFEK;QDQVCIAR;TFDAQIVIIEHK
Q9NRW1;J3KR73	Ras-related protein Rab-6B	RAB6B	sp|Q9NRW1|RAB6B_HUMAN Ras-related protein Rab-6B OS=Homo sapiens OX=9606 GN=RAB6B PE=1 SV=1;tr|J3KR73|J3KR73_HUMAN Ras-related protein Rab-6B (Fragment) OS=Homo sapiens OX=9606 GN=RAB6B PE=1 SV=1	23.461	0	0	0	0	0	0	191570	127040	165980	123500	159550	143410	1	1	1	1	1	1	FKLVFLGEQSVGK;LQLWDTAGQER;QITIEEGEQR
A0A0B4J230;Q9UII2	ATPase inhibitor, mitochondrial	ATPIF1	tr|A0A0B4J230|A0A0B4J230_HUMAN ATP synthase F1 subunit epsilon OS=Homo sapiens OX=9606 GN=ATP5IF1 PE=1 SV=1;sp|Q9UII2|ATIF1_HUMAN ATPase inhibitor, mitochondrial OS=Homo sapiens OX=9606 GN=ATP5IF1 PE=1 SV=1	8.119	0	0	0	0	0	0	346620	108350	173490	183420	0	97782	1	1	1	1	0	1	EQAEEERYFR
Q9H444	Charged multivesicular body protein 4b	CHMP4B	sp|Q9H444|CHM4B_HUMAN Charged multivesicular body protein 4b OS=Homo sapiens OX=9606 GN=CHMP4B PE=1 SV=1	24.95	0	0	0	0	0	0	328060	107560	100300	129210	117740	126230	1	1	1	1	1	1	EALENANTNTEVLK
Q8WUY1	Protein THEM6	THEM6	sp|Q8WUY1|THEM6_HUMAN Protein THEM6 OS=Homo sapiens OX=9606 GN=THEM6 PE=1 SV=2	23.865	0	0	0	0	0	0	273190	45802	129700	37151	193290	224450	2	1	1	1	2	2	AHTVLAASCAR;LLEPFEVR
J3QT28;O43684	Mitotic checkpoint protein BUB3	BUB3	tr|J3QT28|J3QT28_HUMAN Mitotic checkpoint protein BUB3 (Fragment) OS=Homo sapiens OX=9606 GN=BUB3 PE=1 SV=1;sp|O43684|BUB3_HUMAN Mitotic checkpoint protein BUB3 OS=Homo sapiens OX=9606 GN=BUB3 PE=1 SV=1	31.703	0	0	0	0	0	0	258090	57069	124140	156790	130770	175290	1	1	2	2	2	2	VAVEYLDPSPEVQK;VYTLSVSGDR
A0A7P0Z4D3;Q92973;A0A7P0T944;A0A7P0T9C0;A0A7P0TBF0;E7EW37;S4R398;A0A075B780;O14787	Transportin-1	TNPO1	tr|A0A7P0Z4D3|A0A7P0Z4D3_HUMAN Transportin-1 OS=Homo sapiens OX=9606 GN=TNPO1 PE=1 SV=1;sp|Q92973|TNPO1_HUMAN Transportin-1 OS=Homo sapiens OX=9606 GN=TNPO1 PE=1 SV=2;tr|A0A7P0T944|A0A7P0T944_HUMAN Transportin-1 OS=Homo sapiens OX=9606 GN=TNPO1 PE=1 SV=1;t	99.105	5639300	0	4993700	5526600	0	5334800	169330	111390	162880	169330	102140	186810	2	3	3	3	2	3	ESQSPDTTIQR;QSSFALLGDLTK;TLLENTAITIGR
Q96CS3	FAS-associated factor 2	FAF2	sp|Q96CS3|FAF2_HUMAN FAS-associated factor 2 OS=Homo sapiens OX=9606 GN=FAF2 PE=1 SV=2	52.623	2094700	4151100	2745700	4468400	3447800	3383800	173870	134630	114680	172600	149650	154040	2	2	2	2	2	2	AAPEERDLTQEQTEK;VTDPVGDIVSFMHSFEEK
E5RK69;P08133;H0YC77;E5RFF0;E7EMC6	Annexin;Annexin A6	ANXA6	tr|E5RK69|E5RK69_HUMAN Annexin OS=Homo sapiens OX=9606 GN=ANXA6 PE=1 SV=1;sp|P08133|ANXA6_HUMAN Annexin A6 OS=Homo sapiens OX=9606 GN=ANXA6 PE=1 SV=3;tr|H0YC77|H0YC77_HUMAN Annexin (Fragment) OS=Homo sapiens OX=9606 GN=ANXA6 PE=1 SV=1;tr|E5RFF0|E5RFF0_HUMA	51.776	5240500	3220200	3425900	4945900	3573400	4077900	296320	78885	104140	144190	108620	163370	3	2	2	2	2	2	GLGTDEDTIIDIITHR;SEIDLLNIRR;SLHQAIEGDTSGDFLK
Q9BRP1	Programmed cell death protein 2-like	PDCD2L	sp|Q9BRP1|PDD2L_HUMAN Programmed cell death protein 2-like OS=Homo sapiens OX=9606 GN=PDCD2L PE=1 SV=1	39.416	0	0	0	0	0	0	27357	122380	145990	159930	210370	228300	1	1	1	1	1	1	AAVLKPVLLGLR
Q13541	Eukaryotic translation initiation factor 4E-binding protein 1	EIF4EBP1	sp|Q13541|4EBP1_HUMAN Eukaryotic translation initiation factor 4E-binding protein 1 OS=Homo sapiens OX=9606 GN=EIF4EBP1 PE=1 SV=3	12.58	0	0	0	0	0	0	226920	153840	148170	0	199220	165840	1	1	1	1	1	1	SGGSSCSQTPSR
Q9Y5A9;S4R3J8;S4R3V3;A0A024R7W5;A0A087X0Q1;A0A087WY31;Q9BYJ9;Q7Z739	YTH domain-containing family protein 2;YTH domain-containing family protein 1;YTH domain-containing family protein 3	YTHDF2;YTHDF3;YTHDF1	sp|Q9Y5A9|YTHD2_HUMAN YTH domain-containing family protein 2 OS=Homo sapiens OX=9606 GN=YTHDF2 PE=1 SV=2;tr|S4R3J8|S4R3J8_HUMAN YTH domain-containing family protein 2 (Fragment) OS=Homo sapiens OX=9606 GN=YTHDF2 PE=1 SV=1;tr|S4R3V3|S4R3V3_HUMAN YTH domain-	62.333	0	0	0	0	0	0	278060	92566	90162	141480	112810	177020	2	2	1	2	2	2	SASSLLEQRPK;SYSEDDIHR
Q9BVC6	Transmembrane protein 109	TMEM109	sp|Q9BVC6|TM109_HUMAN Transmembrane protein 109 OS=Homo sapiens OX=9606 GN=TMEM109 PE=1 SV=1	26.21	0	0	0	0	0	0	0	0	889770	0	0	0	1	0	1	0	0	0	EAPVDVLTQIGR
Q96AE4;E9PEB5;C9JSZ1	Far upstream element-binding protein 1	FUBP1	sp|Q96AE4|FUBP1_HUMAN Far upstream element-binding protein 1 OS=Homo sapiens OX=9606 GN=FUBP1 PE=1 SV=3;tr|E9PEB5|E9PEB5_HUMAN Far upstream element-binding protein 1 OS=Homo sapiens OX=9606 GN=FUBP1 PE=1 SV=1	67.56	4065800	3324200	2234200	2393900	2333900	2324800	341480	147940	87506	89977	66326	149370	4	4	3	3	2	3	AWEEYYK;CQHAAEIITDLLR;IAQITGPPDR;IGGDAGTSLNSNDYGYGGQK;LLDQIVEK
Q9Y2Z0	Suppressor of G2 allele of SKP1 homolog	SUGT1	sp|Q9Y2Z0|SGT1_HUMAN Protein SGT1 homolog OS=Homo sapiens OX=9606 GN=SUGT1 PE=1 SV=3	41.024	5111300	0	3119200	0	0	2921800	410730	52535	136620	77321	64209	137610	2	2	2	1	2	2	AAAAAGTATSQR;NLYPSSSPYTR
H7BZ55	Putative ciliary rootlet coiled-coil protein-like 3 protein		sp|H7BZ55|CRCC2_HUMAN Ciliary rootlet coiled-coil protein 2 OS=Homo sapiens OX=9606 GN=CROCC2 PE=1 SV=4	185.64	0	0	0	0	0	0	265750	91465	103620	141980	120480	149200	1	1	1	1	1	1	SELEHSVDLEEALGR
O95793;Q5JW30;Q5JW28	Double-stranded RNA-binding protein Staufen homolog 1	STAU1	sp|O95793|STAU1_HUMAN Double-stranded RNA-binding protein Staufen homolog 1 OS=Homo sapiens OX=9606 GN=STAU1 PE=1 SV=2;tr|Q5JW30|Q5JW30_HUMAN Double-stranded RNA-binding protein Staufen homolog 1 OS=Homo sapiens OX=9606 GN=STAU1 PE=1 SV=1;tr|Q5JW28|Q5JW28_	63.182	3309900	0	4248000	4790500	4368700	0	223040	90661	137410	160140	150810	104690	3	2	3	3	3	2	ELLYGGTSPTAETILK;LPPLPAVER;VSVGEFVGEGEGK
Q5STZ8;Q8NE71;H0YGW7;F5GYK6;A0A0G2JIC2;A0A0G2JJB9	ATP-binding cassette sub-family F member 1	ABCF1	tr|Q5STZ8|Q5STZ8_HUMAN ATP-binding cassette sub-family F member 1 OS=Homo sapiens OX=9606 GN=ABCF1 PE=1 SV=10;sp|Q8NE71|ABCF1_HUMAN ATP-binding cassette sub-family F member 1 OS=Homo sapiens OX=9606 GN=ABCF1 PE=1 SV=2;tr|H0YGW7|H0YGW7_HUMAN ATP-binding cas	96.053	2809500	1953300	4040700	1900900	0	1961600	215190	68086	280580	149380	18782	133880	6	4	7	6	1	6	AVSEEQQPALK;GAVIVVSHDAR;ICIVGPNGVGK;LQGQLEQGDDTAAER;LQGQLEQGDDTAAERLEK;MEETPTEYLQR;STLLLLLTGK
Q9UHD1;E9PIZ4;E9PSD5;E9PPQ5;E9PL00;E9PIF7;E9PHZ2	Cysteine and histidine-rich domain-containing protein 1	CHORDC1	sp|Q9UHD1|CHRD1_HUMAN Cysteine and histidine-rich domain-containing protein 1 OS=Homo sapiens OX=9606 GN=CHORDC1 PE=1 SV=2;tr|E9PIZ4|E9PIZ4_HUMAN Cysteine and histidine-rich domain-containing protein 1 OS=Homo sapiens OX=9606 GN=CHORDC1 PE=1 SV=1;tr|E9PSD5	37.489	0	0	0	0	0	0	603420	38847	0	92582	0	117030	3	1	0	1	0	1	ALLCYNR;TSDFNTFLAQEGCTK;TTDFSDFLSIVGCTK
O60488;A0A804HI36;H0Y9A0	Long-chain-fatty-acid--CoA ligase 4	ACSL4	sp|O60488|ACSL4_HUMAN Long-chain-fatty-acid--CoA ligase 4 OS=Homo sapiens OX=9606 GN=ACSL4 PE=1 SV=2;tr|A0A804HI36|A0A804HI36_HUMAN Long-chain-fatty-acid--CoA ligase 4 OS=Homo sapiens OX=9606 GN=ACSL4 PE=1 SV=1	79.187	4209500	2971000	3014400	0	3741100	3134000	255810	60905	79939	72487	203290	178320	4	2	2	3	4	4	IGYSSPLTLSDQSSK;LKDWQEGGYTINDKPNPR;LQAGEYVSLGK;LSPEPWTPETGLVTDAFK;LTLLAQQK;NHYLKDIER;TAEDYSVDENGQR
A0A804HKE0;P00367;A0A804HJD7;P49448;A0A804HJZ0	Glutamate dehydrogenase 1, mitochondrial;Glutamate dehydrogenase 2, mitochondrial	GLUD1;GLUD2	tr|A0A804HKE0|A0A804HKE0_HUMAN Glutamate dehydrogenase OS=Homo sapiens OX=9606 GN=GLUD1 PE=1 SV=1;sp|P00367|DHE3_HUMAN Glutamate dehydrogenase 1, mitochondrial OS=Homo sapiens OX=9606 GN=GLUD1 PE=1 SV=2;tr|A0A804HJD7|A0A804HJD7_HUMAN Glutamate dehydrogenas	51.434	5229800	0	2401100	2027000	0	0	309110	65740	105790	67803	159700	138330	2	2	3	2	2	2	HGGTIPIVPTAEFQDR;YNLGLDLR;YSTDVSVDEVK
P38919;I3L3H2	Eukaryotic initiation factor 4A-III;Eukaryotic initiation factor 4A-III, N-terminally processed	EIF4A3	sp|P38919|IF4A3_HUMAN Eukaryotic initiation factor 4A-III OS=Homo sapiens OX=9606 GN=EIF4A3 PE=1 SV=4;tr|I3L3H2|I3L3H2_HUMAN RNA helicase OS=Homo sapiens OX=9606 GN=EIF4A3 PE=1 SV=2	46.871	3441500	1552500	1733000	1584400	0	1889100	459680	47312	175690	69803	0	93414	4	2	4	3	0	2	ATTATMATSGSAR;ELAVQIQK;ETQALILAPTR;GIYAYGFEKPSAIQQR;LDYGQHVVAGTPGR
F8VVL1;O43583	Density-regulated protein	DENR	tr|F8VVL1|F8VVL1_HUMAN Density-regulated protein OS=Homo sapiens OX=9606 GN=DENR PE=1 SV=1;sp|O43583|DENR_HUMAN Density-regulated protein OS=Homo sapiens OX=9606 GN=DENR PE=1 SV=2	17.77	0	0	0	0	0	0	296310	47319	122420	152860	96454	127700	2	1	1	1	1	1	AADISESSGADCKGDPR;LDADYPLR
P08243;F8WEJ5;C9J057	Asparagine synthetase [glutamine-hydrolyzing]	ASNS	sp|P08243|ASNS_HUMAN Asparagine synthetase [glutamine-hydrolyzing] OS=Homo sapiens OX=9606 GN=ASNS PE=1 SV=4;tr|F8WEJ5|F8WEJ5_HUMAN Asparagine synthetase [glutamine-hydrolyzing] OS=Homo sapiens OX=9606 GN=ASNS PE=1 SV=1	64.369	0	0	0	0	0	0	299720	46532	98255	93071	150480	152800	2	1	1	2	3	2	EAFSDGITSVK;HSATPFLK;LFPGFEIETVK
Q86SX6	Glutaredoxin-related protein 5, mitochondrial	GLRX5	sp|Q86SX6|GLRX5_HUMAN Glutaredoxin-related protein 5, mitochondrial OS=Homo sapiens OX=9606 GN=GLRX5 PE=1 SV=2	16.628	0	0	0	0	0	0	0	146030	157690	276390	0	256910	0	1	1	1	0	1	DYAAYNVLDDPELR
M0R026;A1L0T0	Acetolactate synthase-like protein	ILVBL	tr|M0R026|M0R026_HUMAN 2-hydroxyacyl-CoA lyase 2 OS=Homo sapiens OX=9606 GN=ILVBL PE=1 SV=1;sp|A1L0T0|HACL2_HUMAN 2-hydroxyacyl-CoA lyase 2 OS=Homo sapiens OX=9606 GN=ILVBL PE=1 SV=2	56.732	0	0	0	0	0	0	67203	41398	241400	146740	63995	275000	2	1	2	2	1	2	DGHPVVVNILIGR;EQVPSLGSNVACGLAYTDYHK
Q8WW12	PEST proteolytic signal-containing nuclear protein	PCNP	sp|Q8WW12|PCNP_HUMAN PEST proteolytic signal-containing nuclear protein OS=Homo sapiens OX=9606 GN=PCNP PE=1 SV=2	18.925	0	0	0	0	0	0	304030	110220	131960	105510	103110	73973	1	1	1	1	1	1	AGAAGGPEEEAEKPVK
H3BNS8;H3BQP1;Q14694	Ubiquitin carboxyl-terminal hydrolase 10	USP10	tr|H3BNS8|H3BNS8_HUMAN Ubiquitin carboxyl-terminal hydrolase 10 (Fragment) OS=Homo sapiens OX=9606 GN=USP10 PE=1 SV=1;tr|H3BQP1|H3BQP1_HUMAN Ubiquitinyl hydrolase 1 (Fragment) OS=Homo sapiens OX=9606 GN=USP10 PE=1 SV=1;sp|Q14694|UBP10_HUMAN Ubiquitin carbo	8.3084	0	0	0	0	0	0	271610	205930	0	182910	0	167100	1	1	0	1	0	1	TVQDALESLVAR
A0A075B6E5;A0A0U1RRM6;Q8N8S7;Q9UI08	Protein enabled homolog;Ena/VASP-like protein	ENAH;EVL	tr|A0A075B6E5|A0A075B6E5_HUMAN Protein enabled homolog (Fragment) OS=Homo sapiens OX=9606 GN=ENAH PE=1 SV=2;tr|A0A0U1RRM6|A0A0U1RRM6_HUMAN Protein enabled homolog OS=Homo sapiens OX=9606 GN=ENAH PE=1 SV=1;sp|Q8N8S7|ENAH_HUMAN Protein enabled homolog OS=Hom	24.92	0	0	0	0	0	0	262560	47113	124290	199080	154440	38474	2	1	1	2	2	1	SEQSICQAR;VHIYHHTGNNTFR
P49321;E9PI86;E9PRH9;H0YF33;Q5T624;E9PPQ8;H0YDS9;E9PPR5	Nuclear autoantigenic sperm protein	NASP	sp|P49321|NASP_HUMAN Nuclear autoantigenic sperm protein OS=Homo sapiens OX=9606 GN=NASP PE=1 SV=2;tr|E9PI86|E9PI86_HUMAN Nuclear autoantigenic sperm protein (Fragment) OS=Homo sapiens OX=9606 GN=NASP PE=1 SV=1;tr|E9PRH9|E9PRH9_HUMAN Nuclear autoantigenic	85.237	0	0	7896500	0	0	4907200	330420	64454	166310	45503	72175	142080	2	2	2	1	1	3	EAQLYAAQAHLK;SIEVIENR;SLLELAR
Q15717	ELAV-like protein 1	ELAVL1	sp|Q15717|ELAV1_HUMAN ELAV-like protein 1 OS=Homo sapiens OX=9606 GN=ELAVL1 PE=1 SV=2	36.091	3879200	0	0	2009100	1786600	0	389000	56630	64084	127200	111630	71605	2	1	1	2	2	2	ILQVSFK;VLVDQTTGLSR
P04844;Q5JYR4;Q5JYR7;F2Z3K5	Dolichyl-diphosphooligosaccharide--protein glycosyltransferase subunit 2	RPN2	sp|P04844|RPN2_HUMAN Dolichyl-diphosphooligosaccharide--protein glycosyltransferase subunit 2 OS=Homo sapiens OX=9606 GN=RPN2 PE=1 SV=3;tr|Q5JYR4|Q5JYR4_HUMAN Dolichyl-diphosphooligosaccharide--protein glycosyltransferase subunit 2 (Fragment) OS=Homo sapie	69.283	0	0	0	3610600	5812100	3777500	113460	127310	89021	125170	200160	163740	2	1	2	2	2	2	LQVTNVLSQPLTQATVK;LSKEETVLATVQALQTASHLSQQADLR;SIVEEIEDLVAR
Q96AB3	Isochorismatase domain-containing protein 2, mitochondrial	ISOC2	sp|Q96AB3|ISOC2_HUMAN Isochorismatase domain-containing protein 2 OS=Homo sapiens OX=9606 GN=ISOC2 PE=1 SV=1	22.337	0	0	0	0	0	0	184830	0	161090	163620	132680	165640	1	0	1	1	1	1	LIKEPAPDSGLLGLFQGQNSLLH
P15924	Desmoplakin	DSP	sp|P15924|DESP_HUMAN Desmoplakin OS=Homo sapiens OX=9606 GN=DSP PE=1 SV=3	331.77	4542700	4788600	6527900	6063500	4055000	4840500	199140	94513	164120	136160	84569	121320	13	14	15	17	13	13	AELIVQPELK;ESHRLPVDIAYKR;ETQSQLETER;FLDQNLQK;FLEFQYLTGGLVDPEVHGR;IEVLEEELR;LLQLQEQMR;LQRLEDELNR;NLPLADQGSSHHITVK;NQCTQVVQER;QLQNIIQATSR;QVQNLVNK;SAIYQLEEEYENLLK;TLELQGLINDLQR;VLLQEEGTR;YGDGIQLTR;YIELLTR
A0A087WTV6;Q96C36;J3KR12	Pyrroline-5-carboxylate reductase 2	PYCR2	tr|A0A087WTV6|A0A087WTV6_HUMAN Pyrroline-5-carboxylate reductase OS=Homo sapiens OX=9606 GN=PYCR2 PE=1 SV=1;sp|Q96C36|P5CR2_HUMAN Pyrroline-5-carboxylate reductase 2 OS=Homo sapiens OX=9606 GN=PYCR2 PE=1 SV=1;tr|J3KR12|J3KR12_HUMAN Pyrroline-5-carboxylate	25.868	0	0	0	0	0	0	253670	76111	172530	83081	88902	119930	1	1	2	2	1	1	RLAIQLGAQALLGAAK;SVGFIGAGQLAYALAR;VKLESPTVSTLTPSSPGK
P61086;D6RDM7;D6RFX1	Ubiquitin-conjugating enzyme E2 K	UBE2K	sp|P61086|UBE2K_HUMAN Ubiquitin-conjugating enzyme E2 K OS=Homo sapiens OX=9606 GN=UBE2K PE=1 SV=3;tr|D6RDM7|D6RDM7_HUMAN Ubiquitin-conjugating enzyme E2 K (Fragment) OS=Homo sapiens OX=9606 GN=UBE2K PE=1 SV=1;tr|D6RFX1|D6RFX1_HUMAN Ubiquitin-conjugating e	22.406	0	0	0	0	0	0	451250	44896	54355	80587	83921	76009	2	1	1	1	1	1	ANIAVQR;LWAHVYAGAPVSSPEYTK
D6RC15;O60749	Sorting nexin-2	SNX2	tr|D6RC15|D6RC15_HUMAN Sorting nexin-2 (Fragment) OS=Homo sapiens OX=9606 GN=SNX2 PE=1 SV=8;sp|O60749|SNX2_HUMAN Sorting nexin-2 OS=Homo sapiens OX=9606 GN=SNX2 PE=1 SV=2	29.127	0	0	0	0	0	0	188280	426960	47460	38399	0	88246	1	2	1	1	0	1	FSDFLGLHSK;YLHVGYIVPPAPEK
P10768;X6RA14;U3KQT1	S-formylglutathione hydrolase	ESD	sp|P10768|ESTD_HUMAN S-formylglutathione hydrolase OS=Homo sapiens OX=9606 GN=ESD PE=1 SV=2;tr|X6RA14|X6RA14_HUMAN S-formylglutathione hydrolase OS=Homo sapiens OX=9606 GN=ESD PE=1 SV=1;tr|U3KQT1|U3KQT1_HUMAN S-formylglutathione hydrolase OS=Homo sapiens O	31.462	0	0	0	0	0	0	375920	0	256510	0	71350	84396	2	0	2	0	1	1	LQEGYDHSYYFIATFITDHIR;VFEHDSVELNCK
P14923;C9JTX4;C9J826;C9JK18;C9JKY1	Junction plakoglobin	JUP	sp|P14923|PLAK_HUMAN Junction plakoglobin OS=Homo sapiens OX=9606 GN=JUP PE=1 SV=3	81.744	3614200	3036700	4044700	4132200	2096200	4311000	148520	80543	140390	165090	83562	167100	4	5	4	6	4	5	ISEDKNPDYR;LLNDEDPVVVTK;LNTIPLFVQLLYSSVENIQR;LNYGIPAIVK;TLVTQNSGVEALIHAILR;TMQNTSDLDTAR;VSVELTNSLFK
O95433;H0YJ63;G3V3W9;G3V438;H0YJG7	Activator of 90 kDa heat shock protein ATPase homolog 1	AHSA1	sp|O95433|AHSA1_HUMAN Activator of 90 kDa heat shock protein ATPase homolog 1 OS=Homo sapiens OX=9606 GN=AHSA1 PE=1 SV=1;tr|H0YJ63|H0YJ63_HUMAN Activator of 90 kDa heat shock protein ATPase homolog 1 (Fragment) OS=Homo sapiens OX=9606 GN=AHSA1 PE=1 SV=1;tr	38.274	3956400	0	2761300	2610000	2869300	2942400	274900	27073	114150	90963	117670	159730	2	1	2	2	2	2	DASNWSTDKLK;ETFLTSPEELYR
E9PD92;E7EM57;E7EUI8;P11413	Glucose-6-phosphate 1-dehydrogenase	G6PD	tr|E9PD92|E9PD92_HUMAN Glucose-6-phosphate 1-dehydrogenase (Fragment) OS=Homo sapiens OX=9606 GN=G6PD PE=1 SV=1;tr|E7EM57|E7EM57_HUMAN Glucose-6-phosphate 1-dehydrogenase (Fragment) OS=Homo sapiens OX=9606 GN=G6PD PE=1 SV=1;tr|E7EUI8|E7EUI8_HUMAN Glucose-6	29.502	2423900	1849700	2426600	2158100	1899300	2006300	254860	63592	144280	111120	90156	118490	3	2	3	2	2	2	LFYLALPPTVYEAVTK;LKLEDFFAR;NSYVAGQYDDAASYQR
Q96CT7	Coiled-coil domain-containing protein 124	CCDC124	sp|Q96CT7|CC124_HUMAN Coiled-coil domain-containing protein 124 OS=Homo sapiens OX=9606 GN=CCDC124 PE=1 SV=1	25.835	3100400	0	0	0	1415300	0	425530	45760	64096	66848	108500	69220	2	1	1	1	2	2	AAFTAFEEAQLPR;VLEEGSVEAR
H0Y9Y1;A0A7I2V5Y3;D6RDG3;A0A7I2YQL2;A0A7I2V3T6;P20290	Transcription factor BTF3	BTF3	tr|H0Y9Y1|H0Y9Y1_HUMAN Transcription factor BTF3 (Fragment) OS=Homo sapiens OX=9606 GN=BTF3 PE=1 SV=2;tr|A0A7I2V5Y3|A0A7I2V5Y3_HUMAN Transcription factor BTF3 OS=Homo sapiens OX=9606 GN=BTF3 PE=1 SV=1;tr|D6RDG3|D6RDG3_HUMAN Transcription factor BTF3 (Fragm	9.3894	0	0	0	0	0	0	0	0	244990	533400	0	0	1	0	1	1	0	0	QLTEMLPSILNQLGADSLTSLRR
[truncated: 415 more rows]

## Sheet: All Protein Data
Protein IDs	Majority protein IDs	Peptide counts (all)	Peptide counts (razor+unique)	Peptide counts (unique)	Protein names	Gene names	Fasta headers	Number of proteins	Peptides	Razor + unique peptides	Unique peptides	Peptides Empty plasmid #1	Peptides Empty plasmid #2	Peptides MPRIP 202 #1	Peptides MPRIP 202 #2	Peptides MPRIP 205 #1	Peptides MPRIP 205 #2	Razor + unique peptides Empty plasmid #1	Razor + unique peptides Empty plasmid #2	Razor + unique peptides MPRIP 202 #1	Razor + unique peptides MPRIP 202 #2	Razor + unique peptides MPRIP 205 #1	Razor + unique peptides MPRIP 205 #2	Unique peptides Empty plasmid #1	Unique peptides Empty plasmid #2	Unique peptides MPRIP 202 #1	Unique peptides MPRIP 202 #2	Unique peptides MPRIP 205 #1	Unique peptides MPRIP 205 #2	Sequence coverage [%]	Unique + razor sequence coverage [%]	Unique sequence coverage [%]	Mol. weight [kDa]	Sequence length	Sequence lengths	Q-value	Score	Identification type Empty plasmid #1	Identification type Empty plasmid #2	Identification type MPRIP 202 #1	Identification type MPRIP 202 #2	Identification type MPRIP 205 #1	Identification type MPRIP 205 #2	Sequence coverage Empty plasmid #1 [%]	Sequence coverage Empty plasmid #2 [%]	Sequence coverage MPRIP 202 #1 [%]	Sequence coverage MPRIP 202 #2 [%]	Sequence coverage MPRIP 205 #1 [%]	Sequence coverage MPRIP 205 #2 [%]
[truncated: 1,277 more rows]
[truncated: 42 more columns]

[truncated: 7 more sheets: Identified Peptides, All peptide Data, MPRIP202 - Empty plasmid, Reactome MPRIP 202-empty, Reactome MPRIP 205-empty, MPRIP205 - Empty plasmid, MPRIP205 - MPRIP202]
