# Supplementary material for: RBFOX2 modulates a metastatic signature of alternative splicing in pancreatic cancer
Source: Nature. Author manuscript; Available in PMC 2023 Jun 7. (PMC10156590; doi:10.1038/s41586-023-05820-3)
Supplement: 1897967 Source Data Extended Data Fig 8 [file NIHMS1897967-supplement-1897967_Source_Data_Extended_Data_Fig_8.xlsx]

## Sheet: extended data fig8a
X50 Vehicle	X50 MBQ157
47.57	2.72
22.85	5.55
27.74	17.52
14.5	7.32
6.36	6.28
12.03	6.69
14.27	5.06
5.7	9.1

## Sheet: extended data fig8b
	x50 vehilce			x50 mbq
0	29.2	1.31656	8	29.3	1.1595	8
7	29.3	1.56702	8	29.9	1.44914	8
14	30.5	2.26779	8	30.6	1.50554	8
21	30.125	2.16712	8	30.5	1.50923	8
28	30.6	3.20936	8	31.2	2.04396	8
35	31.4	3.50714	8	32.4	1.95505	8

## Sheet: extended data fig8c
	x50 Vehicle			x50 MBQ
0	18.3	15.2615	10	19.1806	10.7695	10
3	49.8188	25.3419	10	47.8333	20.9494	10
6	61.4188	27.7441	10	60.6111	26.669	10
9	94.2625	78.3327	10	76.5764	32.9038	10
12	128.463	73.5095	10	118.736	48.8637	10
15	156.709	87.3045	10	101.812	43.9466	10
18	173.688	102.74	10	137.457	59.5149	10
21	187.019	93.9857	10	183.083	99.6487	10
24	229.444	134.202	10	180.014	108.055	10
27	273.781	186.661	10	230.812	160.56	10
30	296.012	140.642	10	265.294	176.139	10

## Sheet: extended data fig8d
	X50 Vehicle			X50 MBQ167
0	24.14	1.83793	5	24.76	2.27442	5
3	24.26	2.93735	5	24.42	3.0801	5
6	24.86	2.14313	5	24.98	3.09306	5
9	24.34	1.87963	5	24.06	2.56574	5
12	25.5	2.5807	5	24.06	2.88149	5
15	24.06	2.35648	5	23.72	2.67058	5
18	23.88	2.24098	5	23.4	3.02655	5
21	24.1	2.83108	5	23.24	2.88236	5
24	24.16	2.35117	5	23.5	2.94958	5
27	24.4	2.57294	5	23.52	3.0882	5
30	24.18	2.56944	5	23.62	3.10838	5

## Sheet: extended data fig8e
	BxPC3 Vehicle										BxPC3 MBQ
0	0	32	98	0	13.5	13.5	45	13.5			32	18.75	13.5	36	27	62.5	32	13.5	13.5	40
3	62.5	39.8125	37.5	4	62.5	60.75	84.5	36			110.25	10	40	45.5625	48	45.5625	44	62.5	106.25	75
6	91.125	13.5	75	31.5	60.75	55.6875	75	60.75			75	75	98.3125	48	100	98.3125	90.75	200.688	117	65.8125
9	27.5625	81	196	211.25	68.75	144	98.3125	108			93.75	98.3125	116.188	105.875	105.875	126	180	137.312	98.3125	75
12	171.5	264.062	70.875	62.5	171.5	264.062	70.875	62.5			137.312	239.062	105.875	121	136.125	232.375	343.188	136.125	105.875	105.875
15	253.5	153	62.5	171.5	137.312	135	158.438	180			158.438	126	137.312	121	125	162	337.5	239.062	169	180
18	128.562	365.625	210.938	108	179.562	224	415.438	183.75			183.75	210.938	200.688	179.562	179.562	445.5	425.25	267.188	200.688	194.56
21	289	416	242.938	279	575	171.5	169	196.875			232.375	245	196	324	200.688	352	352	506.25	451.25	295.312
24	267.188	198	469.625	137.312	600	253.125	190.125	289			269.5	200.688	180	239.062	171	415.438	650	281.25	473.812	267.188
27	343.188	137.312	264.062	505.75	600	307.062	267.188	288			253.125	267.188	225	113.438	253.125	793.5	925.75	496.375	336	281.25
30	450	654.312	318.5	272	1080	288	288	384.75			352	343.188	253.125	295.312	405	397.375	609.188	486	352	473.812

## Sheet: extended data fig8f
	BxPC3 Vehicle					BxPC3 MBQ
0	27	23.1	23	23		29.2	25.2	30	24.1	27.1
3	23.3	28	23.4	24.4		24.1	30.1	26.1	29.7	28
6	24.5	25.3	24.6	29.3		31.3	27.6	30.4	27.1	24.9
9	25.3	28.9	24.1	24		27.5	30	26.7	30.3	24.2
12	25.1	24.9	25.1	29.7		30.5	24.6	26.7	30.2	28.2
15	24.6	26.4	28.9	25		26.5	30.2	24.3	29.4	27.3
18	26.9	24.9	24.8	29.1		30	24.2	28.4	26.6	29.8
21	25.6	25	27.9	29.6		28	27.2	30.3	24.5	30.8
24	25.7	27.7	25.7	30.2		28.1	31.4	28	24.4	30.2
27	25.5	30.7	28.1	25.5		25.4	30.6	27.8	31	27.9
30	25.3	24.9	28.4	30.5		28.2	31.2	28.2	31.7	24.2

## Sheet: extended data fig8g
X50 Vehicle	X50 Azathioprine
55.02	36.32
89.84	47.65
93.35	53.08
96.48	55.12
101.94	58.35
105.96	62.04
162.6	69.91
179.45	82.37

## Sheet: extended data fig8h
	PBS			Azathiporine
0	29.3	1.49443	8	28.6	1.77639	8
7	28.9	1.28668	8	27.8	1.75119	8
14	28.9	1.28668	8	27.6	1.77639	8
21	29.2	1.39841	8	28.7	2.21359	8
28	29.7	1.49443	8	28.9	2.33095	8
35	30.2	1.31656	8	29.1	2.33095	8

## Sheet: extended data fig8i
	X50 Azathioprine			X50 PBS
7	1.4	3.01662	10	2.9375	2.83395	8
14	13.3885	16.8972	10	12.5357	10.6471	8
28	27.3114	31.2374	10	18.1027	16.5301	8
35	48.4391	37.6215	10	50.3227	28.3281	8
42	158.744	149.706	10	82.0881	54.1973	8
49	237.481	185.507	10	129.952	76.7039	8
56	451.571	330.15	10	252.783	139.698	8
63	701.176	710.653	10	670.357	296.921	8

## Sheet: extended data fig8j
	X50 Azathioprine			X50 PBS
7	20.4	2.07364	5	21	1	5
14	21	1.73205	5	23.4	3.43511	5
28	21.2	1.64317	5	23.6	3.84708	5
35	21.4	1.51658	5	24.2	3.56371	5
42	21.4	1.67332	5	23.8	3.76829	5
49	21.8	1.48324	5	23.2	3.42053	5
56	22.4	1.51658	5	24.4	3.36155	5

[truncated: 5 more sheets: extended data fig8k, extended data fig8l, extended data fig8n, extended data fig8o, extended data fig8p]
