# Supplementary material for: RBFOX2 modulates a metastatic signature of alternative splicing in pancreatic cancer
Source: Nature. Author manuscript; Available in PMC 2023 Jun 7. (PMC10156590; doi:10.1038/s41586-023-05820-3)
Supplement: 1897967 Source Data Extended Data Fig 9 [file NIHMS1897967-supplement-1897967_Source_Data_Extended_Data_Fig_9.xlsx]

## Sheet: extended data fig9a
	CRISPR control			5'ss MPRIP sgRNA			3'ss MPRIP sgRNA
0	1	0.339053	8	1	0.395152	8	1	0.313798	8
24	1.88611	0.193117	8	1.58954	0.339019	8	1.80431	0.26534	8
48	3.5457	0.471027	8	2.6799	0.310718	8	2.90826	0.403772	8
72	5.77859	0.657201	8	4.55024	0.565522	8	4.50404	0.699284	8
96	8.11733	0.729015	8	6.94029	1.22285	8	7.18051	0.9243	8
120	9.86679	1.96823	8	9.67466	0.925968	8	10.9245	2.7038	8

## Sheet: extended data fig 9b
	CRISPR Cont.			AF-24 gRNA MPRIP
0	0.767792	0.0431327	4	0.63625	0.0501281	4
24	0.847091	0.0786196	4	0.529	0.0457962	4
48	1.22758	0.0800613	4	1.00583	0.070883	4
72	1.3375	0.106346	4	1.26583	0.0497766	4
96	2.02796	0.173269	4	1.84	0.520952	4

## Sheet: extended data fig9f
Elapsed	pWZL(-)			OE RBFOX2			OE RBFOX2 CRISPR Cont.			OE RBFOX2 3'ss MPRIP sgRNA			OE RBFOX2 M/M/C ss sgRNAs
0	0	0	4	0	0	4	0	0	4	0	0	4	0	0	4
2	22.1118	1.47445	4	13.5176	3.38084	4	8.28655	1.85409	4	18.2605	1.05695	4	12.582	0.450337	4
4	40.2753	2.19221	4	24.2733	6.10024	4	18.0178	3.96039	4	37.3097	1.6022	4	27.886	0.530706	4
6	59.5243	1.94188	4	35.2079	0.882078	4	30.1275	6.60001	4	56.8788	2.25708	4	46.913	0.66077	4
8	78.4132	1.95124	4	46.383	1.16313	4	44.8866	0.980242	4	77.9569	3.24284	4	68.6939	1.12153	4
10	93.3237	0.969327	4	57.9468	1.45361	4	59.6712	1.30511	4	96.1364	1.84984	4	90.1926	1.4537	4
