# Supplementary material for: RBFOX2 modulates a metastatic signature of alternative splicing in pancreatic cancer
Source: Nature. Author manuscript; Available in PMC 2023 Jun 7. (PMC10156590; doi:10.1038/s41586-023-05820-3)
Supplement: 1897967 Source Data Extended Data Fig 11 [file NIHMS1897967-supplement-1897967_Source_Data_Extended_Data_Fig_11.xlsx]

## Sheet: extended data fig11a
CRISPR Cont.	RBFOX2 sgRNAs	pWZL(-)	OE RBFOX2
48.3118	28.8633	31.7207	41.4692
53.2185	16.2449	4.44887	40.6043
58.2312	37.4734	4.44887	42.722
55.9642	28.7135	19.7162	40.3937
52.4513	30.518	24.1694	42.8825
68.6557	24.5522
	29.5884
	34.7582
	28.5329
	26.9279
	36.4801
	28.4272

## Sheet: extended data fig11b
Primary	Metastases
40.09	20.29
39.85	30.08
36.92	10.13
48.37	19.9
35.67	11.69
34.11	44
47.82	42.58
38.85	39.98
39.56	9.38
42.64	7.09
43.52	0
44.07	29.7
24.36	2.37
24.76	6.65
15.48	0.68
15.2	10.6
17.28	32.88
20.43	6.37
24.26	14.8398
15.98	13.1857
23.79	12.4482
34.26	14.8339
	14.8931
	41.4

## Sheet: extended data fig11d
	CRISPR cont.			3'ss MYL6 sgRNA			5'ss MYL6 sgRNA
0	0	0	21	0	0	5	0	0	6
2	6.46633	2.6202	21	25.3932	2.6202	5	27	5	6
4	19.5474	5.53132	21	53.0224	5.53132	5	62	5	6
6	47.3632	7.44897	21	83.3283	7.44897	5	94	4	6

## Sheet: extended data fig11f
	pWZL(-)			OE RBFOX2			OE RBFOX2 CRSIPR Cont.			OE RBFOX2 3'ss MYL6 sgRNA			OE RBFOX2 M/M/C ss sgRNAs
0	0	0	4	0	0	4	0	0	4	0	0	4	0	0	4
3	32.3344	4.81583	4	22.9188	9.4565	4	17.7657	2.94693	4	18.5464	1.91133	4	19.7632	0.891385	4
6	51.5221	8.36448	4	34.3704	7.76683	4	28.5311	3.39304	4	44.83	2.74297	4	49.1686	1.36421	4
9	67.4715	11.2107	4	38.8071	8.97996	4	39.0434	4.29129	4	68.9072	3.52495	4	78.4632	1.35457	4
12	83.1034	11.0479	4	43.1598	10.4036	4	48.4332	4.18429	4	83.9766	3.15518	4	89.7264	1.29438	4

## Sheet: extended data fig11g
CRISPR Cont.	3'ss MYL6
267.07	2728.8
0.09	3850.24
290.86	591.73
11.21	455.69
23.32	130.15
326.57	777.17
22.18	803.65
36.75	981.4
	1439.05
