# Supplementary material for: RBFOX2 modulates a metastatic signature of alternative splicing in pancreatic cancer
Source: Nature. Author manuscript; Available in PMC 2023 Jun 7. (PMC10156590; doi:10.1038/s41586-023-05820-3)
Supplement: 1897967 Source Data Extended Data Fig 12 [file NIHMS1897967-supplement-1897967_Source_Data_Extended_Data_Fig_12.xlsx]

## Sheet: extended data fig12a
CRISPR Cont.	RBFOX2 sgRNAs	pWZL(-)	OE RBFOX2
38.7037	3.40621e-05	2.79577	36.7178
18.3577	5.09534	3.35943	33.3225
22.2781	9.39319	4.51569	36.0366
12.2719	2.7279	3.0062e-05	34.6803
23.0945	10.9394	0.603454	35.5121
24.8264	3.98236
	2.80662
	10.385
	6.6182
	5.18544e-05
	4.81331e-05
	6.59485

## Sheet: extended data fig12b
Primary	Metastases
33.87	0.6
9.17	1.65
5.81	0
17.14	0
14.17	0
3.05	1.35
29.47	0
13.35	2.32
22.93	1.39
13.35	0.79
2.15	0
26.81	4.04
0.52	1.16
33.87	0.48
2.11	0
17.15	0
0.38	3.93
0.45	6.56
2.11	1.73
0.68	0.53
1.27	1.05
1.27

## Sheet: extended data fig12d
	CRISPR cont.			3'ss CLSTN1 sgRNA			5'ss CLSTN1 sgRNA
0	0	0	21	0	0	8	0	0	7
2	6.46633	2.6202	21	24	2.6202	8	32.6387	2.36673	7
4	19.5474	5.53132	21	50	5.53132	8	59.9094	3.29771	7
6	47.3632	7.44897	21	81	7.44897	8	86.6497	7.6305	7

## Sheet: extended data fig12f
Elapsed	pWZL(-)			OE RBFOX2			OE RBFOX2 CRISPR Cont.			OE RBFOX2 3'ss CLSTN1 sgRNA			OE RBFOX2 M/M/C ss sgRNAs
0	0	0	4	0	0	4	0	0	4	0	0	4	0	0	4
2	26.4839	12.8091	4	15.3887	8.8391	4	10.355	6.9262	4	15.6497	0.468835	4	11.4055	4.99226	4
4	43.8646	15.3397	4	28.4501	1.70088	4	23.2923	1.59446	4	31.7253	0.678157	4	27.1021	1.09834	4
6	60.8042	14.3441	4	40.3719	2.23679	4	38.0178	2.40448	4	48.3841	0.853509	4	45.9334	1.85998	4
8	77.5293	13.5652	4	51.8011	2.69435	4	53.5191	2.88905	4	67.2735	1.22192	4	69.0243	2.71401	4
10	90.5133	10.4169	4	62.8717	3.1664	4	68.3101	3.44024	4	86.2682	1.51822	4	86.7599	3.28258	4

## Sheet: extended data fig12g
CRISPR Cont	3'ss CLSTN1
0.59	38.23
56.55	51.35
86.49	162.56
98.44	107.43
48.34	109.76
66.66	41.49
66.19	94.18
89.13	147.57
81.87	17.21
83.97	18.51
