# Supplementary material for: RBFOX2 modulates a metastatic signature of alternative splicing in pancreatic cancer
Source: Nature. Author manuscript; Available in PMC 2023 Jun 7. (PMC10156590; doi:10.1038/s41586-023-05820-3)
Supplement: 1897967 Source Data Extended Data Fig 3 [file NIHMS1897967-supplement-1897967_Source_Data_Extended_Data_Fig_3.xlsx]

## Sheet: extended fig3b
SRSF6		RBFOX2		SRSF1
0.584599	1.07181	1.34884	0.743918	1.06827	1.05815
0.47821	0.832055	1.05864	0.599774	0.566998	0.981381
0.0854766	0.98461	1.02264	0.861605	0.722113	0.963815
0.179159	0.945936	1.12586	0.983635	0.663023	1.00084
	0.356781		0.381762		1.0244
	1.00067		0.612478		0.976669
	0.873338		1.05813		0.873701
	0.91748		0.387083		1.00589
	0.979486		0.384321		1.00446
	1.00246		0.283374		1.00828
	1.05094		0.336815		1.04804

## Sheet: extended fig3c
	X50	BXPC3
0	1	1
2	0.99468	0.92467
4	0.45754	0.64032
8	0.71036	0.5604

## Sheet: extended fig3d
Hours	x50	bxpc3
0	100	100
1	74.9098	95.2101
2	60.5607	110.401
4	54.0989	95.7379
8	56.1564	98.1871
12	57.1383	82.7141
