# Supplementary material for: RBFOX2 modulates a metastatic signature of alternative splicing in pancreatic cancer
Source: Nature. Author manuscript; Available in PMC 2023 Jun 7. (PMC10156590; doi:10.1038/s41586-023-05820-3)
Supplement: 1897967 Source Data Fig 2 [file NIHMS1897967-supplement-1897967_Source_Data_Fig_2.xlsx]

## Sheet: 2b
	pWZL(-)								OE RBFOX2
0	0	0	0	0	0	0	0	0	0	0	0	0	0	0	0	0
2	52.2115	43.7144	39.6213	43.0524	34.8203	43.1384	52.1519	47.0166	28.5935	28.3369	20.491	30.7375	27.4599	31.4086	25.1136	29.4904
4	71.0401	59.2239	53.7723	57.9515	48.5472	58.7151	70.6593	67.9519	34.3676	37.5275	26.7519	40.6759	37.702	42.2321	36.1188	38.2059
6	79.9721	70.1924	61.599	68.8112	57.0892	70.1762	82.6209	80.7767	34.19	40.1379	31.9944	45.6836	42.4091	48.9383	41.4936	41.1512
8	89.2062	79.212	68.9588	77.8248	66.7515	85.1741	93.1719	92.2372	34.5812	43.7545	35.4143	47.32	46.6334	51.5459	46.1463	43.4056
10	95.8803	88.3847	80.7658	85.7543	75.5762	95.1787	99.0051	97.0275	35.5961	44.6774	37.2319	51.128	48.9271	54.8124	51.1567	47.7611

## Sheet: 2c
pWZL(-)	OE RBFOX2
32.2	1.8
25.4	2
30.4	3.2
37.8	3.4

## Sheet: 2d
pWZL(-)	OE RBFOX2
957	0
168	8
1835	14
447	18
536	39
234	17
140	55
252	96
212	84
341	74

## Sheet: 2e
	CRISPR Cont.					sgRNA-1					sgRNA-2
0	0	0	0	0	0	0	0	0	0	0	0	0	0	0	0
2	13.6465	11.9685	11.1549	8.2187	7.66597	14.4374	12.1965	18.5118	14.3536	21.8888	13.5804	12.5282	9.77715	13.0526	13.8807
4	26.8757	25.1132	21.8359	18.4281	20.6724	33.2444	31.9027	35.6062	32.4566	51.7327	32.2823	33.6224	35.7012	34.5714	36.1706
6	44.8145	44.7541	38.879	38.6906	41.9534	59.9735	57.9326	59.6156	57.683	92.6734	57.1388	57.6362	69.1414	58.8132	63.697
8	61.6834	63.159	54.7335	59.7269	60.7778	84.2369	80.9733	83.2505	81.0042	100.109	80.6644	80.7839	94.77	79.6903	89.6009
10	76.4752	79.5325	71.3263	78.8256	78.9517	99.8828	97.0211	98.8017	98.5507	99.8374	98.4735	99.9559	99.2438	96.4786	98.8478

## Sheet: 2f
CRISPR Cont.	sgRNA-1	sgRNA-2
62	94	166
62	126	142
86	182	186
70	154	162

## Sheet: 2g
CRISPR Cont.	sgRNA-1	sgRNA-2
35	112	46
87	153	94
8	30	36
10	58	109
17	56	124
30	223	27
5	140	48
6	28	44
9	30	29

## Sheet: 2h
	CRISPR Cont.			EIJ			EIJ pWZL(-)			EIJ OE RBFOX2
0	0	0	15	0	0	15	0	0	15	0	0	15
2	8.69873	0.543653	15	14.7779	0.795232	15	14.292	0.572514	15	12.5568	1.04965	15
4	15.6433	0.760549	15	28.688	1.30619	15	25.9616	0.745255	15	21.9563	1.92746	15
6	26.3587	1.01815	15	51.7892	1.9851	15	42.9767	1.06845	15	31.5727	2.59186	15
8	44.6721	1.39827	15	76.2494	2.61703	15	60.7742	1.73537	15	40.8311	2.81739	15
10	59.9835	1.86964	15	93.2856	1.48089	15	78.5806	2.27922	15	50.1057	2.79453	15

## Sheet: 2i
CRISPR Cont.	EIJ	pWZL(-)	OE RBFOX2
24.5	71.25	79	36.5
23.25	75	75	33.75
25	71.25	80.75	30.25
24.6667	81	77.3333	35

## Sheet: 2k
	CRISPR Cont.			EIJ			EIJ SFFV2(-)			EIJ ΔRRM RBFOX2
0	0	0	6	0	0	6	0	0	6	0	0	6
2	19.4695	7.18655	6	25.7893	4.06707	6	20.7531	2.92481	6	16.3117	1.69993	6
4	33.1222	6.2819	6	65.0304	3.96814	6	55.7299	3.70352	6	50.1833	2.33332	6
6	48.4593	5.56529	6	96.6767	0.886712	6	87.6371	2.98485	6	80.5834	3.31879	6
8	63.4844	3.92586	6	100.532	0.447537	6	99.9893	1.04118	6	96.2502	2.88433	6
10	70.8954	4.14898	6	100	1.1549	6	99.98	0.90392	6	99.9	2.53897	6

## Sheet: 2l
EIJ SFFV2(-)	EIJ ΔRRM RBFOX2
35.9	36
35.5	33.2
36.6	35.4

[truncated: 2 more sheets: 2m, 2n]
