# Supplementary material for: RBFOX2 modulates a metastatic signature of alternative splicing in pancreatic cancer
Source: Nature. Author manuscript; Available in PMC 2023 Jun 7. (PMC10156590; doi:10.1038/s41586-023-05820-3)
Supplement: 1897967 Source Data Fig 3 [file NIHMS1897967-supplement-1897967_Source_Data_Fig_3.xlsx]

## Sheet: 3d
	CRISPR Cont. DMSO			CRISPR Cont. MBQ167			RBFOX2 sgRNA-1 DMSO			RBFOX2 sgRNA-1 MBQ167
0	0	0	5	0	0	5	0	0	5	0	0	5
1	4.21596	0.725396	5	0.855456	2.5355	5	6.21581	0.609156	5	4.94932	0.423578	5
2	9.87462	1.16527	5	3.76519	3.27893	5	15.632	0.613901	5	10.21	0.529617	5
3	14.0266	1.8153	5	7.26352	2.11375	5	21.694	1.56215	5	12.0846	0.919663	5
4	19.5492	2.13895	5	9.80956	1.93646	5	31.1009	1.01512	5	16.0315	0.800267	5
5	26.7932	2.28344	5	10.7765	2.55354	5	41.1869	0.864072	5	20.4264	1.00454	5
6	33.5414	2.7203	5	17.3003	2.34443	5	51.3102	0.992199	5	25.6705	0.799177	5
7	40.4466	3.17683	5	24.2349	2.18913	5	61.7308	1.36861	5	31.8983	0.792334	5
8	48.5487	3.53789	5	32.6671	2.71719	5	72.8867	1.56798	5	38.8712	1.05927	5
9	57.1574	3.98523	5	42.5201	2.08693	5	83.4975	1.79451	5	46.6807	1.38536	5
10	65.1154	3.78941	5	51.5129	2.31258	5	92.1133	1.68672	5	54.3479	1.48559	5
11	73.9663	4.24148	5	60.1415	1.31034	5	97.2206	1.23084	5	62.9755	1.35779	5
12	80.6743	5.56463	5	68.9932	1.07614	5	99.4347	0.690847	5	70.7806	1.90539	5

## Sheet: 3e
	CRISPR Cont. DMSO			CRISPR Cont. MBQ167			RBFOX2 sgRNA-1 DMSO			RBFOX2 sgRNA-1 MBQ167
0	0.593875	0.0397759	8	0.542625	0.0320443	8	0.52525	0.0415374	8	0.503625	0.0620528	4
24	0.788333	0.0481816	6	0.746833	0.0306164	6	0.902625	0.0403483	8	0.796375	0.420542	4
48	1.66975	0.0661734	4	1.56533	0.0965705	6	1.35838	0.0883369	8	1.16562	0.751188	4
72	1.88825	0.284749	4	2.11875	0.16873	8	1.73063	0.127408	8	1.5415	0.91029	4
96	3.122	0.0638324	8	3.11088	0.0997747	8	2.98488	0.0659598	8	2.865	0.933228	4

## Sheet: 3g
Vehicle	MBQ167
127.67	39.85
157.61	55.41
120.08	91.88
151.68	49.85
52.79	116.57
60.69	58.16
60.33	49.74

## Sheet: 3h
	RBFOX2 sgRNA-1 Vehicle										RBFOX2 sgRNA-1 MBQ167
0	23.6	24.9	29	27.4	21.6	22.9	24.2	27	23.6	30.4	21.1	23.3	25.6	20.9	25.5	19.7	25.2	27.7	25.4	25.2
3	27.5	23.1	24.2	23	27.9	24.1	22	23.6	30	28	28.5	20.4	21.3	25.5	26.5	25.9	25.4	21.1	26	23.2
6	23.4	29.2	26.2	26.5	25.8	20.3	22.2	26.8	22.4	27.1	23.6	24.7	29	24.3	30	28.5	24.1	22.9	24.9	28
9	21.2	28	23.8	23.4	25.6	30.8	27.1	23.5	24	28.5	20.4	23.2	20.8	21.3	26	25.6	26.7	28.2	21.6	25.4
12	22.2	20.9	28.4	23.7	28	29.2	25.9	23.3	25.5	29.3	27.2	28.3	20.5	23	27.2	26.2	21.8	26.1	26.2	21.6
15	28.8	23.8	18.2	28.9	17.9	28.1	22.8	22.9	22.9	27.1	25.6	25.7	25	21.1	28.4	22	19.4	21.5	27	26.4
18	28.8	28.5	18.3	22.3	27.3	20	18	24.1	22.4	27.8	21.7	18.2	25.7	21	26.7	21	28	25.9	26.3	26.1
21	19.4	29.8	18.5	18.3	21.7	19.1	24.8	28	27.6	28	25.3	19.6	21.8	26.6	17.5	27	28.9	20.3	26.3	25.9
24	16.8	17.3	28.3	17.2	29.3	22.4	29.5	19.4	24.6	29.5	26.7	19	19.8	25.2	26.1	22	29.3	24.9	26.2	16.7
27	28.9	24.2	29.1	28.1	21.6	17.7	16.4	28.7	18.1		15.1	26.1	25.2	18.9	25.1	21.3	21.1	26.8	18.7	28.9
30	29.6	17.1	21.4	27.9	28.5	16.2	17.9	29.6	24.5		29.4	24.7	14.8	21.1	18.6	25.5	27	24.5	19	25.4
