# Supplementary material for: RBFOX2 modulates a metastatic signature of alternative splicing in pancreatic cancer
Source: Nature. Author manuscript; Available in PMC 2023 Jun 7. (PMC10156590; doi:10.1038/s41586-023-05820-3)
Supplement: 1897967 Source Data Fig 4 [file NIHMS1897967-supplement-1897967_Source_Data_Fig_4.xlsx]

## Sheet: 4b
CRISPR Cont.	RBFOX2 sgRNAs	pWZL(-)	OE RBFOX2
39.9233	21.1756	41.6214	72.2404
46.4551	26.6474	65.2718	79.8649
41.7173	21.5964	63.6828	91.2136
48.2874	10.4053	67.1579	82.0102
50.7597	22.6234	48.5243	77.4664
55.4042	15.2764	50.5734	77.838
	19.9602
	23.5026
	26.5859
	18.435
	19.3552
	23.2121

## Sheet: 4c
Primary	Metastases
28.6598	14.1459
13.7774	0
41.0378	9.29603
7.17821	0
21.8599	0
4.84061	0
25.5947	0
22.3671	16.1672
20.6856	15.4401
42.8003	20.6999
40.1739	26.9436
40.2248	25.91
38.3291	19.4773
47.2532	12.5462
30.4635	15.5096
26.153	5.35543
1.45474	8.65187
30.5705	6.13734
3.11395	9.20257
1.64492	7.63701
9.14458
49.314

## Sheet: 4d
month	high	low
26.99	0
36.89	1
67.23	1
51.81	0
26.99	1
6.05	0
4.8	0
6.48	1
23.67	0
31.53	1
11.97	1
39.95	1
56.38	1
32.09	1
14.99	0
19.04	0
9.24	0
4.27	0
45.67	0
10.26	0
16.87	0
3.35	0
4.31	0
31.17	0
77.39	1
9.67	0
15.85	0
21.5	0
9.53	0
10.85	0
14.27	1
42.08	1
4.67	0
7.4	0
44.12	1
7.86	0
21.8	0
12.89	0
21.4	0
21.27	0
6.31	0
11.64	1
3.32	0
4.08	0
8.19	0
14.2	0
8.61	0
14.63	0
26.56	1
60.2	1
20.61	0
20.78	0
32.25	0
16.93	0
84	1
13.15	1
5.62	0
15.12	1
40.34	1
6.51	0
1.55	0
13.94	0
8.02	0
20.81	0
9.17	0
4.73	0
41.85	0
4.83	0
22.39	0
79.33	0
6.64	0
15.48	0
19.99	0
6.38	0
7.17	0
27.58	1
8.19	0
19.4	0
27.22	0
20.09	0
72.56	1
11.8	0
16.83	0
24.53	0
22.68	0
141.01	0
48.66	0
14.66	0
38.76	0
52.34	1
17	0
45.37	0
137.19	1
33.47	0
29.13	0
18.18	0
12.66	0
7.1	0
37.02	0
29.39	1
4.64	0
30.21	0
23.34	0
28.5	1
25.08	0
22.06	0
10.45	0
42.67		1
8.25		0
13.84		0
7.69		1
26.7		1
4.96		1
6.05		1
41.65		1
74.1		1
23.9		0
12.46		0
12.13		0
2.01		1
7.5		0
11.64		1
34.78		0
1.08		1
8.98		1
2.4		1
1.02		1
14.56		1
16.93		1
6.48		0
3.52		0
0.59		1
6.48		1
19.3		0
8.84		1
3.25		1
15.25		1
10.52		1
7.92		1
2.66		1
16.34		1
12.2		1
42.9		0
4.83		1
12.39		1
2.04		1
7.43		1
8.28		1
8.48		1
3.35		1
12.79		1
1.97		1
8.19		1
0.85		1
1.91		1
7.96		1
0.3		1
34.65		0
12		1
5.62		1
32.94		0
28.14		1
3.32		1
4.57		1
20.35		1
12.89		1
1.84		1
14.93		1
34.36		0
3.19		1
3.25		1
15.52		1
5		1
14.24		1
4.04		1
14.99		1
1.58		1
7.53		1
4.11		1
10.06		1
9.34		1
7.17		1
7		1
10.22		1
10.95		1
2.96		1
6.94		1
12.59		1
9.17		1
3.32		1
1.28		1
9.67		1
11.9		1
17.23		1
2.86		1
1.28		1
9.96		1
17.52		1
2.7		1
12.46		1
21.21		1
4.11		1
8.84		1
1.28		1
14.53		1
7.59		1
3.09		1
16.93		1
1.94		1
1.38		1
4.5		1
4.11		1
5.85		1
9.96		1
3.55		1

## Sheet: 4j
	CRISPR Cont.			AF-24 gRNA-1 MPRIP
0	0	0	8	0	0	16
2	14.3578	1.50955	8	13.1397	2.79036	16
4	27.3798	2.2744	8	17.8968	4.07529	16
6	43.4626	3.28028	8	22.7046	4.96743	16
8	59.4857	6.02247	8	26.0278	5.51002	16
10	75.4968	7.31721	8	29.0931	6.21987	16
12	87.8491	5.56122	8	31.4712	6.77882	16
14	95.0064	2.7289	8	33.3731	7.02739	16
16	98.4445	1.49924	8	35.0269	7.27966	16
18	99.5155	0.945798	8	36.6334	8.17546	16

## Sheet: 4k
CRISPR Cont.	DS-24 MPRIP
23.8889	7.33333
21.6	6
24.8	8.8

## Sheet: 4l
CRISPR Cont.	DS-24 MPRIP
0.44	0.77
2.14	0.34
1.87	0.89
3.54	0.8
3.22	0.68
1.46	0.23
0.83	0.52
1.96	0.72
3.57	0.43
3.05	0.42

## Sheet: 4f
	CRISPR Cont.			3'ss sgRNA MPRIP			5'ss gRNA MPRIP
0	0	0	12	0	0	12	0	0	12
2	20.1565	0.990129	12	23.2072	1.34053	12	24.0403	0.815094	12
4	33.2805	1.50318	12	42.1723	2.22257	12	45.9808	1.60829	12
6	43.5911	1.99189	12	63.0243	2.72099	12	65.015	2.33926	12
8	53.0016	2.68066	12	83.3637	2.24357	12	79.7664	2.28179	12
10	62.008	2.50732	12	97.2342	1.78886	12	88.2926	0.83924	12
12	70.7794	2.52979	12	100.198	1.56701	12	92.1093	0.068058	12

## Sheet: 4g
CRISPR Cont.	3'ss MPRIP	5'ss MPRIP
95	270	300
47.7778	341.111	320
95	270	291.667
47.7778	341.111	305.556
41.6667	330	221.667

## Sheet: 4h
CRISPR Cont	3'ss MPRIP	5'ss MPRIP
14.16	50.72	91.81
24.65	98.31	91.72
11.22	80.86	106.67
13.18	31.63	107.92
1.38	93.64	12.67
11.15	128.06
27.21	138.62
1.27	89.74
	80.24
